# Supplementary material for: MBD4 loss results in global reactivation of promoters and retroelements with low methylated CpG density
Source: J Exp Clin Cancer Res. 2023 Nov 14;42:301. doi: 10.1186/s13046-023-02882-z (PMC10644448; doi:10.1186/s13046-023-02882-z)
Supplement: Supplementary file 4 — Additional file 4: Supplementary Tables 1 and 2. Methylation information for CGIs in MEFs WT (1) or KO (2) for Mbd4. These tables list each mouse RRBS covered CGI with the following informatio: genomic annotation, distance to nearest TSS, name of nearest gene, CG density, coverage depth, percentage of C methylated and average methylation level of 5mC at each sequence context (CG, CHG, CHG, H represents non-G base). [file 13046_2023_2882_MOESM4_ESM.zip]

Archive with 3 entries (2 files):
- additional file 4/
- additional file 4/SupTab1.xlsx
- additional file 4/SupTab2.xlsx
