# Supplementary material for: MBD4 loss results in global reactivation of promoters and retroelements with low methylated CpG density
Source: J Exp Clin Cancer Res. 2023 Nov 14;42:301. doi: 10.1186/s13046-023-02882-z (PMC10644448; doi:10.1186/s13046-023-02882-z)
Supplement: Supplementary file 4 — Additional file 4: Supplementary Tables 1 and 2. Methylation information for CGIs in MEFs WT (1) or KO (2) for Mbd4. These tables list each mouse RRBS covered CGI with the following informatio: genomic annotation, distance to nearest TSS, name of nearest gene, CG density, coverage depth, percentage of C methylated and average methylation level of 5mC at each sequence context (CG, CHG, CHG, H represents non-G base). [file 13046_2023_2882_MOESM4_ESM.zip › additional file 4/SupTab1.xlsx]

## Sheet: cov_CGI_WT.xls
cgi	chr	start	end	Annotation	Distance to TSS	Gene Name	size	CG density	dep1_C_num	dep4_C_num	mC_num	%C-meth	mReads_num_in_mCG	unmReads_num_in_mCG	mC-level	dep1_CG_num	COV_depth_CG1	dep4_CG_num	mCG_num	%CG-meth	mReads_num_in_mCG	unmReads_num_in_mCG	mCG-level	dep1_CHG_num	dep4_CHG_num	mCHG_num	CHG-meth	mReads_num_in_mCHG	unmReads_num_in_mCHG	mCHG-level	dep1_CHH_num	dep4_CHH_num	mCHH_num	CHH-meth	mReads_num_in_mCHH	unmReads_num_in_mCHH	mCHH-level	theoretical_C_num	theoretical_CG_num	theoretical_CHG_num	theoretical_CHH_num
cgi1:chr1:3521706-3521924	chr1	3521706	3521924	intron (NM_001011874, intron 1 of 2)	139764	Xkr4	218	15.5963	103	33	12	11.6505	40	8	83.3333	32	94.1176	13	12	37.5	40	8	83.3333	32	10	0	0	0	0	0	39	10	0	0	0	0	0	105	34	32	39
cgi2:chr1:3660701-3661155	chr1	3660701	3661155	exon (NM_001011874, exon 1 of 3)	651	Xkr4	454	4.84581	71	64	0	0	0	0	0	21	95.4545	19	0	0	0	0	0	16	14	0	0	0	0	0	34	31	0	0	0	0	0	72	22	16	34
cgi3:chr1:3661736-3662237	chr1	3661736	3662237	promoter-TSS (NM_001011874)	-408	Xkr4	501	7.58483	25	0	0	0	0	0	0	9	23.6842	0	0	0	0	0	0	6	0	0	0	0	0	0	10	0	0	0	0	0	0	133	38	36	59
cgi4:chr1:4481783-4483754	chr1	4481783	4483754	intron (NM_011441, intron 4 of 4)	3725	Sox17	1971	10.8574	652	394	5	0.766871	30	39	43.4783	196	91.5888	114	5	2.55102	30	39	43.4783	155	90	0	0	0	0	0	301	190	0	0	0	0	0	718	214	173	331
cgi5:chr1:4487029-4487689	chr1	4487029	4487689	promoter-TSS (NM_011441)	-865	Sox17	660	6.06061	150	115	4	2.66667	15	55	21.4286	36	90	28	4	11.1111	15	55	21.4286	33	24	0	0	0	0	0	81	63	0	0	0	0	0	172	40	39	93
cgi6:chr1:4561723-4562156	chr1	4561723	4562156	Intergenic	-75446	Sox17	433	18.4758	214	133	0	0	0	0	0	69	86.25	41	0	0	0	0	0	64	34	0	0	0	0	0	81	58	0	0	0	0	0	257	80	77	100
cgi9:chr1:4797641-4798184	chr1	4797641	4798184	promoter-TSS (NM_008866)	-61	Lypla1	543	11.0497	105	64	1	0.952381	5	19	20.8333	43	71.6667	27	0	0	0	0	0	29	16	0	0	0	0	0	33	21	1	3.0303	5	19	20.8333	138	60	34	44
cgi10:chr1:4847547-4848453	chr1	4847547	4848453	promoter-TSS (NM_001159751)	225	Tcea1	906	15.2318	352	206	1	0.284091	2	6	25	106	76.8116	64	1	0.943396	2	6	25	95	60	0	0	0	0	0	151	82	0	0	0	0	0	439	138	114	187
cgi11:chr1:5008639-5009792	chr1	5008639	5009792	intron (NM_001177795, intron 2 of 5)	291	Rgs20	1153	6.76496	310	144	2	0.645161	8	12	40	69	88.4615	37	2	2.89855	8	12	40	67	38	0	0	0	0	0	174	69	0	0	0	0	0	360	78	77	205
cgi12:chr1:5073121-5073617	chr1	5073121	5073617	intron (NM_133826, intron 1 of 13)	115	Atp6v1h	496	11.6935	184	140	0	0	0	0	0	51	87.931	38	0	0	0	0	0	45	33	0	0	0	0	0	88	69	0	0	0	0	0	213	58	53	102
cgi13:chr1:5906510-5907555	chr1	5906510	5907555	exon (NM_010342, exon 1 of 1)	446	Npbwr1	1045	5.16746	64	0	0	0	0	0	0	23	42.5926	0	0	0	0	0	0	17	0	0	0	0	0	0	24	0	0	0	0	0	0	165	54	45	66
cgi14:chr1:6204512-6205413	chr1	6204512	6205413	5' UTR (NM_009826, exon 1 of 24)	220	Rb1cc1	901	16.8701	381	266	0	0	0	0	0	139	91.4474	99	0	0	0	0	0	105	78	0	0	0	0	0	137	89	0	0	0	0	0	434	152	117	165
cgi15:chr1:6349164-6349523	chr1	6349164	6349523	promoter-TSS (NM_001195732)	-68	Fam150a	359	15.0418	219	139	0	0	0	0	0	51	94.4444	31	0	0	0	0	0	57	36	0	0	0	0	0	111	72	0	0	0	0	0	232	54	60	118
cgi17:chr1:6431282-6431693	chr1	6431282	6431693	Intergenic	-45824	St18	411	16.0584	163	161	23	14.1104	287	896	24.2604	64	96.9697	64	22	34.375	220	885	19.9095	46	45	0	0	0	0	0	53	52	1	1.88679	67	11	85.8974	165	66	46	53
cgi18:chr1:7078573-7079352	chr1	7078573	7079352	promoter-TSS (NM_183028)	-38	Pcmtd1	779	11.81	206	97	0	0	0	0	0	77	83.6957	40	0	0	0	0	0	62	31	0	0	0	0	0	67	26	0	0	0	0	0	254	92	77	85
cgi19:chr1:7387828-7388675	chr1	7387828	7388675	Intergenic	309251	Pcmtd1	847	7.79221	186	8	0	0	0	0	0	42	63.6364	4	0	0	0	0	0	46	3	0	0	0	0	0	98	1	0	0	0	0	0	288	66	75	147
cgi20:chr1:9289297-9290101	chr1	9289297	9290101	5' UTR (NM_027671, exon 1 of 21)	112	Sntg1	804	6.71642	225	109	1	0.444444	2	5	28.5714	50	92.5926	28	0	0	0	0	0	58	25	0	0	0	0	0	117	56	1	0.854701	2	5	28.5714	233	54	59	120
cgi21:chr1:9535351-9536349	chr1	9535351	9536349	exon (NM_021511, exon 1 of 1)	361	Rrs1	998	13.2265	416	267	41	9.85577	1687	2967	36.2484	118	89.3939	81	40	33.8983	1680	2939	36.3715	98	63	1	1.02041	7	28	20	200	123	0	0	0	0	0	448	132	105	211
cgi22:chr1:9689867-9690962	chr1	9689867	9690962	promoter-TSS (NM_008651)	-125	Mybl1	1095	10.2283	336	135	0	0	0	0	0	98	87.5	41	0	0	0	0	0	80	36	0	0	0	0	0	158	58	0	0	0	0	0	381	112	91	178
cgi23:chr1:9737642-9738726	chr1	9737642	9738726	non-coding (NR_040462, exon 1 of 4)	279	Vcpip1	1084	13.8376	392	168	0	0	0	0	0	116	77.3333	52	0	0	0	0	0	96	44	0	0	0	0	0	180	72	0	0	0	0	0	516	150	117	249
cgi24:chr1:9787903-9788733	chr1	9787903	9788733	5' UTR (NM_177547, exon 1 of 17)	107	Sgk3	830	21.6867	346	180	0	0	0	0	0	144	80	76	0	0	0	0	0	74	34	0	0	0	0	0	128	70	0	0	0	0	0	409	180	86	143
cgi25:chr1:9838247-9838611	chr1	9838247	9838611	promoter-TSS (NM_001037759)	67	Sgk3	364	12.6374	124	33	1	0.806452	3	6	33.3333	37	80.4348	11	1	2.7027	3	6	33.3333	29	4	0	0	0	0	0	58	18	0	0	0	0	0	137	46	29	62
cgi26:chr1:9933867-9934277	chr1	9933867	9934277	intron (NR_024067, intron 1 of 3)	127	Snhg6	410	15.122	162	131	0	0	0	0	0	58	93.5484	46	0	0	0	0	0	39	34	0	0	0	0	0	65	51	0	0	0	0	0	174	62	41	71
cgi27:chr1:9957200-9958411	chr1	9957200	9958411	promoter-TSS (NM_001285425)	-240	Tcf24	1211	16.8456	512	312	22	4.29688	53	98	35.0993	174	85.2941	123	22	12.6437	53	98	35.0993	145	81	0	0	0	0	0	193	108	0	0	0	0	0	590	204	167	219
cgi28:chr1:10028032-10028296	chr1	10028032	10028296	promoter-TSS (NM_013715)	76	Cops5	264	23.4848	134	102	0	0	0	0	0	52	83.871	41	0	0	0	0	0	30	22	0	0	0	0	0	52	39	0	0	0	0	0	167	62	39	66
cgi29:chr1:10029827-10030360	chr1	10029827	10030360	intron (NM_026493, intron 1 of 29)	1795	Cspp1	533	16.8856	251	110	0	0	0	0	0	75	83.3333	32	0	0	0	0	0	64	33	0	0	0	0	0	112	45	0	0	0	0	0	287	90	70	127
cgi30:chr1:10222225-10223509	chr1	10222225	10223509	promoter-TSS (NM_001102430)	-116	Arfgef1	1284	19.9377	647	426	1	0.15456	8	1	88.8889	232	90.625	157	0	0	0	0	0	149	93	0	0	0	0	0	266	176	1	0.37594	8	1	88.8889	710	256	168	286
cgi32:chr1:10983568-10984086	chr1	10983568	10984086	5' UTR (NM_029525, exon 1 of 40)	281	Prex2	518	17.7606	260	170	0	0	0	0	0	89	96.7391	59	0	0	0	0	0	76	49	0	0	0	0	0	95	62	0	0	0	0	0	265	92	77	96
cgi33:chr1:11404142-11404546	chr1	11404142	11404546	5' UTR (NM_001160371, exon 1 of 8)	158	A830018L16Rik	404	12.3762	131	45	0	0	0	0	0	44	88	13	0	0	0	0	0	42	13	0	0	0	0	0	45	19	0	0	0	0	0	153	50	46	57
cgi34:chr1:12980800-12981281	chr1	12980800	12981281	5' UTR (NM_172841, exon 1 of 9)	175	Slco5a1	481	5.82121	109	90	11	10.0917	55	52	51.4019	28	100	20	11	39.2857	55	52	51.4019	26	23	0	0	0	0	0	55	47	0	0	0	0	0	113	28	27	58
cgi35:chr1:12981567-12982865	chr1	12981567	12982865	promoter-TSS (NM_172841)	-1000	Slco5a1	1298	11.8644	325	102	1	0.307692	6	40	13.0435	84	54.5455	27	1	1.19048	6	40	13.0435	81	30	0	0	0	0	0	160	45	0	0	0	0	0	558	154	128	276
cgi37:chr1:13116380-13116750	chr1	13116380	13116750	intron (NM_001081209, intron 1 of 7)	679	Prdm14	370	16.2162	190	53	2	1.05263	19	52	26.7606	42	70	8	2	4.7619	19	52	26.7606	39	11	0	0	0	0	0	109	34	0	0	0	0	0	238	60	55	123
cgi38:chr1:13362828-13364875	chr1	13362828	13364875	intron (NM_001077695, intron 1 of 21)	312	Ncoa2	2047	12.4084	767	351	1	0.130378	5	25	16.6667	219	86.2205	111	1	0.456621	5	25	16.6667	173	75	0	0	0	0	0	375	165	0	0	0	0	0	869	254	192	423
cgi39:chr1:13579244-13580258	chr1	13579244	13580258	exon (NM_028173, exon 1 of 11)	194	Tram1	1014	8.6785	229	144	1	0.436681	10	1	90.9091	81	92.0455	46	0	0	0	0	0	67	46	1	1.49254	10	1	90.9091	81	52	0	0	0	0	0	237	88	68	81
cgi40:chr1:13650313-13650813	chr1	13650313	13650813	promoter-TSS (NM_145381)	27	Lactb2	500	13.2	203	140	1	0.492611	2	4	33.3333	60	90.9091	37	1	1.66667	2	4	33.3333	55	41	0	0	0	0	0	88	62	0	0	0	0	0	239	66	63	110
cgi41:chr1:14299829-14300117	chr1	14299829	14300117	5' UTR (NM_001252192, exon 1 of 17)	307	Eya1	288	5.55556	45	8	0	0	0	0	0	16	100	3	0	0	0	0	0	15	2	0	0	0	0	0	14	3	0	0	0	0	0	46	16	16	14
cgi43:chr1:14745233-14745884	chr1	14745233	14745884	exon (NM_010827, exon 1 of 2)	488	Msc	651	17.2043	351	109	2	0.569801	10	33	23.2558	101	90.1786	26	2	1.9802	10	33	23.2558	98	25	0	0	0	0	0	152	58	0	0	0	0	0	372	112	102	158
cgi44:chr1:15276500-15277259	chr1	15276500	15277259	Intergenic	-25653	Kcnb2	759	13.1752	295	223	3	1.01695	11	37	22.9167	95	95	65	2	2.10526	8	19	29.6296	73	54	0	0	0	0	0	127	104	1	0.787402	3	18	14.2857	300	100	73	127
cgi45:chr1:15795673-15796189	chr1	15795673	15796189	exon (NM_009352, exon 1 of 10)	204	Terf1	516	5.03876	70	55	1	1.42857	3	18	14.2857	24	92.3077	17	1	4.16667	3	18	14.2857	19	15	0	0	0	0	0	27	23	0	0	0	0	0	72	26	19	27
cgi46:chr1:15882502-15883133	chr1	15882502	15883133	promoter-TSS (NM_001033288)	-15	Sbspon	631	5.70523	135	130	5	3.7037	15	50	23.0769	29	80.5556	25	4	13.7931	13	48	21.3115	43	42	0	0	0	0	0	63	63	1	1.5873	2	2	50	168	36	50	82
cgi47:chr1:16083038-16083452	chr1	16083038	16083452	promoter-TSS (NM_001243238)	-123	4930444P10Rik	414	16.4251	225	157	5	2.22222	20	52	27.7778	63	92.6471	42	5	7.93651	20	52	27.7778	59	43	0	0	0	0	0	103	72	0	0	0	0	0	232	68	61	103
cgi48:chr1:16094847-16096372	chr1	16094847	16096372	promoter-TSS (NM_133832)	-353	Rdh10	1525	20.459	904	603	2	0.221239	7	40	14.8936	303	97.1154	190	1	0.330033	5	35	12.5	252	167	0	0	0	0	0	349	246	1	0.286533	2	5	28.5714	919	312	255	352
cgi49:chr1:16509815-16510174	chr1	16509815	16510174	promoter-TSS (NM_025303)	-612	Stau2	359	7.79944	94	80	0	0	0	0	0	28	100	21	0	0	0	0	0	27	25	0	0	0	0	0	39	34	0	0	0	0	0	94	28	27	39
cgi50:chr1:16608640-16609482	chr1	16608640	16609482	intron (NR_073122, intron 1 of 4)	358	Ube2w	842	20.6651	402	146	0	0	0	0	0	162	93.1034	57	0	0	0	0	0	83	35	0	0	0	0	0	157	54	0	0	0	0	0	461	174	97	190
cgi51:chr1:16646846-16647124	chr1	16646846	16647124	promoter-TSS (NM_026456)	-39	Tceb1	278	10.0719	73	66	0	0	0	0	0	28	100	25	0	0	0	0	0	21	19	0	0	0	0	0	24	22	0	0	0	0	0	73	28	21	24
cgi52:chr1:16655228-16655707	chr1	16655228	16655707	exon (NM_026392, exon 1 of 3)	196	Tmem70	479	19.6242	271	132	0	0	0	0	0	82	87.234	45	0	0	0	0	0	63	28	0	0	0	0	0	126	59	0	0	0	0	0	293	94	67	132
cgi54:chr1:17086846-17088220	chr1	17086846	17088220	exon (NM_020604, exon 1 of 5)	437	Jph1	1374	12.8093	438	162	0	0	0	0	0	134	76.1364	53	0	0	0	0	0	96	41	0	0	0	0	0	208	68	0	0	0	0	0	588	176	125	287
cgi55:chr1:17135549-17135876	chr1	17135549	17135876	intron (NM_010267, intron 1 of 5)	259	Gdap1	327	3.0581	65	57	1	1.53846	4	3	57.1429	9	90	6	1	11.1111	4	3	57.1429	20	20	0	0	0	0	0	36	31	0	0	0	0	0	66	10	20	36
cgi56:chr1:18048117-18048977	chr1	18048117	18048977	Intergenic	78585	Crisp4	860	5.34884	132	83	3	2.27273	8	32	20	39	84.7826	25	3	7.69231	8	32	20	37	27	0	0	0	0	0	56	31	0	0	0	0	0	169	46	42	81
cgi57:chr1:19094653-19095004	chr1	19094653	19095004	exon (NM_153154, exon 2 of 8)	1726	Tfap2d	351	0.569801	1	0	0	0	0	0	0	1	50	0	0	0	0	0	0	0	0	0	0	0	0	0	0	0	0	0	0	0	0	2	2	0	0
cgi58:chr1:19199837-19200148	chr1	19199837	19200148	intron (NM_009334, intron 1 of 6)	998	Tfap2b	311	8.36013	64	46	1	1.5625	2	4	33.3333	20	76.9231	14	1	5	2	4	33.3333	13	8	0	0	0	0	0	31	24	0	0	0	0	0	80	26	18	36
cgi59:chr1:19204022-19204485	chr1	19204022	19204485	exon (NM_001286340, exon 2 of 8)	2119	Tfap2b	463	4.75162	47	5	0	0	0	0	0	15	68.1818	1	0	0	0	0	0	13	1	0	0	0	0	0	19	3	0	0	0	0	0	65	22	16	27
cgi61:chr1:20809970-20810378	chr1	20809970	20810378	intron (NM_008563, intron 1 of 16)	120	Mcm3	408	9.80392	107	41	0	0	0	0	0	33	82.5	15	0	0	0	0	0	26	14	0	0	0	0	0	48	12	0	0	0	0	0	127	40	33	54
cgi62:chr1:20880516-20880892	chr1	20880516	20880892	promoter-TSS (NM_028829)	1	Paqr8	376	12.234	167	87	0	0	0	0	0	44	95.6522	25	0	0	0	0	0	52	23	0	0	0	0	0	71	39	0	0	0	0	0	174	46	54	74
cgi63:chr1:20925367-20925583	chr1	20925367	20925583	exon (NM_028829, exon 3 of 3)	-16232	Efhc1	216	8.33333	72	19	4	5.55556	16	3	84.2105	17	94.4444	4	4	23.5294	16	3	84.2105	19	7	0	0	0	0	0	36	8	0	0	0	0	0	75	18	19	38
cgi65:chr1:21068951-21069775	chr1	21068951	21069775	promoter-TSS (NM_177409)	-57	Tram2	824	9.46602	184	94	0	0	0	0	0	53	67.9487	20	0	0	0	0	0	47	27	0	0	0	0	0	84	47	0	0	0	0	0	285	78	68	139
cgi66:chr1:21951085-21952205	chr1	21951085	21952205	exon (NM_001160139, exon 1 of 15)	378	Kcnq5	1120	16.4286	530	280	1	0.188679	8	23	25.8065	170	92.3913	83	1	0.588235	8	23	25.8065	136	76	0	0	0	0	0	224	121	0	0	0	0	0	578	184	145	249
cgi67:chr1:22540017-22541024	chr1	22540017	22541024	intron (NM_001012624, intron 7 of 28)	272042	Rims1	1007	23.4359	629	414	3	0.476948	7	17	29.1667	219	92.7966	151	3	1.36986	7	17	29.1667	154	102	0	0	0	0	0	256	161	0	0	0	0	0	684	236	172	276
cgi68:chr1:22812522-22813203	chr1	22812522	22813203	promoter-TSS (NM_183018)	-300	Rims1	681	13.8032	253	217	3	1.18577	12	66	15.3846	75	79.7872	61	3	4	12	66	15.3846	81	69	0	0	0	0	0	97	87	0	0	0	0	0	317	94	96	127
cgi69:chr1:23108727-23109101	chr1	23108727	23109101	exon (NM_025746, exon 1 of 1)	178	4933415F23Rik	374	14.4385	186	34	9	4.83871	34	7	82.9268	44	81.4815	8	8	18.1818	32	4	88.8889	45	8	1	2.22222	2	3	40	97	18	0	0	0	0	0	224	54	53	117
cgi70:chr1:23262858-23263893	chr1	23262858	23263893	Intergenic	-15732	Mir30a	1035	19.3237	415	211	2	0.481928	28	0	100	148	74	69	0	0	0	0	0	104	59	0	0	0	0	0	163	83	2	1.22699	28	0	100	561	200	129	232
cgi71:chr1:23389521-23390239	chr1	23389521	23390239	exon (NM_001081079, exon 1 of 7)	134	Ogfrl1	718	19.2201	350	151	1	0.285714	2	6	25	128	92.7536	64	0	0	0	0	0	90	43	1	1.11111	2	6	25	132	44	0	0	0	0	0	367	138	94	135
cgi72:chr1:23768662-23770043	chr1	23768662	23770043	5' UTR (NM_172124, exon 1 of 4)	588	B3gat2	1381	14.6271	660	414	4	0.606061	16	45	26.2295	194	96.0396	106	4	2.06186	16	45	26.2295	186	117	0	0	0	0	0	280	191	0	0	0	0	0	695	202	192	301
cgi73:chr1:23928559-23929393	chr1	23928559	23929393	exon (NM_028534, exon 1 of 10)	152	Smap1	834	20.6235	413	215	3	0.726392	98	35	73.6842	164	95.3488	87	2	1.21951	52	30	63.4146	107	52	0	0	0	0	0	142	76	1	0.704225	46	5	90.1961	449	172	119	158
cgi74:chr1:24012211-24012553	chr1	24012211	24012553	promoter-TSS (NM_026503)	97	1110058L19Rik	342	15.2047	111	33	0	0	0	0	0	36	69.2308	10	0	0	0	0	0	24	6	0	0	0	0	0	51	17	0	0	0	0	0	144	52	26	66
cgi75:chr1:24106481-24107395	chr1	24106481	24107395	5' UTR (NM_026604, exon 1 of 21)	242	Fam135a	914	18.3807	411	257	3	0.729927	6	15	28.5714	146	86.9048	96	2	1.36986	4	11	26.6667	90	61	0	0	0	0	0	175	100	1	0.571429	2	4	33.3333	492	168	105	219
cgi76:chr1:24593361-24594016	chr1	24593361	24594016	intron (NM_007733, intron 1 of 50)	587	Col19a1	655	14.0458	212	110	1	0.471698	6	37	13.9535	79	85.8696	43	1	1.26582	6	37	13.9535	57	29	0	0	0	0	0	76	38	0	0	0	0	0	239	92	61	86
cgi77:chr1:24685356-24685922	chr1	24685356	24685922	exon (NM_026719, exon 1 of 16)	256	Lmbrd1	566	10.9541	208	56	0	0	0	0	0	55	88.7097	12	0	0	0	0	0	44	13	0	0	0	0	0	109	31	0	0	0	0	0	234	62	50	122
cgi78:chr1:25886691-25887525	chr1	25886691	25887525	promoter-TSS (NM_175642)	-556	Bai3	834	11.9904	268	183	2	0.746269	5	11	31.25	97	97	69	2	2.06186	5	11	31.25	57	38	0	0	0	0	0	114	76	0	0	0	0	0	271	100	57	114
cgi79:chr1:30929954-30930871	chr1	30929954	30930871	Intergenic	-10312	Phf3	917	28.7895	564	370	3	0.531915	48	42	53.3333	230	87.1212	144	1	0.434783	2	4	33.3333	146	97	0	0	0	0	0	188	129	2	1.06383	46	38	54.7619	628	264	163	201
cgi80:chr1:31005672-31007061	chr1	31005672	31007061	intron (NR_002688, intron 1 of 6)	188	Gm13363	1389	19.5824	627	339	0	0	0	0	0	205	75.3676	117	0	0	0	0	0	153	75	0	0	0	0	0	269	147	0	0	0	0	0	793	272	195	326
cgi81:chr1:32229386-32229891	chr1	32229386	32229891	promoter-TSS (NM_133235)	-12	Khdrbs2	505	13.4653	218	151	1	0.458716	7	10	41.1765	67	98.5294	46	1	1.49254	7	10	41.1765	57	41	0	0	0	0	0	94	64	0	0	0	0	0	220	68	58	94
cgi82:chr1:33726399-33727414	chr1	33726399	33727414	promoter-TSS (NM_008922)	238	1700001G17Rik	1015	4.53202	136	90	1	0.735294	2	6	25	40	86.9565	23	1	2.5	2	6	25	25	21	0	0	0	0	0	71	46	0	0	0	0	0	149	46	27	76
cgi83:chr1:33776671-33777295	chr1	33776671	33777295	promoter-TSS (NM_001159729)	242	Rab23	624	22.1154	315	172	1	0.31746	2	5	28.5714	128	92.7536	67	1	0.78125	2	5	28.5714	81	45	0	0	0	0	0	106	60	0	0	0	0	0	339	138	87	114
cgi84:chr1:33814457-33814794	chr1	33814457	33814794	promoter-TSS (NM_145392)	-31	Bag2	337	24.9258	239	134	0	0	0	0	0	82	97.619	44	0	0	0	0	0	56	33	0	0	0	0	0	101	57	0	0	0	0	0	242	84	57	101
cgi85:chr1:33870976-33871535	chr1	33870976	33871535	promoter-TSS (NM_133817)	16	Zfp451	559	22.5403	288	184	0	0	0	0	0	105	83.3333	63	0	0	0	0	0	75	47	0	0	0	0	0	108	74	0	0	0	0	0	352	126	88	138
cgi87:chr1:33964303-33964538	chr1	33964303	33964538	promoter-TSS (NM_001276764)	45	Bend6	235	5.95745	45	40	0	0	0	0	0	14	100	12	0	0	0	0	0	12	11	0	0	0	0	0	19	17	0	0	0	0	0	45	14	12	19
cgi88:chr1:33964748-33964951	chr1	33964748	33964951	promoter-TSS (NM_001276764)	-220	Dst	203	21.6749	94	43	0	0	0	0	0	39	88.6364	17	0	0	0	0	0	29	14	0	0	0	0	0	26	12	0	0	0	0	0	106	44	29	33
cgi90:chr1:34062892-34063093	chr1	34062892	34063093	intron (NM_001276764, intron 3 of 102)	-5677	Dst	201	5.97015	29	29	1	3.44828	10	47	17.5439	11	91.6667	11	1	9.09091	10	47	17.5439	9	9	0	0	0	0	0	9	9	0	0	0	0	0	30	12	9	9
cgi91:chr1:34068330-34068706	chr1	34068330	34068706	promoter-TSS (NM_133833)	-152	Dst	376	6.91489	66	41	0	0	0	0	0	23	88.4615	15	0	0	0	0	0	16	7	0	0	0	0	0	27	19	0	0	0	0	0	69	26	16	27
cgi92:chr1:34234788-34235038	chr1	34234788	34235038	exon (NM_010081, exon 23 of 24)	17738	Dst	250	0.8	1	0	0	0	0	0	0	1	50	0	0	0	0	0	0	0	0	0	0	0	0	0	0	0	0	0	0	0	0	2	2	0	0
cgi93:chr1:34496087-34496983	chr1	34496087	34496983	promoter-TSS (NM_027159)	-18	Ccdc115	896	4.6875	159	81	0	0	0	0	0	38	90.4762	20	0	0	0	0	0	40	19	0	0	0	0	0	81	42	0	0	0	0	0	172	42	42	88
cgi94:chr1:34516253-34516809	chr1	34516253	34516809	promoter-TSS (NM_011206)	-60	Ptpn18	556	5.7554	130	87	0	0	0	0	0	27	84.375	16	0	0	0	0	0	27	17	0	0	0	0	0	76	54	0	0	0	0	0	145	32	29	84
cgi95:chr1:34529600-34529811	chr1	34529600	34529811	exon (NM_011206, exon 13 of 15)	13115	Ptpn18	211	13.2701	70	40	1	1.42857	2	6	25	23	82.1429	12	1	4.34783	2	6	25	20	11	0	0	0	0	0	27	17	0	0	0	0	0	85	28	22	35
cgi96:chr1:34636375-34636685	chr1	34636375	34636685	promoter-TSS (NM_213727)	-8	Amer3	310	27.0968	218	140	4	1.83486	11	16	40.7407	77	91.6667	45	4	5.19481	11	16	40.7407	50	34	0	0	0	0	0	91	61	0	0	0	0	0	235	84	54	97
cgi97:chr1:34734916-34735264	chr1	34734916	34735264	Intergenic	-42035	AA619741	348	11.4943	123	75	1	0.813008	5	64	7.24638	35	87.5	20	1	2.85714	5	64	7.24638	31	15	0	0	0	0	0	57	40	0	0	0	0	0	131	40	32	59
cgi98:chr1:34807104-34807930	chr1	34807104	34807930	Intergenic	-51050	Arhgef4	826	14.0436	282	276	6	2.12766	30	53	36.1446	113	97.4138	107	5	4.42478	14	48	22.5806	82	82	0	0	0	0	0	87	87	1	1.14943	16	5	76.1905	285	116	82	87
cgi99:chr1:34858547-34858904	chr1	34858547	34858904	5' UTR (NM_183019, exon 1 of 10)	159	Arhgef4	357	16.2465	173	139	0	0	0	0	0	56	96.5517	47	0	0	0	0	0	47	40	0	0	0	0	0	70	52	0	0	0	0	0	175	58	47	70
cgi100:chr1:34899380-34900010	chr1	34899380	34900010	5' UTR (NM_001160236, exon 1 of 7)	200	Fam168b	630	27.9365	320	110	0	0	0	0	0	136	77.2727	52	0	0	0	0	0	73	25	0	0	0	0	0	111	33	0	0	0	0	0	410	176	94	140
cgi101:chr1:34906741-34907023	chr1	34906741	34907023	promoter-TSS (NM_175421)	78	Plekhb2	282	20.5674	135	129	0	0	0	0	0	44	75.8621	41	0	0	0	0	0	33	31	0	0	0	0	0	58	57	0	0	0	0	0	169	58	39	72
cgi102:chr1:34986880-34987484	chr1	34986880	34987484	Intergenic	80378	Plekhb2	604	10.2649	180	56	14	7.77778	63	15	80.7692	52	83.871	14	14	26.9231	63	15	80.7692	44	18	0	0	0	0	0	84	24	0	0	0	0	0	225	62	51	112
cgi103:chr1:36125306-36126061	chr1	36125306	36126061	exon (NM_015818, exon 1 of 2)	439	Hs6st1	755	24.6358	484	329	2	0.413223	29	30	49.1525	182	97.8495	121	1	0.549451	5	2	71.4286	122	88	0	0	0	0	0	180	120	1	0.555556	24	28	46.1538	492	186	124	182
cgi104:chr1:36160383-36161031	chr1	36160383	36161031	exon (NM_015818, exon 2 of 2)	35462	Hs6st1	648	4.01235	90	0	0	0	0	0	0	21	80.7692	0	0	0	0	0	0	21	0	0	0	0	0	0	48	0	0	0	0	0	0	118	26	31	61
cgi105:chr1:36300737-36301257	chr1	36300737	36301257	5' UTR (NM_198899, exon 1 of 41)	150	Uggt1	520	10.3846	156	121	0	0	0	0	0	48	88.8889	35	0	0	0	0	0	42	36	0	0	0	0	0	66	50	0	0	0	0	0	172	54	46	72
cgi106:chr1:36326077-36326542	chr1	36326077	36326542	exon (NM_153408, exon 2 of 4)	3960	Neurl3	465	13.7634	120	68	12	10	45	62	42.0561	42	65.625	19	10	23.8095	38	52	42.2222	25	17	0	0	0	0	0	53	32	2	3.77358	7	10	41.1765	177	64	38	75
cgi107:chr1:36364462-36365058	chr1	36364462	36365058	intron (NM_001172206, intron 1 of 6)	182	Arid5a	596	5.7047	82	4	0	0	0	0	0	34	100	2	0	0	0	0	0	21	2	0	0	0	0	0	27	0	0	0	0	0	0	82	34	21	27
cgi108:chr1:36425530-36426175	chr1	36425530	36426175	intron (NM_172652, intron 1 of 20)	173	Kansl3	645	20.4651	317	163	0	0	0	0	0	119	90.1515	62	0	0	0	0	0	69	34	0	0	0	0	0	129	67	0	0	0	0	0	344	132	74	138
cgi109:chr1:36501721-36502153	chr1	36501721	36502153	exon (NM_001013374, exon 1 of 8)	147	Lman2l	432	13.8889	195	134	1	0.512821	2	2	50	60	100	38	0	0	0	0	0	41	29	0	0	0	0	0	94	67	1	1.06383	2	2	50	195	60	41	94
cgi110:chr1:36528112-36529000	chr1	36528112	36529000	exon (NM_033570, exon 1 of 7)	114	Cnnm4	888	13.7387	286	120	0	0	0	0	0	92	75.4098	40	0	0	0	0	0	73	28	0	0	0	0	0	121	52	0	0	0	0	0	328	122	82	124
cgi111:chr1:36568609-36569851	chr1	36568609	36569851	exon (NM_001039551, exon 1 of 9)	509	Cnnm3	1242	21.095	681	473	2	0.293686	34	27	55.7377	260	99.2366	180	2	0.769231	34	27	55.7377	205	137	0	0	0	0	0	216	156	0	0	0	0	0	689	262	209	218
cgi112:chr1:36603756-36604135	chr1	36603756	36604135	promoter-TSS (NM_026241)	100	Ankrd39	379	13.1926	158	34	0	0	0	0	0	45	90	7	0	0	0	0	0	35	8	0	0	0	0	0	78	19	0	0	0	0	0	169	50	38	81
cgi113:chr1:36613653-36615335	chr1	36613653	36615335	intron (NM_001126047, intron 1 of 14)	732	Sema4c	1682	16.2901	905	538	0	0	0	0	0	231	84.3066	133	0	0	0	0	0	219	133	0	0	0	0	0	455	272	0	0	0	0	0	1084	274	254	556
cgi115:chr1:36748168-36748714	chr1	36748168	36748714	exon (NM_009942, exon 1 of 4)	109	Cox5b	546	17.9487	254	106	0	0	0	0	0	83	84.6939	34	0	0	0	0	0	64	31	0	0	0	0	0	107	41	0	0	0	0	0	298	98	72	128
cgi116:chr1:36766467-36766993	chr1	36766467	36766993	promoter-TSS (NM_146107)	40	Actr1b	526	14.8289	252	59	0	0	0	0	0	70	89.7436	19	0	0	0	0	0	57	14	0	0	0	0	0	125	26	0	0	0	0	0	284	78	63	143
cgi117:chr1:36827654-36828038	chr1	36827654	36828038	exon (NM_009539, exon 2 of 13)	9140	Zap70	384	3.64583	47	31	2	4.25532	5	3	62.5	13	92.8571	8	2	15.3846	5	3	62.5	18	11	0	0	0	0	0	16	12	0	0	0	0	0	48	14	18	16
cgi118:chr1:36835930-36836165	chr1	36835930	36836165	exon (NM_009539, exon 8 of 13)	17342	Zap70	235	5.10638	36	35	10	27.7778	416	163	71.848	11	91.6667	10	10	90.9091	416	163	71.848	7	7	0	0	0	0	0	18	18	0	0	0	0	0	37	12	7	18
cgi119:chr1:36995687-36996967	chr1	36995687	36996967	promoter-TSS (NM_018872)	45	Tmem131	1280	20.625	652	432	0	0	0	0	0	247	93.5606	164	0	0	0	0	0	162	107	0	0	0	0	0	243	161	0	0	0	0	0	699	264	174	261
cgi120:chr1:37086093-37086331	chr1	37086093	37086331	Intergenic	-89840	Tmem131	238	1.68067	7	7	0	0	0	0	0	3	75	3	0	0	0	0	0	2	2	0	0	0	0	0	2	2	0	0	0	0	0	8	4	2	2
cgi121:chr1:37356686-37357352	chr1	37356686	37357352	intron (NM_030266, intron 1 of 25)	281	Inpp4a	666	15.3153	305	173	0	0	0	0	0	95	93.1373	61	0	0	0	0	0	79	48	0	0	0	0	0	131	64	0	0	0	0	0	316	102	81	133
cgi122:chr1:37486623-37487260	chr1	37486623	37487260	promoter-TSS (NM_026123)	6	Coa5	637	14.1287	250	162	0	0	0	0	0	77	85.5556	43	0	0	0	0	0	57	37	0	0	0	0	0	116	82	0	0	0	0	0	270	90	60	120
cgi123:chr1:37597161-37597765	chr1	37597161	37597765	Intergenic	-4359	Mgat4a	604	13.245	174	75	0	0	0	0	0	63	78.75	33	0	0	0	0	0	46	16	0	0	0	0	0	65	26	0	0	0	0	0	238	80	60	98
cgi124:chr1:37776159-37776973	chr1	37776159	37776973	promoter-TSS (NM_028096)	90	2010300C02Rik	814	16.9533	279	99	0	0	0	0	0	113	81.8841	47	0	0	0	0	0	71	28	0	0	0	0	0	95	24	0	0	0	0	0	348	138	91	119
cgi125:chr1:37921458-37922169	chr1	37921458	37922169	intron (NM_207228, intron 1 of 19)	110	Tsga10	711	22.5035	425	276	0	0	0	0	0	141	88.125	103	0	0	0	0	0	91	55	0	0	0	0	0	193	118	0	0	0	0	0	475	160	104	211
cgi126:chr1:37932177-37932669	chr1	37932177	37932669	exon (NM_001037918, exon 2 of 2)	3372	Lipt1	492	1.62602	10	1	0	0	0	0	0	4	50	1	0	0	0	0	0	4	0	0	0	0	0	0	2	0	0	0	0	0	0	30	8	9	13
cgi127:chr1:37947208-37947627	chr1	37947208	37947627	promoter-TSS (NM_027098)	20	Mrpl30	419	8.59189	86	48	1	1.16279	2	6	25	27	75	12	0	0	0	0	0	23	13	0	0	0	0	0	36	23	1	2.77778	2	6	25	99	36	24	39
cgi128:chr1:38053792-38054304	chr1	38053792	38054304	promoter-TSS (NM_172054)	5	Txndc9	512	14.8438	211	61	0	0	0	0	0	55	72.3684	18	0	0	0	0	0	39	9	0	0	0	0	0	117	34	0	0	0	0	0	297	76	61	160
cgi129:chr1:38054669-38055520	chr1	38054669	38055520	5' UTR (NM_198303, exon 1 of 24)	240	Eif5b	851	21.3866	504	205	0	0	0	0	0	170	93.4066	72	0	0	0	0	0	104	45	0	0	0	0	0	230	88	0	0	0	0	0	524	182	108	234
cgi130:chr1:38185894-38187053	chr1	38185894	38187053	promoter-TSS (NM_019570)	33	Rev1	1159	22.4331	551	403	0	0	0	0	0	237	91.1538	174	0	0	0	0	0	130	93	0	0	0	0	0	184	136	0	0	0	0	0	607	260	140	207
cgi132:chr1:38683639-38684929	chr1	38683639	38684929	intron (NM_010678, intron 1 of 22)	37516	Aff3	1290	22.7907	668	286	6	0.898204	95	97	49.4792	246	83.6735	118	3	1.21951	14	73	16.092	150	60	0	0	0	0	0	272	108	3	1.10294	81	24	77.1429	759	294	176	289
cgi133:chr1:38892647-38893621	chr1	38892647	38893621	Intergenic	-15074	Lonrf2	974	24.0246	554	381	7	1.26354	29	42	40.8451	209	89.3162	151	6	2.87081	22	38	36.6667	157	101	0	0	0	0	0	188	129	1	0.531915	7	4	63.6364	613	234	174	205
cgi134:chr1:38954710-38955047	chr1	38954710	38955047	5' UTR (NM_145142, exon 1 of 7)	126	Chst10	337	17.8042	167	97	1	0.598802	7	98	6.66667	56	93.3333	29	1	1.78571	7	98	6.66667	41	27	0	0	0	0	0	70	41	0	0	0	0	0	175	60	42	73
cgi135:chr1:39044345-39044897	chr1	39044345	39044897	promoter-TSS (NM_026850)	-38	Pdcl3	552	17.029	303	185	0	0	0	0	0	81	86.1702	51	0	0	0	0	0	70	45	0	0	0	0	0	152	89	0	0	0	0	0	348	94	81	173
cgi136:chr1:39250264-39251280	chr1	39250264	39251280	promoter-TSS (NM_008719)	-345	Npas2	1016	19.8819	545	258	3	0.550459	39	33	54.1667	169	83.6634	62	1	0.591716	4	29	12.1212	126	67	1	0.793651	2	3	40	250	129	1	0.4	33	1	97.0588	643	202	140	301
cgi137:chr1:39424280-39425462	chr1	39424280	39425462	5' UTR (NM_001252218, exon 1 of 4)	175	Rpl31	1182	11.1675	334	139	3	0.898204	6	8	42.8571	101	76.5152	43	3	2.9703	6	8	42.8571	74	30	0	0	0	0	0	159	66	0	0	0	0	0	469	132	95	242
cgi138:chr1:39534969-39535842	chr1	39534969	39535842	exon (NM_018775, exon 1 of 20)	186	Tbc1d8	873	16.2658	452	224	3	0.663717	6	10	37.5	135	95.0704	75	2	1.48148	4	8	33.3333	108	54	1	0.925926	2	2	50	209	95	0	0	0	0	0	473	142	116	215
cgi139:chr1:39592433-39593210	chr1	39592433	39593210	exon (NM_028043, exon 1 of 7)	175	Cnot11	777	12.6126	217	112	3	1.38249	6	9	40	89	90.8163	44	0	0	0	0	0	60	30	0	0	0	0	0	68	38	3	4.41176	6	9	40	235	98	63	74
cgi140:chr1:39633371-39634372	chr1	39633371	39634372	exon (NM_001033135, exon 1 of 7)	320	Rnf149	1001	21.1788	439	274	1	0.22779	2	6	25	168	79.2453	114	1	0.595238	2	6	25	85	45	0	0	0	0	0	186	115	0	0	0	0	0	580	212	123	245
cgi141:chr1:39707287-39708060	chr1	39707287	39708060	exon (NM_170597, exon 1 of 4)	353	Creg2	773	14.489	390	228	2	0.512821	10	24	29.4118	106	94.6429	63	2	1.88679	10	24	29.4118	103	61	0	0	0	0	0	181	104	0	0	0	0	0	411	112	110	189
cgi142:chr1:39957318-39958304	chr1	39957318	39958304	promoter-TSS (NM_001252200)	53	Map4k4	986	19.0669	413	207	3	0.726392	16	186	7.92079	174	92.5532	85	3	1.72414	16	186	7.92079	77	37	0	0	0	0	0	162	85	0	0	0	0	0	440	188	83	169
cgi143:chr1:40323402-40323721	chr1	40323402	40323721	5' UTR (NM_001123382, exon 1 of 11)	131	Il1r1	319	3.1348	22	0	0	0	0	0	0	6	60	0	0	0	0	0	0	7	0	0	0	0	0	0	9	0	0	0	0	0	0	37	10	12	15
cgi144:chr1:40382655-40382864	chr1	40382655	40382864	intron (NM_133193, intron 1 of 10)	1288	Il1rl2	209	5.74163	42	31	9	21.4286	120	58	67.4157	11	91.6667	8	8	72.7273	116	28	80.5556	9	7	0	0	0	0	0	22	16	1	4.54545	4	30	11.7647	43	12	9	22
cgi145:chr1:40737852-40738929	chr1	40737852	40738929	promoter-TSS (NM_001033289)	-166	Slc9a2	1077	20.0557	637	417	4	0.627943	16	33	32.6531	189	87.5	117	4	2.1164	16	33	32.6531	177	125	0	0	0	0	0	271	175	0	0	0	0	0	728	216	197	315
cgi146:chr1:40847364-40847656	chr1	40847364	40847656	promoter-TSS (NM_172499)	-8	Mfsd9	292	5.47945	40	16	0	0	0	0	0	10	62.5	4	0	0	0	0	0	12	6	0	0	0	0	0	18	6	0	0	0	0	0	59	16	16	27
cgi147:chr1:42548530-42548783	chr1	42548530	42548783	Intergenic	203013	2610017I09Rik	253	8.69565	44	19	0	0	0	0	0	17	77.2727	9	0	0	0	0	0	10	5	0	0	0	0	0	17	5	0	0	0	0	0	51	22	12	17
cgi150:chr1:42750920-42751329	chr1	42750920	42751329	intron (NR_027826, intron 1 of 3)	545	2610017I09Rik	409	3.91198	41	0	0	0	0	0	0	15	93.75	0	0	0	0	0	0	15	0	0	0	0	0	0	11	0	0	0	0	0	0	43	16	16	11
cgi151:chr1:42751579-42752106	chr1	42751579	42752106	promoter-TSS (NR_027826)	-173	2610017I09Rik	527	9.10816	100	0	0	0	0	0	0	32	66.6667	0	0	0	0	0	0	18	0	0	0	0	0	0	50	0	0	0	0	0	0	175	48	30	97
cgi152:chr1:42753420-42755502	chr1	42753420	42755502	exon (NM_008900, exon 1 of 1)	470	Pou3f3	2082	17.195	840	368	8	0.952381	36	185	16.2896	268	74.8603	112	8	2.98507	36	185	16.2896	245	108	0	0	0	0	0	327	148	0	0	0	0	0	1036	358	295	383
cgi153:chr1:42907985-42908527	chr1	42907985	42908527	exon (NM_023514, exon 1 of 11)	178	Mrps9	542	6.64207	164	83	0	0	0	0	0	30	83.3333	15	0	0	0	0	0	46	30	0	0	0	0	0	88	38	0	0	0	0	0	182	36	53	93
cgi154:chr1:43009638-43010388	chr1	43009638	43010388	5' UTR (NM_053107, exon 1 of 2)	296	Gpr45	750	14.9333	354	239	2	0.564972	4	10	28.5714	109	97.3214	74	2	1.83486	4	10	28.5714	83	58	0	0	0	0	0	162	107	0	0	0	0	0	362	112	83	167
cgi155:chr1:43149093-43149661	chr1	43149093	43149661	intron (NM_001013025, intron 2 of 12)	6090	Tgfbrap1	568	27.4648	317	155	1	0.315457	6	77	7.22892	131	83.9744	61	1	0.763359	6	77	7.22892	81	42	0	0	0	0	0	105	52	0	0	0	0	0	384	156	95	133
cgi156:chr1:43155326-43155799	chr1	43155326	43155799	promoter-TSS (NM_133818)	8	AI597479	473	16.0677	237	82	0	0	0	0	0	66	86.8421	24	0	0	0	0	0	66	20	0	0	0	0	0	105	38	0	0	0	0	0	280	76	81	123
cgi157:chr1:43220574-43220925	chr1	43220574	43220925	promoter-TSS (NM_010212)	56	Fhl2	351	23.3618	229	123	0	0	0	0	0	80	97.561	40	0	0	0	0	0	62	32	0	0	0	0	0	87	51	0	0	0	0	0	237	82	63	92
cgi158:chr1:43502692-43503413	chr1	43502692	43503413	intron (NM_010879, intron 1 of 4)	457	Nck2	721	17.7531	394	299	1	0.253807	2	5	28.5714	117	91.4062	88	1	0.854701	2	5	28.5714	94	76	0	0	0	0	0	183	135	0	0	0	0	0	419	128	100	191
cgi160:chr1:43884160-43884980	chr1	43884160	43884980	promoter-TSS (NM_026430)	-17	Uxs1	820	10.9756	200	42	0	0	0	0	0	69	76.6667	13	0	0	0	0	0	61	12	0	0	0	0	0	70	17	0	0	0	0	0	262	90	71	101
cgi161:chr1:43990498-43991395	chr1	43990498	43991395	promoter-TSS (NM_009418)	95	Tpp2	897	8.24972	186	59	0	0	0	0	0	62	83.7838	22	0	0	0	0	0	42	13	0	0	0	0	0	82	24	0	0	0	0	0	214	74	47	93
cgi162:chr1:44158781-44159603	chr1	44158781	44159603	promoter-TSS (NM_029368)	41	Tex30	822	19.4647	357	242	3	0.840336	12	84	12.5	139	86.875	97	2	1.43885	7	44	13.7255	80	56	0	0	0	0	0	138	89	1	0.724638	5	40	11.1111	413	160	92	161
cgi163:chr1:44204456-44205058	chr1	44204456	44205058	5' UTR (NM_011729, exon 1 of 15)	168	Ercc5	602	10.9635	225	158	0	0	0	0	0	59	89.3939	35	0	0	0	0	0	59	43	0	0	0	0	0	107	80	0	0	0	0	0	244	66	63	115
cgi164:chr1:44608424-44609336	chr1	44608424	44609336	intron (NM_028450, intron 1 of 10)	364	Gulp1	912	5.70175	228	207	0	0	0	0	0	51	98.0769	46	0	0	0	0	0	61	53	0	0	0	0	0	116	108	0	0	0	0	0	229	52	61	116
cgi165:chr1:45852221-45852602	chr1	45852221	45852602	promoter-TSS (NM_028599)	66	Wdr75	381	16.273	148	39	0	0	0	0	0	57	91.9355	10	0	0	0	0	0	43	12	0	0	0	0	0	48	17	0	0	0	0	0	156	62	45	49
cgi166:chr1:46482306-46482551	chr1	46482306	46482551	Intergenic	358846	Dnah7b	245	13.0612	127	107	13	10.2362	60	55	52.1739	32	100	26	12	37.5	58	50	53.7037	38	32	1	2.63158	2	5	28.5714	57	49	0	0	0	0	0	127	32	38	57
cgi167:chr1:46909542-46910898	chr1	46909542	46910898	intron (NM_172653, intron 1 of 9)	134	Slc39a10	1356	15.6342	446	283	1	0.224215	5	39	11.3636	177	83.4906	110	1	0.564972	5	39	11.3636	120	81	0	0	0	0	0	149	92	0	0	0	0	0	553	212	139	202
cgi168:chr1:50983892-50984906	chr1	50983892	50984906	promoter-TSS (NM_019790)	32	Tmeff2	1014	4.14201	132	12	0	0	0	0	0	36	85.7143	8	0	0	0	0	0	35	2	0	0	0	0	0	61	2	0	0	0	0	0	146	42	39	65
cgi169:chr1:51535004-51535465	chr1	51535004	51535465	promoter-TSS (NM_028696)	8	Nabp1	461	9.11063	134	87	0	0	0	0	0	40	95.2381	24	0	0	0	0	0	27	17	0	0	0	0	0	67	46	0	0	0	0	0	137	42	27	68
cgi170:chr1:51972028-51973038	chr1	51972028	51973038	intron (NM_001161817, intron 1 of 30)	285	Myo1b	1010	13.2673	395	276	1	0.253165	2	4	33.3333	130	97.0149	88	1	0.769231	2	4	33.3333	102	69	0	0	0	0	0	163	119	0	0	0	0	0	400	134	102	164
cgi171:chr1:52170553-52170839	chr1	52170553	52170839	Intergenic	-5586	Stat1	286	15.3846	96	46	0	0	0	0	0	28	63.6364	13	0	0	0	0	0	29	15	0	0	0	0	0	39	18	0	0	0	0	0	146	44	45	57
cgi172:chr1:52176138-52176581	chr1	52176138	52176581	promoter-TSS (NM_009283)	78	Stat1	443	14.8984	269	204	0	0	0	0	0	66	100	50	0	0	0	0	0	77	60	0	0	0	0	0	126	94	0	0	0	0	0	270	66	78	126
cgi173:chr1:52289052-52290347	chr1	52289052	52290347	exon (NM_001113383, exon 1 of 15)	376	Gls	1295	16.2162	491	258	2	0.407332	11	82	11.828	176	83.8095	97	2	1.13636	11	82	11.828	133	75	0	0	0	0	0	182	86	0	0	0	0	0	612	210	164	238
cgi174:chr1:52556876-52557096	chr1	52556876	52557096	intron (NM_008667, intron 1 of 7)	306	Nab1	220	31.8182	144	86	0	0	0	0	0	70	100	44	0	0	0	0	0	32	16	0	0	0	0	0	42	26	0	0	0	0	0	149	70	33	46
cgi175:chr1:52557353-52557671	chr1	52557353	52557671	promoter-TSS (NM_008667)	-220	Nab1	318	13.8365	115	39	0	0	0	0	0	43	97.7273	12	0	0	0	0	0	24	7	0	0	0	0	0	48	20	0	0	0	0	0	116	44	24	48
cgi176:chr1:52687386-52687786	chr1	52687386	52687786	promoter-TSS (NM_001142647)	37	Tmem194b	400	14.5	191	101	0	0	0	0	0	53	91.3793	33	0	0	0	0	0	56	28	0	0	0	0	0	82	40	0	0	0	0	0	214	58	63	93
cgi177:chr1:52783636-52784373	chr1	52783636	52784373	5' UTR (NM_133829, exon 1 of 7)	157	Mfsd6	737	17.9104	354	309	0	0	0	0	0	127	96.2121	109	0	0	0	0	0	91	81	0	0	0	0	0	136	119	0	0	0	0	0	359	132	91	136
cgi178:chr1:52874051-52874706	chr1	52874051	52874706	5' UTR (NM_008384, exon 1 of 6)	153	Inpp1	655	10.687	246	152	0	0	0	0	0	64	91.4286	43	0	0	0	0	0	61	43	0	0	0	0	0	121	66	0	0	0	0	0	273	70	67	136
cgi179:chr1:53009471-53009801	chr1	53009471	53009801	promoter-TSS (NM_144953)	48	1700019D03Rik	330	16.9697	175	88	0	0	0	0	0	43	76.7857	17	0	0	0	0	0	52	24	0	0	0	0	0	80	47	0	0	0	0	0	235	56	59	120
cgi180:chr1:53353633-53354223	chr1	53353633	53354223	promoter-TSS (NM_145517)	-11	Ormdl1	590	9.15254	188	165	0	0	0	0	0	52	96.2963	46	0	0	0	0	0	59	51	0	0	0	0	0	77	68	0	0	0	0	0	190	54	59	77
cgi181:chr1:53409309-53409621	chr1	53409309	53409621	promoter-TSS (NM_133728)	78	Asnsd1	312	16.0256	133	81	0	0	0	0	0	47	94	29	0	0	0	0	0	33	23	0	0	0	0	0	53	29	0	0	0	0	0	149	50	38	61
cgi182:chr1:53763368-53763723	chr1	53763368	53763723	promoter-TSS (NM_001252070)	82	Dnah7a	355	10.7042	127	94	9	7.08661	24	41	36.9231	37	97.3684	29	9	24.3243	24	41	36.9231	37	26	0	0	0	0	0	53	39	0	0	0	0	0	131	38	38	55
cgi183:chr1:53841614-53842213	chr1	53841614	53842213	intron (NM_133810, intron 1 of 7)	145	Stk17b	599	26.0434	354	206	0	0	0	0	0	133	85.2564	75	0	0	0	0	0	83	43	0	0	0	0	0	138	88	0	0	0	0	0	417	156	102	159
cgi184:chr1:54251187-54252086	chr1	54251187	54252086	intron (NM_001001883, intron 1 of 28)	241	Hecw2	899	17.1301	336	231	2	0.595238	4	4	50	135	87.6623	92	2	1.48148	4	4	50	82	56	0	0	0	0	0	119	83	0	0	0	0	0	380	154	94	132
cgi185:chr1:54307414-54307644	chr1	54307414	54307644	promoter-TSS (NM_030025)	2	Ccdc150	230	4.34783	32	16	0	0	0	0	0	7	70	5	0	0	0	0	0	9	5	0	0	0	0	0	16	6	0	0	0	0	0	49	10	13	26
cgi186:chr1:54495602-54495903	chr1	54495602	54495903	promoter-TSS (NM_001033194)	62	Gtf3c3	301	11.9601	129	114	0	0	0	0	0	33	91.6667	28	0	0	0	0	0	36	34	0	0	0	0	0	60	52	0	0	0	0	0	141	36	38	67
cgi187:chr1:54614100-54614649	chr1	54614100	54614649	exon (NM_001163314, exon 1 of 27)	153	Pgap1	549	13.1148	193	147	0	0	0	0	0	63	87.5	48	0	0	0	0	0	53	41	0	0	0	0	0	77	58	0	0	0	0	0	221	72	58	91
cgi188:chr1:54982570-54983461	chr1	54982570	54983461	5' UTR (NM_001081433, exon 1 of 28)	215	Ankrd44	891	17.9574	375	206	0	0	0	0	0	137	85.625	83	0	0	0	0	0	104	62	0	0	0	0	0	134	61	0	0	0	0	0	448	160	119	169
cgi190:chr1:55083718-55084449	chr1	55083718	55084449	intron (NM_031179, intron 1 of 24)	238	Sf3b1	731	12.0383	243	82	0	0	0	0	0	81	92.0455	30	0	0	0	0	0	59	24	0	0	0	0	0	103	28	0	0	0	0	0	257	88	63	106
cgi191:chr1:55109352-55110141	chr1	55109352	55110141	exon (NM_026424, exon 1 of 4)	133	Coq10b	789	17.4905	410	282	1	0.243902	4	35	10.2564	129	93.4783	87	1	0.775194	4	35	10.2564	102	70	0	0	0	0	0	179	125	0	0	0	0	0	426	138	104	184
cgi192:chr1:55144255-55145484	chr1	55144255	55145484	promoter-TSS (NM_010477)	-94	Hspd1	1229	20.5045	609	286	1	0.164204	2	2	50	206	81.746	102	0	0	0	0	0	130	55	0	0	0	0	0	273	129	1	0.3663	2	2	50	759	252	172	335
cgi193:chr1:55187902-55188617	chr1	55187902	55188617	intron (NM_025283, intron 1 of 7)	171	Mob4	715	19.021	393	228	0	0	0	0	0	119	87.5	63	0	0	0	0	0	124	73	0	0	0	0	0	150	92	0	0	0	0	0	431	136	134	161
cgi194:chr1:55293830-55294660	chr1	55293830	55294660	exon (NM_175439, exon 1 of 1)	224	1998-02-28	830	20.4819	457	247	1	0.218818	2	5	28.5714	159	93.5294	100	1	0.628931	2	5	28.5714	119	60	0	0	0	0	0	179	87	0	0	0	0	0	493	170	123	200
cgi195:chr1:55419326-55420501	chr1	55419326	55420501	promoter-TSS (NM_001113367)	-363	Boll	1175	14.9787	411	229	62	15.0852	295	171	63.3047	161	91.4773	94	61	37.8882	289	166	63.5165	97	61	1	1.03093	6	5	54.5455	153	74	0	0	0	0	0	477	176	109	192
cgi196:chr1:55462427-55463492	chr1	55462427	55463492	5' UTR (NM_001114663, exon 1 of 6)	170	Plcl1	1065	12.3944	286	203	0	0	0	0	0	87	65.9091	62	0	0	0	0	0	76	51	0	0	0	0	0	123	90	0	0	0	0	0	435	132	114	189
cgi197:chr1:57026464-57026717	chr1	57026464	57026717	exon (NM_139146, exon 2 of 11)	1587	Satb2	253	19.7628	140	74	21	15	138	33	80.7018	45	90	22	21	46.6667	138	33	80.7018	34	15	0	0	0	0	0	61	37	0	0	0	0	0	153	50	36	67
cgi198:chr1:57027703-57027963	chr1	57027703	57027963	promoter-TSS (NR_024326)	345	Satb2	260	4.61538	2	1	1	50	6	12	33.3333	2	16.6667	1	1	50	6	12	33.3333	0	0	0	0	0	0	0	0	0	0	0	0	0	0	32	12	8	12
cgi199:chr1:57028354-57030345	chr1	57028354	57030345	non-coding (NR_024325, exon 1 of 1)	1037	9130024F11Rik	1991	12.1547	636	253	0	0	0	0	0	203	83.8843	79	0	0	0	0	0	149	66	0	0	0	0	0	284	108	0	0	0	0	0	767	242	168	357
cgi200:chr1:57033949-57034236	chr1	57033949	57034236	Intergenic	5780	9130024F11Rik	287	14.6341	154	18	6	3.8961	17	12	58.6207	41	97.619	7	6	14.6341	17	12	58.6207	33	5	0	0	0	0	0	80	6	0	0	0	0	0	158	42	34	82
cgi201:chr1:57434319-57434863	chr1	57434319	57434863	promoter-TSS (NR_037999)	127	1700066M21Rik	544	21.3235	274	181	0	0	0	0	0	102	87.931	65	0	0	0	0	0	76	50	0	0	0	0	0	96	66	0	0	0	0	0	325	116	88	121
cgi202:chr1:57462982-57463911	chr1	57462982	57463911	promoter-TSS (NM_001114102)	55	9430016H08Rik	929	13.3477	433	192	1	0.230947	2	2	50	95	76.6129	37	1	1.05263	2	2	50	116	55	0	0	0	0	0	222	100	0	0	0	0	0	516	124	139	253
cgi203:chr1:57831543-57832476	chr1	57831543	57832476	intron (NM_144882, intron 1 of 13)	305	Spats2l	933	19.2926	421	285	2	0.475059	40	3	93.0233	155	86.1111	102	0	0	0	0	0	116	77	1	0.862069	2	2	50	150	106	1	0.666667	38	1	97.4359	506	180	139	187
cgi204:chr1:58026578-58027089	chr1	58026578	58027089	promoter-TSS (NM_001159864)	94	Kctd18	511	21.5264	326	253	2	0.613497	4	11	26.6667	105	95.4545	80	1	0.952381	2	5	28.5714	73	56	0	0	0	0	0	148	117	1	0.675676	2	6	25	334	110	74	150
cgi205:chr1:58052708-58053097	chr1	58052708	58053097	promoter-TSS (NM_199007)	85	Sgol2	389	17.4807	201	32	0	0	0	0	0	60	88.2353	12	0	0	0	0	0	50	7	0	0	0	0	0	91	13	0	0	0	0	0	217	68	55	94
cgi206:chr1:58449593-58450741	chr1	58449593	58450741	intron (NM_025824, intron 1 of 11)	187	Bzw1	1148	20.2091	544	275	0	0	0	0	0	191	82.3276	109	0	0	0	0	0	129	65	0	0	0	0	0	224	101	0	0	0	0	0	634	232	151	251
cgi207:chr1:58480188-58480974	chr1	58480188	58480974	intron (NM_001042634, intron 1 of 12)	351	Clk1	786	12.9771	167	76	0	0	0	0	0	58	56.8627	29	0	0	0	0	0	50	19	0	0	0	0	0	59	28	0	0	0	0	0	297	102	77	118
cgi208:chr1:58501926-58502389	chr1	58501926	58502389	5' UTR (NM_001285826, exon 1 of 7)	172	Ppil3	463	2.15983	35	29	0	0	0	0	0	10	100	7	0	0	0	0	0	9	8	0	0	0	0	0	16	14	0	0	0	0	0	35	10	9	16
cgi209:chr1:58561388-58562006	chr1	58561388	58562006	5' UTR (NM_008765, exon 1 of 18)	256	Orc2	618	18.123	345	222	0	0	0	0	0	102	91.0714	63	0	0	0	0	0	92	57	0	0	0	0	0	151	102	0	0	0	0	0	365	112	94	159
cgi211:chr1:58768287-58768608	chr1	58768287	58768608	Intergenic	-1682	Cflar	321	16.1994	139	105	0	0	0	0	0	50	96.1538	37	0	0	0	0	0	37	31	0	0	0	0	0	52	37	0	0	0	0	0	154	52	41	61
cgi213:chr1:58852427-58852696	chr1	58852427	58852696	5' UTR (NM_009812, exon 1 of 9)	344	Casp8	269	19.3309	147	62	0	0	0	0	0	48	92.3077	18	0	0	0	0	0	41	17	0	0	0	0	0	58	27	0	0	0	0	0	165	52	45	68
cgi214:chr1:59030055-59030961	chr1	59030055	59030961	promoter-TSS (NM_172406)	93	Stradb	906	11.0375	320	187	0	0	0	0	0	90	90	48	0	0	0	0	0	75	42	0	0	0	0	0	155	97	0	0	0	0	0	354	100	86	168
cgi215:chr1:59176667-59177324	chr1	59176667	59177324	promoter-TSS (NM_001037812)	-56	Tmem237	657	16.4384	320	150	1	0.3125	2	6	25	88	81.4815	49	1	1.13636	2	6	25	73	34	0	0	0	0	0	159	67	0	0	0	0	0	383	108	86	189
cgi216:chr1:59293764-59294337	chr1	59293764	59294337	promoter-TSS (NM_001159948)	24	Als2	573	12.5654	177	124	2	1.12994	4	7	36.3636	60	83.3333	41	2	3.33333	4	7	36.3636	47	27	0	0	0	0	0	70	56	0	0	0	0	0	208	72	54	82
cgi217:chr1:59538796-59540781	chr1	59538796	59540781	5' UTR (NM_008057, exon 1 of 1)	798	Fzd7	1985	10.9824	634	330	0	0	0	0	0	199	91.2844	118	0	0	0	0	0	147	83	0	0	0	0	0	288	129	0	0	0	0	0	688	218	160	310
cgi218:chr1:59727541-59727744	chr1	59727541	59727744	promoter-TSS (NM_009460)	35	Sumo1	203	15.7635	85	23	1	1.17647	60	1	98.3607	25	78.125	5	1	4	60	1	98.3607	23	6	0	0	0	0	0	37	12	0	0	0	0	0	97	32	25	40
cgi220:chr1:59819630-59821057	chr1	59819630	59821057	promoter-TSS (NM_007561)	-779	Bmpr2	1427	19.061	710	445	0	0	0	0	0	252	92.6471	152	0	0	0	0	0	159	106	0	0	0	0	0	299	187	0	0	0	0	0	769	272	170	327
cgi221:chr1:59969393-59970734	chr1	59969393	59970734	exon (NM_001037725, exon 1 of 8)	214	Fam117b	1341	7.00969	231	152	0	0	0	0	0	73	77.6596	42	0	0	0	0	0	55	35	0	0	0	0	0	103	75	0	0	0	0	0	316	94	60	162
cgi222:chr1:60099491-60100343	chr1	60099491	60100343	promoter-TSS (NM_027407)	14	Ica1l	852	20.6573	412	291	1	0.242718	9	42	17.6471	174	98.8636	126	1	0.574713	9	42	17.6471	99	67	0	0	0	0	0	139	98	0	0	0	0	0	415	176	99	140
cgi223:chr1:60155001-60155621	chr1	60155001	60155621	promoter-TSS (NM_021312)	33	Wdr12	620	9.35484	172	103	0	0	0	0	0	51	87.931	35	0	0	0	0	0	42	28	0	0	0	0	0	79	40	0	0	0	0	0	179	58	42	79
cgi224:chr1:60237059-60237333	chr1	60237059	60237333	promoter-TSS (NM_173444)	-247	Nbeal1	274	18.2482	159	76	0	0	0	0	0	48	96	25	0	0	0	0	0	51	20	0	0	0	0	0	60	31	0	0	0	0	0	169	50	53	66
cgi225:chr1:60400100-60400501	chr1	60400100	60400501	promoter-TSS (NM_030013)	85	Cyp20a1	401	10.4738	118	30	0	0	0	0	0	41	97.619	9	0	0	0	0	0	27	7	0	0	0	0	0	50	14	0	0	0	0	0	120	42	28	50
cgi226:chr1:60466123-60467095	chr1	60466123	60467095	5' UTR (NM_001198571, exon 1 of 11)	146	Abi2	972	15.0206	392	167	0	0	0	0	0	122	83.5616	55	0	0	0	0	0	101	46	0	0	0	0	0	169	66	0	0	0	0	0	448	146	112	190
cgi227:chr1:60623027-60624104	chr1	60623027	60624104	promoter-TSS (NM_001045513)	43	Raph1	1077	13.5562	342	119	0	0	0	0	0	108	73.9726	43	0	0	0	0	0	93	33	0	0	0	0	0	141	43	0	0	0	0	0	447	146	118	183
cgi228:chr1:61685311-61685980	chr1	61685311	61685980	5' UTR (NM_001081050, exon 1 of 23)	248	Pard3b	669	23.3184	440	231	2	0.454545	4	8	33.3333	154	98.7179	91	2	1.2987	4	8	33.3333	112	51	0	0	0	0	0	174	89	0	0	0	0	0	454	156	115	183
cgi229:chr1:62749413-62750322	chr1	62749413	62750322	promoter-TSS (NM_010939)	-23	Nrp2	909	8.58086	246	106	1	0.406504	2	2	50	69	88.4615	29	1	1.44928	2	2	50	70	29	0	0	0	0	0	107	48	0	0	0	0	0	273	78	77	118
cgi230:chr1:62752425-62753606	chr1	62752425	62753606	intron (NM_001077407, intron 1 of 15)	3125	Nrp2	1181	4.06435	178	122	0	0	0	0	0	41	85.4167	27	0	0	0	0	0	40	22	0	0	0	0	0	97	73	0	0	0	0	0	197	48	46	103
cgi231:chr1:63160060-63160923	chr1	63160060	63160923	promoter-TSS (NR_045915)	349	Ino80d	863	25.029	519	287	5	0.963391	116	123	48.5356	187	86.5741	103	3	1.60428	17	118	12.5926	121	67	0	0	0	0	0	211	117	2	0.947867	99	5	95.1923	595	216	137	242
cgi232:chr1:63223122-63224001	chr1	63223122	63224001	promoter-TSS (NM_001160039)	157	Eef1b2	879	15.6997	452	224	0	0	0	0	0	132	95.6522	64	0	0	0	0	0	96	45	0	0	0	0	0	224	115	0	0	0	0	0	477	138	103	236
cgi233:chr1:63294864-63295189	chr1	63294864	63295189	intron (NM_001285937, intron 2 of 5)	-24816	Zdbf2	325	15.3846	103	29	3	2.91262	6	14	30	45	90	14	3	6.66667	6	14	30	26	6	0	0	0	0	0	32	9	0	0	0	0	0	122	50	29	43
cgi234:chr1:63319638-63320487	chr1	63319638	63320487	intron (NM_001267872, intron 1 of 5)	220	Zdbf2	849	23.7927	468	266	7	1.49573	17	37	31.4815	193	95.5446	118	7	3.62694	17	37	31.4815	111	58	0	0	0	0	0	164	90	0	0	0	0	0	496	202	118	176
cgi235:chr1:63411859-63412063	chr1	63411859	63412063	Intergenic	-80517	Adam23	204	6.86275	49	14	5	10.2041	22	3	88	13	92.8571	6	5	38.4615	22	3	88	13	4	0	0	0	0	0	23	4	0	0	0	0	0	54	14	14	26
cgi236:chr1:63492290-63493103	chr1	63492290	63493103	5' UTR (NM_011780, exon 1 of 26)	219	Adam23	813	14.7601	328	178	0	0	0	0	0	109	90.8333	50	0	0	0	0	0	77	36	0	0	0	0	0	142	92	0	0	0	0	0	347	120	83	144
cgi237:chr1:64168188-64168716	chr1	64168188	64168716	promoter-TSS (NM_033563)	-489	Klf7	528	9.84848	105	60	0	0	0	0	0	36	69.2308	20	0	0	0	0	0	27	13	0	0	0	0	0	42	27	0	0	0	0	0	145	52	39	54
cgi238:chr1:64578942-64580312	chr1	64578942	64580312	intron (NM_001037726, intron 1 of 6)	249	Creb1	1370	18.5401	652	379	0	0	0	0	0	219	86.2205	142	0	0	0	0	0	177	110	0	0	0	0	0	256	127	0	0	0	0	0	756	254	193	309
cgi239:chr1:64663520-64664366	chr1	64663520	64664366	promoter-TSS (NM_025964)	-201	Mettl21a	846	8.03783	210	166	0	0	0	0	0	55	80.8824	44	0	0	0	0	0	52	42	0	0	0	0	0	103	80	0	0	0	0	0	243	68	56	119
cgi240:chr1:64737109-64738159	chr1	64737109	64738159	promoter-TSS (NR_038009)	-285	Ccnyl1	1050	23.8095	602	353	1	0.166113	3	5	37.5	211	84.4	112	1	0.473934	3	5	37.5	149	85	0	0	0	0	0	242	156	0	0	0	0	0	684	250	165	269
cgi241:chr1:64781422-64784553	chr1	64781422	64784553	exon (NM_022721, exon 2 of 2)	1336	Fzd5	3131	12.3922	1275	710	38	2.98039	184	80	69.697	352	90.7216	181	38	10.7955	184	80	69.697	340	190	0	0	0	0	0	583	339	0	0	0	0	0	1359	388	354	617
cgi242:chr1:65003073-65003444	chr1	65003073	65003444	intron (NM_001039493, intron 1 of 7)	139	Plekhm3	371	14.0162	153	71	0	0	0	0	0	47	90.3846	21	0	0	0	0	0	42	16	0	0	0	0	0	64	34	0	0	0	0	0	163	52	43	68
cgi244:chr1:65225479-65225947	chr1	65225479	65225947	promoter-TSS (NM_010497)	3	Idh1	468	13.2479	177	65	0	0	0	0	0	43	69.3548	10	0	0	0	0	0	43	17	0	0	0	0	0	91	38	0	0	0	0	0	246	62	60	124
cgi245:chr1:65232954-65233627	chr1	65232954	65233627	promoter-TSS (NM_001111320)	32	Pikfyve	673	7.13224	135	75	0	0	0	0	0	42	87.5	17	0	0	0	0	0	28	14	0	0	0	0	0	65	44	0	0	0	0	0	141	48	28	65
cgi246:chr1:66221886-66222219	chr1	66221886	66222219	5' UTR (NM_008632, exon 1 of 14)	150	Map2	333	17.4174	161	57	0	0	0	0	0	46	79.3103	14	0	0	0	0	0	44	15	0	0	0	0	0	71	28	0	0	0	0	0	202	58	51	93
cgi247:chr1:66514597-66515197	chr1	66514597	66515197	promoter-TSS (NM_175510)	-124	Unc80	600	21.6667	370	201	4	1.08108	12	66	15.3846	117	90	71	4	3.4188	12	66	15.3846	91	48	0	0	0	0	0	162	82	0	0	0	0	0	402	130	98	174
cgi249:chr1:66747327-66747925	chr1	66747327	66747925	intron (NM_025683, intron 1 of 5)	159	Rpe	598	7.02341	121	100	0	0	0	0	0	35	83.3333	28	0	0	0	0	0	24	19	0	0	0	0	0	62	53	0	0	0	0	0	149	42	31	76
cgi250:chr1:66863011-66864441	chr1	66863011	66864441	intron (NM_177645, intron 1 of 13)	443	Kansl1l	1430	13.1469	504	316	1	0.198413	85	3	96.5909	183	97.3404	100	0	0	0	0	0	132	83	0	0	0	0	0	189	133	1	0.529101	85	3	96.5909	523	188	135	200
cgi251:chr1:66909414-66909720	chr1	66909414	66909720	intron (NM_007381, intron 1 of 10)	316	Acadl	306	4.57516	36	17	0	0	0	0	0	13	92.8571	8	0	0	0	0	0	7	5	0	0	0	0	0	16	4	0	0	0	0	0	37	14	7	16
cgi253:chr1:69153609-69154629	chr1	69153609	69154629	intron (NM_010154, intron 1 of 26)	514	Erbb4	1020	11.5686	362	215	2	0.552486	6	17	26.087	104	88.1356	60	2	1.92308	6	17	26.087	90	51	0	0	0	0	0	168	104	0	0	0	0	0	416	118	103	195
cgi256:chr1:69873438-69873776	chr1	69873438	69873776	promoter-TSS (NM_029160)	63	Spag16	338	13.6095	160	87	4	2.5	14	7	66.6667	44	95.6522	29	4	9.09091	14	7	66.6667	35	16	0	0	0	0	0	81	42	0	0	0	0	0	169	46	38	85
cgi257:chr1:71148979-71149794	chr1	71148979	71149794	5' UTR (NM_007525, exon 1 of 11)	159	Bard1	815	8.58896	236	163	2	0.847458	6	37	13.9535	69	98.5714	50	1	1.44928	4	35	10.2564	67	46	0	0	0	0	0	100	67	1	1	2	2	50	242	70	69	103
cgi258:chr1:71603523-71603941	chr1	71603523	71603941	promoter-TSS (NM_026195)	2	Atic	418	17.7033	249	150	0	0	0	0	0	69	93.2432	42	0	0	0	0	0	67	43	0	0	0	0	0	113	65	0	0	0	0	0	279	74	73	132
cgi259:chr1:71699272-71699932	chr1	71699272	71699932	promoter-TSS (NR_040308)	206	Fn1	660	12.1212	291	183	0	0	0	0	0	67	83.75	48	0	0	0	0	0	84	61	0	0	0	0	0	140	74	0	0	0	0	0	321	80	92	149
cgi260:chr1:72258324-72258996	chr1	72258324	72258996	exon (NM_001005423, exon 1 of 5)	221	Mreg	672	19.3452	351	218	3	0.854701	10	68	12.8205	125	96.1538	76	3	2.4	10	68	12.8205	87	58	0	0	0	0	0	139	84	0	0	0	0	0	361	130	89	142
cgi262:chr1:72282978-72283498	chr1	72282978	72283498	Intergenic	-24357	Mreg	520	4.61538	72	28	0	0	0	0	0	24	100	12	0	0	0	0	0	21	9	0	0	0	0	0	27	7	0	0	0	0	0	72	24	21	27
cgi263:chr1:72290397-72290771	chr1	72290397	72290771	Intergenic	-31703	Mreg	374	12.8342	103	21	0	0	0	0	0	37	77.0833	8	0	0	0	0	0	17	3	0	0	0	0	0	49	10	0	0	0	0	0	128	48	20	60
cgi264:chr1:72301320-72301560	chr1	72301320	72301560	Intergenic	29448	Pecr	240	7.5	44	32	0	0	0	0	0	18	100	13	0	0	0	0	0	5	3	0	0	0	0	0	21	16	0	0	0	0	0	44	18	5	21
cgi265:chr1:72582727-72582963	chr1	72582727	72582963	5' UTR (NM_001045533, exon 1 of 4)	293	March4	236	16.1017	99	59	1	1.0101	3	7	30	24	63.1579	14	1	4.16667	3	7	30	32	14	0	0	0	0	0	43	31	0	0	0	0	0	143	38	52	53
cgi267:chr1:72687368-72687954	chr1	72687368	72687954	Intergenic	57836	Smarcal1	586	2.04778	34	27	2	5.88235	29	10	74.359	8	66.6667	3	2	25	29	10	74.359	17	15	0	0	0	0	0	9	9	0	0	0	0	0	48	12	19	17
cgi268:chr1:72757436-72758292	chr1	72757436	72758292	promoter-TSS (NM_009084)	30	Rpl37a	856	4.20561	92	39	0	0	0	0	0	28	77.7778	9	0	0	0	0	0	24	16	0	0	0	0	0	40	14	0	0	0	0	0	120	36	28	56
cgi269:chr1:72871268-72871511	chr1	72871268	72871511	exon (NM_008342, exon 1 of 4)	336	Igfbp2	243	21.3992	133	50	0	0	0	0	0	50	96.1538	21	0	0	0	0	0	36	14	0	0	0	0	0	47	15	0	0	0	0	0	137	52	37	48
cgi270:chr1:72871937-72872227	chr1	72871937	72872227	intron (NM_008342, intron 1 of 3)	1028	Igfbp2	290	8.27586	59	0	0	0	0	0	0	17	70.8333	0	0	0	0	0	0	16	0	0	0	0	0	0	26	0	0	0	0	0	0	102	24	22	56
cgi271:chr1:72920273-72920540	chr1	72920273	72920540	exon (NM_010518, exon 1 of 4)	1032	Igfbp5	267	14.9813	142	71	1	0.704225	2	5	28.5714	37	92.5	22	1	2.7027	2	5	28.5714	34	19	0	0	0	0	0	71	30	0	0	0	0	0	156	40	37	79
cgi273:chr1:74083527-74083822	chr1	74083527	74083822	intron (NM_027884, intron 3 of 34)	87346	Tns1	295	11.5254	74	0	0	0	0	0	0	22	64.7059	0	0	0	0	0	0	16	0	0	0	0	0	0	36	0	0	0	0	0	0	141	34	41	66
cgi274:chr1:74115067-74115549	chr1	74115067	74115549	intron (NM_027884, intron 2 of 34)	55713	Tns1	482	9.12863	231	61	8	3.4632	42	52	44.6809	42	95.4545	13	8	19.0476	42	52	44.6809	54	19	0	0	0	0	0	135	29	0	0	0	0	0	247	44	56	147
cgi275:chr1:74144788-74145360	chr1	74144788	74145360	intron (NM_027884, intron 1 of 34)	25947	Tns1	572	13.6364	245	124	2	0.816327	4	11	26.6667	57	73.0769	27	2	3.50877	4	11	26.6667	64	36	0	0	0	0	0	124	61	0	0	0	0	0	288	78	78	132
cgi276:chr1:74170819-74171497	chr1	74170819	74171497	promoter-TSS (NM_001170641)	-137	Tns1	678	16.5192	330	189	10	3.0303	31	28	52.5424	98	87.5	53	10	10.2041	31	28	52.5424	85	49	0	0	0	0	0	147	87	0	0	0	0	0	367	112	94	161
cgi277:chr1:74283155-74283767	chr1	74283155	74283767	exon (NM_029711, exon 1 of 10)	337	Arpc2	612	10.7843	214	103	0	0	0	0	0	64	96.9697	36	0	0	0	0	0	48	25	0	0	0	0	0	102	42	0	0	0	0	0	227	66	51	110
cgi278:chr1:74331038-74331709	chr1	74331038	74331709	promoter-TSS (NM_146110)	-62	Aamp	671	15.4993	327	118	1	0.30581	4	22	15.3846	87	83.6538	30	1	1.14943	4	22	15.3846	72	25	0	0	0	0	0	168	63	0	0	0	0	0	381	104	84	193
cgi279:chr1:74350441-74350929	chr1	74350441	74350929	intron (NM_027154, intron 1 of 11)	225	Tmbim1	488	15.5738	241	171	1	0.414938	2	5	28.5714	72	94.7368	52	1	1.38889	2	5	28.5714	59	42	0	0	0	0	0	110	77	0	0	0	0	0	246	76	60	110
cgi280:chr1:74379024-74379398	chr1	74379024	74379398	promoter-TSS (NM_019999)	27	Pnkd	374	17.6471	208	131	2	0.961538	12	13	48	60	90.9091	37	1	1.66667	2	6	25	53	28	1	1.88679	10	7	58.8235	95	66	0	0	0	0	0	235	66	61	108
cgi281:chr1:74437907-74439004	chr1	74437907	74439004	5' UTR (NM_153088, exon 1 of 7)	273	Ctdsp1	1097	14.2206	492	286	0	0	0	0	0	143	91.6667	88	0	0	0	0	0	113	76	0	0	0	0	0	236	122	0	0	0	0	0	519	156	117	246
cgi282:chr1:74552036-74553393	chr1	74552036	74553393	promoter-TSS (NM_021383)	81	Rqcd1	1357	9.1378	406	229	1	0.246305	2	5	28.5714	106	85.4839	48	1	0.943396	2	5	28.5714	90	56	0	0	0	0	0	210	125	0	0	0	0	0	436	124	92	220
cgi283:chr1:74634208-74635046	chr1	74634208	74635046	promoter-TSS (NM_029888)	-25	Zfp142	838	6.68258	207	129	0	0	0	0	0	50	89.2857	28	0	0	0	0	0	42	25	0	0	0	0	0	115	76	0	0	0	0	0	236	56	47	133
cgi284:chr1:74647669-74648033	chr1	74647669	74648033	promoter-TSS (NM_175031)	120	Rnf25	364	7.69231	95	52	0	0	0	0	0	23	82.1429	16	0	0	0	0	0	29	16	0	0	0	0	0	43	20	0	0	0	0	0	118	28	31	59
cgi285:chr1:74708247-74708738	chr1	74708247	74708738	intron (NM_001014974, intron 1 of 19)	165	Ttll4	491	14.2566	124	13	0	0	0	0	0	46	65.7143	8	0	0	0	0	0	27	4	0	0	0	0	0	51	1	0	0	0	0	0	195	70	40	85
cgi288:chr1:74818261-74818783	chr1	74818261	74818783	promoter-TSS (NM_009526)	56	Wnt6	522	16.092	205	132	1	0.487805	2	4	33.3333	64	76.1905	37	1	1.5625	2	4	33.3333	54	33	0	0	0	0	0	87	62	0	0	0	0	0	271	84	67	120
cgi289:chr1:74829244-74829598	chr1	74829244	74829598	exon (NM_009526, exon 3 of 4)	-9172	Wnt10a	354	2.82486	23	23	9	39.1304	66	14	82.5	9	90	9	9	100	66	14	82.5	4	4	0	0	0	0	0	10	10	0	0	0	0	0	24	10	4	10
cgi290:chr1:74830610-74831190	chr1	74830610	74831190	exon (NM_009526, exon 4 of 4)	-7693	Wnt10a	580	8.62069	128	81	0	0	0	0	0	41	82	24	0	0	0	0	0	44	31	0	0	0	0	0	43	26	0	0	0	0	0	153	50	49	54
cgi291:chr1:74838308-74838816	chr1	74838308	74838816	promoter-TSS (NM_009518)	-31	Wnt10a	508	6.69291	92	73	6	6.52174	16	29	35.5556	28	82.3529	22	6	21.4286	16	29	35.5556	26	20	0	0	0	0	0	38	31	0	0	0	0	0	115	34	29	52
cgi292:chr1:74847112-74847318	chr1	74847112	74847318	exon (NM_009518, exon 3 of 4)	8622	Wnt10a	206	18.4466	78	27	1	1.28205	3	1	75	24	63.1579	10	1	4.16667	3	1	75	19	7	0	0	0	0	0	35	10	0	0	0	0	0	113	38	28	47
cgi293:chr1:74849779-74850183	chr1	74849779	74850183	exon (NM_009518, exon 4 of 4)	11388	Wnt10a	404	15.3465	146	30	1	0.684932	2	2	50	46	74.1935	12	1	2.17391	2	2	50	48	9	0	0	0	0	0	52	9	0	0	0	0	0	195	62	63	70
cgi294:chr1:74863519-74863761	chr1	74863519	74863761	Intergenic	25047	Wnt10a	242	14.876	109	88	0	0	0	0	0	33	91.6667	25	0	0	0	0	0	30	26	0	0	0	0	0	46	37	0	0	0	0	0	120	36	33	51
cgi295:chr1:74901434-74903043	chr1	74901434	74903043	exon (NM_009872, exon 1 of 1)	636	Cdk5r2	1609	13.5488	617	393	13	2.10697	89	610	12.7325	201	92.2018	126	13	6.46766	89	610	12.7325	165	101	0	0	0	0	0	251	166	0	0	0	0	0	662	218	177	267
cgi296:chr1:74905043-74905258	chr1	74905043	74905258	TTS (NM_009872)	3548	Cdk5r2	215	3.72093	21	20	0	0	0	0	0	8	100	7	0	0	0	0	0	5	5	0	0	0	0	0	8	8	0	0	0	0	0	21	8	5	8
cgi297:chr1:74928522-74929186	chr1	74928522	74929186	exon (NM_153111, exon 3 of 3)	3128	Fev	664	9.63855	152	100	3	1.97368	6	14	30	55	85.9375	35	3	5.45455	6	14	30	34	20	0	0	0	0	0	63	45	0	0	0	0	0	173	64	37	72
cgi298:chr1:74930876-74932187	chr1	74930876	74932187	intron (NM_153111, intron 1 of 2)	450	Fev	1311	9.76354	479	283	1	0.208768	4	33	10.8108	106	82.8125	62	1	0.943396	4	33	10.8108	116	76	0	0	0	0	0	257	145	0	0	0	0	0	555	128	132	295
cgi299:chr1:74939300-74939710	chr1	74939300	74939710	intron (NM_021541, intron 1 of 4)	212	Cryba2	410	16.0976	240	62	0	0	0	0	0	61	92.4242	12	0	0	0	0	0	59	12	0	0	0	0	0	120	38	0	0	0	0	0	262	66	61	135
cgi300:chr1:74947130-74947558	chr1	74947130	74947558	promoter-TSS (NR_029876)	-49	Mir375	428	19.1589	231	195	3	1.2987	6	13	31.5789	75	91.4634	56	3	4	6	13	31.5789	64	56	0	0	0	0	0	92	83	0	0	0	0	0	257	82	68	107
cgi301:chr1:74997206-74998667	chr1	74997206	74998667	5' UTR (NM_010544, exon 1 of 3)	288	Ihh	1461	13.6893	523	253	3	0.573614	10	23	30.303	144	72	59	3	2.08333	10	23	30.303	143	67	0	0	0	0	0	236	127	0	0	0	0	0	674	200	176	298
cgi302:chr1:75121314-75121723	chr1	75121314	75121723	TTS (NM_194333)	281	Nhej1	409	5.37897	49	14	0	0	0	0	0	18	81.8182	6	0	0	0	0	0	11	2	0	0	0	0	0	20	6	0	0	0	0	0	62	22	15	25
cgi303:chr1:75138007-75139764	chr1	75138007	75139764	promoter-TSS (NM_170755)	56	Cnppd1	1757	7.62664	319	230	1	0.31348	2	4	33.3333	124	92.5373	92	1	0.806452	2	4	33.3333	77	56	0	0	0	0	0	118	82	0	0	0	0	0	351	134	84	133
cgi304:chr1:75165133-75165516	chr1	75165133	75165516	promoter-TSS (NM_026846)	16	Zfand2b	383	19.8433	245	183	0	0	0	0	0	74	97.3684	54	0	0	0	0	0	58	42	0	0	0	0	0	113	87	0	0	0	0	0	249	76	59	114
cgi305:chr1:75207380-75207640	chr1	75207380	75207640	promoter-TSS (NM_029010)	106	Stk16	260	16.1538	109	39	0	0	0	0	0	35	83.3333	15	0	0	0	0	0	26	11	0	0	0	0	0	48	13	0	0	0	0	0	131	42	30	59
cgi306:chr1:75215788-75216557	chr1	75215788	75216557	promoter-TSS (NM_009447)	-345	Tuba4a	769	12.2237	314	220	9	2.86624	28	38	42.4242	86	91.4894	60	9	10.4651	28	38	42.4242	84	64	0	0	0	0	0	144	96	0	0	0	0	0	335	94	86	155
cgi307:chr1:75232995-75233535	chr1	75232995	75233535	promoter-TSS (NM_001159885)	-12	Dnajb2	540	9.25926	216	120	0	0	0	0	0	48	96	29	0	0	0	0	0	61	32	0	0	0	0	0	107	59	0	0	0	0	0	218	50	61	107
cgi309:chr1:75313681-75314644	chr1	75313681	75314644	promoter-TSS (NM_016878)	49	Dnpep	963	18.6916	469	173	0	0	0	0	0	134	74.4444	56	0	0	0	0	0	115	40	0	0	0	0	0	220	77	0	0	0	0	0	617	180	152	285
cgi310:chr1:75356931-75357545	chr1	75356931	75357545	exon (NM_010043, exon 1 of 9)	319	Des	614	23.127	360	203	67	18.6111	288	181	61.4072	125	88.0282	74	67	53.6	288	181	61.4072	79	46	0	0	0	0	0	156	83	0	0	0	0	0	422	142	92	188
cgi312:chr1:75371801-75372361	chr1	75371801	75372361	promoter-TSS (NR_037976)	209	Speg	560	8.92857	190	126	29	15.2632	134	37	78.3626	44	88	30	29	65.9091	134	37	78.3626	62	42	0	0	0	0	0	84	54	0	0	0	0	0	229	50	68	111
cgi313:chr1:75378500-75378962	chr1	75378500	75378962	promoter-TSS (NM_001085371)	42	Speg	462	11.6883	193	87	1	0.518135	2	4	33.3333	45	83.3333	18	0	0	0	0	0	38	15	1	2.63158	2	4	33.3333	110	54	0	0	0	0	0	212	54	44	114
cgi315:chr1:75384561-75385679	chr1	75384561	75385679	exon (NM_007463, exon 4 of 41)	2935	Speg	1118	7.15564	271	156	37	13.6531	232	54	81.1189	65	81.25	38	36	55.3846	228	47	82.9091	69	42	1	1.44928	4	7	36.3636	137	76	0	0	0	0	0	338	80	86	172
cgi316:chr1:75418564-75420015	chr1	75418564	75420015	exon (NM_007463, exon 30 of 41)	-13228	Gmppa	1451	10.3377	440	169	54	12.2727	379	119	76.1044	126	84	57	53	42.0635	365	107	77.3305	133	51	0	0	0	0	0	181	61	1	0.552486	14	12	53.8462	598	150	183	265
cgi317:chr1:75446952-75447255	chr1	75446952	75447255	promoter-TSS (NM_183022)	19	Asic4	303	2.64026	33	19	0	0	0	0	0	7	87.5	4	0	0	0	0	0	8	1	0	0	0	0	0	18	14	0	0	0	0	0	34	8	8	18
cgi318:chr1:75455134-75455347	chr1	75455134	75455347	intron (NM_183022, intron 1 of 9)	8156	Asic4	213	9.38967	69	46	0	0	0	0	0	18	90	15	0	0	0	0	0	16	13	0	0	0	0	0	35	18	0	0	0	0	0	74	20	16	38
cgi319:chr1:75471619-75471827	chr1	75471619	75471827	TTS (NM_183022)	4323	Chpf	208	10.5769	95	60	12	12.6316	111	14	88.8	21	95.4545	14	12	57.1429	111	14	88.8	29	19	0	0	0	0	0	45	27	0	0	0	0	0	96	22	29	45
cgi321:chr1:75475245-75476361	chr1	75475245	75476361	promoter-TSS (NM_177056)	243	Chpf	1116	17.7419	589	339	3	0.509338	16	108	12.9032	177	89.3939	101	2	1.12994	14	103	11.9658	156	87	0	0	0	0	0	256	151	1	0.390625	2	5	28.5714	672	198	171	303
cgi323:chr1:75483286-75483523	chr1	75483286	75483523	exon (NM_178884, exon 19 of 20)	7298	Tmem198	237	5.06329	30	0	0	0	0	0	0	8	66.6667	0	0	0	0	0	0	4	0	0	0	0	0	0	18	0	0	0	0	0	0	37	12	5	20
cgi324:chr1:75484212-75484653	chr1	75484212	75484653	intron (NM_178884, intron 16 of 19)	8326	Tmem198	441	18.5941	195	67	0	0	0	0	0	64	78.0488	23	0	0	0	0	0	50	19	0	0	0	0	0	81	25	0	0	0	0	0	240	82	56	102
cgi325:chr1:75500298-75500536	chr1	75500298	75500536	exon (NM_178884, exon 2 of 20)	2610	Obsl1	238	5.04202	55	53	9	16.3636	80	39	67.2269	12	100	10	9	75	80	39	67.2269	13	13	0	0	0	0	0	30	30	0	0	0	0	0	55	12	13	30
cgi326:chr1:75501777-75502959	chr1	75501777	75502959	exon (NM_178884, exon 1 of 20)	659	Obsl1	1182	12.1827	399	224	0	0	0	0	0	125	86.8056	65	0	0	0	0	0	108	57	0	0	0	0	0	166	102	0	0	0	0	0	460	144	118	198
cgi327:chr1:75518007-75518560	chr1	75518007	75518560	intron (NM_027886, intron 1 of 24)	180	Stk11ip	553	2.16998	32	0	0	0	0	0	0	10	83.3333	0	0	0	0	0	0	8	0	0	0	0	0	0	14	0	0	0	0	0	0	34	12	8	14
cgi328:chr1:75542840-75543331	chr1	75542840	75543331	intron (NM_009208, intron 1 of 22)	245	Slc4a3	491	7.33198	114	21	0	0	0	0	0	34	94.4444	6	0	0	0	0	0	29	4	0	0	0	0	0	51	11	0	0	0	0	0	116	36	29	51
cgi329:chr1:77510925-77512028	chr1	77510925	77512028	intron (NM_007936, intron 1 of 17)	186	Epha4	1103	7.25295	300	114	0	0	0	0	0	65	81.25	25	0	0	0	0	0	71	27	0	0	0	0	0	164	62	0	0	0	0	0	341	80	80	181
cgi330:chr1:78186141-78186404	chr1	78186141	78186404	intron (NM_008781, intron 4 of 7)	7438	Pax3	263	21.2928	162	109	4	2.46914	17	33	34	53	94.6429	33	4	7.54717	17	33	34	41	29	0	0	0	0	0	68	47	0	0	0	0	0	167	56	43	68
cgi331:chr1:78193207-78193862	chr1	78193207	78193862	5' UTR (NM_001159520, exon 1 of 9)	176	Pax3	655	7.0229	141	112	9	6.38298	27	149	15.3409	41	89.1304	30	9	21.9512	27	149	15.3409	30	25	0	0	0	0	0	70	57	0	0	0	0	0	158	46	37	75
cgi332:chr1:78200412-78200764	chr1	78200412	78200764	Intergenic	-6877	Pax3	352	1.13636	2	0	0	0	0	0	0	1	25	0	0	0	0	0	0	1	0	0	0	0	0	0	0	0	0	0	0	0	0	5	4	1	0
cgi333:chr1:78212533-78212817	chr1	78212533	78212817	Intergenic	-18964	Pax3	284	11.2676	114	58	6	5.26316	27	159	14.5161	32	100	16	6	18.75	27	159	14.5161	34	16	0	0	0	0	0	48	26	0	0	0	0	0	114	32	34	48
cgi334:chr1:78213120-78214372	chr1	78213120	78214372	Intergenic	-20035	Pax3	1252	20.607	715	400	7	0.979021	19	35	35.1852	228	88.3721	130	7	3.07018	19	35	35.1852	207	112	0	0	0	0	0	280	158	0	0	0	0	0	779	258	223	298
cgi335:chr1:78306639-78307313	chr1	78306639	78307313	promoter-TSS (NM_001004173)	55	Sgpp2	674	8.30861	193	108	1	0.518135	3	4	42.8571	51	91.0714	22	1	1.96078	3	4	42.8571	40	21	0	0	0	0	0	102	65	0	0	0	0	0	213	56	42	115
cgi336:chr1:78485059-78485491	chr1	78485059	78485491	intron (NR_102757, intron 1 of 16)	197	Farsb	432	5.09259	77	66	0	0	0	0	0	21	95.4545	18	0	0	0	0	0	19	15	0	0	0	0	0	37	33	0	0	0	0	0	78	22	19	37
cgi337:chr1:78508403-78508645	chr1	78508403	78508645	5' UTR (NM_026713, exon 2 of 7)	889	Mogat1	242	4.13223	43	31	0	0	0	0	0	10	100	5	0	0	0	0	0	14	12	0	0	0	0	0	19	14	0	0	0	0	0	43	10	14	19
cgi338:chr1:78654198-78655124	chr1	78654198	78655124	promoter-TSS (NM_001136226)	261	Utp14b	926	9.93521	239	146	0	0	0	0	0	91	98.913	59	0	0	0	0	0	55	30	0	0	0	0	0	93	57	0	0	0	0	0	241	92	56	93
cgi339:chr1:79668150-79668512	chr1	79668150	79668512	intron (NM_183027, intron 1 of 4)	216	Ap1s3	362	13.2597	139	16	0	0	0	0	0	38	79.1667	6	0	0	0	0	0	36	4	0	0	0	0	0	65	6	0	0	0	0	0	161	48	42	71
cgi340:chr1:79757827-79758408	chr1	79757827	79758408	intron (NM_027057, intron 1 of 4)	226	Wdfy1	581	18.9329	326	122	0	0	0	0	0	97	88.1818	36	0	0	0	0	0	76	29	0	0	0	0	0	153	57	0	0	0	0	0	362	110	84	168
cgi341:chr1:79772559-79772961	chr1	79772559	79772961	exon (NM_001081210, exon 1 of 4)	167	Mrpl44	402	1.49254	32	18	0	0	0	0	0	5	83.3333	2	0	0	0	0	0	9	3	0	0	0	0	0	18	13	0	0	0	0	0	33	6	9	18
cgi342:chr1:79854769-79855581	chr1	79854769	79855581	promoter-TSS (NM_009255)	65	Serpine2	812	19.9507	468	386	5	1.06838	13	59	18.0556	157	96.9136	131	5	3.18471	13	59	18.0556	118	96	0	0	0	0	0	193	159	0	0	0	0	0	473	162	118	193
cgi343:chr1:80754647-80755360	chr1	80754647	80755360	exon (NM_175291, exon 1 of 56)	124	Dock10	713	5.8906	111	0	0	0	0	0	0	35	83.3333	0	0	0	0	0	0	31	0	0	0	0	0	0	45	0	0	0	0	0	0	144	42	43	59
cgi344:chr1:82279759-82280133	chr1	82279759	82280133	intron (NM_010570, intron 1 of 1)	8068	Irs1	374	14.4385	200	125	0	0	0	0	0	47	87.037	33	0	0	0	0	0	47	31	0	0	0	0	0	106	61	0	0	0	0	0	231	54	55	122
cgi345:chr1:82286771-82288397	chr1	82286771	82288397	5' UTR (NM_010570, exon 1 of 2)	430	Irs1	1626	5.04305	253	116	0	0	0	0	0	76	92.6829	42	0	0	0	0	0	59	28	0	0	0	0	0	118	46	0	0	0	0	0	265	82	62	121
cgi346:chr1:82313021-82313491	chr1	82313021	82313491	intron (NM_029777, intron 1 of 6)	102	Rhbdd1	470	14.8936	164	65	0	0	0	0	0	59	84.2857	25	0	0	0	0	0	36	15	0	0	0	0	0	69	25	0	0	0	0	0	189	70	42	77
cgi347:chr1:82721368-82721756	chr1	82721368	82721756	promoter-TSS (NM_029409)	69	Mff	388	9.79381	129	66	0	0	0	0	0	37	97.3684	12	0	0	0	0	0	32	18	0	0	0	0	0	60	36	0	0	0	0	0	132	38	32	62
cgi348:chr1:82835904-82836895	chr1	82835904	82836895	exon (NM_010472, exon 1 of 13)	342	Agfg1	991	18.9707	507	228	0	0	0	0	0	171	90.9574	72	0	0	0	0	0	115	52	0	0	0	0	0	221	104	0	0	0	0	0	551	188	126	237
cgi349:chr1:84280892-84281187	chr1	84280892	84281187	5' UTR (NM_001003948, exon 1 of 3)	180	Pid1	295	19.661	170	150	0	0	0	0	0	54	93.1034	46	0	0	0	0	0	56	51	0	0	0	0	0	60	53	0	0	0	0	0	187	58	60	69
cgi350:chr1:84692074-84692320	chr1	84692074	84692320	promoter-TSS (NR_039588)	-217	Mir5126	246	9.7561	94	50	0	0	0	0	0	23	95.8333	13	0	0	0	0	0	31	18	0	0	0	0	0	40	19	0	0	0	0	0	95	24	31	40
cgi351:chr1:84835030-84836875	chr1	84835030	84836875	promoter-TSS (NM_133975)	-74	Trip12	1845	14.0921	694	349	0	0	0	0	0	192	73.8462	90	0	0	0	0	0	158	85	0	0	0	0	0	344	174	0	0	0	0	0	922	260	211	451
cgi352:chr1:84931148-84931629	chr1	84931148	84931629	intron (NM_027921, intron 1 of 4)	269	Slc16a14	481	10.8108	119	13	0	0	0	0	0	44	84.6154	7	0	0	0	0	0	23	1	0	0	0	0	0	52	5	0	0	0	0	0	153	52	35	66
cgi353:chr1:87689903-87691066	chr1	87689903	87691066	intron (NM_133781, intron 1 of 8)	463	Cab39	1163	11.35	344	242	0	0	0	0	0	118	89.3939	86	0	0	0	0	0	73	49	0	0	0	0	0	153	107	0	0	0	0	0	383	132	82	169
cgi354:chr1:87791050-87791481	chr1	87791050	87791481	exon (NM_022417, exon 1 of 6)	181	Itm2c	431	12.065	163	35	0	0	0	0	0	48	92.3077	10	0	0	0	0	0	52	11	0	0	0	0	0	63	14	0	0	0	0	0	168	52	53	63
cgi355:chr1:87914865-87915411	chr1	87914865	87915411	Intergenic	-3379	Spata3	546	16.1172	256	169	9	3.51562	25	47	34.7222	82	93.1818	60	9	10.9756	25	47	34.7222	73	42	0	0	0	0	0	101	67	0	0	0	0	0	277	88	83	106
cgi356:chr1:87942432-87943158	chr1	87942432	87943158	exon (NM_001144993, exon 1 of 3)	357	2810459M11Rik	726	21.2121	386	285	1	0.259067	2	3	40	149	96.7532	110	1	0.671141	2	3	40	112	84	0	0	0	0	0	125	91	0	0	0	0	0	394	154	112	128
cgi357:chr1:87961034-87961743	chr1	87961034	87961743	intron (NM_027357, intron 1 of 24)	195	Psmd1	709	12.1298	265	184	0	0	0	0	0	57	66.2791	37	0	0	0	0	0	75	49	0	0	0	0	0	133	98	0	0	0	0	0	379	86	100	193
cgi358:chr1:88051184-88051616	chr1	88051184	88051616	promoter-TSS (NM_030184)	10	Armc9	432	16.6667	264	143	0	0	0	0	0	70	97.2222	37	0	0	0	0	0	57	36	0	0	0	0	0	137	70	0	0	0	0	0	274	72	60	142
cgi359:chr1:88199716-88200559	chr1	88199716	88200559	intron (NM_145222, intron 1 of 1)	342	B3gnt7	843	15.4211	353	95	9	2.54958	89	305	22.5888	91	70	31	8	8.79121	51	303	14.4068	84	20	0	0	0	0	0	178	44	1	0.561798	38	2	95	498	130	119	249
cgi360:chr1:88255187-88256582	chr1	88255187	88256582	promoter-TSS (NR_015507)	145	Ncl	1395	12.3297	451	252	0	0	0	0	0	152	88.3721	96	0	0	0	0	0	85	45	0	0	0	0	0	214	111	0	0	0	0	0	511	172	96	243
cgi361:chr1:88330877-88331442	chr1	88330877	88331442	Intergenic	8256	1700019O17Rik	565	16.2832	288	176	0	0	0	0	0	74	80.4348	48	0	0	0	0	0	88	44	0	0	0	0	0	126	84	0	0	0	0	0	363	92	101	170
cgi362:chr1:88338568-88339729	chr1	88338568	88339729	Intergenic	16245	1700019O17Rik	1161	7.40741	185	95	1	0.540541	5	7	41.6667	70	81.3953	31	1	1.42857	5	7	41.6667	42	24	0	0	0	0	0	73	40	0	0	0	0	0	231	86	53	92
cgi363:chr1:88383789-88384591	chr1	88383789	88384591	Intergenic	-39121	Ptma	802	9.47631	184	100	0	0	0	0	0	70	92.1053	39	0	0	0	0	0	36	21	0	0	0	0	0	78	40	0	0	0	0	0	198	76	39	83
cgi364:chr1:88400425-88401068	chr1	88400425	88401068	Intergenic	-22564	Ptma	643	14.93	333	197	0	0	0	0	0	88	91.6667	53	0	0	0	0	0	87	50	0	0	0	0	0	158	94	0	0	0	0	0	357	96	91	170
cgi365:chr1:88421403-88425154	chr1	88421403	88425154	promoter-TSS (NM_008972)	-32	Ptma	3751	14.5028	1600	737	3	0.1875	9	39	18.75	475	87.3162	241	2	0.421053	7	37	15.9091	352	164	1	0.284091	2	2	50	773	332	0	0	0	0	0	1796	544	389	863
cgi366:chr1:88478720-88479213	chr1	88478720	88479213	5' UTR (NM_008801, exon 1 of 5)	109	Pde6d	493	17.0385	271	141	0	0	0	0	0	70	83.3333	33	0	0	0	0	0	69	32	0	0	0	0	0	132	76	0	0	0	0	0	327	84	80	163
cgi367:chr1:88483613-88484042	chr1	88483613	88484042	intron (NM_172974, intron 1 of 6)	153	Cops7b	429	5.12821	42	29	0	0	0	0	0	16	72.7273	7	0	0	0	0	0	11	7	0	0	0	0	0	15	15	0	0	0	0	0	63	22	18	23
cgi368:chr1:88566188-88567449	chr1	88566188	88567449	intron (NM_010933, intron 1 of 2)	329	Nppc	1261	9.51626	445	255	3	0.674157	8	21	27.5862	115	95.8333	62	3	2.6087	8	21	27.5862	105	58	0	0	0	0	0	225	135	0	0	0	0	0	470	120	109	241
cgi369:chr1:88600194-88600736	chr1	88600194	88600736	promoter-TSS (NM_153530)	86	Dis3l2	542	12.9151	138	84	0	0	0	0	0	50	71.4286	32	0	0	0	0	0	31	17	0	0	0	0	0	57	35	0	0	0	0	0	207	70	43	94
cgi370:chr1:88995258-88995515	chr1	88995258	88995515	exon (NM_001081082, exon 11 of 11)	2794	Alpi	257	0.77821	2	1	0	0	0	0	0	2	100	1	0	0	0	0	0	0	0	0	0	0	0	0	0	0	0	0	0	0	0	2	2	0	0
cgi371:chr1:89050488-89051660	chr1	89050488	89051660	exon (NM_001277925, exon 2 of 18)	1637	Ecel1	1172	10.5802	300	105	2	0.666667	9	20	31.0345	100	80.6452	36	2	2	9	20	31.0345	75	28	0	0	0	0	0	125	41	0	0	0	0	0	377	124	91	162
cgi372:chr1:89052414-89052695	chr1	89052414	89052695	intron (NM_021306, intron 1 of 17)	156	Ecel1	281	17.7936	151	87	2	1.3245	9	28	24.3243	49	98	25	2	4.08163	9	28	24.3243	48	25	0	0	0	0	0	54	37	0	0	0	0	0	152	50	48	54
cgi373:chr1:89083150-89083802	chr1	89083150	89083802	exon (NM_027084, exon 10 of 13)	3408	Prss56	652	9.5092	135	21	1	0.740741	2	5	28.5714	44	70.9677	11	1	2.27273	2	5	28.5714	31	3	0	0	0	0	0	60	7	0	0	0	0	0	206	62	47	97
cgi374:chr1:89110392-89110957	chr1	89110392	89110957	5' UTR (NM_001039169, exon 1 of 7)	161	Eif4e2	565	13.0973	160	86	0	0	0	0	0	60	81.0811	34	0	0	0	0	0	36	17	0	0	0	0	0	64	35	0	0	0	0	0	189	74	45	70
cgi375:chr1:89160782-89161531	chr1	89160782	89161531	exon (NM_028889, exon 1 of 4)	218	Efhd1	749	9.34579	208	117	1	0.480769	2	4	33.3333	61	87.1429	35	1	1.63934	2	4	33.3333	60	34	0	0	0	0	0	87	48	0	0	0	0	0	236	70	68	98
cgi376:chr1:89223398-89224138	chr1	89223398	89224138	intron (NM_001110212, intron 1 of 28)	195	Gigyf2	740	17.8378	366	202	2	0.546448	4	11	26.6667	110	83.3333	61	2	1.81818	4	11	26.6667	91	50	0	0	0	0	0	165	91	0	0	0	0	0	434	132	101	201
cgi378:chr1:89406116-89407132	chr1	89406116	89407132	intron (NM_001111314, intron 3 of 14)	313	Ngef	1016	12.2047	309	193	2	0.647249	6	7	46.1538	112	90.3226	79	2	1.78571	6	7	46.1538	74	51	0	0	0	0	0	123	63	0	0	0	0	0	328	124	77	127
cgi379:chr1:89652442-89653237	chr1	89652442	89653237	exon (NM_029846, exon 1 of 18)	254	Atg16l1	795	14.3396	253	161	0	0	0	0	0	96	84.2105	56	0	0	0	0	0	75	55	0	0	0	0	0	82	50	0	0	0	0	0	298	114	83	101
cgi380:chr1:89749925-89750472	chr1	89749925	89750472	intron (NM_177646, intron 1 of 29)	337	Dgkd	547	24.1316	330	180	0	0	0	0	0	121	91.6667	76	0	0	0	0	0	101	49	0	0	0	0	0	108	55	0	0	0	0	0	371	132	107	132
cgi381:chr1:89904783-89905176	chr1	89904783	89905176	intron (NM_001033291, intron 1 of 27)	146	Usp40	393	4.07125	61	15	0	0	0	0	0	15	93.75	4	0	0	0	0	0	15	6	0	0	0	0	0	31	5	0	0	0	0	0	62	16	15	31
cgi382:chr1:90101905-90102374	chr1	90101905	90102374	exon (NM_008299, exon 1 of 1)	183	Dnajb3	469	8.95522	96	59	7	7.29167	20	36	35.7143	31	73.8095	23	7	22.5806	20	36	35.7143	25	14	0	0	0	0	0	40	22	0	0	0	0	0	120	42	32	46
cgi383:chr1:90173789-90174279	chr1	90173789	90174279	promoter-TSS (NM_172505)	98	A730008H23Rik	490	14.2857	196	135	3	1.53061	60	588	9.25926	69	98.5714	48	3	4.34783	60	588	9.25926	47	33	0	0	0	0	0	80	54	0	0	0	0	0	210	70	52	88
cgi384:chr1:90597529-90599089	chr1	90597529	90599089	5' UTR (NM_177305, exon 1 of 1)	457	Arl4c	1560	16.5385	683	392	3	0.439239	13	12	52	237	91.8605	147	2	0.843882	11	6	64.7059	179	110	0	0	0	0	0	267	135	1	0.374532	2	6	25	765	258	204	303
cgi385:chr1:90967012-90967820	chr1	90967012	90967820	intron (NM_133816, intron 1 of 5)	379	Sh3bp4	808	8.16832	218	169	0	0	0	0	0	61	92.4242	47	0	0	0	0	0	57	43	0	0	0	0	0	100	79	0	0	0	0	0	230	66	59	105
cgi386:chr1:91350944-91352450	chr1	91350944	91352450	5' UTR (NM_178119, exon 1 of 18)	311	Agap1	1506	19.5219	760	549	12	1.57895	209	120	63.5258	283	96.2585	196	11	3.88693	186	112	62.4161	194	138	0	0	0	0	0	283	215	1	0.353357	23	8	74.1935	787	294	197	296
cgi387:chr1:91476830-91478375	chr1	91476830	91478375	intron (NM_001037136, intron 1 of 16)	102864	4933400F21Rik	1545	18.123	632	310	28	4.43038	131	125	51.1719	224	80	111	28	12.5	131	125	51.1719	184	93	0	0	0	0	0	224	106	0	0	0	0	0	743	280	209	254
cgi388:chr1:91819427-91819706	chr1	91819427	91819706	Intergenic	8184	Gbx2	279	13.6201	140	31	0	0	0	0	0	34	89.4737	12	0	0	0	0	0	33	7	0	0	0	0	0	73	12	0	0	0	0	0	146	38	34	74
cgi389:chr1:91825232-91825570	chr1	91825232	91825570	exon (NM_010262, exon 2 of 2)	2350	Gbx2	338	10.6509	134	86	12	8.95522	37	42	46.8354	34	94.4444	19	11	32.3529	35	38	47.9452	47	33	1	2.12766	2	4	33.3333	53	34	0	0	0	0	0	140	36	48	56
cgi390:chr1:91826658-91827973	chr1	91826658	91827973	exon (NM_010262, exon 1 of 2)	435	Gbx2	1315	21.749	706	345	7	0.991501	55	111	33.1325	241	84.2657	121	5	2.07469	17	88	16.1905	202	92	1	0.49505	2	2	50	263	132	1	0.380228	36	21	63.1579	840	286	227	327
cgi391:chr1:91838165-91838784	chr1	91838165	91838784	Intergenic	-10724	Gbx2	619	5.81583	90	9	1	1.11111	5	14	26.3158	19	52.7778	1	1	5.26316	5	14	26.3158	22	4	0	0	0	0	0	49	4	0	0	0	0	0	155	36	38	81
cgi392:chr1:91864811-91865366	chr1	91864811	91865366	exon (NM_139152, exon 4 of 6)	-37338	Gbx2	555	12.6126	83	0	0	0	0	0	0	42	60	0	0	0	0	0	0	16	0	0	0	0	0	0	25	0	0	0	0	0	0	136	70	32	34
cgi393:chr1:91888739-91889052	chr1	91888739	91889052	intron (NM_139152, intron 3 of 5)	22256	Asb18	313	15.3355	56	11	6	10.7143	14	16	46.6667	24	50	6	6	25	14	16	46.6667	10	0	0	0	0	0	0	22	5	0	0	0	0	0	146	48	30	68
cgi394:chr1:91889509-91889777	chr1	91889509	91889777	exon (NM_139152, exon 3 of 6)	21509	Asb18	268	7.46269	55	29	7	12.7273	43	12	78.1818	16	80	7	7	43.75	43	12	78.1818	14	10	0	0	0	0	0	25	12	0	0	0	0	0	67	20	19	28
cgi395:chr1:92499752-92500285	chr1	92499752	92500285	promoter-TSS (NM_133805)	19	Cops8	533	15.3846	180	83	0	0	0	0	0	60	73.1707	25	0	0	0	0	0	44	21	0	0	0	0	0	76	37	0	0	0	0	0	238	82	53	103
cgi396:chr1:92895095-92895719	chr1	92895095	92895719	exon (NM_001111312, exon 1 of 13)	103	Lrrfip1	624	23.3974	341	148	1	0.293255	4	37	9.7561	128	87.6712	56	1	0.78125	4	37	9.7561	85	40	0	0	0	0	0	128	52	0	0	0	0	0	407	146	100	161
cgi397:chr1:92949206-92949779	chr1	92949206	92949779	promoter-TSS (NM_008515)	-528	Lrrfip1	573	8.37696	236	210	0	0	0	0	0	47	97.9167	38	0	0	0	0	0	65	57	0	0	0	0	0	124	115	0	0	0	0	0	237	48	65	124
cgi398:chr1:93146869-93147430	chr1	93146869	93147430	intron (NM_026454, intron 1 of 9)	254	Ube2f	561	20.3209	274	173	1	0.364964	2	2	50	111	97.3684	64	1	0.900901	2	2	50	77	49	0	0	0	0	0	86	60	0	0	0	0	0	279	114	77	88
cgi399:chr1:93194473-93195371	chr1	93194473	93195371	promoter-TSS (NM_016717)	7	Scly	898	8.90869	257	129	1	0.389105	3	7	30	63	78.75	42	1	1.5873	3	7	30	65	30	0	0	0	0	0	129	57	0	0	0	0	0	331	80	80	171
cgi400:chr1:93241035-93242394	chr1	93241035	93242394	exon (NM_001033292, exon 9 of 9)	-5935	Klhl30	1359	10.4489	498	343	42	8.43373	293	235	55.4924	113	79.5775	76	41	36.2832	289	218	57.002	157	104	1	0.636943	4	17	19.0476	228	163	0	0	0	0	0	604	142	185	277
cgi401:chr1:93262881-93263329	chr1	93262881	93263329	promoter-TSS (NM_173395)	98	Fam132b	448	4.01786	43	32	6	13.9535	34	83	29.0598	17	94.4444	10	6	35.2941	34	83	29.0598	14	12	0	0	0	0	0	12	10	0	0	0	0	0	44	18	14	12
cgi402:chr1:93294675-93295644	chr1	93294675	93295644	intron (NM_023343, intron 1 of 11)	200	Ilkap	969	10.1135	303	192	0	0	0	0	0	81	82.6531	47	0	0	0	0	0	82	50	0	0	0	0	0	140	95	0	0	0	0	0	369	98	97	174
cgi403:chr1:93308958-93309957	chr1	93308958	93309957	intron (NM_019479, intron 2 of 3)	341	Hes6	999	14.4144	414	138	5	1.20773	51	302	14.4476	123	85.4167	47	5	4.06504	51	302	14.4476	105	35	0	0	0	0	0	186	56	0	0	0	0	0	497	144	125	228
cgi404:chr1:93310791-93311019	chr1	93310791	93311019	Intergenic	-1106	Hes6	228	11.4035	84	30	0	0	0	0	0	26	100	7	0	0	0	0	0	27	8	0	0	0	0	0	31	15	0	0	0	0	0	84	26	27	31
cgi405:chr1:93355577-93356311	chr1	93355577	93356311	promoter-TSS (NM_011066)	-39	Per2	734	13.8965	188	62	1	0.531915	2	2	50	78	76.4706	20	1	1.28205	2	2	50	44	17	0	0	0	0	0	66	25	0	0	0	0	0	243	102	57	84
cgi406:chr1:93391042-93391486	chr1	93391042	93391486	promoter-TSS (NM_028718)	19	Traf3ip1	444	23.4234	247	198	0	0	0	0	0	91	87.5	72	0	0	0	0	0	59	45	0	0	0	0	0	97	81	0	0	0	0	0	276	104	64	108
cgi407:chr1:93436895-93437649	chr1	93436895	93437649	promoter-TSS (NM_023046)	130	Asb1	754	6.89655	157	71	0	0	0	0	0	48	92.3077	23	0	0	0	0	0	39	19	0	0	0	0	0	70	29	0	0	0	0	0	170	52	43	75
cgi408:chr1:93697464-93699258	chr1	93697464	93699258	exon (NM_007855, exon 1 of 2)	307	Twist2	1794	7.24638	393	219	5	1.27226	14	42	25	111	85.3846	59	5	4.5045	14	42	25	93	59	0	0	0	0	0	189	101	0	0	0	0	0	461	130	106	225
cgi409:chr1:94076198-94077651	chr1	94076198	94077651	Intergenic	-31955	Hdac4	1453	13.4893	493	340	3	0.608519	13	55	19.1176	174	88.7755	114	3	1.72414	13	55	19.1176	129	92	0	0	0	0	0	190	134	0	0	0	0	0	535	196	142	197
cgi410:chr1:94370038-94370541	chr1	94370038	94370541	promoter-TSS (NM_024197)	45	Ndufa10	503	14.7117	175	144	0	0	0	0	0	64	86.4865	51	0	0	0	0	0	42	35	0	0	0	0	0	69	58	0	0	0	0	0	199	74	48	77
cgi411:chr1:94538304-94538622	chr1	94538304	94538622	promoter-TSS (NR_028108)	62	Myeov2	318	11.9497	70	0	0	0	0	0	0	24	63.1579	0	0	0	0	0	0	15	0	0	0	0	0	0	31	0	0	0	0	0	0	139	38	26	75
cgi412:chr1:94727824-94728130	chr1	94727824	94728130	promoter-TSS (NM_016696)	-286	Gpc1	306	15.0327	175	133	0	0	0	0	0	42	91.3043	32	0	0	0	0	0	42	32	0	0	0	0	0	91	69	0	0	0	0	0	209	46	48	115
cgi413:chr1:94728264-94729442	chr1	94728264	94729442	intron (NM_016696, intron 1 of 8)	590	Gpc1	1178	13.5823	441	220	0	0	0	0	0	140	87.5	71	0	0	0	0	0	115	64	0	0	0	0	0	186	85	0	0	0	0	0	516	160	136	220
cgi414:chr1:94745012-94745360	chr1	94745012	94745360	intron (NM_016696, intron 1 of 8)	-1769	Mir149	348	4.02299	49	6	3	6.12245	10	2	83.3333	12	85.7143	3	3	25	10	2	83.3333	20	2	0	0	0	0	0	17	1	0	0	0	0	0	54	14	21	19
cgi415:chr1:94803550-94804169	chr1	94803550	94804169	exon (NM_175118, exon 1 of 2)	294	Dusp28	619	3.55412	77	63	0	0	0	0	0	21	95.4545	16	0	0	0	0	0	19	14	0	0	0	0	0	37	33	0	0	0	0	0	78	22	19	37
cgi416:chr1:94807088-94808104	chr1	94807088	94808104	exon (NM_181405, exon 1 of 11)	194	Rnpepl1	1016	23.0315	531	221	2	0.376648	8	8	50	186	79.4872	93	2	1.07527	8	8	50	149	60	0	0	0	0	0	196	68	0	0	0	0	0	638	234	175	229
cgi417:chr1:94830839-94831525	chr1	94830839	94831525	non-coding (NR_015525, exon 2 of 2)	197	Capn10	686	10.2041	166	70	0	0	0	0	0	63	90	31	0	0	0	0	0	37	17	0	0	0	0	0	66	22	0	0	0	0	0	208	70	47	91
cgi419:chr1:94998158-94998686	chr1	94998158	94998686	promoter-TSS (NM_008440)	20	Kif1a	528	7.57576	155	89	0	0	0	0	0	37	92.5	23	0	0	0	0	0	41	25	0	0	0	0	0	77	41	0	0	0	0	0	161	40	43	78
cgi420:chr1:95073175-95073508	chr1	95073175	95073508	Intergenic	-15817	2310007B03Rik	333	20.4204	157	67	5	3.18471	13	47	21.6667	48	70.5882	19	5	10.4167	13	47	21.6667	38	15	0	0	0	0	0	71	33	0	0	0	0	0	231	68	53	110
cgi421:chr1:95132279-95133084	chr1	95132279	95133084	exon (NM_172463, exon 1 of 31)	208	Sned1	805	17.3913	285	135	1	0.350877	2	3	40	97	69.2857	43	0	0	0	0	0	75	39	0	0	0	0	0	113	53	1	0.884956	2	3	40	384	140	98	146
cgi422:chr1:95202282-95202538	chr1	95202282	95202538	promoter-TSS (NM_178051)	37	Mterfd2	256	9.375	90	64	0	0	0	0	0	22	91.6667	13	0	0	0	0	0	23	16	0	0	0	0	0	45	35	0	0	0	0	0	92	24	23	45
cgi423:chr1:95239138-95240669	chr1	95239138	95240669	promoter-TSS (NM_080850)	-318	Ppp1r7	1531	9.66688	527	263	0	0	0	0	0	128	86.4865	62	0	0	0	0	0	127	69	0	0	0	0	0	272	132	0	0	0	0	0	619	148	150	321
cgi425:chr1:95341509-95342343	chr1	95341509	95342343	intron (NM_133808, intron 1 of 27)	33459	Hdlbp	834	20.1439	445	199	2	0.449438	4	4	50	142	84.5238	62	1	0.704225	2	2	50	117	44	0	0	0	0	0	186	93	1	0.537634	2	2	50	514	168	130	216
cgi426:chr1:95374804-95376034	chr1	95374804	95376034	promoter-TSS (NM_001159719)	-34	Hdlbp	1230	7.80488	362	184	1	0.276243	2	2	50	92	95.8333	50	1	1.08696	2	2	50	78	42	0	0	0	0	0	192	92	0	0	0	0	0	370	96	79	195
cgi427:chr1:95408354-95408631	chr1	95408354	95408631	promoter-TSS (NM_145519)	-188	Farp2	277	4.33213	17	0	0	0	0	0	0	6	50	0	0	0	0	0	0	4	0	0	0	0	0	0	7	0	0	0	0	0	0	30	12	7	11
cgi428:chr1:95531679-95532555	chr1	95531679	95532555	intron (NM_021537, intron 1 of 11)	187	Stk25	876	12.3288	291	180	0	0	0	0	0	94	87.037	50	0	0	0	0	0	70	46	0	0	0	0	0	127	84	0	0	0	0	0	338	108	84	146
cgi429:chr1:95582032-95583211	chr1	95582032	95583211	intron (NM_016778, intron 1 of 4)	351	Bok	1179	15.4368	487	188	0	0	0	0	0	151	82.967	55	0	0	0	0	0	110	46	0	0	0	0	0	226	87	0	0	0	0	0	569	182	128	259
cgi430:chr1:95650444-95651925	chr1	95650444	95651925	promoter-TSS (NM_174874)	230	Thap4	1481	15.6651	550	291	1	0.181818	7	69	9.21053	188	81.0345	100	1	0.531915	7	69	9.21053	141	80	0	0	0	0	0	221	111	0	0	0	0	0	662	232	170	260
cgi431:chr1:95698268-95698755	chr1	95698268	95698755	promoter-TSS (NM_001105667)	-1	Dtymk	487	9.85626	133	54	0	0	0	0	0	45	93.75	19	0	0	0	0	0	39	18	0	0	0	0	0	49	17	0	0	0	0	0	155	48	44	63
cgi432:chr1:95700055-95700968	chr1	95700055	95700968	promoter-TSS (NM_025454)	-30	Ing5	913	12.4863	242	47	1	0.413223	2	4	33.3333	73	64.0351	13	1	1.36986	2	4	33.3333	63	15	0	0	0	0	0	106	19	0	0	0	0	0	342	114	89	139
cgi435:chr1:97210096-97210823	chr1	97210096	97210823	exon (NM_026321, exon 1 of 3)	255	Fam174a	727	7.97799	142	31	1	0.704225	3	18	14.2857	40	68.9655	10	1	2.5	3	18	14.2857	44	12	0	0	0	0	0	58	9	0	0	0	0	0	194	58	56	80
cgi436:chr1:97563943-97564345	chr1	97563943	97564345	promoter-TSS (NM_009183)	27	St8sia4	402	5.47264	61	38	1	1.63934	2	4	33.3333	18	81.8182	10	1	5.55556	2	4	33.3333	21	14	0	0	0	0	0	22	14	0	0	0	0	0	74	22	22	30
cgi437:chr1:98768722-98769006	chr1	98768722	98769006	promoter-TSS (NM_172658)	-116	Slco4c1	284	11.2676	109	71	0	0	0	0	0	26	81.25	13	0	0	0	0	0	30	18	0	0	0	0	0	53	40	0	0	0	0	0	132	32	35	65
cgi438:chr1:99557261-99558855	chr1	99557261	99558855	intron (NM_133825, intron 1 of 2)	537	D1Ertd622e	1594	21.079	887	400	1	0.11274	2	4	33.3333	303	90.1786	165	1	0.330033	2	4	33.3333	217	89	0	0	0	0	0	367	146	0	0	0	0	0	976	336	234	406
cgi439:chr1:99666110-99667267	chr1	99666110	99667267	promoter-TSS (NM_173760)	-20	Ppip5k2	1157	5.18583	207	72	0	0	0	0	0	57	95	19	0	0	0	0	0	51	21	0	0	0	0	0	99	32	0	0	0	0	0	217	60	53	104
cgi440:chr1:99873512-99873832	chr1	99873512	99873832	5' UTR (NM_013626, exon 2 of 26)	70698	B230216N24Rik	320	15.625	130	125	0	0	0	0	0	50	100	45	0	0	0	0	0	35	35	0	0	0	0	0	45	45	0	0	0	0	0	130	50	35	45
cgi441:chr1:99991625-99992468	chr1	99991625	99992468	intron (NM_013626, intron 1 of 25)	162	Pam	843	13.7604	350	273	1	0.285714	4	12	25	110	94.8276	85	1	0.909091	4	12	25	94	73	0	0	0	0	0	146	115	0	0	0	0	0	356	116	94	146
cgi443:chr1:106890486-106891033	chr1	106890486	106891033	exon (NM_011800, exon 12 of 12)	225364	Cdh20	547	4.38757	81	41	1	1.23457	2	4	33.3333	21	87.5	11	1	4.7619	2	4	33.3333	24	10	0	0	0	0	0	36	20	0	0	0	0	0	95	24	29	42
cgi444:chr1:107252540-107253475	chr1	107252540	107253475	5' UTR (NM_178779, exon 1 of 3)	279	Rnf152	935	10.6952	395	227	2	0.506329	5	10	33.3333	91	91	49	1	1.0989	3	8	27.2727	119	67	0	0	0	0	0	185	111	1	0.540541	2	2	50	442	100	126	216
cgi445:chr1:107560404-107561224	chr1	107560404	107561224	promoter-TSS (NM_013784)	376	2310035C23Rik	820	11.2195	284	128	0	0	0	0	0	72	78.2609	31	0	0	0	0	0	71	33	0	0	0	0	0	141	64	0	0	0	0	0	348	92	87	169
cgi446:chr1:107886457-107888331	chr1	107886457	107888331	exon (NM_001122676, exon 1 of 14)	411	Zcchc2	1874	14.0875	743	404	0	0	0	0	0	257	97.3485	148	0	0	0	0	0	181	99	0	0	0	0	0	305	157	0	0	0	0	0	765	264	186	315
cgi447:chr1:107890351-107890615	chr1	107890351	107890615	intron (NM_001122675, intron 1 of 12)	3500	Zcchc2	264	14.3939	101	52	0	0	0	0	0	38	100	19	0	0	0	0	0	27	14	0	0	0	0	0	36	19	0	0	0	0	0	101	38	27	36
cgi448:chr1:108068007-108069907	chr1	108068007	108069907	promoter-TSS (NR_040630)	511	Phlpp1	1900	20.2105	971	555	1	0.102987	5	29	14.7059	360	93.75	216	1	0.277778	5	29	14.7059	269	141	0	0	0	0	0	342	198	0	0	0	0	0	1027	384	283	360
cgi449:chr1:108609071-108609524	chr1	108609071	108609524	exon (NM_177410, exon 1 of 1)	1569	Bcl2	453	6.62252	136	79	5	3.67647	15	19	44.1176	24	80	14	4	16.6667	13	17	43.3333	38	23	0	0	0	0	0	74	42	1	1.35135	2	2	50	165	30	45	90
cgi450:chr1:108610234-108610809	chr1	108610234	108610809	5' UTR (NM_177410, exon 1 of 1)	345	Bcl2	575	10.7826	158	44	0	0	0	0	0	49	79.0323	15	0	0	0	0	0	46	12	0	0	0	0	0	63	17	0	0	0	0	0	201	62	57	82
cgi451:chr1:108655925-108656479	chr1	108655925	108656479	exon (NM_027534, exon 1 of 10)	117	Kdsr	554	15.5235	316	141	0	0	0	0	0	85	98.8372	41	0	0	0	0	0	84	46	0	0	0	0	0	147	54	0	0	0	0	0	323	86	85	152
cgi452:chr1:108692820-108693358	chr1	108692820	108693358	5' UTR (NM_009190, exon 1 of 11)	213	Vps4b	538	13.0112	234	130	0	0	0	0	0	59	84.2857	32	0	0	0	0	0	64	38	0	0	0	0	0	111	60	0	0	0	0	0	263	70	71	122
cgi453:chr1:111879010-111879805	chr1	111879010	111879805	promoter-TSS (NM_172853)	-906	Cdh7	795	2.26415	57	8	0	0	0	0	0	11	61.1111	3	0	0	0	0	0	13	5	0	0	0	0	0	33	0	0	0	0	0	0	127	18	21	88
cgi454:chr1:113761064-113761573	chr1	113761064	113761573	5' UTR (NM_001081316, exon 1 of 2)	176	Dsel	509	17.2888	273	147	0	0	0	0	0	79	89.7727	43	0	0	0	0	0	67	38	0	0	0	0	0	127	66	0	0	0	0	0	309	88	76	145
cgi455:chr1:114313112-114313528	chr1	114313112	114313528	Intergenic	-551825	Dsel	416	4.80769	54	10	1	1.85185	2	2	50	9	45	3	1	11.1111	2	2	50	15	3	0	0	0	0	0	30	4	0	0	0	0	0	93	20	28	45
cgi456:chr1:120207575-120208110	chr1	120207575	120208110	promoter-TSS (NM_011650)	-134	Tsn	535	15.3271	215	177	0	0	0	0	0	75	91.4634	60	0	0	0	0	0	52	39	0	0	0	0	0	88	78	0	0	0	0	0	227	82	54	91
cgi458:chr1:120285337-120285582	chr1	120285337	120285582	promoter-TSS (NM_029709)	-175	Clasp1	245	9.79592	67	65	0	0	0	0	0	24	100	23	0	0	0	0	0	17	16	0	0	0	0	0	26	26	0	0	0	0	0	67	24	17	26
cgi459:chr1:120285797-120286295	chr1	120285797	120286295	5' UTR (NM_029709, exon 1 of 37)	411	Clasp1	498	10.0402	195	119	0	0	0	0	0	44	88	20	0	0	0	0	0	52	32	0	0	0	0	0	99	67	0	0	0	0	0	216	50	57	109
cgi460:chr1:120355855-120356371	chr1	120355855	120356371	promoter-TSS (NR_027901)	-271	2900060B14Rik	516	5.03876	105	0	0	0	0	0	0	24	92.3077	0	0	0	0	0	0	27	0	0	0	0	0	0	54	0	0	0	0	0	0	115	26	32	57
cgi461:chr1:120524399-120524859	chr1	120524399	120524859	exon (NM_023755, exon 1 of 15)	107	Tfcp2l1	460	16.5217	269	167	1	0.371747	3	16	15.7895	73	96.0526	52	1	1.36986	3	16	15.7895	69	44	0	0	0	0	0	127	71	0	0	0	0	0	283	76	72	135
cgi463:chr1:120949976-120950360	chr1	120949976	120950360	promoter-TSS (NM_001081125)	28	Gli2	384	15.625	154	52	0	0	0	0	0	43	71.6667	10	0	0	0	0	0	38	14	0	0	0	0	0	73	28	0	0	0	0	0	193	60	46	87
cgi465:chr1:121316872-121319454	chr1	121316872	121319454	5' UTR (NM_008381, exon 1 of 2)	662	Inhbb	2582	15.7242	1137	602	7	0.615655	15	29	34.0909	362	89.1626	202	6	1.65746	13	26	33.3333	293	147	0	0	0	0	0	482	253	1	0.207469	2	3	40	1268	406	324	538
cgi466:chr1:121401000-121401574	chr1	121401000	121401574	promoter-TSS (NM_022327)	72	Ralb	574	8.7108	183	69	0	0	0	0	0	43	86	13	0	0	0	0	0	42	20	0	0	0	0	0	98	36	0	0	0	0	0	205	50	43	112
cgi467:chr1:121422403-121423055	chr1	121422403	121423055	promoter-TSS (NM_146103)	-2	Tmem185b	652	19.3252	347	144	0	0	0	0	0	113	89.6825	47	0	0	0	0	0	89	37	0	0	0	0	0	145	60	0	0	0	0	0	372	126	94	152
cgi468:chr1:121544931-121545632	chr1	121544931	121545632	intron (NM_145506, intron 1 of 24)	295	Epb4.1l5	701	21.9686	429	273	0	0	0	0	0	143	92.8571	91	0	0	0	0	0	82	55	0	0	0	0	0	204	127	0	0	0	0	0	457	154	86	217
cgi469:chr1:121733337-121734331	chr1	121733337	121734331	promoter-TSS (NM_019933)	-186	Ptpn4	994	5.23139	169	97	0	0	0	0	0	50	96.1538	32	0	0	0	0	0	29	15	0	0	0	0	0	90	50	0	0	0	0	0	177	52	32	93
cgi470:chr1:121809731-121809988	chr1	121809731	121809988	promoter-TSS (NM_175106)	-115	Tmem177	257	16.3424	131	31	0	0	0	0	0	38	90.4762	15	0	0	0	0	0	34	8	0	0	0	0	0	59	8	0	0	0	0	0	150	42	38	70
cgi471:chr1:121970257-121970508	chr1	121970257	121970508	promoter-TSS (NM_019432)	-26	Tmem37	251	22.3108	168	100	1	0.595238	2	3	40	52	92.8571	31	1	1.92308	2	3	40	48	31	0	0	0	0	0	68	38	0	0	0	0	0	182	56	52	74
cgi472:chr1:122017495-122017857	chr1	122017495	122017857	promoter-TSS (NM_028439)	-3	Dbi	362	11.0497	140	87	0	0	0	0	0	38	95	25	0	0	0	0	0	39	21	0	0	0	0	0	63	41	0	0	0	0	0	142	40	39	63
cgi473:chr1:122237038-122238458	chr1	122237038	122238458	exon (NM_207233, exon 1 of 2)	589	C1ql2	1420	13.0986	562	386	7	1.24555	18	52	25.7143	148	79.5699	101	7	4.72973	18	52	25.7143	162	119	0	0	0	0	0	252	166	0	0	0	0	0	676	186	190	300
cgi474:chr1:122238945-122239216	chr1	122238945	122239216	exon (NM_207233, exon 2 of 2)	1922	C1ql2	271	4.42804	32	0	0	0	0	0	0	12	100	0	0	0	0	0	0	4	0	0	0	0	0	0	16	0	0	0	0	0	0	32	12	4	16
cgi475:chr1:122499421-122500567	chr1	122499421	122500567	exon (NM_010133, exon 1 of 2)	930	En1	1146	11.3438	394	202	12	3.04569	47	65	41.9643	118	90.7692	66	12	10.1695	47	65	41.9643	121	65	0	0	0	0	0	155	71	0	0	0	0	0	433	130	134	169
cgi476:chr1:122503484-122503862	chr1	122503484	122503862	exon (NM_010133, exon 2 of 2)	4609	En1	378	3.7037	66	0	0	0	0	0	0	13	92.8571	0	0	0	0	0	0	18	0	0	0	0	0	0	35	0	0	0	0	0	0	67	14	18	35
cgi477:chr1:123074486-123074772	chr1	123074486	123074772	Intergenic	90647	B230209K01Rik	286	10.4895	91	52	1	1.0989	2	3	40	29	96.6667	17	1	3.44828	2	3	40	21	10	0	0	0	0	0	41	25	0	0	0	0	0	93	30	22	41
cgi478:chr1:123224231-123224720	chr1	123224231	123224720	promoter-TSS (NM_001271531)	125	Insig2	489	16.3599	250	91	0	0	0	0	0	68	85	29	0	0	0	0	0	71	24	0	0	0	0	0	111	38	0	0	0	0	0	286	80	78	128
cgi479:chr1:123327568-123327782	chr1	123327568	123327782	promoter-TSS (NM_029955)	31	Ccdc93	214	1.86916	10	10	0	0	0	0	0	3	75	3	0	0	0	0	0	3	3	0	0	0	0	0	4	4	0	0	0	0	0	11	4	3	4
cgi481:chr1:123464170-123464658	chr1	123464170	123464658	exon (NM_025860, exon 1 of 13)	143	Ddx18	488	2.86885	52	41	0	0	0	0	0	13	92.8571	11	0	0	0	0	0	13	10	0	0	0	0	0	26	20	0	0	0	0	0	53	14	13	26
cgi482:chr1:125942029-125942710	chr1	125942029	125942710	promoter-TSS (NM_199021)	-234	Dpp10	681	3.23054	47	11	0	0	0	0	0	21	95.4545	8	0	0	0	0	0	11	2	0	0	0	0	0	15	1	0	0	0	0	0	50	22	13	15
cgi483:chr1:127331752-127332553	chr1	127331752	127332553	5' UTR (NM_023735, exon 1 of 12)	151	Actr3	801	17.2285	310	144	0	0	0	0	0	102	73.913	54	0	0	0	0	0	83	38	0	0	0	0	0	125	52	0	0	0	0	0	467	138	115	214
cgi484:chr1:127456967-127457923	chr1	127456967	127457923	promoter-TSS (NM_028787)	-148	Slc35f5	956	10.4603	424	208	2	0.471698	5	18	21.7391	89	89	29	2	2.24719	5	18	21.7391	119	51	0	0	0	0	0	216	128	0	0	0	0	0	476	100	129	247
cgi485:chr1:127808026-127808826	chr1	127808026	127808826	exon (NM_145100, exon 1 of 3)	365	Lypd1	800	9.25	190	85	0	0	0	0	0	59	79.7297	25	0	0	0	0	0	49	22	0	0	0	0	0	82	38	0	0	0	0	0	234	74	64	96
cgi486:chr1:128389275-128389517	chr1	128389275	128389517	5' UTR (NM_172484, exon 1 of 15)	108	Nckap5	242	8.26446	81	68	2	2.46914	4	7	36.3636	13	65	13	2	15.3846	4	7	36.3636	22	17	0	0	0	0	0	46	38	0	0	0	0	0	108	20	26	62
cgi487:chr1:129101496-129102228	chr1	129101496	129102228	5' UTR (NM_145128, exon 1 of 18)	299	Mgat5	732	5.7377	109	10	0	0	0	0	0	29	69.0476	1	0	0	0	0	0	27	3	0	0	0	0	0	53	6	0	0	0	0	0	145	42	33	70
cgi488:chr1:129573806-129574714	chr1	129573806	129574714	5' UTR (NM_028135, exon 1 of 8)	338	Tmem163	908	14.978	378	84	2	0.529101	9	95	8.65385	127	93.3824	28	2	1.5748	9	95	8.65385	85	19	0	0	0	0	0	166	37	0	0	0	0	0	411	136	94	181
cgi489:chr1:129670496-129671437	chr1	129670496	129671437	promoter-TSS (NR_045298)	226	Ccnt2	941	8.28905	250	165	0	0	0	0	0	72	92.3077	43	0	0	0	0	0	48	32	0	0	0	0	0	130	90	0	0	0	0	0	258	78	48	132
cgi490:chr1:129765265-129765658	chr1	129765265	129765658	intron (NM_178690, intron 1 of 23)	112	Rab3gap1	393	5.08906	47	2	0	0	0	0	0	19	95	2	0	0	0	0	0	8	0	0	0	0	0	0	20	0	0	0	0	0	0	48	20	8	20
cgi491:chr1:129935111-129935357	chr1	129935111	129935357	intron (NM_001285945, intron 4 of 20)	63814	Zranb3	246	17.8862	0	0	0	0	0	0	0	0	0	0	0	0	0	0	0	0	0	0	0	0	0	0	0	0	0	0	0	0	0	136	44	35	57
cgi492:chr1:129999857-130000557	chr1	129999857	130000557	promoter-TSS (NM_001285945)	324	R3hdm1	700	14	293	83	1	0.341297	3	8	27.2727	82	83.6735	22	1	1.21951	3	8	27.2727	68	24	0	0	0	0	0	143	37	0	0	0	0	0	344	98	84	162
cgi493:chr1:130140677-130141549	chr1	130140677	130141549	exon (NM_026390, exon 1 of 13)	355	Ubxn4	872	13.9908	375	215	1	0.266667	2	3	40	113	92.623	57	1	0.884956	2	3	40	87	48	0	0	0	0	0	175	110	0	0	0	0	0	409	122	97	190
cgi494:chr1:130255915-130256433	chr1	130255915	130256433	promoter-TSS (NM_008567)	59	Mcm6	518	11.583	156	143	0	0	0	0	0	58	96.6667	53	0	0	0	0	0	39	34	0	0	0	0	0	59	56	0	0	0	0	0	158	60	39	59
cgi495:chr1:130313402-130314019	chr1	130313402	130314019	intron (NM_177445, intron 1 of 15)	282	Dars	617	15.5592	271	40	0	0	0	0	0	82	85.4167	14	0	0	0	0	0	58	6	0	0	0	0	0	131	20	0	0	0	0	0	335	96	73	166
cgi496:chr1:130487487-130488341	chr1	130487487	130488341	intron (NM_009911, intron 1 of 1)	962	Cxcr4	854	7.02576	209	126	2	0.956938	4	9	30.7692	53	88.3333	30	2	3.77358	4	9	30.7692	54	36	0	0	0	0	0	102	60	0	0	0	0	0	238	60	60	118
cgi497:chr1:131170059-131170347	chr1	131170059	131170347	intron (NM_172485, intron 1 of 27)	322	Thsd7b	288	15.9722	162	50	1	0.617284	2	3	40	38	82.6087	14	1	2.63158	2	3	40	48	14	0	0	0	0	0	76	22	0	0	0	0	0	191	46	52	93
cgi498:chr1:132612144-132612447	chr1	132612144	132612447	intron (NM_001162415, intron 2 of 15)	102	Pfkfb2	303	13.8614	88	23	0	0	0	0	0	30	71.4286	11	0	0	0	0	0	18	8	0	0	0	0	0	40	4	0	0	0	0	0	139	42	31	66
cgi499:chr1:132613254-132614410	chr1	132613254	132614410	promoter-TSS (NM_178691)	-72	Yod1	1156	7.61246	253	104	0	0	0	0	0	60	68.1818	20	0	0	0	0	0	59	29	0	0	0	0	0	134	55	0	0	0	0	0	321	88	74	159
cgi500:chr1:132774771-132775112	chr1	132774771	132775112	intron (NM_026976, intron 6 of 7)	9046	Il24	341	14.6628	155	106	6	3.87097	22	33	40	47	94	33	6	12.766	22	33	40	40	26	0	0	0	0	0	68	47	0	0	0	0	0	163	50	40	73
cgi501:chr1:132993387-132994424	chr1	132993387	132994424	exon (NM_008551, exon 1 of 10)	214	Mapkapk2	1037	16.2006	415	165	1	0.240964	7	30	18.9189	127	75.5952	52	1	0.787402	7	30	18.9189	96	36	0	0	0	0	0	192	77	0	0	0	0	0	519	168	118	233
cgi502:chr1:133026251-133026454	chr1	133026251	133026454	exon (NM_145508, exon 3 of 3)	8458	Dyrk3	203	11.8227	90	51	11	12.2222	242	69	77.8135	24	100	11	10	41.6667	237	32	88.1041	20	12	0	0	0	0	0	46	28	1	2.17391	5	37	11.9048	91	24	21	46
cgi503:chr1:133034354-133034955	chr1	133034354	133034955	intron (NM_145508, intron 1 of 2)	156	Dyrk3	601	14.3095	263	175	1	0.380228	2	4	33.3333	74	86.0465	45	1	1.35135	2	4	33.3333	65	50	0	0	0	0	0	124	80	0	0	0	0	0	279	86	67	126
cgi504:chr1:133049603-133049906	chr1	133049603	133049906	promoter-TSS (NM_010709)	-29	Eif2d	303	5.94059	73	58	0	0	0	0	0	16	88.8889	13	0	0	0	0	0	24	20	0	0	0	0	0	33	25	0	0	0	0	0	75	18	24	33
cgi505:chr1:133141240-133142132	chr1	133141240	133142132	promoter-TSS (NM_018750)	69	Rassf5	892	23.5426	584	376	2	0.342466	7	10	41.1765	197	93.8095	130	2	1.01523	7	10	41.1765	154	106	0	0	0	0	0	233	140	0	0	0	0	0	622	210	165	247
cgi506:chr1:133422294-133424974	chr1	133422294	133424974	promoter-TSS (NM_175382)	304	Srgap2	2680	10.4478	977	481	1	0.102354	2	3	40	254	90.7143	126	0	0	0	0	0	228	122	0	0	0	0	0	495	233	1	0.20202	2	3	40	1129	280	257	592
cgi507:chr1:133724188-133724866	chr1	133724188	133724866	promoter-TSS (NM_173865)	-62	Slc41a1	678	6.78466	147	66	0	0	0	0	0	36	78.2609	17	0	0	0	0	0	35	17	0	0	0	0	0	76	32	0	0	0	0	0	209	46	48	115
cgi509:chr1:133806822-133807795	chr1	133806822	133807795	5' UTR (NM_001145804, exon 1 of 7)	274	Nucks1	973	15.2107	367	113	0	0	0	0	0	124	83.7838	45	0	0	0	0	0	74	22	0	0	0	0	0	169	46	0	0	0	0	0	417	148	83	186
cgi510:chr1:133859550-133860036	chr1	133859550	133860036	intron (NM_001177628, intron 1 of 4)	301	Slc45a3	486	26.749	246	124	0	0	0	0	0	99	76.1538	57	0	0	0	0	0	59	28	0	0	0	0	0	88	39	0	0	0	0	0	313	130	72	111
cgi511:chr1:133903920-133904989	chr1	133903920	133904989	5' UTR (NM_007923, exon 1 of 5)	273	Elk4	1069	20.3929	555	318	0	0	0	0	0	194	88.9908	107	0	0	0	0	0	111	63	0	0	0	0	0	250	148	0	0	0	0	0	618	218	122	278
cgi512:chr1:133964203-133964825	chr1	133964203	133964825	5' UTR (NM_001114662, exon 1 of 10)	125	Mfsd4	622	8.36013	131	95	0	0	0	0	0	46	88.4615	38	0	0	0	0	0	29	24	0	0	0	0	0	56	33	0	0	0	0	0	141	52	31	58
cgi513:chr1:134035883-134036137	chr1	134035883	134036137	5' UTR (NM_008795, exon 1 of 16)	252	Cdk18	254	16.5354	99	47	1	1.0101	2	5	28.5714	40	95.2381	19	0	0	0	0	0	26	12	1	3.84615	2	5	28.5714	33	16	0	0	0	0	0	101	42	26	33
cgi514:chr1:134086665-134087732	chr1	134086665	134087732	promoter-TSS (NM_001033250)	-814	Lemd1	1067	17.4321	477	297	3	0.628931	8	36	18.1818	165	88.7097	114	3	1.81818	8	36	18.1818	107	72	0	0	0	0	0	205	111	0	0	0	0	0	519	186	113	220
cgi515:chr1:134125581-134125957	chr1	134125581	134125957	intron (NM_001033250, intron 3 of 3)	31104	Mir135b	376	5.31915	76	72	14	18.4211	313	16	95.1368	19	95	17	14	73.6842	313	16	95.1368	22	21	0	0	0	0	0	35	34	0	0	0	0	0	78	20	22	36
cgi516:chr1:134195136-134195846	chr1	134195136	134195846	5' UTR (NM_144810, exon 1 of 5)	288	Klhdc8a	710	22.2535	400	223	0	0	0	0	0	131	82.9114	77	0	0	0	0	0	107	60	0	0	0	0	0	162	86	0	0	0	0	0	460	158	123	179
cgi517:chr1:134212476-134213132	chr1	134212476	134213132	5' UTR (NM_028778, exon 1 of 7)	102	Nuak2	656	5.4878	99	18	0	0	0	0	0	29	80.5556	4	0	0	0	0	0	20	5	0	0	0	0	0	50	9	0	0	0	0	0	124	36	26	62
cgi518:chr1:134257207-134257619	chr1	134257207	134257619	exon (NM_178874, exon 3 of 5)	30445	Tmcc2	412	5.33981	69	29	10	14.4928	78	22	78	21	95.4545	10	10	47.619	78	22	78	14	7	0	0	0	0	0	34	12	0	0	0	0	0	93	22	17	54
cgi519:chr1:134287968-134288459	chr1	134287968	134288459	promoter-TSS (NM_178874)	-356	Tmcc2	491	24.0326	263	189	1	0.380228	2	3	40	95	80.5085	71	1	1.05263	2	3	40	70	51	0	0	0	0	0	98	67	0	0	0	0	0	313	118	82	113
cgi520:chr1:134313947-134314567	chr1	134313947	134314567	exon (NM_172516, exon 1 of 13)	227	Dstyk	620	16.7742	282	110	1	0.35461	2	2	50	86	82.6923	32	1	1.16279	2	2	50	86	37	0	0	0	0	0	110	41	0	0	0	0	0	342	104	100	138
cgi521:chr1:134439362-134439584	chr1	134439362	134439584	promoter-TSS (NM_177129)	44	Cntn2	222	18.9189	134	41	3	2.23881	6	16	27.2727	36	85.7143	14	3	8.33333	6	16	27.2727	36	12	0	0	0	0	0	62	15	0	0	0	0	0	161	42	44	75
cgi522:chr1:134776888-134777523	chr1	134776888	134777523	5' UTR (NM_010732, exon 1 of 2)	274	Lrrn2	635	22.6772	442	287	15	3.39367	245	1124	17.8963	142	98.6111	91	15	10.5634	245	1124	17.8963	107	67	0	0	0	0	0	193	129	0	0	0	0	0	445	144	108	193
cgi523:chr1:134921663-134921996	chr1	134921663	134921996	promoter-TSS (NM_008575)	95	Mdm4	333	14.4144	168	128	0	0	0	0	0	44	91.6667	35	0	0	0	0	0	33	29	0	0	0	0	0	91	64	0	0	0	0	0	183	48	36	99
cgi524:chr1:134942556-134943286	chr1	134942556	134943286	5' UTR (NM_001099276, exon 1 of 33)	332	Pik3c2b	730	19.726	333	237	1	0.3003	3	1	75	129	89.5833	88	1	0.775194	3	1	75	76	62	0	0	0	0	0	128	87	0	0	0	0	0	364	144	83	137
cgi525:chr1:135027658-135028481	chr1	135027658	135028481	5' UTR (NM_133819, exon 1 of 2)	327	Ppp1r15b	823	20.8991	407	206	0	0	0	0	0	143	83.1395	80	0	0	0	0	0	94	35	0	0	0	0	0	170	91	0	0	0	0	0	506	172	114	220
cgi526:chr1:135060354-135061098	chr1	135060354	135061098	Intergenic	32983	Ppp1r15b	744	4.56989	92	32	0	0	0	0	0	29	85.2941	12	0	0	0	0	0	23	7	0	0	0	0	0	40	13	0	0	0	0	0	105	34	28	43
cgi527:chr1:135170672-135170932	chr1	135170672	135170932	exon (NM_182930, exon 9 of 27)	-4417	Gm19461	260	6.92308	52	19	6	11.5385	32	1	96.9697	12	66.6667	6	6	50	32	1	96.9697	17	6	0	0	0	0	0	23	7	0	0	0	0	0	75	18	23	34
cgi528:chr1:135260006-135260889	chr1	135260006	135260889	exon (NM_175443, exon 1 of 8)	299	Etnk2	883	10.6455	303	251	1	0.330033	3	12	20	85	90.4255	67	1	1.17647	3	12	20	71	60	0	0	0	0	0	147	124	0	0	0	0	0	354	94	83	177
cgi529:chr1:135319635-135321021	chr1	135319635	135321021	intron (NM_011439, intron 1 of 13)	461	Sox13	1386	13.4199	425	215	0	0	0	0	0	159	85.4839	83	0	0	0	0	0	97	53	0	0	0	0	0	169	79	0	0	0	0	0	504	186	108	210
cgi530:chr1:135506330-135507012	chr1	135506330	135507012	intron (NM_009227, intron 1 of 4)	186	Snrpe	682	14.3695	258	151	0	0	0	0	0	85	86.7347	54	0	0	0	0	0	53	36	0	0	0	0	0	120	61	0	0	0	0	0	316	98	60	158
cgi531:chr1:135557465-135558021	chr1	135557465	135558021	promoter-TSS (NM_001166552)	233	Zc3h11a	556	11.1511	185	71	0	0	0	0	0	43	69.3548	13	0	0	0	0	0	48	19	0	0	0	0	0	94	39	0	0	0	0	0	279	62	65	152
cgi532:chr1:135975385-135976015	chr1	135975385	135976015	promoter-TSS (NM_007570)	32	Btg2	630	17.7778	356	173	0	0	0	0	0	103	91.9643	48	0	0	0	0	0	82	43	0	0	0	0	0	171	82	0	0	0	0	0	377	112	86	179
cgi533:chr1:135989563-135989819	chr1	135989563	135989819	Intergenic	-13959	Btg2	256	25	130	62	0	0	0	0	0	54	84.375	30	0	0	0	0	0	35	16	0	0	0	0	0	41	16	0	0	0	0	0	169	64	48	57
cgi534:chr1:136131282-136131666	chr1	136131282	136131666	5' UTR (NM_001008533, exon 1 of 2)	560	Adora1	384	8.85417	130	113	1	0.769231	2	5	28.5714	33	97.0588	30	1	3.0303	2	5	28.5714	36	32	0	0	0	0	0	61	51	0	0	0	0	0	142	34	39	69
cgi535:chr1:136131955-136132232	chr1	136131955	136132232	promoter-TSS (NM_001008533)	-60	Adora1	277	10.8303	49	17	0	0	0	0	0	11	36.6667	4	0	0	0	0	0	8	1	0	0	0	0	0	30	12	0	0	0	0	0	110	30	14	66
cgi536:chr1:136195473-136196027	chr1	136195473	136196027	intron (NM_001144855, intron 27 of 28)	9169	Myog	554	18.0505	340	95	15	4.41176	48	63	43.2432	90	90	25	14	15.5556	45	50	47.3684	93	24	0	0	0	0	0	157	46	1	0.636943	3	13	18.75	360	100	98	162
cgi538:chr1:136258354-136258745	chr1	136258354	136258745	promoter-TSS (NM_020588)	26	Tmem183a	391	12.2762	132	109	1	0.757576	13	135	8.78378	46	95.8333	38	1	2.17391	13	135	8.78378	24	21	0	0	0	0	0	62	50	0	0	0	0	0	134	48	24	62
cgi539:chr1:136302529-136302751	chr1	136302529	136302751	promoter-TSS (NM_028057)	73	Cyb5r1	222	6.30631	32	0	0	0	0	0	0	12	85.7143	0	0	0	0	0	0	6	0	0	0	0	0	0	14	0	0	0	0	0	0	34	14	6	14
cgi540:chr1:136311826-136312536	chr1	136311826	136312536	intron (NM_028320, intron 1 of 7)	137	Adipor1	710	20	387	243	1	0.258398	2	2	50	133	93.662	78	0	0	0	0	0	110	67	0	0	0	0	0	144	98	1	0.694444	2	2	50	414	142	120	152
cgi541:chr1:136351853-136352413	chr1	136351853	136352413	promoter-TSS (NM_153128)	1	Klhl12	560	5.35714	104	76	0	0	0	0	0	28	93.3333	21	0	0	0	0	0	29	21	0	0	0	0	0	47	34	0	0	0	0	0	106	30	29	47
cgi542:chr1:136391092-136391525	chr1	136391092	136391525	promoter-TSS (NM_145510)	72	Rabif	433	16.6282	224	188	0	0	0	0	0	68	94.4444	55	0	0	0	0	0	67	56	0	0	0	0	0	89	77	0	0	0	0	0	230	72	69	89
cgi544:chr1:136452837-136453178	chr1	136452837	136453178	Intergenic	-3747	Kdm5b	341	15.8358	187	156	1	0.534759	2	5	28.5714	53	98.1481	47	1	1.88679	2	5	28.5714	43	37	0	0	0	0	0	91	72	0	0	0	0	0	189	54	44	91
cgi545:chr1:136453356-136453701	chr1	136453356	136453701	Intergenic	-3226	Kdm5b	345	11.0145	169	136	1	0.591716	2	5	28.5714	33	86.8421	24	1	3.0303	2	5	28.5714	45	39	0	0	0	0	0	91	73	0	0	0	0	0	175	38	45	92
cgi546:chr1:136456658-136458321	chr1	136456658	136458321	intron (NM_152895, intron 1 of 26)	735	Kdm5b	1663	9.8617	584	415	2	0.342466	4	10	28.5714	145	88.4146	101	2	1.37931	4	10	28.5714	124	79	0	0	0	0	0	315	235	0	0	0	0	0	628	164	131	333
cgi547:chr1:136543244-136543830	chr1	136543244	136543830	intron (NM_009307, intron 1 of 9)	279	Syt2	586	10.2389	146	94	1	0.684932	4	32	11.1111	39	65	29	1	2.5641	4	32	11.1111	41	27	0	0	0	0	0	66	38	0	0	0	0	0	224	60	59	105
cgi548:chr1:136605451-136606000	chr1	136605451	136606000	intron (NM_009307, intron 2 of 9)	62468	Syt2	549	8.74317	181	94	0	0	0	0	0	45	93.75	20	0	0	0	0	0	49	25	0	0	0	0	0	87	49	0	0	0	0	0	185	48	50	87
cgi551:chr1:136884094-136884650	chr1	136884094	136884650	exon (NM_001033409, exon 18 of 18)	25230	Ube2t	556	4.31655	104	90	10	9.61538	98	48	67.1233	24	100	16	9	37.5	94	42	69.1176	29	26	0	0	0	0	0	51	48	1	1.96078	4	6	40	109	24	32	53
cgi552:chr1:136981949-136982170	chr1	136981949	136982170	intron (NM_001033409, intron 1 of 17)	19793	Lgr6	221	13.5747	134	39	8	5.97015	40	53	43.0108	29	96.6667	8	8	27.5862	40	53	43.0108	29	9	0	0	0	0	0	76	22	0	0	0	0	0	138	30	29	79
cgi553:chr1:137001446-137001888	chr1	137001446	137001888	exon (NM_001033409, exon 1 of 18)	186	Lgr6	442	11.7647	125	56	1	0.8	2	4	33.3333	50	96.1538	23	1	2	2	4	33.3333	33	16	0	0	0	0	0	42	17	0	0	0	0	0	137	52	39	46
cgi554:chr1:137043073-137044143	chr1	137043073	137044143	exon (NM_026823, exon 1 of 7)	197	Arl8a	1070	20.1869	559	311	1	0.178891	12	64	15.7895	200	92.5926	115	1	0.5	12	64	15.7895	128	73	0	0	0	0	0	231	123	0	0	0	0	0	599	216	139	244
cgi555:chr1:137180109-137180699	chr1	137180109	137180699	exon (NM_001159624, exon 1 of 10)	257	Rnpep	590	16.6102	269	196	0	0	0	0	0	93	94.898	67	0	0	0	0	0	72	55	0	0	0	0	0	104	74	0	0	0	0	0	274	98	72	104
cgi557:chr1:137271493-137271742	chr1	137271493	137271742	promoter-TSS (NM_175259)	22	Shisa4	249	9.63855	51	0	0	0	0	0	0	12	50	0	0	0	0	0	0	20	0	0	0	0	0	0	19	0	0	0	0	0	0	100	24	33	43
cgi558:chr1:137326531-137327297	chr1	137326531	137327297	exon (NM_153774, exon 1 of 24)	154	Ipo9	766	10.1828	205	111	0	0	0	0	0	65	83.3333	27	0	0	0	0	0	64	38	0	0	0	0	0	76	46	0	0	0	0	0	255	78	74	103
cgi559:chr1:137429070-137429270	chr1	137429070	137429270	exon (NM_173437, exon 3 of 29)	52762	Nav1	200	10	77	43	9	11.6883	31	6	83.7838	19	95	9	9	47.3684	31	6	83.7838	18	7	0	0	0	0	0	40	27	0	0	0	0	0	78	20	18	40
cgi560:chr1:137481285-137481931	chr1	137481285	137481931	exon (NM_173437, exon 1 of 29)	324	Nav1	646	1.85759	40	35	8	20	58	20	74.359	11	91.6667	10	8	72.7273	58	20	74.359	8	7	0	0	0	0	0	21	18	0	0	0	0	0	41	12	8	21
cgi561:chr1:137584309-137585061	chr1	137584309	137585061	Intergenic	-41089	Csrp1	752	17.8191	362	267	0	0	0	0	0	117	87.3134	88	0	0	0	0	0	97	75	0	0	0	0	0	148	104	0	0	0	0	0	420	134	109	177
cgi562:chr1:137625740-137625956	chr1	137625740	137625956	promoter-TSS (NM_007791)	74	Csrp1	216	17.5926	96	80	0	0	0	0	0	31	81.5789	27	0	0	0	0	0	32	23	0	0	0	0	0	33	30	0	0	0	0	0	112	38	35	39
cgi563:chr1:137662458-137663287	chr1	137662458	137663287	5' UTR (NM_013750, exon 1 of 2)	211	Phlda3	829	20.7479	475	202	2	0.421053	5	18	21.7391	145	84.3023	56	1	0.689655	3	16	15.7895	119	49	1	0.840336	2	2	50	211	97	0	0	0	0	0	531	172	133	226
cgi564:chr1:137715086-137715585	chr1	137715086	137715585	5' UTR (NM_133664, exon 1 of 10)	161	Lad1	499	20.0401	308	136	4	1.2987	10	18	35.7143	98	98	44	4	4.08163	10	18	35.7143	89	38	0	0	0	0	0	121	54	0	0	0	0	0	313	100	89	124
cgi565:chr1:137815287-137815863	chr1	137815287	137815863	promoter-TSS (NM_019645)	26	Pkp1	576	11.4583	212	47	0	0	0	0	0	63	95.4545	15	0	0	0	0	0	48	9	0	0	0	0	0	101	23	0	0	0	0	0	222	66	50	106
cgi566:chr1:137947399-137947929	chr1	137947399	137947929	exon (NM_001270609, exon 1 of 1)	283	Ascl5	530	11.6981	180	115	2	1.11111	4	5	44.4444	58	93.5484	35	2	3.44828	4	5	44.4444	34	24	0	0	0	0	0	88	56	0	0	0	0	0	186	62	35	89
cgi567:chr1:138027853-138028503	chr1	138027853	138028503	promoter-TSS (NR_046170)	200	Kif21b	650	17.2308	279	118	0	0	0	0	0	87	77.6786	34	0	0	0	0	0	80	32	0	0	0	0	0	112	52	0	0	0	0	0	372	112	102	158
cgi568:chr1:138036882-138037184	chr1	138036882	138037184	intron (NM_001039472, intron 1 of 34)	9055	Kif21b	302	14.5695	112	14	0	0	0	0	0	25	56.8182	4	0	0	0	0	0	33	2	0	0	0	0	0	54	8	0	0	0	0	0	179	44	47	88
cgi569:chr1:138112394-138112693	chr1	138112394	138112693	exon (NM_028872, exon 9 of 10)	18313	5730559C18Rik	299	10.7023	123	50	12	9.7561	45	15	75	31	96.875	12	12	38.7097	45	15	75	30	13	0	0	0	0	0	62	25	0	0	0	0	0	131	32	32	67
cgi570:chr1:138130800-138131240	chr1	138130800	138131240	promoter-TSS (NM_028872)	-163	5730559C18Rik	440	9.54545	151	112	0	0	0	0	0	40	95.2381	31	0	0	0	0	0	30	20	0	0	0	0	0	81	61	0	0	0	0	0	157	42	33	82
cgi571:chr1:138156347-138157491	chr1	138156347	138157491	exon (NM_001101516, exon 1 of 1)	531	Gpr25	1144	14.5105	464	245	6	1.2931	17	19	47.2222	139	83.7349	84	6	4.31655	17	19	47.2222	145	68	0	0	0	0	0	180	93	0	0	0	0	0	549	166	170	213
cgi572:chr1:138241976-138242898	chr1	138241976	138242898	5' UTR (NM_001081360, exon 1 of 19)	244	Camsap2	922	17.7874	377	248	1	0.265252	3	6	33.3333	150	91.4634	94	1	0.666667	3	6	33.3333	102	66	0	0	0	0	0	125	88	0	0	0	0	0	413	164	106	143
cgi573:chr1:138311800-138312255	chr1	138311800	138312255	promoter-TSS (NR_024328)	68	9230116N13Rik	455	15.3846	134	44	0	0	0	0	0	55	78.5714	13	0	0	0	0	0	33	10	0	0	0	0	0	46	21	0	0	0	0	0	157	70	36	51
cgi574:chr1:138362794-138363207	chr1	138362794	138363207	Intergenic	-1511	Kif14	413	13.0751	160	44	1	0.625	2	3	40	49	90.7407	13	0	0	0	0	0	33	12	1	3.0303	2	3	40	78	19	0	0	0	0	0	184	54	36	94
cgi575:chr1:138521214-138521579	chr1	138521214	138521579	promoter-TSS (NM_001160251)	-81	Zfp281	365	4.93151	44	0	0	0	0	0	0	17	94.4444	0	0	0	0	0	0	12	0	0	0	0	0	0	15	0	0	0	0	0	0	45	18	12	15
cgi576:chr1:138685717-138686145	chr1	138685717	138686145	Intergenic	93143	Gm16880	428	14.486	181	53	13	7.18232	64	18	78.0488	46	74.1935	14	13	28.2609	64	18	78.0488	55	13	0	0	0	0	0	80	26	0	0	0	0	0	251	62	75	114
cgi577:chr1:138845145-138845774	chr1	138845145	138845774	intron (NM_030676, intron 2 of 8)	4747	Nr5a2	629	8.58506	189	133	2	1.0582	8	3	72.7273	48	88.8889	33	2	4.16667	8	3	72.7273	71	56	0	0	0	0	0	70	44	0	0	0	0	0	201	54	73	74
cgi578:chr1:138849493-138849711	chr1	138849493	138849711	intron (NM_030676, intron 1 of 8)	605	Nr5a2	218	21.1009	140	110	0	0	0	0	0	44	95.6522	35	0	0	0	0	0	30	23	0	0	0	0	0	66	52	0	0	0	0	0	150	46	32	72
cgi579:chr1:140515730-140516441	chr1	140515730	140516441	intron (NM_021605, intron 1 of 9)	187	Nek7	711	16.8776	357	172	0	0	0	0	0	113	94.1667	48	0	0	0	0	0	91	49	0	0	0	0	0	153	75	0	0	0	0	0	379	120	99	160
cgi580:chr1:140738076-140738646	chr1	140738076	140738646	intron (NM_001025565, intron 1 of 4)	660	Lhx9	570	4.21053	72	60	0	0	0	0	0	21	87.5	15	0	0	0	0	0	17	13	0	0	0	0	0	34	32	0	0	0	0	0	79	24	19	36
cgi582:chr1:140743771-140744026	chr1	140743771	140744026	intron (NM_010714, intron 1 of 6)	257	Lhx9	255	10.1961	97	50	13	13.4021	86	14	86	25	96.1538	13	13	52	86	14	86	18	11	0	0	0	0	0	54	26	0	0	0	0	0	98	26	18	54
cgi583:chr1:140752878-140753398	chr1	140752878	140753398	intron (NM_001081226, intron 1 of 2)	293	2310009B15Rik	520	8.07692	34	0	0	0	0	0	0	14	33.3333	0	0	0	0	0	0	9	0	0	0	0	0	0	11	0	0	0	0	0	0	103	42	30	31
cgi584:chr1:140859972-140860685	chr1	140859972	140860685	promoter-TSS (NM_001166501)	43	Dennd1b	713	24.9649	391	251	0	0	0	0	0	149	83.7079	89	0	0	0	0	0	96	61	0	0	0	0	0	146	101	0	0	0	0	0	435	178	102	155
cgi585:chr1:141318674-141319328	chr1	141318674	141319328	promoter-TSS (NM_172643)	41	Zbtb41	654	17.737	329	202	1	0.303951	2	4	33.3333	114	98.2759	69	0	0	0	0	0	79	47	1	1.26582	2	4	33.3333	136	86	0	0	0	0	0	331	116	79	136
cgi586:chr1:141351212-141351810	chr1	141351212	141351810	exon (NM_009791, exon 1 of 28)	161	Aspm	598	8.69565	169	118	0	0	0	0	0	43	82.6923	29	0	0	0	0	0	35	28	0	0	0	0	0	91	61	0	0	0	0	0	196	52	38	106
cgi587:chr1:145549892-145550306	chr1	145549892	145550306	promoter-TSS (NM_145991)	-285	Cdc73	414	31.401	282	175	1	0.35461	2	4	33.3333	125	96.1538	82	1	0.8	2	4	33.3333	68	46	0	0	0	0	0	89	47	0	0	0	0	0	291	130	69	92
cgi588:chr1:145586518-145586886	chr1	145586518	145586886	promoter-TSS (NM_023505)	4	Glrx2	368	17.9348	132	79	1	0.757576	4	38	9.52381	56	84.8485	34	1	1.78571	4	38	9.52381	30	19	0	0	0	0	0	46	26	0	0	0	0	0	158	66	35	57
cgi589:chr1:145623845-145624785	chr1	145623845	145624785	promoter-TSS (NM_013835)	-93	Uchl5	940	18.0851	476	231	1	0.210084	3	5	37.5	146	85.8824	75	1	0.684932	3	5	37.5	117	50	0	0	0	0	0	213	106	0	0	0	0	0	538	170	132	236
cgi590:chr1:145851260-145851639	chr1	145851260	145851639	promoter-TSS (NM_009061)	-171	Rgs2	379	10.0264	92	82	0	0	0	0	0	37	97.3684	34	0	0	0	0	0	19	16	0	0	0	0	0	36	32	0	0	0	0	0	93	38	19	36
cgi591:chr1:152239908-152240849	chr1	152239908	152240849	promoter-TSS (NM_145511)	-194	BC003331	941	15.0903	411	262	0	0	0	0	0	135	95.0704	83	0	0	0	0	0	97	59	0	0	0	0	0	179	120	0	0	0	0	0	429	142	105	182
cgi592:chr1:152840409-152840729	chr1	152840409	152840729	promoter-TSS (NM_001024720)	-4	Hmcn1	320	18.75	202	107	1	0.49505	2	4	33.3333	55	91.6667	23	1	1.81818	2	4	33.3333	52	28	0	0	0	0	0	95	56	0	0	0	0	0	218	60	56	102
cgi593:chr1:153191356-153192554	chr1	153191356	153192554	intron (NM_001039512, intron 1 of 13)	327	Ivns1abp	1198	19.5326	443	243	0	0	0	0	0	153	65.3846	79	0	0	0	0	0	97	57	0	0	0	0	0	193	107	0	0	0	0	0	637	234	136	267
cgi594:chr1:153275216-153276150	chr1	153275216	153276150	promoter-TSS (NM_026876)	-95	Trmt1l	934	10.2784	302	114	0	0	0	0	0	80	83.3333	26	0	0	0	0	0	88	42	0	0	0	0	0	134	46	0	0	0	0	0	340	96	97	147
cgi595:chr1:153347157-153348271	chr1	153347157	153348271	intron (NM_011277, intron 1 of 6)	239	Rnf2	1114	19.2101	597	360	0	0	0	0	0	198	92.5234	118	0	0	0	0	0	124	71	0	0	0	0	0	275	171	0	0	0	0	0	640	214	133	293
cgi596:chr1:153418444-153418885	chr1	153418444	153418885	exon (NM_022018, exon 1 of 14)	162	Fam129a	441	2.72109	39	37	1	2.5641	2	2	50	12	100	10	0	0	0	0	0	8	8	1	12.5	2	2	50	19	19	0	0	0	0	0	39	12	8	19
cgi597:chr1:153602315-153603055	chr1	153602315	153603055	5' UTR (NM_001039644, exon 1 of 20)	181	Edem3	740	15.1351	362	170	1	0.276243	2	4	33.3333	105	93.75	47	0	0	0	0	0	95	50	0	0	0	0	0	162	73	1	0.617284	2	4	33.3333	380	112	98	170
cgi598:chr1:153936747-153937458	chr1	153936747	153937458	5' UTR (NM_197990, exon 1 of 6)	347	1700025G04Rik	711	17.4402	360	219	0	0	0	0	0	113	91.129	74	0	0	0	0	0	74	47	0	0	0	0	0	173	98	0	0	0	0	0	402	124	82	196
cgi599:chr1:154233444-154233874	chr1	154233444	154233874	exon (NM_025677, exon 1 of 5)	153	Tsen15	430	15.814	164	107	1	0.609756	2	2	50	58	85.2941	38	1	1.72414	2	2	50	40	21	0	0	0	0	0	66	48	0	0	0	0	0	184	68	42	74
cgi600:chr1:154247049-154247494	chr1	154247049	154247494	exon (NM_177756, exon 1 of 12)	275	Colgalt2	445	11.236	150	115	4	2.66667	31	349	8.15789	50	100	41	4	8	31	349	8.15789	51	41	0	0	0	0	0	49	33	0	0	0	0	0	150	50	51	49
cgi601:chr1:154472039-154472418	chr1	154472039	154472418	promoter-TSS (NM_016846)	12	Rgl1	379	16.3588	152	110	0	0	0	0	0	58	93.5484	42	0	0	0	0	0	37	27	0	0	0	0	0	57	41	0	0	0	0	0	165	62	40	63
cgi602:chr1:154613058-154614391	chr1	154613058	154614391	promoter-TSS (NM_026369)	53	Arpc5	1333	19.2048	704	487	6	0.852273	18	68	20.9302	236	92.1875	167	6	2.54237	18	68	20.9302	169	120	0	0	0	0	0	299	200	0	0	0	0	0	754	256	177	321
cgi603:chr1:154749084-154751094	chr1	154749084	154751094	promoter-TSS (NM_001160256)	-313	Smg7	2010	13.4328	620	264	2	0.322581	5	18	21.7391	197	72.963	90	2	1.01523	5	18	21.7391	119	68	0	0	0	0	0	304	106	0	0	0	0	0	874	270	164	440
cgi604:chr1:154802061-154803381	chr1	154802061	154803381	intron (NM_175460, intron 1 of 10)	490	Nmnat2	1320	7.42424	330	134	1	0.30303	3	12	20	84	85.7143	36	1	1.19048	3	12	20	62	23	0	0	0	0	0	184	75	0	0	0	0	0	402	98	75	229
cgi605:chr1:155033066-155033417	chr1	155033066	155033417	intron (NM_008485, intron 1 of 23)	335	Lamc2	351	11.9658	155	136	15	9.67742	61	87	41.2162	40	95.2381	36	15	37.5	61	87	41.2162	43	36	0	0	0	0	0	72	64	0	0	0	0	0	157	42	43	72
cgi606:chr1:155179134-155180209	chr1	155179134	155180209	5' UTR (NM_010683, exon 1 of 28)	244	Lamc1	1075	19.7209	673	440	0	0	0	0	0	197	92.9245	122	0	0	0	0	0	181	135	0	0	0	0	0	295	183	0	0	0	0	0	699	212	186	301
cgi607:chr1:155272286-155272721	chr1	155272286	155272721	exon (NM_001033162, exon 1 of 10)	165	Shcbp1l	435	12.8736	179	83	9	5.02793	22	27	44.898	51	91.0714	29	9	17.6471	22	27	44.898	36	14	0	0	0	0	0	92	40	0	0	0	0	0	197	56	39	102
cgi608:chr1:155334112-155334908	chr1	155334112	155334908	intron (NM_007842, intron 1 of 27)	280	Dhx9	796	16.3317	275	57	0	0	0	0	0	93	71.5385	24	0	0	0	0	0	60	12	0	0	0	0	0	122	21	0	0	0	0	0	375	130	77	168
cgi609:chr1:155396679-155396967	chr1	155396679	155396967	promoter-TSS (NM_028749)	21	Npl	288	1.38889	9	9	1	11.1111	3	2	60	3	75	3	1	33.3333	3	2	60	4	4	0	0	0	0	0	2	2	0	0	0	0	0	10	4	4	2
cgi610:chr1:155746908-155748196	chr1	155746908	155748196	TTS (NR_106194)	493	Glul	1288	13.5093	529	236	0	0	0	0	0	142	81.6092	74	0	0	0	0	0	126	60	0	0	0	0	0	261	102	0	0	0	0	0	669	174	152	343
cgi611:chr1:155755046-155755289	chr1	155755046	155755289	exon (NM_008131, exon 7 of 7)	8109	Glul	243	4.11523	11	0	0	0	0	0	0	6	60	0	0	0	0	0	0	4	0	0	0	0	0	0	1	0	0	0	0	0	0	28	10	8	10
cgi612:chr1:156051968-156052668	chr1	156051968	156052668	exon (NM_001204908, exon 2 of 2)	4001	Zfp648	700	2.57143	57	55	9	15.7895	28	23	54.902	17	94.4444	15	9	52.9412	28	23	54.902	10	10	0	0	0	0	0	30	30	0	0	0	0	0	58	18	10	30
cgi613:chr1:156646390-156646806	chr1	156646390	156646806	Intergenic	-73548	Cacna1e	416	11.5385	201	105	15	7.46269	68	15	81.9277	43	89.5833	23	15	34.8837	68	15	81.9277	54	27	0	0	0	0	0	104	55	0	0	0	0	0	209	48	54	107
cgi614:chr1:156930312-156930691	chr1	156930312	156930691	Intergenic	16264	Ier5	379	13.7203	113	69	0	0	0	0	0	43	82.6923	24	0	0	0	0	0	28	18	0	0	0	0	0	42	27	0	0	0	0	0	134	52	37	45
cgi615:chr1:156945456-156946868	chr1	156945456	156946868	exon (NM_010500, exon 1 of 1)	604	Ier5	1412	11.1898	427	269	0	0	0	0	0	145	91.7722	91	0	0	0	0	0	101	59	0	0	0	0	0	181	119	0	0	0	0	0	458	158	110	190
cgi616:chr1:157005679-157006410	chr1	157005679	157006410	exon (NM_021433, exon 1 of 8)	212	Stx6	731	17.7839	393	216	0	0	0	0	0	122	93.8462	63	0	0	0	0	0	84	48	0	0	0	0	0	187	105	0	0	0	0	0	403	130	84	189
cgi617:chr1:157091222-157092077	chr1	157091222	157092077	Intergenic	85817	Stx6	855	15.6725	386	262	0	0	0	0	0	114	85.0746	81	0	0	0	0	0	90	65	0	0	0	0	0	182	116	0	0	0	0	0	448	134	100	214
cgi618:chr1:157263980-157264675	chr1	157263980	157264675	exon (NM_011273, exon 1 of 15)	246	Xpr1	695	21.0072	333	176	3	0.900901	27	61	30.6818	106	72.6027	57	2	1.88679	8	60	11.7647	87	46	0	0	0	0	0	140	73	1	0.714286	19	1	95	488	146	113	229
cgi619:chr1:157405278-157405924	chr1	157405278	157405924	5' UTR (NM_028250, exon 1 of 8)	351	Acbd6	646	19.195	351	252	0	0	0	0	0	117	94.3548	74	0	0	0	0	0	81	59	0	0	0	0	0	153	119	0	0	0	0	0	372	124	87	161
cgi620:chr1:157583998-157585112	chr1	157583998	157585112	intron (NM_010712, intron 1 of 5)	4602	Lhx4	1114	8.43806	334	216	5	1.49701	15	28	34.8837	85	90.4255	51	5	5.88235	15	28	34.8837	68	46	0	0	0	0	0	181	119	0	0	0	0	0	360	94	72	194
cgi621:chr1:157588248-157590376	chr1	157588248	157590376	promoter-TSS (NM_010712)	-155	Lhx4	2128	11.4662	831	457	5	0.601685	11	20	35.4839	205	84.0164	110	3	1.46341	7	14	33.3333	230	130	0	0	0	0	0	396	217	2	0.505051	4	6	40	965	244	261	460
cgi622:chr1:157659564-157660287	chr1	157659564	157660287	exon (NM_023268, exon 1 of 13)	103	Qsox1	723	11.8949	230	56	0	0	0	0	0	63	73.2558	12	0	0	0	0	0	59	19	0	0	0	0	0	108	25	0	0	0	0	0	302	86	67	149
cgi623:chr1:157819854-157820801	chr1	157819854	157820801	promoter-TSS (NM_001039184)	57	Cep350	947	11.6156	328	93	0	0	0	0	0	95	86.3636	23	0	0	0	0	0	93	31	0	0	0	0	0	140	39	0	0	0	0	0	368	110	99	159
cgi624:chr1:157882663-157883516	chr1	157882663	157883516	promoter-TSS (NM_001160182)	-76	Tor1aip2	853	18.0539	396	228	0	0	0	0	0	140	90.9091	86	0	0	0	0	0	100	59	0	0	0	0	0	156	83	0	0	0	0	0	439	154	104	181
cgi625:chr1:158134814-158135215	chr1	158134814	158135215	5' UTR (NM_177838, exon 1 of 5)	141	Fam163a	401	17.4564	208	154	1	0.480769	4	21	16	67	95.7143	50	1	1.49254	4	21	16	56	40	0	0	0	0	0	85	64	0	0	0	0	0	219	70	58	91
cgi626:chr1:158233249-158233921	chr1	158233249	158233921	promoter-TSS (NM_001134741)	-106	Tdrd5	672	21.4286	393	139	1	0.254453	4	3	57.1429	130	90.2778	55	1	0.769231	4	3	57.1429	94	33	0	0	0	0	0	169	51	0	0	0	0	0	428	144	103	181
cgi627:chr1:158350826-158351319	chr1	158350826	158351319	Intergenic	53386	Soat1	493	15.4158	212	101	1	0.471698	3	19	13.6364	59	77.6316	26	1	1.69492	3	19	13.6364	47	25	0	0	0	0	0	106	50	0	0	0	0	0	270	76	56	138
cgi628:chr1:158404146-158404524	chr1	158404146	158404524	5' UTR (NM_009230, exon 1 of 16)	124	Soat1	378	16.4021	171	58	0	0	0	0	0	58	93.5484	22	0	0	0	0	0	42	13	0	0	0	0	0	71	23	0	0	0	0	0	193	62	47	84
cgi629:chr1:158488628-158489569	chr1	158488628	158489569	5' UTR (NM_001136104, exon 1 of 13)	181	Abl2	941	17.2157	398	200	0	0	0	0	0	138	85.1852	58	0	0	0	0	0	96	50	0	0	0	0	0	164	92	0	0	0	0	0	521	162	115	244
cgi630:chr1:158604187-158604547	chr1	158604187	158604547	exon (NM_023141, exon 1 of 6)	103	Tor3a	360	11.1111	128	94	1	0.78125	3	8	27.2727	39	97.5	28	0	0	0	0	0	33	22	0	0	0	0	0	56	44	1	1.78571	3	8	27.2727	131	40	34	57
cgi631:chr1:158648469-158649039	chr1	158648469	158649039	intron (NM_145413, intron 1 of 7)	287	Fam20b	570	20.3509	349	256	0	0	0	0	0	110	94.8276	80	0	0	0	0	0	77	62	0	0	0	0	0	162	114	0	0	0	0	0	363	116	80	167
cgi632:chr1:158869094-158870138	chr1	158869094	158870138	promoter-TSS (NM_001159966)	-98	Ralgps2	1044	18.9655	297	55	1	0.3367	2	2	50	128	64.6465	30	1	0.78125	2	2	50	69	12	0	0	0	0	0	100	13	0	0	0	0	0	440	198	102	140
cgi633:chr1:159341918-159342960	chr1	159341918	159342960	promoter-TSS (NR_027984)	-44	2810025M15Rik	1042	13.4357	329	210	0	0	0	0	0	116	82.8571	77	0	0	0	0	0	91	55	0	0	0	0	0	122	78	0	0	0	0	0	395	140	110	145
cgi634:chr1:160286171-160286374	chr1	160286171	160286374	5' UTR (NM_207583, exon 1 of 8)	118	Brinp2	203	14.7783	69	56	0	0	0	0	0	28	93.3333	20	0	0	0	0	0	24	21	0	0	0	0	0	17	15	0	0	0	0	0	72	30	25	17
cgi635:chr1:160292680-160293006	chr1	160292680	160293006	exon (NM_007495, exon 1 of 23)	408	Astn1	326	10.4294	120	87	4	3.33333	11	14	44	30	88.2353	24	4	13.3333	11	14	44	21	13	0	0	0	0	0	69	50	0	0	0	0	0	132	34	23	75
cgi636:chr1:161161913-161162667	chr1	161161913	161162667	promoter-TSS (NM_011931)	-167	Rfwd2	754	14.0584	232	125	0	0	0	0	0	82	77.3585	49	0	0	0	0	0	47	35	0	0	0	0	0	103	41	0	0	0	0	0	303	106	60	137
cgi637:chr1:162125093-162125541	chr1	162125093	162125541	promoter-TSS (NM_025474)	-74	Mrps14	448	4.01786	57	36	0	0	0	0	0	18	100	13	0	0	0	0	0	19	12	0	0	0	0	0	20	11	0	0	0	0	0	57	18	19	20
cgi638:chr1:162142570-162143536	chr1	162142570	162143536	promoter-TSS (NM_009786)	-30	Cacybp	966	14.9068	381	284	0	0	0	0	0	137	95.1389	95	0	0	0	0	0	92	71	0	0	0	0	0	152	118	0	0	0	0	0	389	144	92	153
cgi639:chr1:162722161-162723301	chr1	162722161	162723301	intron (NM_013862, intron 1 of 20)	338	Rabgap1l	1140	10.5263	277	82	0	0	0	0	0	95	79.1667	26	0	0	0	0	0	70	23	0	0	0	0	0	112	33	0	0	0	0	0	347	120	83	144
cgi640:chr1:162836341-162837227	chr1	162836341	162837227	5' UTR (NM_001024952, exon 1 of 20)	242	Rc3h1	886	11.7381	282	134	1	0.35461	5	21	19.2308	96	92.3077	54	1	1.04167	5	21	19.2308	57	28	0	0	0	0	0	129	52	0	0	0	0	0	302	104	64	134
cgi641:chr1:162964536-162965312	chr1	162964536	162965312	promoter-TSS (NM_173424)	-373	Gas5	776	12.1134	296	198	1	0.337838	2	2	50	91	96.8085	69	1	1.0989	2	2	50	65	44	0	0	0	0	0	140	85	0	0	0	0	0	319	94	71	154
cgi642:chr1:163000780-163001276	chr1	163000780	163001276	promoter-TSS (NM_172644)	5	Cenpl	496	6.45161	76	53	0	0	0	0	0	26	81.25	17	0	0	0	0	0	13	10	0	0	0	0	0	37	26	0	0	0	0	0	92	32	17	43
cgi643:chr1:163072915-163073132	chr1	163072915	163073132	intron (NM_028664, intron 1 of 6)	181	Ankrd45	217	9.21659	79	13	1	1.26582	2	2	50	18	90	4	1	5.55556	2	2	50	14	4	0	0	0	0	0	47	5	0	0	0	0	0	85	20	17	48
cgi644:chr1:163100774-163101121	chr1	163100774	163101121	TTS (NM_028664)	-11503	4930469G21Rik	347	9.79827	105	49	0	0	0	0	0	32	94.1176	12	0	0	0	0	0	25	9	0	0	0	0	0	48	28	0	0	0	0	0	115	34	30	51
cgi645:chr1:163180949-163181409	chr1	163180949	163181409	exon (NM_007453, exon 1 of 5)	118	Prdx6	460	10	126	69	3	2.38095	6	17	26.087	37	80.4348	17	3	8.10811	6	17	26.087	27	12	0	0	0	0	0	62	40	0	0	0	0	0	146	46	30	70
cgi646:chr1:163657578-163657812	chr1	163657578	163657812	Intergenic	60931	Fasl	234	10.2564	3	0	0	0	0	0	0	2	8.33333	0	0	0	0	0	0	0	0	0	0	0	0	0	1	0	0	0	0	0	0	71	24	9	38
cgi647:chr1:163806583-163807229	chr1	163806583	163807229	promoter-TSS (NM_172645)	-114	Suco	646	12.6935	211	176	0	0	0	0	0	80	97.561	65	0	0	0	0	0	50	41	0	0	0	0	0	81	70	0	0	0	0	0	214	82	51	81
cgi648:chr1:163899250-163899645	chr1	163899250	163899645	promoter-TSS (NM_001204905)	129	Pigc	395	11.1392	150	107	0	0	0	0	0	39	88.6364	26	0	0	0	0	0	35	19	0	0	0	0	0	76	62	0	0	0	0	0	155	44	35	76
cgi649:chr1:164407697-164408210	chr1	164407697	164408210	exon (NM_172646, exon 1 of 20)	207	Dnm3	513	10.1365	168	110	0	0	0	0	0	38	73.0769	22	0	0	0	0	0	55	37	0	0	0	0	0	75	51	0	0	0	0	0	229	52	64	113
cgi650:chr1:164478396-164478840	chr1	164478396	164478840	promoter-TSS (NM_144877)	-142	Mettl13	444	16.2162	189	72	0	0	0	0	0	52	72.2222	22	0	0	0	0	0	62	23	0	0	0	0	0	75	27	0	0	0	0	0	242	72	70	100
cgi651:chr1:164500485-164501733	chr1	164500485	164501733	intron (NM_016796, intron 1 of 7)	150	Vamp4	1248	2.5641	104	94	0	0	0	0	0	28	87.5	24	0	0	0	0	0	29	27	0	0	0	0	0	47	43	0	0	0	0	0	108	32	29	47
cgi652:chr1:164670103-164670804	chr1	164670103	164670804	intron (NM_001081290, intron 1 of 34)	233	Prrc2c	701	4.56491	117	93	0	0	0	0	0	32	100	24	0	0	0	0	0	22	20	0	0	0	0	0	63	49	0	0	0	0	0	117	32	22	63
cgi653:chr1:165242133-165242752	chr1	165242133	165242752	intron (NM_175686, intron 1 of 4)	1338	Prrx1	619	12.9241	286	93	0	0	0	0	0	69	86.25	24	0	0	0	0	0	79	29	0	0	0	0	0	138	40	0	0	0	0	0	332	80	94	158
cgi654:chr1:165859916-165860542	chr1	165859916	165860542	5' UTR (NM_028776, exon 1 of 14)	333	Scyl3	626	19.1693	340	199	3	0.882353	17	112	13.1783	111	92.5	67	3	2.7027	17	112	13.1783	93	57	0	0	0	0	0	136	75	0	0	0	0	0	356	120	97	139
cgi655:chr1:165924565-165925285	chr1	165924565	165925285	promoter-TSS (NM_027279)	-13	BC055324	720	4.16667	114	31	0	0	0	0	0	26	86.6667	6	0	0	0	0	0	26	11	0	0	0	0	0	62	14	0	0	0	0	0	131	30	31	70
cgi656:chr1:166178751-166179046	chr1	166178751	166179046	promoter-TSS (NM_054087)	-278	Slc19a2	295	12.8814	149	95	0	0	0	0	0	35	92.1053	25	0	0	0	0	0	33	22	0	0	0	0	0	81	48	0	0	0	0	0	152	38	33	81
cgi657:chr1:166179171-166179817	chr1	166179171	166179817	exon (NM_054087, exon 1 of 6)	317	Slc19a2	646	10.2167	167	63	1	0.598802	2	4	33.3333	53	80.303	21	1	1.88679	2	4	33.3333	40	22	0	0	0	0	0	74	20	0	0	0	0	0	216	66	52	98
cgi658:chr1:166237589-166237815	chr1	166237589	166237815	promoter-TSS (NM_178071)	-87	Blzf1	226	17.6991	108	6	0	0	0	0	0	31	77.5	2	0	0	0	0	0	21	1	0	0	0	0	0	56	3	0	0	0	0	0	136	40	25	71
cgi659:chr1:166387798-166388868	chr1	166387798	166388868	5' UTR (NM_009721, exon 1 of 6)	153	Atp1b1	1070	11.215	383	219	2	0.522193	5	6	45.4545	104	86.6667	69	2	1.92308	5	6	45.4545	100	58	0	0	0	0	0	179	92	0	0	0	0	0	440	120	114	206
cgi660:chr1:167124043-167124706	chr1	167124043	167124706	exon (NM_145512, exon 1 of 8)	189	Sft2d2	663	14.178	276	70	0	0	0	0	0	60	63.8298	13	0	0	0	0	0	66	13	0	0	0	0	0	150	44	0	0	0	0	0	359	94	86	179
cgi661:chr1:167166515-167167249	chr1	167166515	167167249	exon (NM_145513, exon 1 of 7)	207	Tiprl	734	3.26975	69	51	0	0	0	0	0	23	95.8333	14	0	0	0	0	0	13	9	0	0	0	0	0	33	28	0	0	0	0	0	70	24	13	33
cgi662:chr1:167212050-167212698	chr1	167212050	167212698	Intergenic	-13523	Gpr161	648	14.8148	299	116	2	0.668896	4	6	40	77	80.2083	28	1	1.2987	2	3	40	78	31	0	0	0	0	0	144	57	1	0.694444	2	3	40	364	96	94	174
cgi663:chr1:167389711-167391695	chr1	167389711	167391695	promoter-TSS (NM_027430)	-109	Dcaf6	1984	15.0202	949	394	1	0.105374	8	73	9.87654	241	80.8725	116	1	0.414938	8	73	9.87654	201	88	0	0	0	0	0	507	190	0	0	0	0	0	1152	298	240	614
cgi664:chr1:167564247-167564918	chr1	167564247	167564918	promoter-TSS (NM_001083897)	89	Mpzl1	671	20.5663	472	293	0	0	0	0	0	135	97.8261	87	0	0	0	0	0	121	72	0	0	0	0	0	216	134	0	0	0	0	0	475	138	121	216
cgi665:chr1:167572479-167572809	chr1	167572479	167572809	Intergenic	-7972	Mpzl1	330	19.3939	148	91	0	0	0	0	0	57	89.0625	34	0	0	0	0	0	36	23	0	0	0	0	0	55	34	0	0	0	0	0	165	64	40	61
cgi666:chr1:167637915-167638190	chr1	167637915	167638190	5' UTR (NM_178593, exon 1 of 7)	172	Rcsd1	275	14.5455	104	48	3	2.88462	7	16	30.4348	37	92.5	15	3	8.10811	7	16	30.4348	29	13	0	0	0	0	0	38	20	0	0	0	0	0	125	40	33	52
cgi667:chr1:167693837-167694350	chr1	167693837	167694350	exon (NM_011804, exon 1 of 4)	183	Creg1	513	17.154	263	111	1	0.380228	3	9	25	85	96.5909	30	1	1.17647	3	9	25	71	33	0	0	0	0	0	107	48	0	0	0	0	0	280	88	74	118
cgi668:chr1:167775145-167775391	chr1	167775145	167775391	intron (NR_103716, intron 1 of 8)	56456	Cd247	246	16.2602	133	103	0	0	0	0	0	37	92.5	26	0	0	0	0	0	37	26	0	0	0	0	0	59	51	0	0	0	0	0	137	40	38	59
cgi669:chr1:167931597-167933716	chr1	167931597	167933716	intron (NM_198932, intron 1 of 15)	108	Pou2f1	2119	16.0453	853	392	1	0.117233	7	33	17.5	275	80.8824	120	1	0.363636	7	33	17.5	181	76	0	0	0	0	0	397	196	0	0	0	0	0	1077	340	224	513
cgi670:chr1:168168629-168169096	chr1	168168629	168169096	promoter-TSS (NM_175296)	12	Mael	467	18.4154	263	78	25	9.5057	131	67	66.1616	74	86.0465	29	25	33.7838	131	67	66.1616	63	19	0	0	0	0	0	126	30	0	0	0	0	0	296	86	75	135
cgi671:chr1:168184111-168184378	chr1	168184111	168184378	promoter-TSS (NM_001164528)	-25	Ildr2	267	26.9663	155	49	1	0.645161	2	4	33.3333	72	100	27	1	1.38889	2	4	33.3333	38	14	0	0	0	0	0	45	8	0	0	0	0	0	155	72	38	45
cgi672:chr1:168238973-168239613	chr1	168238973	168239613	exon (NM_001164528, exon 9 of 10)	55023	Ildr2	640	25.9375	260	119	3	1.15385	8	19	29.6296	98	59.0361	41	3	3.06122	8	19	29.6296	67	33	0	0	0	0	0	95	45	0	0	0	0	0	421	166	110	145
cgi674:chr1:168309439-168310107	chr1	168309439	168310107	intron (NM_030245, intron 1 of 7)	475	Tada1	668	19.4611	361	129	0	0	0	0	0	110	84.6154	42	0	0	0	0	0	87	28	0	0	0	0	0	164	59	0	0	0	0	0	414	130	98	186
cgi675:chr1:168339518-168340192	chr1	168339518	168340192	exon (NM_001142948, exon 1 of 5)	104	Pogk	674	21.0682	399	160	4	1.00251	11	15	42.3077	132	92.9577	57	1	0.757576	2	4	33.3333	91	38	1	1.0989	2	6	25	176	65	2	1.13636	7	5	58.3333	438	142	95	201
cgi676:chr1:168930723-168931994	chr1	168930723	168931994	promoter-TSS (NM_001160262)	-189	Fam78b	1271	16.0504	508	266	6	1.1811	24	128	15.7895	157	76.9608	93	5	3.18471	16	113	12.4031	119	69	0	0	0	0	0	232	104	1	0.431034	8	15	34.7826	609	204	148	257
cgi678:chr1:169213896-169215283	chr1	169213896	169215283	intron (NM_030724, intron 1 of 6)	668	Uck2	1387	12.9776	515	318	0	0	0	0	0	167	92.7778	94	0	0	0	0	0	139	82	0	0	0	0	0	209	142	0	0	0	0	0	554	180	148	226
cgi679:chr1:169238381-169239196	chr1	169238381	169239196	promoter-TSS (NM_001039483)	-12	Tmco1	815	8.58896	193	135	0	0	0	0	0	67	95.7143	48	0	0	0	0	0	43	28	0	0	0	0	0	83	59	0	0	0	0	0	196	70	43	83
cgi680:chr1:169280263-169280672	chr1	169280263	169280672	exon (NM_019993, exon 1 of 11)	346	Aldh9a1	409	19.0709	214	75	0	0	0	0	0	70	89.7436	26	0	0	0	0	0	58	23	0	0	0	0	0	86	26	0	0	0	0	0	247	78	65	104
cgi681:chr1:169324203-169324552	chr1	169324203	169324552	promoter-TSS (NM_025569)	-450	Mgst3	349	5.15759	43	14	0	0	0	0	0	17	94.4444	7	0	0	0	0	0	7	3	0	0	0	0	0	19	4	0	0	0	0	0	48	18	7	23
cgi683:chr1:169618406-169619386	chr1	169618406	169619386	promoter-TSS (NM_033652)	-793	Lmx1a	980	17.3469	487	286	3	0.616016	9	37	19.5652	140	82.3529	90	3	2.14286	9	37	19.5652	120	75	0	0	0	0	0	227	121	0	0	0	0	0	561	170	140	251
cgi684:chr1:169622313-169622526	chr1	169622313	169622526	intron (NM_033652, intron 2 of 7)	2731	Lmx1a	213	20.6573	110	83	11	10	23	58	28.3951	38	86.3636	31	11	28.9474	23	58	28.3951	19	15	0	0	0	0	0	53	37	0	0	0	0	0	135	44	23	68
cgi685:chr1:169733187-169733403	chr1	169733187	169733403	intron (NM_033652, intron 3 of 7)	113606	Lmx1a	216	14.8148	61	33	0	0	0	0	0	26	81.25	16	0	0	0	0	0	15	7	0	0	0	0	0	20	10	0	0	0	0	0	74	32	19	23
cgi687:chr1:171461421-171461730	chr1	171461421	171461730	promoter-TSS (NM_023284)	19	Nuf2	309	18.123	160	123	0	0	0	0	0	49	87.5	37	0	0	0	0	0	43	28	0	0	0	0	0	68	58	0	0	0	0	0	171	56	44	71
cgi688:chr1:171899077-171899562	chr1	171899077	171899562	promoter-TSS (NR_040438)	16	Hsd17b7	485	8.65979	110	92	21	19.0909	81	215	27.3649	38	90.4762	33	21	55.2632	81	215	27.3649	20	14	0	0	0	0	0	52	45	0	0	0	0	0	115	42	21	52
cgi689:chr1:172104741-172105420	chr1	172104741	172105420	promoter-TSS (NM_133806)	-4	Uap1	679	25.3314	479	294	0	0	0	0	0	170	98.8372	96	0	0	0	0	0	104	62	0	0	0	0	0	205	136	0	0	0	0	0	484	172	106	206
cgi690:chr1:172145135-172145553	chr1	172145135	172145553	exon (NM_010633, exon 1 of 8)	180	Uhmk1	418	22.488	229	194	0	0	0	0	0	90	95.7447	77	0	0	0	0	0	63	49	0	0	0	0	0	76	68	0	0	0	0	0	234	94	64	76
cgi691:chr1:172185517-172185882	chr1	172185517	172185882	Intergenic	-21755	Sh2d1b1	365	21.9178	140	46	5	3.57143	37	31	54.4118	56	70	13	5	8.92857	37	31	54.4118	41	17	0	0	0	0	0	43	16	0	0	0	0	0	215	80	63	72
cgi692:chr1:172519411-172520189	chr1	172519411	172520189	5' UTR (NM_001109985, exon 1 of 10)	180	Nos1ap	778	21.3368	406	259	1	0.246305	15	15	50	151	90.9639	105	0	0	0	0	0	108	73	0	0	0	0	0	147	81	1	0.680272	15	15	50	456	166	116	174
cgi693:chr1:172574327-172574791	chr1	172574327	172574791	promoter-TSS (NM_177068)	-104	Olfml2b	464	15.0862	214	132	0	0	0	0	0	61	87.1429	35	0	0	0	0	0	51	27	0	0	0	0	0	102	70	0	0	0	0	0	236	70	57	109
cgi694:chr1:172797644-172797989	chr1	172797644	172797989	promoter-TSS (NM_001081304)	85	Atf6	345	12.1739	113	90	1	0.884956	3	18	14.2857	35	83.3333	24	1	2.85714	3	18	14.2857	30	22	0	0	0	0	0	48	44	0	0	0	0	0	132	42	35	55
cgi695:chr1:172815138-172815638	chr1	172815138	172815638	exon (NM_023173, exon 1 of 6)	283	Dusp12	500	14.4	246	105	0	0	0	0	0	65	90.2778	24	0	0	0	0	0	78	29	0	0	0	0	0	103	52	0	0	0	0	0	263	72	82	109
cgi696:chr1:172837535-172838302	chr1	172837535	172838302	intron (NM_001029984, intron 5 of 5)	5153	Fcrlb	767	15.9061	390	262	5	1.28205	20	19	51.2821	111	90.9836	84	5	4.5045	20	19	51.2821	120	79	0	0	0	0	0	159	99	0	0	0	0	0	428	122	133	173
cgi698:chr1:172968204-172968503	chr1	172968204	172968503	Intergenic	19297	Fcgr4	299	2.67559	11	4	0	0	0	0	0	4	50	2	0	0	0	0	0	3	1	0	0	0	0	0	4	1	0	0	0	0	0	30	8	8	14
cgi699:chr1:172994071-172996091	chr1	172994071	172996091	promoter-TSS (NR_106103)	-298	Mir6546	2020	13.5644	82	12	0	0	0	0	0	35	12.7737	6	0	0	0	0	0	9	0	0	0	0	0	0	38	6	0	0	0	0	0	857	274	193	390
cgi700:chr1:173000459-173000917	chr1	173000459	173000917	Intergenic	-5905	Mir6546	458	10.0437	36	9	0	0	0	0	0	5	10.8696	0	0	0	0	0	0	13	2	0	0	0	0	0	18	7	0	0	0	0	0	219	46	61	112
cgi702:chr1:173002542-173003726	chr1	173002542	173003726	Intergenic	-8351	Mir6546	1184	16.8919	0	0	0	0	0	0	0	0	0	0	0	0	0	0	0	0	0	0	0	0	0	0	0	0	0	0	0	0	0	578	200	143	235
cgi703:chr1:173008073-173008538	chr1	173008073	173008538	Intergenic	-13523	Mir6546	465	10.3226	110	13	0	0	0	0	0	16	33.3333	2	0	0	0	0	0	30	3	0	0	0	0	0	64	8	0	0	0	0	0	220	48	60	112
cgi704:chr1:173009313-173011340	chr1	173009313	173011340	Intergenic	-15544	Mir6546	2027	13.5175	20	0	0	0	0	0	0	6	2.18978	0	0	0	0	0	0	3	0	0	0	0	0	0	11	0	0	0	0	0	0	858	274	193	391
cgi705:chr1:173015695-173016190	chr1	173015695	173016190	Intergenic	-21160	Mir6546	495	6.06061	79	0	0	0	0	0	0	13	43.3333	0	0	0	0	0	0	22	0	0	0	0	0	0	44	0	0	0	0	0	0	152	30	43	79
cgi706:chr1:173032626-173032849	chr1	173032626	173032849	Intergenic	-19054	1700009P17Rik	223	17.0404	122	42	0	0	0	0	0	33	86.8421	10	0	0	0	0	0	25	12	0	0	0	0	0	64	20	0	0	0	0	0	156	38	33	85
cgi707:chr1:173080473-173080797	chr1	173080473	173080797	promoter-TSS (NM_025321)	99	Sdhc	324	12.963	168	32	0	0	0	0	0	36	85.7143	7	0	0	0	0	0	36	6	0	0	0	0	0	96	19	0	0	0	0	0	183	42	40	101
cgi708:chr1:173126057-173126286	chr1	173126057	173126286	5' UTR (NM_025557, exon 1 of 3)	227	Pcp4l1	229	20.9607	160	107	1	0.625	5	9	35.7143	47	97.9167	32	1	2.12766	5	9	35.7143	37	28	0	0	0	0	0	76	47	0	0	0	0	0	165	48	38	79
cgi709:chr1:173177146-173177532	chr1	173177146	173177532	promoter-TSS (NM_153064)	-96	Ndufs2	386	9.32642	94	79	0	0	0	0	0	30	83.3333	27	0	0	0	0	0	20	17	0	0	0	0	0	44	35	0	0	0	0	0	114	36	23	55
cgi710:chr1:173200287-173200845	chr1	173200287	173200845	intron (NM_020579, intron 1 of 7)	107	B4galt3	558	12.9032	267	83	0	0	0	0	0	58	80.5556	20	0	0	0	0	0	60	15	0	0	0	0	0	149	48	0	0	0	0	0	326	72	71	183
cgi711:chr1:173217670-173218191	chr1	173217670	173218191	TTS (NM_025388)	161	Usp21	521	10.7486	234	134	0	0	0	0	0	52	92.8571	28	0	0	0	0	0	63	43	0	0	0	0	0	119	63	0	0	0	0	0	245	56	66	123
cgi712:chr1:173224602-173224949	chr1	173224602	173224949	exon (NM_025388, exon 2 of 7)	337	Ufc1	347	8.06916	70	69	0	0	0	0	0	17	60.7143	16	0	0	0	0	0	19	19	0	0	0	0	0	34	34	0	0	0	0	0	107	28	26	53
cgi713:chr1:173259021-173259619	chr1	173259021	173259619	promoter-TSS (NM_001128609)	44	Dedd	598	6.02007	70	56	0	0	0	0	0	34	94.4444	31	0	0	0	0	0	17	17	0	0	0	0	0	19	8	0	0	0	0	0	73	36	17	20
cgi714:chr1:173275570-173276032	chr1	173275570	173276032	promoter-TSS (NM_011070)	-25	Nit1	462	10.8225	153	29	0	0	0	0	0	37	74	10	0	0	0	0	0	35	8	0	0	0	0	0	81	11	0	0	0	0	0	192	50	45	97
cgi716:chr1:173341341-173342002	chr1	173341341	173342002	promoter-TSS (NM_009480)	-140	Usf1	661	12.708	240	181	4	1.66667	39	86	31.2	73	86.9048	54	3	4.10959	11	55	16.6667	60	48	1	1.66667	28	31	47.4576	107	79	0	0	0	0	0	279	84	69	126
cgi717:chr1:173367562-173368084	chr1	173367562	173368084	exon (NM_172647, exon 1 of 10)	131	F11r	522	7.27969	179	153	1	0.558659	2	5	28.5714	37	97.3684	33	1	2.7027	2	5	28.5714	44	37	0	0	0	0	0	98	83	0	0	0	0	0	180	38	44	98
cgi718:chr1:173433520-173434331	chr1	173433520	173434331	exon (NM_019484, exon 1 of 1)	317	Alyref2	811	7.39827	200	127	0	0	0	0	0	58	96.6667	36	0	0	0	0	0	44	25	0	0	0	0	0	98	66	0	0	0	0	0	207	60	47	100
cgi719:chr1:173609907-173610130	chr1	173609907	173610130	Intergenic	-2167	Cd48	223	12.5561	86	17	5	5.81395	18	5	78.2609	23	82.1429	5	5	21.7391	18	5	78.2609	25	3	0	0	0	0	0	38	9	0	0	0	0	0	107	28	29	50
cgi720:chr1:173957130-173957614	chr1	173957130	173957614	promoter-TSS (NM_033509)	27	Vangl2	484	15.7025	263	156	0	0	0	0	0	67	88.1579	37	0	0	0	0	0	72	40	0	0	0	0	0	124	79	0	0	0	0	0	288	76	77	135
cgi721:chr1:173984133-173984379	chr1	173984133	173984379	exon (NM_010916, exon 2 of 2)	3471	Nhlh1	246	21.9512	107	69	4	3.73832	10	12	45.4545	48	88.8889	30	4	8.33333	10	12	45.4545	21	12	0	0	0	0	0	38	27	0	0	0	0	0	127	54	26	47
cgi722:chr1:174012671-174013290	chr1	174012671	174013290	promoter-TSS (NM_021607)	-101	Ncstn	619	12.2779	216	96	1	0.462963	2	6	25	58	76.3158	27	1	1.72414	2	6	25	56	22	0	0	0	0	0	102	47	0	0	0	0	0	309	76	71	162
cgi723:chr1:174078093-174078693	chr1	174078093	174078693	intron (NM_153555, intron 1 of 13)	247	Dcaf8	600	19.3333	325	168	0	0	0	0	0	101	87.069	44	0	0	0	0	0	76	34	0	0	0	0	0	148	90	0	0	0	0	0	393	116	97	180
cgi727:chr1:174270997-174271325	chr1	174270997	174271325	promoter-TSS (NM_001039484)	-180	Kcnj10	328	7.92683	122	25	0	0	0	0	0	23	88.4615	5	0	0	0	0	0	28	10	0	0	0	0	0	71	10	0	0	0	0	0	127	26	30	71
cgi728:chr1:174306482-174307478	chr1	174306482	174307478	exon (NM_026234, exon 1 of 1)	318	Pigm	996	10.8434	299	180	0	0	0	0	0	100	92.5926	63	0	0	0	0	0	67	37	0	0	0	0	0	132	80	0	0	0	0	0	312	108	68	136
cgi730:chr1:174430210-174430991	chr1	174430210	174430991	intron (NM_178598, intron 1 of 4)	224	Tagln2	781	6.65813	148	64	0	0	0	0	0	36	69.2308	16	0	0	0	0	0	35	14	0	0	0	0	0	77	34	0	0	0	0	0	208	52	47	109
cgi731:chr1:174493093-174493491	chr1	174493093	174493491	non-coding (NR_027644, exon 6 of 6)	3255	Vsig8	398	20.1005	195	71	1	0.512821	2	2	50	67	83.75	25	0	0	0	0	0	46	19	0	0	0	0	0	82	27	1	1.21951	2	2	50	229	80	56	93
cgi732:chr1:174562670-174563260	chr1	174562670	174563260	exon (NM_026725, exon 1 of 2)	140	Dusp23	590	9.83051	226	161	0	0	0	0	0	54	93.1034	36	0	0	0	0	0	57	41	0	0	0	0	0	115	84	0	0	0	0	0	233	58	59	116
cgi733:chr1:175297313-175297930	chr1	175297313	175297930	exon (NM_053199, exon 1 of 9)	204	Cadm3	617	11.6694	281	136	0	0	0	0	0	62	86.1111	29	0	0	0	0	0	60	29	0	0	0	0	0	159	78	0	0	0	0	0	338	72	70	196
cgi734:chr1:176431861-176432671	chr1	176431861	176432671	exon (NM_019445, exon 1 of 18)	310	Fmn2	810	3.95062	109	105	0	0	0	0	0	31	96.875	27	0	0	0	0	0	29	29	0	0	0	0	0	49	49	0	0	0	0	0	110	32	29	49
cgi735:chr1:176433443-176433760	chr1	176433443	176433760	exon (NM_019445, exon 1 of 18)	1646	Fmn2	317	1.26183	4	3	0	0	0	0	0	3	75	2	0	0	0	0	0	1	1	0	0	0	0	0	0	0	0	0	0	0	0	6	4	2	0
cgi736:chr1:176766979-176767224	chr1	176766979	176767224	exon (NM_011825, exon 2 of 2)	84848	Grem2	245	2.44898	12	0	0	0	0	0	0	5	83.3333	0	0	0	0	0	0	2	0	0	0	0	0	0	5	0	0	0	0	0	0	15	6	2	7
cgi737:chr1:177422230-177422847	chr1	177422230	177422847	5' UTR (NM_011880, exon 1 of 17)	137	Rgs7	617	22.0421	319	136	2	0.626959	4	6	40	110	80.8824	52	2	1.81818	4	6	40	75	30	0	0	0	0	0	134	54	0	0	0	0	0	377	136	86	155
cgi738:chr1:177555410-177555791	chr1	177555410	177555791	exon (NM_010209, exon 1 of 10)	165	Fh1	381	18.8976	136	99	0	0	0	0	0	58	80.5556	44	0	0	0	0	0	31	20	0	0	0	0	0	47	35	0	0	0	0	0	185	72	45	68
cgi739:chr1:177622217-177623212	chr1	177622217	177623212	promoter-TSS (NM_010098)	48	Opn3	995	6.03015	158	52	0	0	0	0	0	47	78.3333	20	0	0	0	0	0	39	15	0	0	0	0	0	72	17	0	0	0	0	0	210	60	51	99
cgi740:chr1:177810738-177811370	chr1	177810738	177811370	intron (NM_012012, intron 1 of 14)	145	Exo1	632	9.49367	160	44	0	0	0	0	0	48	80	12	0	0	0	0	0	42	11	0	0	0	0	0	70	21	0	0	0	0	0	218	60	52	106
cgi741:chr1:178204765-178205703	chr1	178204765	178205703	5' UTR (NM_176916, exon 1 of 10)	209	Pld5	938	11.5139	312	157	0	0	0	0	0	88	81.4815	45	0	0	0	0	0	85	40	0	0	0	0	0	139	72	0	0	0	0	0	371	108	98	165
cgi742:chr1:178743500-178744854	chr1	178743500	178744854	promoter-TSS (NM_029756)	-614	Sdccag8	1354	3.69276	143	105	0	0	0	0	0	49	98	32	0	0	0	0	0	27	18	0	0	0	0	0	67	55	0	0	0	0	0	146	50	28	68
cgi743:chr1:179187431-179189252	chr1	179187431	179189252	Intergenic	-9444	Akt3	1821	12.9599	542	309	2	0.369004	5	5	50	189	80.0847	107	2	1.0582	5	5	50	119	72	0	0	0	0	0	234	130	0	0	0	0	0	718	236	146	336
cgi744:chr1:179252847-179253239	chr1	179252847	179253239	Intergenic	-74145	Akt3	392	12.2449	99	13	0	0	0	0	0	29	60.4167	8	0	0	0	0	0	25	4	0	0	0	0	0	45	1	0	0	0	0	0	172	48	40	84
cgi746:chr1:179371623-179372907	chr1	179371623	179372907	Intergenic	-2527	Zbtb18	1284	19.6262	577	298	6	1.03986	12	13	48	212	84.127	112	4	1.88679	8	9	47.0588	144	81	1	0.694444	2	2	50	221	105	1	0.452489	2	2	50	645	252	162	231
cgi748:chr1:179726066-179726925	chr1	179726066	179726925	exon (NM_007422, exon 1 of 13)	144	Adss	859	16.298	461	242	0	0	0	0	0	124	88.5714	64	0	0	0	0	0	119	74	0	0	0	0	0	218	104	0	0	0	0	0	487	140	124	223
cgi749:chr1:179913312-179914131	chr1	179913312	179914131	Intergenic	-7844	Gm16432	819	8.79121	190	32	0	0	0	0	0	49	68.0556	3	0	0	0	0	0	51	13	0	0	0	0	0	90	16	0	0	0	0	0	262	72	66	124
cgi750:chr1:180117564-180118384	chr1	180117564	180118384	5' UTR (NM_024282, exon 1 of 5)	426	Desi2	820	9.02439	245	37	0	0	0	0	0	63	85.1351	7	0	0	0	0	0	62	14	0	0	0	0	0	120	16	0	0	0	0	0	271	74	71	126
cgi751:chr1:180206229-180206716	chr1	180206229	180206716	Intergenic	-42811	Cox20	487	20.1232	198	74	4	2.0202	110	100	52.381	97	98.9796	38	2	2.06186	12	100	10.7143	44	19	1	2.27273	49	0	100	57	17	1	1.75439	49	0	100	209	98	48	63
cgi752:chr1:180248339-180249442	chr1	180248339	180249442	promoter-TSS (NM_025511)	-393	Cox20	1103	14.1432	464	223	0	0	0	0	0	140	89.7436	72	0	0	0	0	0	90	40	0	0	0	0	0	234	111	0	0	0	0	0	517	156	95	266
cgi753:chr1:180266551-180268143	chr1	180266551	180268143	exon (NM_016805, exon 1 of 14)	568	Hnrnpu	1592	22.6131	911	424	0	0	0	0	0	319	88.6111	162	0	0	0	0	0	214	99	0	0	0	0	0	378	163	0	0	0	0	0	1029	360	235	434
cgi754:chr1:180299066-180299312	chr1	180299066	180299312	Intergenic	-31274	Hnrnpu	246	17.8862	84	36	0	0	0	0	0	28	63.6364	13	0	0	0	0	0	19	7	0	0	0	0	0	37	16	0	0	0	0	0	131	44	28	59
cgi755:chr1:180335791-180336802	chr1	180335791	180336802	intron (NM_026626, intron 1 of 6)	285	Efcab2	1011	15.8259	542	257	0	0	0	0	0	144	90	61	0	0	0	0	0	125	60	0	0	0	0	0	273	136	0	0	0	0	0	612	160	143	309
cgi756:chr1:180457419-180461026	chr1	180457419	180461026	promoter-TSS (NM_001161665)	-33	Kif26b	3607	8.09537	967	481	1	0.103413	2	6	25	265	90.7534	142	1	0.377358	2	6	25	246	132	0	0	0	0	0	456	207	0	0	0	0	0	1043	292	256	495
cgi757:chr1:181447863-181448198	chr1	181447863	181448198	exon (NM_027188, exon 1 of 12)	103	Smyd3	335	7.76119	64	46	0	0	0	0	0	15	57.6923	12	0	0	0	0	0	17	14	0	0	0	0	0	32	20	0	0	0	0	0	97	26	26	45
cgi758:chr1:181476048-181477016	chr1	181476048	181477016	promoter-TSS (NM_008249)	-128	Cnst	968	16.9421	469	347	0	0	0	0	0	159	96.9512	115	0	0	0	0	0	101	76	0	0	0	0	0	209	156	0	0	0	0	0	493	164	103	226
cgi759:chr1:181598016-181598823	chr1	181598016	181598823	promoter-TSS (NM_178653)	58	Sccpdh	807	17.8439	406	318	1	0.246305	5	5	50	135	93.75	102	1	0.740741	5	5	50	112	88	0	0	0	0	0	159	128	0	0	0	0	0	430	144	120	166
cgi760:chr1:181733058-181734169	chr1	181733058	181734169	5' UTR (NM_026375, exon 1 of 36)	532	Ahctf1	1111	20.342	515	359	0	0	0	0	0	200	88.4956	139	0	0	0	0	0	108	72	0	0	0	0	0	207	148	0	0	0	0	0	584	226	125	233
cgi761:chr1:181889652-181890700	chr1	181889652	181890700	Intergenic	-1044	Cdc42bpa	1048	19.084	476	310	0	0	0	0	0	175	87.5	122	0	0	0	0	0	110	74	0	0	0	0	0	191	114	0	0	0	0	0	512	200	115	197
cgi762:chr1:182125841-182126453	chr1	182125841	182126453	promoter-TSS (NM_023341)	4	Adck3	612	10.1307	184	136	1	0.543478	3	1	75	58	93.5484	46	1	1.72414	3	1	75	50	38	0	0	0	0	0	76	52	0	0	0	0	0	192	62	51	79
cgi763:chr1:182186010-182186554	chr1	182186010	182186554	intron (NM_001128605, intron 1 of 10)	149	Psen2	544	13.6029	212	146	0	0	0	0	0	69	93.2432	41	0	0	0	0	0	61	42	0	0	0	0	0	82	63	0	0	0	0	0	241	74	68	99
cgi764:chr1:182260687-182262998	chr1	182260687	182262998	intron (NM_001081175, intron 1 of 7)	-1163	Gm5069	2311	7.18304	670	386	5	0.746269	21	36	36.8421	119	71.6867	64	5	4.20168	21	36	36.8421	168	107	0	0	0	0	0	383	215	0	0	0	0	0	815	166	192	457
cgi765:chr1:182413328-182413708	chr1	182413328	182413708	5' UTR (NM_001081227, exon 1 of 4)	117	6330403A02Rik	380	22.6316	258	152	1	0.387597	2	5	28.5714	85	98.8372	50	1	1.17647	2	5	28.5714	66	42	0	0	0	0	0	107	60	0	0	0	0	0	259	86	66	107
cgi766:chr1:182498860-182499622	chr1	182498860	182499622	exon (NM_007415, exon 1 of 23)	135	Parp1	762	7.87402	176	96	0	0	0	0	0	53	88.3333	35	0	0	0	0	0	43	21	0	0	0	0	0	80	40	0	0	0	0	0	195	60	45	90
cgi767:chr1:182570899-182572012	chr1	182570899	182572012	promoter-TSS (NM_175186)	-9	Lin9	1113	18.6882	531	380	3	0.564972	14	96	12.7273	202	97.1154	149	3	1.48515	14	96	12.7273	137	98	0	0	0	0	0	192	133	0	0	0	0	0	537	208	137	192
cgi768:chr1:182626727-182627458	chr1	182626727	182627458	promoter-TSS (NM_013729)	72	Mixl1	731	14.7743	324	163	0	0	0	0	0	104	96.2963	49	0	0	0	0	0	87	49	0	0	0	0	0	133	65	0	0	0	0	0	330	108	88	134
cgi769:chr1:182655894-182656846	chr1	182655894	182656846	exon (NM_133225, exon 1 of 8)	196	Acbd3	952	15.7563	441	227	1	0.226757	2	6	25	141	94	85	1	0.70922	2	6	25	104	43	0	0	0	0	0	196	99	0	0	0	0	0	451	150	105	196
cgi770:chr1:182707864-182708513	chr1	182707864	182708513	Intergenic	35545	H3f3a	649	10.7858	244	176	0	0	0	0	0	66	94.2857	49	0	0	0	0	0	59	46	0	0	0	0	0	119	81	0	0	0	0	0	263	70	66	127
cgi771:chr1:182724300-182724557	chr1	182724300	182724557	Intergenic	19305	H3f3a	257	13.2296	147	59	9	6.12245	37	40	48.0519	32	94.1176	14	9	28.125	37	40	48.0519	37	13	0	0	0	0	0	78	32	0	0	0	0	0	150	34	38	78
cgi772:chr1:182742624-182744487	chr1	182742624	182744487	intron (NM_008210, intron 1 of 3)	178	H3f3a	1863	12.2383	622	308	0	0	0	0	0	202	88.5965	101	0	0	0	0	0	141	69	0	0	0	0	0	279	138	0	0	0	0	0	681	228	151	302
cgi773:chr1:182780652-182781442	chr1	182780652	182781442	promoter-TSS (NM_145943)	-235	Sde2	790	9.36709	250	124	0	0	0	0	0	70	94.5946	37	0	0	0	0	0	62	33	0	0	0	0	0	118	54	0	0	0	0	0	260	74	67	119
cgi774:chr1:182824556-182824929	chr1	182824556	182824929	exon (NM_177099, exon 3 of 4)	1493	Lefty2	373	17.1582	107	35	7	6.54206	30	51	37.037	33	51.5625	14	7	21.2121	30	51	37.037	32	8	0	0	0	0	0	42	13	0	0	0	0	0	254	64	70	120
cgi775:chr1:182834286-182834670	chr1	182834286	182834670	promoter-TSS (NM_133705)	73	Pycr2	384	11.4583	113	85	0	0	0	0	0	28	63.6364	25	0	0	0	0	0	33	22	0	0	0	0	0	52	38	0	0	0	0	0	145	44	39	62
cgi776:chr1:182867113-182867323	chr1	182867113	182867323	exon (NM_010094, exon 3 of 4)	2048	Lefty1	210	10.4762	50	32	11	22	52	26	66.6667	18	81.8182	12	10	55.5556	47	19	71.2121	15	6	0	0	0	0	0	17	14	1	5.88235	5	7	41.6667	75	22	24	29
cgi777:chr1:182872375-182873070	chr1	182872375	182873070	promoter-TSS (NM_144794)	74	Tmem63a	695	14.3885	254	134	0	0	0	0	0	80	80	50	0	0	0	0	0	48	28	0	0	0	0	0	126	56	0	0	0	0	0	320	100	65	155
cgi778:chr1:183074105-183074436	chr1	183074105	183074436	promoter-TSS (NM_026171)	17	Nvl	331	10.2719	88	63	0	0	0	0	0	28	82.3529	22	0	0	0	0	0	30	21	0	0	0	0	0	30	20	0	0	0	0	0	110	34	34	42
cgi779:chr1:183081023-183081476	chr1	183081023	183081476	intron (NM_030131, intron 1 of 4)	188	Cnih4	453	21.1921	219	104	1	0.456621	6	50	10.7143	80	83.3333	40	1	1.25	6	50	10.7143	53	27	0	0	0	0	0	86	37	0	0	0	0	0	264	96	61	107
cgi780:chr1:183140939-183142519	chr1	183140939	183142519	5' UTR (NM_145514, exon 1 of 14)	380	Wdr26	1580	18.7342	893	418	0	0	0	0	0	271	91.5541	117	0	0	0	0	0	229	98	0	0	0	0	0	393	203	0	0	0	0	0	1011	296	258	457
cgi781:chr1:183282509-183283038	chr1	183282509	183283038	promoter-TSS (NM_001160212)	15	Cnih3	529	17.0132	255	105	0	0	0	0	0	87	96.6667	29	0	0	0	0	0	68	30	0	0	0	0	0	100	46	0	0	0	0	0	263	90	71	102
cgi782:chr1:183771995-183772885	chr1	183771995	183772885	promoter-TSS (NM_133815)	92	Lbr	890	24.0449	550	342	0	0	0	0	0	212	99.0654	122	0	0	0	0	0	133	81	0	0	0	0	0	205	139	0	0	0	0	0	552	214	133	205
cgi784:chr1:183949642-183950845	chr1	183949642	183950845	promoter-TSS (NM_001083120)	-133	Enah	1203	27.4314	721	448	1	0.138696	2	6	25	297	90	199	1	0.3367	2	6	25	153	101	0	0	0	0	0	271	148	0	0	0	0	0	805	330	168	307
cgi785:chr1:184054786-184055407	chr1	184054786	184055407	exon (NM_012058, exon 1 of 3)	229	Srp9	621	11.2721	232	142	0	0	0	0	0	69	98.5714	44	0	0	0	0	0	71	44	0	0	0	0	0	92	54	0	0	0	0	0	234	70	71	93
cgi786:chr1:184212226-184213002	chr1	184212226	184213002	intron (NM_007853, intron 1 of 2)	276	Degs1	776	16.2371	376	152	1	0.265957	2	5	28.5714	115	91.2698	52	1	0.869565	2	5	28.5714	92	33	0	0	0	0	0	169	67	0	0	0	0	0	394	126	94	174
cgi787:chr1:184271118-184271716	chr1	184271118	184271716	intron (NM_175127, intron 1 of 4)	320	Fbxo28	598	11.3712	197	108	1	0.507614	2	2	50	61	89.7059	33	1	1.63934	2	2	50	45	26	0	0	0	0	0	91	49	0	0	0	0	0	204	68	45	91
cgi788:chr1:184338794-184339742	chr1	184338794	184339742	promoter-TSS (NM_173378)	-30	Trp53bp2	948	14.346	359	267	0	0	0	0	0	126	92.6471	90	0	0	0	0	0	82	67	0	0	0	0	0	151	110	0	0	0	0	0	377	136	84	157
cgi789:chr1:184447130-184447951	chr1	184447130	184447951	promoter-TSS (NM_009794)	73	Capn2	821	15.3471	366	237	0	0	0	0	0	118	93.6508	82	0	0	0	0	0	90	58	0	0	0	0	0	158	97	0	0	0	0	0	387	126	93	168
cgi790:chr1:184694024-184694281	chr1	184694024	184694281	promoter-TSS (NM_144796)	-884	Susd4	257	25.6809	152	96	0	0	0	0	0	64	96.9697	48	0	0	0	0	0	30	23	0	0	0	0	0	58	25	0	0	0	0	0	162	66	32	64
cgi791:chr1:185857192-185858416	chr1	185857192	185858416	promoter-TSS (NM_028516)	73	1700056E22Rik	1224	12.7451	572	353	2	0.34965	4	11	26.6667	150	96.1538	91	2	1.33333	4	11	26.6667	141	87	0	0	0	0	0	281	175	0	0	0	0	0	592	156	143	293
cgi792:chr1:186542365-186542683	chr1	186542365	186542683	non-coding (NR_040627, exon 3 of 3)	6148	4930488B22Rik	318	16.9811	177	107	13	7.34463	51	58	46.789	52	96.2963	26	13	25	51	58	46.789	54	36	0	0	0	0	0	71	45	0	0	0	0	0	202	54	60	88
cgi793:chr1:186551595-186551849	chr1	186551595	186551849	exon (NM_008250, exon 4 of 4)	4650	Hlx	254	5.51181	49	11	5	10.2041	36	0	100	13	92.8571	5	5	38.4615	36	0	100	8	3	0	0	0	0	0	28	3	0	0	0	0	0	50	14	8	28
cgi794:chr1:186555534-186556924	chr1	186555534	186556924	5' UTR (NM_008250, exon 1 of 4)	143	Hlx	1390	13.9568	649	356	1	0.154083	2	6	25	175	90.2062	107	1	0.571429	2	6	25	161	87	0	0	0	0	0	313	162	0	0	0	0	0	726	194	180	352
cgi795:chr1:186634649-186635052	chr1	186634649	186635052	exon (NM_001081361, exon 1 of 9)	341	Marc1	403	19.3548	180	121	22	12.2222	88	68	56.4103	59	75.641	43	22	37.2881	88	68	56.4103	48	33	0	0	0	0	0	73	45	0	0	0	0	0	271	78	69	124
cgi796:chr1:186669380-186669874	chr1	186669380	186669874	promoter-TSS (NM_133684)	99	Marc2	494	15.3846	232	80	0	0	0	0	0	73	96.0526	28	0	0	0	0	0	63	21	0	0	0	0	0	96	31	0	0	0	0	0	248	76	66	106
cgi797:chr1:186706441-186707045	chr1	186706441	186707045	exon (NM_178692, exon 1 of 2)	172	C130074G19Rik	604	19.8675	344	268	13	3.77907	39	88	30.7087	107	89.1667	80	13	12.1495	39	88	30.7087	73	55	0	0	0	0	0	164	133	0	0	0	0	0	372	120	78	174
cgi799:chr1:187027811-187028288	chr1	187027811	187028288	promoter-TSS (NM_001163754)	3	Rab3gap2	477	7.96646	127	77	1	0.787402	3	7	30	34	89.4737	21	1	2.94118	3	7	30	31	18	0	0	0	0	0	62	38	0	0	0	0	0	153	38	40	75
cgi800:chr1:187152743-187153317	chr1	187152743	187153317	exon (NM_198653, exon 1 of 23)	250	Iars2	574	19.1638	310	233	1	0.322581	4	22	15.3846	95	86.3636	74	1	1.05263	4	22	15.3846	96	71	0	0	0	0	0	119	88	0	0	0	0	0	359	110	106	143
cgi802:chr1:187186709-187187364	chr1	187186709	187187364	promoter-TSS (NM_029735)	63	Eprs	655	22.5954	400	223	2	0.5	48	38	55.814	137	92.5676	86	1	0.729927	6	36	14.2857	97	55	0	0	0	0	0	166	82	1	0.60241	42	2	95.4545	417	148	101	168
cgi803:chr1:187278816-187279540	chr1	187278816	187279540	non-coding (NR_040305, exon 1 of 3)	269	Gm2061	724	20.1657	452	214	2	0.442478	9	12	42.8571	139	95.2055	65	2	1.43885	9	12	42.8571	122	69	0	0	0	0	0	191	80	0	0	0	0	0	491	146	129	216
cgi805:chr1:188528160-188528404	chr1	188528160	188528404	intron (NM_009367, intron 1 of 6)	1589	Tgfb2	244	15.5738	112	13	0	0	0	0	0	35	92.1053	6	0	0	0	0	0	18	1	0	0	0	0	0	59	6	0	0	0	0	0	126	38	24	64
cgi806:chr1:188529019-188529595	chr1	188529019	188529595	5' UTR (NM_009367, exon 1 of 7)	564	Tgfb2	576	17.7083	214	49	0	0	0	0	0	72	70.5882	17	0	0	0	0	0	64	13	0	0	0	0	0	78	19	0	0	0	0	0	306	102	75	129
cgi807:chr1:188573128-188573381	chr1	188573128	188573381	promoter-TSS (NM_026041)	-18	Rrp15	253	8.69565	68	63	0	0	0	0	0	19	86.3636	18	0	0	0	0	0	17	15	0	0	0	0	0	32	30	0	0	0	0	0	78	22	18	38
cgi808:chr1:188791269-188792185	chr1	188791269	188792185	5' UTR (NM_033077, exon 1 of 1)	432	D1Pas1	916	6.33188	176	46	18	10.2273	77	13	85.5556	57	98.2759	18	18	31.5789	77	13	85.5556	37	5	0	0	0	0	0	82	23	0	0	0	0	0	181	58	39	84
cgi809:chr1:189039348-189039679	chr1	189039348	189039679	promoter-TSS (NM_028848)	124	Gpatch2	331	15.1057	135	26	0	0	0	0	0	45	90	11	0	0	0	0	0	36	5	0	0	0	0	0	54	10	0	0	0	0	0	144	50	37	57
cgi810:chr1:189431193-189431473	chr1	189431193	189431473	Intergenic	-1552	Esrrg	280	2.14286	21	0	0	0	0	0	0	2	33.3333	0	0	0	0	0	0	2	0	0	0	0	0	0	17	0	0	0	0	0	0	39	6	5	28
cgi811:chr1:189432877-189433561	chr1	189432877	189433561	intron (NM_001243792, intron 1 of 7)	334	Esrrg	684	20.1754	378	197	10	2.6455	75	309	19.5312	123	89.1304	78	10	8.13008	75	309	19.5312	80	45	0	0	0	0	0	175	74	0	0	0	0	0	436	138	93	205
cgi812:chr1:190831112-190831837	chr1	190831112	190831837	exon (NM_172650, exon 1 of 18)	244	Kctd3	725	16.5517	287	83	0	0	0	0	0	82	68.3333	25	0	0	0	0	0	80	12	0	0	0	0	0	125	46	0	0	0	0	0	423	120	118	185
cgi813:chr1:191167194-191167861	chr1	191167194	191167861	promoter-TSS (NM_001159850)	58	Kcnk2	667	20.09	327	113	2	0.611621	5	5	50	97	72.3881	42	2	2.06186	5	5	50	68	25	0	0	0	0	0	162	46	0	0	0	0	0	427	134	85	208
cgi814:chr1:191511794-191512318	chr1	191511794	191512318	promoter-TSS (NM_001081363)	-91	Cenpf	524	9.54198	151	107	0	0	0	0	0	48	96	31	0	0	0	0	0	32	20	0	0	0	0	0	71	56	0	0	0	0	0	167	50	37	80
cgi815:chr1:191551806-191552712	chr1	191551806	191552712	5' UTR (NM_008976, exon 1 of 19)	112	Ptpn14	906	16.3355	469	324	0	0	0	0	0	142	95.9459	105	0	0	0	0	0	121	88	0	0	0	0	0	206	131	0	0	0	0	0	483	148	123	212
cgi816:chr1:191745770-191746277	chr1	191745770	191746277	exon (NM_026796, exon 1 of 12)	143	Smyd2	507	26.8245	360	153	0	0	0	0	0	123	90.4412	54	0	0	0	0	0	88	35	0	0	0	0	0	149	64	0	0	0	0	0	382	136	92	154
cgi817:chr1:191993105-191993480	chr1	191993105	191993480	intron (NM_008937, intron 1 of 4)	1266	Prox1	375	10.1333	115	54	0	0	0	0	0	35	92.1053	15	0	0	0	0	0	29	14	0	0	0	0	0	51	25	0	0	0	0	0	133	38	31	64
cgi818:chr1:191994470-191994910	chr1	191994470	191994910	promoter-TSS (NM_008937)	-131	Prox1	440	18.1818	215	103	16	7.44186	200	829	19.4363	67	83.75	39	15	22.3881	150	829	15.3218	58	30	0	0	0	0	0	90	34	1	1.11111	50	0	100	283	80	63	140
cgi819:chr1:191996623-191997078	chr1	191996623	191997078	Intergenic	-2292	Prox1	455	4.3956	37	0	0	0	0	0	0	11	55	0	0	0	0	0	0	9	0	0	0	0	0	0	17	0	0	0	0	0	0	73	20	19	34
cgi820:chr1:191998794-191999473	chr1	191998794	191999473	Intergenic	-4575	Prox1	679	3.82916	91	44	0	0	0	0	0	19	73.0769	8	0	0	0	0	0	25	17	0	0	0	0	0	47	19	0	0	0	0	0	105	26	30	49
cgi822:chr1:192735373-192735810	chr1	192735373	192735810	promoter-TSS (NM_178775)	57	Rps6kc1	437	14.6453	169	88	0	0	0	0	0	49	76.5625	30	0	0	0	0	0	45	18	0	0	0	0	0	75	40	0	0	0	0	0	250	64	65	121
cgi823:chr1:192752327-192752853	chr1	192752327	192752853	non-coding (NR_037578, exon 1 of 9)	206	Angel2	526	18.6312	259	195	2	0.772201	40	43	48.1928	79	80.6122	58	2	2.53165	40	43	48.1928	58	40	0	0	0	0	0	122	97	0	0	0	0	0	287	98	63	126
cgi824:chr1:192802128-192803330	chr1	192802128	192803330	5' UTR (NM_144879, exon 1 of 8)	148	Vash2	1202	12.1464	394	268	1	0.253807	3	3	50	124	84.9315	80	1	0.806452	3	3	50	90	59	0	0	0	0	0	180	129	0	0	0	0	0	453	146	101	206
cgi825:chr1:192849404-192850366	chr1	192849404	192850366	non-coding (NR_027298, exon 1 of 2)	184	Mfsd7b	962	7.69231	210	139	0	0	0	0	0	69	93.2432	39	0	0	0	0	0	61	41	0	0	0	0	0	80	59	0	0	0	0	0	229	74	64	91
cgi826:chr1:192886527-192887234	chr1	192886527	192887234	promoter-TSS (NM_001163422)	-19	Nsl1	707	7.35502	147	38	0	0	0	0	0	46	88.4615	17	0	0	0	0	0	40	8	0	0	0	0	0	61	13	0	0	0	0	0	175	52	45	78
cgi827:chr1:192921736-192922555	chr1	192921736	192922555	promoter-TSS (NM_030060)	-147	Batf3	819	17.5824	324	42	1	0.308642	3	4	42.8571	95	65.9722	11	1	1.05263	3	4	42.8571	59	9	0	0	0	0	0	170	22	0	0	0	0	0	466	144	90	232
cgi828:chr1:192949776-192950039	chr1	192949776	192950039	Intergenic	27615	Batf3	263	20.5323	180	98	0	0	0	0	0	54	100	25	0	0	0	0	0	45	24	0	0	0	0	0	81	49	0	0	0	0	0	180	54	45	81
cgi829:chr1:193006303-193008249	chr1	193006303	193008249	promoter-TSS (NM_007498)	-64	Atf3	1946	7.09147	431	161	6	1.39211	24	29	45.283	110	79.7101	49	6	5.45455	24	29	45.283	110	48	0	0	0	0	0	211	64	0	0	0	0	0	519	138	126	255
cgi830:chr1:193008606-193009070	chr1	193008606	193009070	Intergenic	-1626	Atf3	464	9.48276	135	82	12	8.88889	73	107	40.5556	32	72.7273	19	12	37.5	73	107	40.5556	43	22	0	0	0	0	0	60	41	0	0	0	0	0	201	44	50	107
cgi832:chr1:193048206-193048802	chr1	193048206	193048802	Intergenic	-41292	Atf3	596	12.0805	152	65	0	0	0	0	0	58	80.5556	30	0	0	0	0	0	34	16	0	0	0	0	0	60	19	0	0	0	0	0	209	72	46	91
cgi833:chr1:193141671-193142022	chr1	193141671	193142022	exon (NM_025424, exon 1 of 4)	150	Nenf	351	14.245	125	90	1	0.8	14	1	93.3333	45	90	32	0	0	0	0	0	30	24	0	0	0	0	0	50	34	1	2	14	1	93.3333	138	50	32	56
cgi834:chr1:193149726-193150359	chr1	193149726	193150359	intron (NM_025864, intron 1 of 7)	199	Tmem206	633	8.84676	222	129	2	0.900901	4	6	40	56	100	39	0	0	0	0	0	65	37	1	1.53846	2	3	40	101	53	1	0.990099	2	3	40	224	56	66	102
cgi835:chr1:193219958-193221680	chr1	193219958	193221680	5' UTR (NM_144880, exon 1 of 13)	101	Ppp2r5a	1722	16.6086	676	476	3	0.443787	9	20	31.0345	255	89.1608	173	3	1.17647	9	20	31.0345	149	95	0	0	0	0	0	272	208	0	0	0	0	0	774	286	168	320
cgi836:chr1:193398835-193399970	chr1	193398835	193399970	promoter-TSS (NM_178632)	10	Dtl	1135	3.70044	95	68	1	1.05263	5	48	9.43396	38	90.4762	29	1	2.63158	5	48	9.43396	17	12	0	0	0	0	0	40	27	0	0	0	0	0	99	42	17	40
cgi837:chr1:193541614-193543014	chr1	193541614	193543014	promoter-TSS (NM_001134829)	40	Lpgat1	1400	16.5714	628	467	5	0.796178	89	167	34.7656	219	94.3966	160	3	1.36986	20	159	11.1732	126	89	1	0.793651	2	4	33.3333	283	218	1	0.353357	67	4	94.3662	648	232	129	287
cgi838:chr1:193645129-193645850	chr1	193645129	193645850	5' UTR (NM_010892, exon 1 of 8)	138	Nek2	721	14.7018	281	206	0	0	0	0	0	97	91.5094	70	0	0	0	0	0	68	44	0	0	0	0	0	116	92	0	0	0	0	0	315	106	78	131
cgi839:chr1:193730476-193731576	chr1	193730476	193731576	exon (NM_009579, exon 1 of 2)	366	Slc30a1	1100	13.0909	389	287	1	0.257069	2	5	28.5714	142	98.6111	110	1	0.704225	2	5	28.5714	96	73	0	0	0	0	0	151	104	0	0	0	0	0	393	144	97	152
cgi840:chr1:193809115-193809379	chr1	193809115	193809379	exon (NM_023727, exon 3 of 3)	7993	Rd3	264	2.27273	18	18	2	11.1111	8	7	53.3333	5	83.3333	5	2	40	8	7	53.3333	6	6	0	0	0	0	0	7	7	0	0	0	0	0	19	6	6	7
cgi841:chr1:193916149-193916632	chr1	193916149	193916632	promoter-TSS (NM_011633)	89	Traf5	483	15.3209	190	133	0	0	0	0	0	66	89.1892	49	0	0	0	0	0	46	33	0	0	0	0	0	78	51	0	0	0	0	0	213	74	51	88
cgi842:chr1:193960607-193962494	chr1	193960607	193962494	intron (NM_144814, intron 1 of 9)	118	Rcor3	1887	14.8384	785	437	1	0.127389	4	30	11.7647	239	85.3571	131	1	0.41841	4	30	11.7647	198	107	0	0	0	0	0	348	199	0	0	0	0	0	877	280	213	384
cgi843:chr1:194014548-194014968	chr1	194014548	194014968	promoter-TSS (NM_010600)	4	Kcnh1	420	21.9048	236	160	3	1.27119	15	104	12.605	86	93.4783	56	3	3.48837	15	104	12.605	59	41	0	0	0	0	0	91	63	0	0	0	0	0	246	92	61	93
cgi844:chr1:194596835-194597332	chr1	194596835	194597332	intron (NM_144881, intron 1 of 11)	329	Hhat	497	5.23139	68	59	0	0	0	0	0	25	96.1538	21	0	0	0	0	0	17	14	0	0	0	0	0	26	24	0	0	0	0	0	69	26	17	26
cgi845:chr1:194659783-194659986	chr1	194659783	194659986	Intergenic	-8014	1700065J18Rik	203	3.94089	2	0	0	0	0	0	0	2	25	0	0	0	0	0	0	0	0	0	0	0	0	0	0	0	0	0	0	0	0	25	8	5	12
cgi846:chr1:194660820-194661245	chr1	194660820	194661245	Intergenic	-6866	1700065J18Rik	425	9.88235	148	57	4	2.7027	13	19	40.625	39	92.8571	13	4	10.2564	13	19	40.625	42	20	0	0	0	0	0	67	24	0	0	0	0	0	165	42	43	80
cgi847:chr1:194681081-194681649	chr1	194681081	194681649	intron (NM_198247, intron 1 of 3)	581	Sertad4	568	19.7183	222	109	0	0	0	0	0	73	65.1786	29	0	0	0	0	0	53	26	0	0	0	0	0	96	54	0	0	0	0	0	315	112	70	133
cgi848:chr1:194861674-194862215	chr1	194861674	194862215	promoter-TSS (NM_181546)	-53	Syt14	541	14.7874	152	53	3	1.97368	8	15	34.7826	51	63.75	18	2	3.92157	6	10	37.5	38	13	1	2.63158	2	5	28.5714	63	22	0	0	0	0	0	242	80	49	113
cgi849:chr1:194956014-194956571	chr1	194956014	194956571	exon (NM_145415, exon 1 of 12)	152	Diexf	557	20.1077	292	106	0	0	0	0	0	98	87.5	34	0	0	0	0	0	77	25	0	0	0	0	0	117	47	0	0	0	0	0	335	112	82	141
cgi850:chr1:194979064-194979606	chr1	194979064	194979606	promoter-TSS (NM_016851)	29	Irf6	542	9.9631	225	168	15	6.66667	54	56	49.0909	50	92.5926	37	15	30	54	56	49.0909	68	50	0	0	0	0	0	107	81	0	0	0	0	0	246	54	73	119
cgi852:chr1:196445855-196447070	chr1	196445855	196447070	5' UTR (NM_008882, exon 1 of 32)	440	Plxna2	1215	13.8272	544	309	1	0.183824	2	2	50	151	89.881	96	0	0	0	0	0	168	90	0	0	0	0	0	225	123	1	0.444444	2	2	50	590	168	180	242
cgi853:chr1:196802468-196803025	chr1	196802468	196803025	non-coding (NR_033564, exon 1 of 5)	406	Gm16897	557	12.9264	204	147	0	0	0	0	0	59	81.9444	41	0	0	0	0	0	50	37	0	0	0	0	0	95	69	0	0	0	0	0	239	72	57	110
cgi854:chr1:197067784-197068055	chr1	197067784	197068055	Intergenic	-65011	Cr2	271	8.11808	45	33	1	2.22222	4	32	11.1111	19	86.3636	17	1	5.26316	4	32	11.1111	7	5	0	0	0	0	0	19	11	0	0	0	0	0	54	22	8	24
cgi855:chr10:3134204-3135100	chr10	3134204	3135100	5' UTR (NM_172546, exon 1 of 13)	348	Cnksr3	896	12.0536	325	194	0	0	0	0	0	102	94.4444	64	0	0	0	0	0	73	41	0	0	0	0	0	150	89	0	0	0	0	0	355	108	76	171
cgi856:chr10:4423985-4424839	chr10	4423985	4424839	intron (NM_019958, intron 1 of 4)	271	Rgs17	854	5.8548	156	112	0	0	0	0	0	43	86	30	0	0	0	0	0	29	21	0	0	0	0	0	84	61	0	0	0	0	0	173	50	35	88
cgi857:chr10:4522155-4523054	chr10	4522155	4523054	promoter-TSS (NM_175374)	7	Mtrf1l	899	8.23137	222	153	0	0	0	0	0	69	93.2432	50	0	0	0	0	0	55	36	0	0	0	0	0	98	67	0	0	0	0	0	239	74	58	107
cgi858:chr10:4540341-4541532	chr10	4540341	4541532	promoter-TSS (NM_025995)	-139	Fbxo5	1191	9.23594	323	111	0	0	0	0	0	93	84.5455	32	0	0	0	0	0	75	31	0	0	0	0	0	155	48	0	0	0	0	0	388	110	91	187
cgi859:chr10:5633619-5634270	chr10	5633619	5634270	exon (NM_007956, exon 2 of 9)	100550	Esr1	651	10.7527	210	75	2	0.952381	4	8	33.3333	57	81.4286	21	2	3.50877	4	8	33.3333	62	21	0	0	0	0	0	91	33	0	0	0	0	0	241	70	72	99
cgi860:chr10:5913680-5914395	chr10	5913680	5914395	promoter-TSS (NM_025343)	-102	1700052N19Rik	715	16.2238	301	169	1	0.332226	2	2	50	95	81.8966	53	1	1.05263	2	2	50	66	37	0	0	0	0	0	140	79	0	0	0	0	0	365	116	77	172
cgi861:chr10:5958413-5959826	chr10	5958413	5959826	intron (NM_001033466, intron 1 of 2)	687	Zbtb2	1413	21.7976	752	497	5	0.664894	52	65	44.4444	283	91.8831	189	3	1.06007	33	47	41.25	176	134	0	0	0	0	0	293	174	2	0.682594	19	18	51.3514	798	308	181	309
cgi862:chr10:5977293-5977533	chr10	5977293	5977533	exon (NM_001033466, exon 3 of 3)	18980	Zbtb2	240	5.83333	68	54	9	13.2353	44	10	81.4815	13	92.8571	9	9	69.2308	44	10	81.4815	21	19	0	0	0	0	0	34	26	0	0	0	0	0	69	14	21	34
cgi863:chr10:5999539-5999761	chr10	5999539	5999761	intron (NM_031185, intron 2 of 3)	41217	Zbtb2	222	8.10811	53	39	2	3.77358	4	6	40	16	88.8889	10	2	12.5	4	6	40	13	8	0	0	0	0	0	24	21	0	0	0	0	0	55	18	13	24
cgi864:chr10:6079765-6080194	chr10	6079765	6080194	exon (NM_031185, exon 1 of 4)	232	Akap12	429	14.4522	221	124	0	0	0	0	0	59	95.1613	30	0	0	0	0	0	62	36	0	0	0	0	0	100	58	0	0	0	0	0	235	62	66	107
cgi865:chr10:6372599-6373361	chr10	6372599	6373361	intron (NM_172308, intron 1 of 27)	486	Mthfd1l	762	16.7979	387	89	0	0	0	0	0	104	81.25	20	0	0	0	0	0	99	34	0	0	0	0	0	184	35	0	0	0	0	0	462	128	115	219
cgi866:chr10:6605534-6606271	chr10	6605534	6606271	intron (NM_001159942, intron 1 of 16)	261	Plekhg1	737	9.22659	205	112	0	0	0	0	0	58	85.2941	33	0	0	0	0	0	56	31	0	0	0	0	0	91	48	0	0	0	0	0	270	68	68	134
cgi867:chr10:6979375-6980302	chr10	6979375	6980302	exon (NM_133485, exon 1 of 4)	552	Ppp1r14c	927	12.082	304	134	1	0.328947	3	1	75	88	78.5714	41	1	1.13636	3	1	75	81	37	0	0	0	0	0	135	56	0	0	0	0	0	381	112	98	171
cgi868:chr10:7309493-7310449	chr10	7309493	7310449	exon (NM_172784, exon 1 of 7)	373	Lrp11	956	17.364	409	214	2	0.488998	19	87	17.9245	138	83.1325	74	2	1.44928	19	87	17.9245	116	60	0	0	0	0	0	155	80	0	0	0	0	0	459	166	132	161
cgi869:chr10:7382539-7383427	chr10	7382539	7383427	promoter-TSS (NR_030698)	-186	A630066F11Rik	888	17.7928	412	204	2	0.485437	8	6	57.1429	145	91.7722	73	1	0.689655	2	4	33.3333	121	59	0	0	0	0	0	146	72	1	0.684932	6	2	75	454	158	126	170
cgi870:chr10:7400707-7401658	chr10	7400707	7401658	promoter-TSS (NR_033219)	176	Lats1	951	16.8244	434	186	1	0.230415	2	2	50	150	93.75	72	1	0.666667	2	2	50	106	50	0	0	0	0	0	178	64	0	0	0	0	0	462	160	109	193
cgi872:chr10:7500202-7500664	chr10	7500202	7500664	intron (NM_145418, intron 1 of 7)	282	Ginm1	462	18.6147	233	139	0	0	0	0	0	72	83.7209	41	0	0	0	0	0	63	44	0	0	0	0	0	98	54	0	0	0	0	0	274	86	71	117
cgi873:chr10:7512572-7512861	chr10	7512572	7512861	promoter-TSS (NM_026141)	25	Ppil4	289	22.8374	139	96	0	0	0	0	0	63	95.4545	41	0	0	0	0	0	24	16	0	0	0	0	0	52	39	0	0	0	0	0	142	66	24	52
cgi874:chr10:7587138-7587548	chr10	7587138	7587548	exon (NM_172785, exon 6 of 6)	31164	Mir5104	410	12.1951	149	108	11	7.38255	38	38	50	46	92	32	11	23.913	38	38	50	39	29	0	0	0	0	0	64	47	0	0	0	0	0	157	50	39	68
cgi875:chr10:7675145-7676706	chr10	7675145	7676706	promoter-TSS (NM_138667)	-5	Tab2	1561	18.5778	691	330	2	0.289436	9	72	11.1111	235	81.0345	113	2	0.851064	9	72	11.1111	147	84	0	0	0	0	0	309	133	0	0	0	0	0	857	290	189	378
cgi876:chr10:8237704-8238584	chr10	8237704	8238584	exon (NM_177387, exon 1 of 8)	479	Ust	880	8.63636	218	146	1	0.458716	2	6	25	67	88.1579	50	1	1.49254	2	6	25	51	28	0	0	0	0	0	100	68	0	0	0	0	0	241	76	56	109
cgi877:chr10:8605536-8606501	chr10	8605536	8606501	promoter-TSS (NM_175155)	-151	Sash1	965	15.1295	444	267	2	0.45045	4	6	40	125	85.6164	80	2	1.6	4	6	40	113	72	0	0	0	0	0	206	115	0	0	0	0	0	535	146	129	260
cgi878:chr10:9394416-9395345	chr10	9394416	9395345	5' UTR (NM_177271, exon 1 of 2)	125	Samd5	929	13.3477	267	167	0	0	0	0	0	92	74.1935	61	0	0	0	0	0	65	33	0	0	0	0	0	110	73	0	0	0	0	0	351	124	86	141
cgi879:chr10:9620195-9621130	chr10	9620195	9621130	5' UTR (NM_001081344, exon 1 of 26)	175	Stxbp5	935	16.2567	339	185	0	0	0	0	0	116	76.3158	58	0	0	0	0	0	99	52	0	0	0	0	0	124	75	0	0	0	0	0	425	152	121	152
cgi880:chr10:10277624-10277985	chr10	10277624	10277985	exon (NM_026405, exon 1 of 3)	200	Rab32	361	21.6066	217	79	1	0.460829	2	2	50	75	96.1538	34	1	1.33333	2	2	50	45	21	0	0	0	0	0	97	24	0	0	0	0	0	233	78	48	107
cgi881:chr10:10408976-10409196	chr10	10408976	10409196	exon (NM_016976, exon 9 of 9)	-61758	4930567K20Rik	220	7.27273	74	56	2	2.7027	4	12	25	15	93.75	10	2	13.3333	4	12	25	20	14	0	0	0	0	0	39	32	0	0	0	0	0	81	16	23	42
cgi882:chr10:10869004-10869667	chr10	10869004	10869667	5' UTR (NM_001284354, exon 1 of 29)	108	Shprh	663	15.3846	337	238	0	0	0	0	0	99	97.0588	68	0	0	0	0	0	92	70	0	0	0	0	0	146	100	0	0	0	0	0	340	102	92	146
cgi883:chr10:11000516-11001900	chr10	11000516	11001900	promoter-TSS (NM_027968)	80	Fbxo30	1384	9.9711	336	168	1	0.297619	2	6	25	114	82.6087	57	0	0	0	0	0	77	34	0	0	0	0	0	145	77	1	0.689655	2	6	25	390	138	89	163
cgi884:chr10:11063095-11063610	chr10	11063095	11063610	exon (NM_010146, exon 1 of 4)	110	Epm2a	515	24.8544	307	241	2	0.651466	4	11	26.6667	124	96.875	100	1	0.806452	2	6	25	81	62	0	0	0	0	0	102	79	1	0.980392	2	5	28.5714	311	128	81	102
cgi885:chr10:12588750-12589455	chr10	12588750	12589455	Intergenic	-7570	Utrn	705	16.7376	298	140	0	0	0	0	0	99	83.8983	49	0	0	0	0	0	68	29	0	0	0	0	0	131	62	0	0	0	0	0	351	118	80	153
cgi886:chr10:12642522-12642931	chr10	12642522	12642931	non-coding (NR_038027, exon 1 of 4)	198	B230208H11Rik	409	17.6039	179	129	0	0	0	0	0	61	84.7222	46	0	0	0	0	0	47	36	0	0	0	0	0	71	47	0	0	0	0	0	210	72	53	85
cgi888:chr10:12683815-12684493	chr10	12683815	12684493	promoter-TSS (NM_001163591)	-89	Stx11	678	9.73451	216	132	0	0	0	0	0	64	96.9697	36	0	0	0	0	0	62	45	0	0	0	0	0	90	51	0	0	0	0	0	220	66	62	92
cgi889:chr10:12728108-12728926	chr10	12728108	12728926	exon (NM_175102, exon 1 of 1)	261	Sf3b5	818	5.62347	127	97	1	0.787402	2	5	28.5714	43	93.4783	32	1	2.32558	2	5	28.5714	37	28	0	0	0	0	0	47	37	0	0	0	0	0	132	46	38	48
cgi890:chr10:12780728-12781072	chr10	12780728	12781072	Intergenic	-29694	Plagl1	344	18.6047	158	86	2	1.26582	4	10	28.5714	53	82.8125	27	2	3.77358	4	10	28.5714	35	17	0	0	0	0	0	70	42	0	0	0	0	0	205	64	44	97
cgi891:chr10:12810339-12811105	chr10	12810339	12811105	5' UTR (NM_009538, exon 1 of 6)	128	Plagl1	766	12.7937	308	214	49	15.9091	211	249	45.8696	86	87.7551	64	48	55.814	209	243	46.2389	79	59	0	0	0	0	0	143	91	1	0.699301	2	6	25	353	98	88	167
cgi892:chr10:12912595-12913040	chr10	12912595	12913040	intron (NM_181470, intron 1 of 10)	125	Ltv1	445	11.6854	147	130	0	0	0	0	0	34	65.3846	29	0	0	0	0	0	37	32	0	0	0	0	0	76	69	0	0	0	0	0	207	52	46	109
cgi893:chr10:13043676-13043919	chr10	13043676	13043919	intron (NM_001195065, intron 1 of 12)	168	Phactr2	243	4.11523	33	32	0	0	0	0	0	10	100	9	0	0	0	0	0	10	10	0	0	0	0	0	13	13	0	0	0	0	0	34	10	10	14
cgi894:chr10:13193552-13194328	chr10	13193552	13194328	exon (NM_001195065, exon 1 of 13)	262	Phactr2	776	14.433	338	219	0	0	0	0	0	106	94.6429	69	0	0	0	0	0	93	65	0	0	0	0	0	139	85	0	0	0	0	0	369	112	98	159
cgi895:chr10:13272755-13273256	chr10	13272755	13273256	promoter-TSS (NM_001164195)	-58	Pex3	501	15.1697	218	118	0	0	0	0	0	70	92.1053	36	0	0	0	0	0	55	25	0	0	0	0	0	93	57	0	0	0	0	0	254	76	58	120
cgi896:chr10:13588559-13588961	chr10	13588559	13588961	promoter-TSS (NM_025446)	-124	Aig1	402	22.3881	228	88	8	3.50877	25	25	50	85	94.4444	25	8	9.41176	25	25	50	55	25	0	0	0	0	0	88	38	0	0	0	0	0	241	90	57	94
cgi897:chr10:13684372-13687422	chr10	13684372	13687422	promoter-TSS (NM_010437)	-288	Hivep2	3050	11.7377	1061	538	1	0.0942507	6	34	15	303	84.6369	151	1	0.330033	6	34	15	234	115	0	0	0	0	0	524	272	0	0	0	0	0	1263	358	276	629
cgi898:chr10:14264772-14265445	chr10	14264772	14265445	promoter-TSS (NM_001002268)	-267	Gpr126	673	19.9108	403	309	4	0.992556	30	39	43.4783	129	96.2687	100	3	2.32558	8	27	22.8571	111	84	0	0	0	0	0	163	125	1	0.613497	22	12	64.7059	417	134	114	169
cgi899:chr10:14425082-14425388	chr10	14425082	14425388	promoter-TSS (NR_045824)	60	Vta1	306	13.7255	116	69	0	0	0	0	0	36	85.7143	25	0	0	0	0	0	26	17	0	0	0	0	0	54	27	0	0	0	0	0	137	42	31	64
cgi900:chr10:17442835-17444022	chr10	17442835	17444022	intron (NM_010828, intron 1 of 1)	395	Cited2	1187	11.1205	386	265	0	0	0	0	0	109	82.5758	67	0	0	0	0	0	114	81	0	0	0	0	0	163	117	0	0	0	0	0	469	132	133	204
cgi901:chr10:17667033-17668086	chr10	17667033	17668086	exon (NM_001033432, exon 1 of 4)	313	Heca	1053	13.6752	343	150	1	0.291545	30	0	100	139	96.5278	54	0	0	0	0	0	83	37	0	0	0	0	0	121	59	1	0.826446	30	0	100	353	144	85	124
cgi902:chr10:17742364-17742944	chr10	17742364	17742944	intron (NM_028440, intron 1 of 2)	404	Abracl	580	14.1379	338	199	0	0	0	0	0	72	87.8049	41	0	0	0	0	0	69	45	0	0	0	0	0	197	113	0	0	0	0	0	374	82	78	214
cgi903:chr10:17775040-17776091	chr10	17775040	17776091	promoter-TSS (NM_001111065)	-180	Reps1	1051	20.7422	531	301	0	0	0	0	0	194	88.9908	115	0	0	0	0	0	110	62	0	0	0	0	0	227	124	0	0	0	0	0	588	218	119	251
cgi904:chr10:18038079-18039212	chr10	18038079	18039212	Intergenic	-83859	Ccdc28a	1133	12.0035	311	113	0	0	0	0	0	115	84.5588	46	0	0	0	0	0	73	29	0	0	0	0	0	123	38	0	0	0	0	0	360	136	83	141
cgi906:chr10:18564693-18565232	chr10	18564693	18565232	promoter-TSS (NM_022032)	86	Perp	539	19.666	290	185	5	1.72414	19	11	63.3333	97	91.5094	65	5	5.15464	19	11	63.3333	84	52	0	0	0	0	0	109	68	0	0	0	0	0	313	106	90	117
cgi907:chr10:18734905-18735403	chr10	18734905	18735403	promoter-TSS (NM_009397)	62	Tnfaip3	498	14.0562	221	170	0	0	0	0	0	69	98.5714	54	0	0	0	0	0	50	35	0	0	0	0	0	102	81	0	0	0	0	0	222	70	50	102
cgi908:chr10:19076690-19077385	chr10	19076690	19077385	exon (NM_053008, exon 1 of 1)	693	Olig3	695	2.01439	53	31	1	1.88679	2	2	50	10	71.4286	7	1	10	2	2	50	10	7	0	0	0	0	0	33	17	0	0	0	0	0	63	14	16	33
cgi909:chr10:19311787-19312162	chr10	19311787	19312162	exon (NM_010511, exon 1 of 7)	211	Ifngr1	375	2.66667	48	38	0	0	0	0	0	9	90	7	0	0	0	0	0	15	14	0	0	0	0	0	24	17	0	0	0	0	0	49	10	15	24
cgi911:chr10:19569789-19570051	chr10	19569789	19570051	intron (NM_029529, intron 1 of 1)	1345	Slc35d3	262	12.9771	113	59	2	1.76991	4	5	44.4444	29	85.2941	17	2	6.89655	4	5	44.4444	29	13	0	0	0	0	0	55	29	0	0	0	0	0	131	34	34	63
cgi912:chr10:19570316-19571516	chr10	19570316	19571516	5' UTR (NM_029529, exon 1 of 2)	349	Slc35d3	1200	9	295	230	1	0.338983	3	5	37.5	92	85.1852	71	1	1.08696	3	5	37.5	76	63	0	0	0	0	0	127	96	0	0	0	0	0	337	108	91	138
cgi914:chr10:19627176-19627553	chr10	19627176	19627553	exon (NM_008822, exon 1 of 10)	115	Pex7	377	19.6286	150	138	0	0	0	0	0	64	86.4865	58	0	0	0	0	0	41	37	0	0	0	0	0	45	43	0	0	0	0	0	175	74	48	53
cgi915:chr10:19653420-19654916	chr10	19653420	19654916	promoter-TSS (NM_008580)	-164	Map3k5	1496	18.3155	674	367	2	0.296736	4	7	36.3636	236	86.1314	138	2	0.847458	4	7	36.3636	167	86	0	0	0	0	0	271	143	0	0	0	0	0	815	274	200	341
cgi916:chr10:19868240-19869155	chr10	19868240	19869155	promoter-TSS (NM_001198635)	-28	Map7	915	29.5082	600	267	2	0.333333	8	26	23.5294	246	91.1111	110	2	0.813008	8	26	23.5294	136	56	0	0	0	0	0	218	101	0	0	0	0	0	658	270	148	240
cgi917:chr10:20031753-20032959	chr10	20031753	20032959	promoter-TSS (NM_153787)	81	Bclaf1	1206	8.95522	260	149	0	0	0	0	0	87	80.5556	55	0	0	0	0	0	56	30	0	0	0	0	0	117	64	0	0	0	0	0	337	108	78	151
cgi918:chr10:20067478-20067844	chr10	20067478	20067844	promoter-TSS (NM_027930)	36	Mtfr2	366	10.3825	82	69	0	0	0	0	0	33	86.8421	26	0	0	0	0	0	18	13	0	0	0	0	0	31	30	0	0	0	0	0	90	38	20	32
cgi919:chr10:20672223-20672764	chr10	20672223	20672764	5' UTR (NM_026203, exon 1 of 24)	141	Ahi1	541	18.854	231	141	2	0.865801	6	24	20	84	82.3529	51	2	2.38095	6	24	20	64	35	0	0	0	0	0	83	55	0	0	0	0	0	291	102	79	110
cgi920:chr10:20878783-20881122	chr10	20878783	20881122	intron (NM_001198914, intron 1 of 15)	837	Myb	2339	5.1304	369	253	1	0.271003	4	6	40	107	89.1667	74	1	0.934579	4	6	40	91	68	0	0	0	0	0	171	111	0	0	0	0	0	392	120	94	178
cgi921:chr10:21015721-21016453	chr10	21015721	21016453	intron (NM_001042593, intron 1 of 17)	302	Hbs1l	732	19.3989	297	71	1	0.3367	4	28	12.5	98	69.0141	29	1	1.02041	4	28	12.5	64	12	0	0	0	0	0	135	30	0	0	0	0	0	426	142	96	188
cgi922:chr10:21602056-21602375	chr10	21602056	21602375	5' UTR (NM_001161845, exon 1 of 14)	226	Sgk1	319	15.674	133	92	4	3.00752	9	23	28.125	35	70	28	4	11.4286	9	23	28.125	36	27	0	0	0	0	0	62	37	0	0	0	0	0	191	50	52	89
cgi923:chr10:21713714-21714719	chr10	21713714	21714719	promoter-TSS (NM_011361)	-255	Sgk1	1005	14.7264	456	265	0	0	0	0	0	139	93.9189	86	0	0	0	0	0	112	58	0	0	0	0	0	205	121	0	0	0	0	0	517	148	129	240
cgi924:chr10:21778172-21778635	chr10	21778172	21778635	Intergenic	9481	4930444G20Rik	463	13.3909	165	55	5	3.0303	103	618	14.2857	30	48.3871	11	5	16.6667	103	618	14.2857	49	13	0	0	0	0	0	86	31	0	0	0	0	0	287	62	72	153
cgi925:chr10:21868339-21871497	chr10	21868339	21871497	promoter-TSS (NM_001254744)	-842	E030030I06Rik	3158	7.47308	635	309	8	1.25984	30	287	9.46372	167	70.7627	89	8	4.79042	30	287	9.46372	154	89	0	0	0	0	0	314	131	0	0	0	0	0	872	236	201	435
cgi926:chr10:21878248-21878583	chr10	21878248	21878583	promoter-TSS (NM_009016)	1	Raet1a	335	14.3284	155	124	7	4.51613	54	894	5.6962	43	89.5833	33	6	13.9535	40	526	7.06714	36	29	1	2.77778	14	368	3.66492	76	62	0	0	0	0	0	164	48	39	77
cgi928:chr10:21993128-21994073	chr10	21993128	21994073	intron (NM_001177775, intron 1 of 5)	321	H60b	945	8.04233	172	154	3	1.74419	15	126	10.6383	52	68.4211	46	3	5.76923	15	126	10.6383	43	38	0	0	0	0	0	77	70	0	0	0	0	0	248	76	60	112
cgi929:chr10:22365063-22365311	chr10	22365063	22365311	intron (NM_178934, intron 1 of 4)	370	Slc2a12	248	16.9355	120	90	8	6.66667	26	38	40.625	41	97.619	31	8	19.5122	26	38	40.625	30	20	0	0	0	0	0	49	39	0	0	0	0	0	121	42	30	49
cgi930:chr10:22450473-22451831	chr10	22450473	22451831	5' UTR (NM_011603, exon 1 of 7)	101	Tbpl1	1358	17.673	653	291	2	0.306279	5	19	20.8333	208	86.6667	95	2	0.961538	5	19	20.8333	149	55	0	0	0	0	0	296	141	0	0	0	0	0	738	240	165	333
cgi933:chr10:23069541-23070411	chr10	23069541	23070411	promoter-TSS (NM_010167)	-267	Eya4	870	17.931	404	170	2	0.49505	6	24	20	128	82.0513	57	1	0.78125	3	12	20	88	32	1	1.13636	3	12	20	188	81	0	0	0	0	0	517	156	113	248
cgi934:chr10:23506764-23507273	chr10	23506764	23507273	promoter-TSS (NM_011295)	-4	Rps12	509	7.46562	104	94	0	0	0	0	0	37	97.3684	31	0	0	0	0	0	20	17	0	0	0	0	0	47	46	0	0	0	0	0	105	38	20	47
cgi935:chr10:23516741-23517014	chr10	23516741	23517014	promoter-TSS (NM_183116)	86	Slc18b1	273	13.9194	100	51	0	0	0	0	0	34	89.4737	21	0	0	0	0	0	30	15	0	0	0	0	0	36	15	0	0	0	0	0	113	38	32	43
cgi936:chr10:23869097-23869544	chr10	23869097	23869544	5' UTR (NM_016797, exon 1 of 10)	198	Stx7	447	4.02685	61	0	0	0	0	0	0	11	61.1111	0	0	0	0	0	0	14	0	0	0	0	0	0	36	0	0	0	0	0	0	91	18	23	50
cgi937:chr10:23943393-23943773	chr10	23943393	23943773	exon (NM_021509, exon 1 of 12)	260	Moxd1	380	14.2105	156	97	5	3.20513	11	12	47.8261	54	100	38	5	9.25926	11	12	47.8261	42	21	0	0	0	0	0	60	38	0	0	0	0	0	157	54	42	61
cgi938:chr10:24315258-24315892	chr10	24315258	24315892	exon (NM_010217, exon 1 of 5)	327	Ctgf	634	13.5647	192	76	1	0.520833	3	11	21.4286	57	66.2791	26	1	1.75439	3	11	21.4286	61	24	0	0	0	0	0	74	26	0	0	0	0	0	325	86	98	141
cgi939:chr10:24431512-24432235	chr10	24431512	24432235	promoter-TSS (NM_008813)	34	Enpp1	723	12.7248	200	62	2	1	6	4	60	66	71.7391	21	2	3.0303	6	4	60	48	14	0	0	0	0	0	86	27	0	0	0	0	0	265	92	62	111
cgi940:chr10:24589657-24590194	chr10	24589657	24590194	exon (NM_027347, exon 1 of 29)	134	Med23	537	13.7803	287	190	0	0	0	0	0	67	90.5405	44	0	0	0	0	0	85	58	0	0	0	0	0	135	88	0	0	0	0	0	300	74	89	137
cgi941:chr10:25016526-25017028	chr10	25016526	25017028	intron (NM_018747, intron 1 of 7)	2192	Akap7	502	18.3267	215	159	0	0	0	0	0	89	96.7391	73	0	0	0	0	0	42	33	0	0	0	0	0	84	53	0	0	0	0	0	223	92	46	85
cgi942:chr10:25079391-25080402	chr10	25079391	25080402	intron (NM_001199265, intron 1 of 19)	293	Epb4.1l2	1011	7.71513	225	130	0	0	0	0	0	71	91.0256	36	0	0	0	0	0	50	26	0	0	0	0	0	104	68	0	0	0	0	0	234	78	52	104
cgi944:chr10:25797954-25798735	chr10	25797954	25798735	non-coding (NR_028030, exon 1 of 1)	284	Gm9767	781	19.2061	401	208	0	0	0	0	0	124	82.6667	67	0	0	0	0	0	94	48	0	0	0	0	0	183	93	0	0	0	0	0	476	150	107	219
cgi945:chr10:26093498-26095333	chr10	26093498	26095333	intron (NM_172787, intron 1 of 21)	575	L3mbtl3	1835	13.624	505	408	1	0.19802	37	0	100	214	85.6	167	0	0	0	0	0	113	89	0	0	0	0	0	178	152	1	0.561798	37	0	100	603	250	135	218
cgi946:chr10:27794325-27794907	chr10	27794325	27794907	promoter-TSS (NM_008983)	-10	Ptprk	582	12.0275	152	124	0	0	0	0	0	64	91.4286	49	0	0	0	0	0	39	33	0	0	0	0	0	49	42	0	0	0	0	0	168	70	45	53
cgi947:chr10:28866478-28867487	chr10	28866478	28867487	exon (NM_026138, exon 2 of 7)	3181	Soga3	1009	14.0733	498	327	0	0	0	0	0	126	88.7324	82	0	0	0	0	0	148	92	0	0	0	0	0	224	153	0	0	0	0	0	542	142	161	239
cgi949:chr10:28916430-28917293	chr10	28916430	28917293	exon (NM_026138, exon 6 of 7)	-14587	9330159F19Rik	863	2.54925	68	33	11	16.1765	53	18	74.6479	22	100	12	11	50	53	18	74.6479	7	2	0	0	0	0	0	39	19	0	0	0	0	0	74	22	8	44
cgi950:chr10:29033049-29033392	chr10	29033049	29033392	promoter-TSS (NM_025855)	-85	Echdc1	343	5.8309	62	57	0	0	0	0	0	18	90	17	0	0	0	0	0	16	15	0	0	0	0	0	28	25	0	0	0	0	0	64	20	16	28
cgi951:chr10:29081376-29082056	chr10	29081376	29082056	intron (NM_001110198, intron 1 of 3)	532	Rnf146	680	25	400	227	0	0	0	0	0	155	91.1765	92	0	0	0	0	0	117	68	0	0	0	0	0	128	67	0	0	0	0	0	429	170	124	135
cgi952:chr10:29255298-29255656	chr10	29255298	29255656	5' UTR (NM_028351, exon 1 of 5)	196	Rspo3	358	15.0838	181	97	0	0	0	0	0	45	83.3333	25	0	0	0	0	0	62	31	0	0	0	0	0	74	41	0	0	0	0	0	219	54	77	88
cgi953:chr10:29418967-29419173	chr10	29418967	29419173	Intergenic	-163397	Rspo3	206	15.534	1	0	0	0	0	0	0	1	3.125	0	0	0	0	0	0	0	0	0	0	0	0	0	0	0	0	0	0	0	0	103	32	19	52
cgi954:chr10:29920046-29920437	chr10	29920046	29920437	exon (NM_001109747, exon 1 of 3)	104	Cenpw	391	8.18414	60	20	0	0	0	0	0	24	75	7	0	0	0	0	0	12	4	0	0	0	0	0	24	9	0	0	0	0	0	78	32	19	27
cgi955:chr10:30320173-30320593	chr10	30320173	30320593	intron (NM_028604, intron 1 of 12)	172	Trmt11	420	13.8095	189	103	0	0	0	0	0	50	86.2069	28	0	0	0	0	0	42	21	0	0	0	0	0	97	54	0	0	0	0	0	211	58	47	106
cgi956:chr10:30338045-30338414	chr10	30338045	30338414	promoter-TSS (NM_025798)	-58	Hint3	369	4.87805	47	31	0	0	0	0	0	14	77.7778	7	0	0	0	0	0	14	7	0	0	0	0	0	19	17	0	0	0	0	0	54	18	15	21
cgi957:chr10:30522465-30523259	chr10	30522465	30523259	promoter-TSS (NM_172495)	51	Ncoa7	794	18.6398	426	286	0	0	0	0	0	137	92.5676	83	0	0	0	0	0	111	68	0	0	0	0	0	178	135	0	0	0	0	0	453	148	120	185
cgi958:chr10:30562147-30563043	chr10	30562147	30563043	promoter-TSS (NM_013904)	-6	Hey2	896	13.8393	339	165	0	0	0	0	0	95	76.6129	46	0	0	0	0	0	78	38	0	0	0	0	0	166	81	0	0	0	0	0	429	124	93	212
cgi959:chr10:31033234-31033575	chr10	31033234	31033575	intron (NM_027168, intron 1 of 5)	194	Hddc2	341	14.6628	174	102	0	0	0	0	0	48	96	26	0	0	0	0	0	43	24	0	0	0	0	0	83	52	0	0	0	0	0	176	50	43	83
cgi960:chr10:31165381-31165805	chr10	31165381	31165805	5' UTR (NM_009413, exon 1 of 7)	134	Tpd52l1	424	16.9811	236	121	1	0.423729	2	3	40	70	97.2222	43	1	1.42857	2	3	40	58	31	0	0	0	0	0	108	47	0	0	0	0	0	238	72	58	108
cgi961:chr10:31328402-31329461	chr10	31328402	31329461	exon (NM_001146349, exon 1 of 6)	599	Rnf217	1059	19.0746	461	261	4	0.867679	74	68	52.1127	182	90.099	92	3	1.64835	11	66	14.2857	125	70	0	0	0	0	0	154	99	1	0.649351	63	2	96.9231	516	202	137	177
cgi962:chr10:32609662-32610161	chr10	32609662	32610161	promoter-TSS (NM_001025286)	-191	Nkain2	499	8.01603	104	43	0	0	0	0	0	38	95	15	0	0	0	0	0	27	18	0	0	0	0	0	39	10	0	0	0	0	0	113	40	29	44
cgi963:chr10:33344169-33344373	chr10	33344169	33344373	5' UTR (NM_175448, exon 1 of 6)	135	Clvs2	204	16.6667	113	33	1	0.884956	2	6	25	31	91.1765	7	1	3.22581	2	6	25	26	8	0	0	0	0	0	56	18	0	0	0	0	0	123	34	28	61
cgi965:chr10:33738963-33739750	chr10	33738963	33739750	promoter-TSS (NM_025614)	65	Rwdd1	787	14.7395	268	205	0	0	0	0	0	93	80.1724	67	0	0	0	0	0	82	64	0	0	0	0	0	93	74	0	0	0	0	0	322	116	91	115
cgi967:chr10:33926634-33927257	chr10	33926634	33927257	5' UTR (NM_172508, exon 1 of 6)	411	Dse	623	17.6565	369	265	0	0	0	0	0	101	91.8182	70	0	0	0	0	0	104	76	0	0	0	0	0	164	119	0	0	0	0	0	394	110	108	176
cgi968:chr10:34001864-34002557	chr10	34001864	34002557	exon (NM_009433, exon 1 of 1)	215	Tspyl1	693	6.34921	131	81	0	0	0	0	0	40	90.9091	27	0	0	0	0	0	36	28	0	0	0	0	0	55	26	0	0	0	0	0	150	44	38	68
cgi970:chr10:34138021-34138340	chr10	34138021	34138340	exon (NM_176968, exon 1 of 12)	153	Nt5dc1	319	15.674	165	80	1	0.606061	4	17	19.0476	49	98	26	1	2.04082	4	17	19.0476	46	20	0	0	0	0	0	70	34	0	0	0	0	0	171	50	47	74
cgi971:chr10:36226682-36227483	chr10	36226682	36227483	5' UTR (NM_001253355, exon 1 of 6)	470	Hs3st5	801	5.74282	169	81	0	0	0	0	0	43	93.4783	18	0	0	0	0	0	47	21	0	0	0	0	0	79	42	0	0	0	0	0	172	46	47	79
cgi972:chr10:36693946-36695064	chr10	36693946	36695064	5' UTR (NM_008229, exon 1 of 14)	155	Hdac2	1118	15.2057	504	288	2	0.396825	4	10	28.5714	149	87.6471	83	2	1.34228	4	10	28.5714	126	74	0	0	0	0	0	229	131	0	0	0	0	0	570	170	135	265
cgi973:chr10:36855919-36857122	chr10	36855919	36857122	exon (NM_008538, exon 2 of 2)	2211	Marcks	1203	20.1164	560	418	1	0.178571	2	2	50	219	90.4959	158	1	0.456621	2	2	50	139	105	0	0	0	0	0	202	155	0	0	0	0	0	620	242	152	226
cgi974:chr10:38853689-38854092	chr10	38853689	38854092	promoter-TSS (NM_183254)	62	Tube1	403	17.3697	223	111	0	0	0	0	0	58	82.8571	27	0	0	0	0	0	64	37	0	0	0	0	0	101	47	0	0	0	0	0	255	70	69	116
cgi975:chr10:39089353-39090266	chr10	39089353	39090266	5' UTR (NM_001122892, exon 1 of 13)	205	Fyn	913	17.9628	450	337	0	0	0	0	0	158	96.3415	114	0	0	0	0	0	121	93	0	0	0	0	0	171	130	0	0	0	0	0	456	164	121	171
cgi976:chr10:39450930-39452940	chr10	39450930	39452940	promoter-TSS (NM_011264)	-31	Rev3l	2010	18.5075	803	511	0	0	0	0	0	286	76.8817	178	0	0	0	0	0	178	120	0	0	0	0	0	339	213	0	0	0	0	0	1029	372	233	424
cgi977:chr10:39618734-39619093	chr10	39618734	39619093	non-coding (NR_033628, exon 1 of 4)	130	AA474331	359	12.8134	144	100	0	0	0	0	0	40	86.9565	26	0	0	0	0	0	39	28	0	0	0	0	0	65	46	0	0	0	0	0	157	46	42	69
cgi978:chr10:39646558-39646887	chr10	39646558	39646887	promoter-TSS (NM_001163503)	6	2010001E11Rik	329	17.6292	184	104	2	1.08696	5	7	41.6667	53	91.3793	30	2	3.77358	5	7	41.6667	47	32	0	0	0	0	0	84	42	0	0	0	0	0	195	58	50	87
cgi979:chr10:39744660-39745085	chr10	39744660	39745085	5' UTR (NM_144821, exon 1 of 4)	201	AI317395	425	8.94118	163	99	1	0.613497	2	2	50	34	89.4737	21	1	2.94118	2	2	50	50	33	0	0	0	0	0	79	45	0	0	0	0	0	180	38	56	86
cgi980:chr10:39861566-39862244	chr10	39861566	39862244	5' UTR (NM_001114332, exon 1 of 6)	155	Slc16a10	678	11.2094	159	45	0	0	0	0	0	58	76.3158	19	0	0	0	0	0	37	8	0	0	0	0	0	64	18	0	0	0	0	0	201	76	46	79
cgi981:chr10:39966536-39966995	chr10	39966536	39966995	promoter-TSS (NM_001042556)	19	Rpf2	459	10.4575	114	76	1	0.877193	5	16	23.8095	44	91.6667	27	1	2.27273	5	16	23.8095	19	15	0	0	0	0	0	51	34	0	0	0	0	0	135	48	23	64
cgi983:chr10:40020577-40022549	chr10	40020577	40022549	exon (NM_007444, exon 1 of 8)	429	Amd2	1972	9.22921	491	214	1	0.203666	4	37	9.7561	143	78.5714	65	1	0.699301	4	37	9.7561	121	58	0	0	0	0	0	227	91	0	0	0	0	0	629	182	153	294
cgi984:chr10:40068847-40069966	chr10	40068847	40069966	exon (NM_001168304, exon 1 of 13)	293	Cdk19	1119	9.11528	259	91	1	0.3861	2	6	25	89	87.2549	31	1	1.1236	2	6	25	56	20	0	0	0	0	0	114	40	0	0	0	0	0	304	102	66	136
cgi985:chr10:40402960-40403463	chr10	40402960	40403463	exon (NM_177793, exon 1 of 5)	124	Mettl24	503	14.3141	241	122	0	0	0	0	0	65	90.2778	34	0	0	0	0	0	67	36	0	0	0	0	0	109	52	0	0	0	0	0	257	72	69	116
cgi986:chr10:40603151-40604332	chr10	40603151	40604332	promoter-TSS (NM_027879)	402	Wasf1	1181	20.4911	606	369	1	0.165017	9	83	9.78261	201	83.0579	126	1	0.497512	9	83	9.78261	131	73	0	0	0	0	0	274	170	0	0	0	0	0	713	242	155	316
cgi988:chr10:40791969-40792171	chr10	40791969	40792171	promoter-TSS (NM_199058)	-680	Gpr6	202	18.8119	78	29	2	2.5641	5	5	50	20	52.6316	10	2	10	5	5	50	24	9	0	0	0	0	0	34	10	0	0	0	0	0	134	38	48	48
cgi989:chr10:41022661-41023125	chr10	41022661	41023125	5' UTR (NM_133999, exon 1 of 23)	154	Fig4	464	1.2931	6	0	0	0	0	0	0	2	33.3333	0	0	0	0	0	0	4	0	0	0	0	0	0	0	0	0	0	0	0	0	31	6	9	16
cgi990:chr10:41170144-41170496	chr10	41170144	41170496	non-coding (NR_102360, exon 1 of 7)	156	Zbtb24	352	15.9091	123	45	0	0	0	0	0	42	75	10	0	0	0	0	0	35	14	0	0	0	0	0	46	21	0	0	0	0	0	158	56	42	60
cgi991:chr10:41209852-41210609	chr10	41209852	41210609	promoter-TSS (NM_009213)	-14	Ppil6	757	5.81242	160	80	0	0	0	0	0	41	93.1818	19	0	0	0	0	0	39	22	0	0	0	0	0	80	39	0	0	0	0	0	179	44	46	89
cgi992:chr10:41238664-41239776	chr10	41238664	41239776	promoter-TSS (NM_016898)	-86	Cd164	1112	11.1511	281	133	0	0	0	0	0	93	75	43	0	0	0	0	0	70	39	0	0	0	0	0	118	51	0	0	0	0	0	376	124	91	161
cgi994:chr10:41529677-41530361	chr10	41529677	41530361	promoter-TSS (NM_026643)	-345	Cep57l1	684	7.01754	142	105	0	0	0	0	0	42	87.5	31	0	0	0	0	0	35	25	0	0	0	0	0	65	49	0	0	0	0	0	155	48	37	70
cgi995:chr10:41607096-41607504	chr10	41607096	41607504	promoter-TSS (NM_001013370)	55	Sesn1	408	25.9804	241	105	1	0.414938	2	4	33.3333	86	81.1321	37	1	1.16279	2	4	33.3333	59	20	0	0	0	0	0	96	48	0	0	0	0	0	291	106	76	109
cgi996:chr10:41737840-41738316	chr10	41737840	41738316	5' UTR (NM_001034858, exon 1 of 18)	110	Armc2	476	8.82353	126	22	2	1.5873	5	3	62.5	34	80.9524	5	2	5.88235	5	3	62.5	31	4	0	0	0	0	0	61	13	0	0	0	0	0	160	42	39	79
cgi997:chr10:41916789-41917674	chr10	41916789	41917674	exon (NM_019740, exon 3 of 4)	79316	Foxo3	885	5.42373	167	66	19	11.3772	90	21	81.0811	43	89.5833	18	18	41.8605	88	15	85.4369	33	9	1	3.0303	2	6	25	91	39	0	0	0	0	0	180	48	36	96
cgi998:chr10:41994538-41998359	chr10	41994538	41998359	promoter-TSS (NM_019740)	99	Foxo3	3821	11.9864	1181	690	13	1.10076	48	69	41.0256	381	83.1878	236	13	3.41207	48	69	41.0256	291	172	0	0	0	0	0	509	282	0	0	0	0	0	1483	458	360	665
cgi999:chr10:42198040-42198464	chr10	42198040	42198464	5' UTR (NM_145743, exon 1 of 13)	119	Lace1	424	11.7925	143	107	0	0	0	0	0	43	86	35	0	0	0	0	0	34	26	0	0	0	0	0	66	46	0	0	0	0	0	171	50	39	82
cgi1000:chr10:42221645-42222524	chr10	42221645	42222524	5' UTR (NM_017472, exon 1 of 4)	225	Snx3	879	22.5256	439	141	1	0.22779	2	2	50	160	80.8081	61	1	0.625	2	2	50	107	34	0	0	0	0	0	172	46	0	0	0	0	0	553	198	134	221
cgi1002:chr10:42299395-42299697	chr10	42299395	42299697	intron (NM_152229, intron 1 of 8)	3848	Nr2e1	302	5.96026	74	52	0	0	0	0	0	14	77.7778	12	0	0	0	0	0	14	7	0	0	0	0	0	46	33	0	0	0	0	0	83	18	17	48
cgi1003:chr10:42301814-42304545	chr10	42301814	42304545	5' UTR (NM_152229, exon 1 of 9)	214	Nr2e1	2731	7.98242	800	363	8	1	34	202	14.4068	184	84.4037	86	8	4.34783	34	202	14.4068	222	105	0	0	0	0	0	394	172	0	0	0	0	0	920	218	243	459
cgi1004:chr10:42311336-42311721	chr10	42311336	42311721	Intergenic	-8135	Nr2e1	385	14.5455	158	71	0	0	0	0	0	53	94.6429	23	0	0	0	0	0	42	18	0	0	0	0	0	63	30	0	0	0	0	0	181	56	47	78
cgi1005:chr10:42333861-42334210	chr10	42333861	42334210	Intergenic	-30642	Nr2e1	349	14.8997	157	78	0	0	0	0	0	44	84.6154	16	0	0	0	0	0	37	16	0	0	0	0	0	76	46	0	0	0	0	0	184	52	45	87
cgi1007:chr10:42355585-42356060	chr10	42355585	42356060	Intergenic	-42899	Ostm1	475	5.89474	31	0	0	0	0	0	0	9	32.1429	0	0	0	0	0	0	9	0	0	0	0	0	0	13	0	0	0	0	0	0	128	28	26	74
cgi1008:chr10:42398635-42399201	chr10	42398635	42399201	exon (NM_172416, exon 1 of 6)	196	Ostm1	566	9.89399	200	93	0	0	0	0	0	54	96.4286	27	0	0	0	0	0	71	36	0	0	0	0	0	75	30	0	0	0	0	0	216	56	75	85
cgi1009:chr10:42481274-42482128	chr10	42481274	42482128	intron (NM_153055, intron 1 of 20)	399	Sec63	854	12.178	186	113	0	0	0	0	0	73	70.1923	42	0	0	0	0	0	45	28	0	0	0	0	0	68	43	0	0	0	0	0	235	104	52	79
cgi1010:chr10:42740867-42741900	chr10	42740867	42741900	exon (NM_175407, exon 6 of 7)	152952	Sobp	1033	15.1016	443	332	31	6.99774	102	159	39.0805	154	98.7179	119	31	20.1299	102	159	39.0805	113	86	0	0	0	0	0	176	127	0	0	0	0	0	448	156	113	179
cgi1011:chr10:42892965-42894905	chr10	42892965	42894905	promoter-TSS (NR_102361)	401	Sobp	1940	13.6082	823	428	0	0	0	0	0	233	88.2576	105	0	0	0	0	0	215	100	0	0	0	0	0	375	223	0	0	0	0	0	900	264	229	407
cgi1012:chr10:42940855-42941840	chr10	42940855	42941840	promoter-TSS (NM_027772)	56	Pdss2	985	8.73096	271	208	0	0	0	0	0	79	91.8605	55	0	0	0	0	0	59	49	0	0	0	0	0	133	104	0	0	0	0	0	293	86	64	143
cgi1013:chr10:43176082-43176343	chr10	43176082	43176343	intron (NM_001168289, intron 7 of 7)	-22733	Bend3	261	8.42912	61	31	8	13.1148	26	9	74.2857	15	68.1818	8	8	53.3333	26	9	74.2857	19	11	0	0	0	0	0	27	12	0	0	0	0	0	86	22	26	38
cgi1014:chr10:43198190-43199901	chr10	43198190	43199901	promoter-TSS (NM_199028)	100	Bend3	1711	15.6634	647	339	0	0	0	0	0	228	85.0746	129	0	0	0	0	0	129	68	0	0	0	0	0	290	142	0	0	0	0	0	742	268	149	325
cgi1016:chr10:43231128-43231451	chr10	43231128	43231451	exon (NM_199028, exon 4 of 4)	29510	1700021F05Rik	323	17.9567	193	106	29	15.0259	165	40	80.4878	54	93.1034	29	29	53.7037	165	40	80.4878	55	29	0	0	0	0	0	84	48	0	0	0	0	0	210	58	56	96
cgi1017:chr10:43260301-43260932	chr10	43260301	43260932	intron (NM_026411, intron 1 of 3)	183	1700021F05Rik	631	10.7765	201	85	1	0.497512	3	5	37.5	50	73.5294	27	0	0	0	0	0	57	24	0	0	0	0	0	94	34	1	1.06383	3	5	37.5	273	68	72	133
cgi1018:chr10:43298146-43299404	chr10	43298146	43299404	promoter-TSS (NM_009846)	-200	Cd24a	1258	8.10811	290	200	0	0	0	0	0	77	75.4902	55	0	0	0	0	0	75	53	0	0	0	0	0	138	92	0	0	0	0	0	349	102	85	162
cgi1019:chr10:43621108-43621675	chr10	43621108	43621675	promoter-TSS (NM_130892)	150	Qrsl1	567	6.70194	119	75	0	0	0	0	0	34	89.4737	16	0	0	0	0	0	24	13	0	0	0	0	0	61	46	0	0	0	0	0	124	38	24	62
cgi1020:chr10:43723295-43724261	chr10	43723295	43724261	exon (NM_172393, exon 1 of 20)	874	Aim1	966	18.8406	518	289	5	0.965251	12	19	38.7097	160	87.9121	86	5	3.125	12	19	38.7097	119	58	0	0	0	0	0	239	145	0	0	0	0	0	567	182	130	255
cgi1021:chr10:43868328-43868908	chr10	43868328	43868908	Intergenic	-21635	Speer5-ps1	580	12.7586	239	83	9	3.76569	45	56	44.5545	57	77.027	22	9	15.7895	45	56	44.5545	57	20	0	0	0	0	0	125	41	0	0	0	0	0	331	74	78	179
cgi1022:chr10:43987983-43988552	chr10	43987983	43988552	5' UTR (NM_053069, exon 1 of 8)	104	Atg5	569	18.2777	256	149	0	0	0	0	0	80	76.9231	46	0	0	0	0	0	70	48	0	0	0	0	0	106	55	0	0	0	0	0	315	104	92	119
cgi1023:chr10:44178357-44178699	chr10	44178357	44178699	promoter-TSS (NM_007548)	-35	Prdm1	342	5.26316	37	33	3	8.10811	19	92	17.1171	14	77.7778	14	3	21.4286	19	92	17.1171	11	9	0	0	0	0	0	12	10	0	0	0	0	0	43	18	13	12
cgi1024:chr10:44249235-44249615	chr10	44249235	44249615	Intergenic	-70932	Prdm1	380	0.526316	0	0	0	0	0	0	0	0	0	0	0	0	0	0	0	0	0	0	0	0	0	0	0	0	0	0	0	0	0	2	2	0	0
cgi1025:chr10:44786709-44787370	chr10	44786709	44787370	promoter-TSS (NM_011156)	20	Prep	661	28.7443	444	208	1	0.225225	3	8	27.2727	179	94.2105	86	1	0.558659	3	8	27.2727	99	42	0	0	0	0	0	166	80	0	0	0	0	0	462	190	103	169
cgi1026:chr10:44878033-44878318	chr10	44878033	44878318	exon (NM_011156, exon 15 of 15)	91156	Prep	285	11.2281	122	72	16	13.1148	72	7	91.1392	32	100	16	16	50	72	7	91.1392	28	15	0	0	0	0	0	62	41	0	0	0	0	0	122	32	28	62
cgi1027:chr10:45009108-45009602	chr10	45009108	45009602	5' UTR (NM_024286, exon 1 of 4)	244	Popdc3	494	12.1457	176	144	1	0.568182	3	5	37.5	59	98.3333	47	1	1.69492	3	5	37.5	47	37	0	0	0	0	0	70	60	0	0	0	0	0	177	60	47	70
cgi1028:chr10:45055288-45056029	chr10	45055288	45056029	promoter-TSS (NM_024285)	91	Bves	741	19.4332	335	243	3	0.895522	7	11	38.8889	140	97.2222	107	3	2.14286	7	11	38.8889	78	59	0	0	0	0	0	117	77	0	0	0	0	0	343	144	78	121
cgi1029:chr10:45205488-45206674	chr10	45205488	45206674	Intergenic	-16074	Lin28b	1186	19.8988	420	135	2	0.47619	4	5	44.4444	180	76.2712	61	2	1.11111	4	5	44.4444	86	26	0	0	0	0	0	154	48	0	0	0	0	0	546	236	114	196
cgi1030:chr10:45297573-45298260	chr10	45297573	45298260	exon (NM_172473, exon 1 of 24)	282	Hace1	687	14.8472	146	38	0	0	0	0	0	71	69.6078	12	0	0	0	0	0	32	9	0	0	0	0	0	43	17	0	0	0	0	0	217	102	46	69
cgi1031:chr10:49502824-49503174	chr10	49502824	49503174	exon (NM_010349, exon 2 of 18)	5561	Grik2	350	6.85714	69	15	0	0	0	0	0	20	83.3333	4	0	0	0	0	0	14	4	0	0	0	0	0	35	7	0	0	0	0	0	79	24	16	39
cgi1032:chr10:49508290-49508673	chr10	49508290	49508673	promoter-TSS (NM_010349)	78	Grik2	383	9.92167	148	102	0	0	0	0	0	38	100	27	0	0	0	0	0	42	28	0	0	0	0	0	68	47	0	0	0	0	0	154	38	43	73
cgi1033:chr10:50312315-50312824	chr10	50312315	50312824	promoter-TSS (NM_198007)	95	Ascc3	509	25.5403	308	109	0	0	0	0	0	110	84.6154	35	0	0	0	0	0	65	23	0	0	0	0	0	133	51	0	0	0	0	0	341	130	73	138
cgi1034:chr10:50614049-50615138	chr10	50614049	50615138	promoter-TSS (NM_011376)	-863	Sim1	1089	8.26446	275	73	1	0.363636	3	8	27.2727	75	83.3333	19	1	1.33333	3	8	27.2727	73	20	0	0	0	0	0	127	34	0	0	0	0	0	370	90	94	186
cgi1035:chr10:50620518-50620958	chr10	50620518	50620958	intron (NM_011376, intron 1 of 10)	5281	Sim1	440	10.9091	181	82	1	0.552486	13	16	44.8276	40	83.3333	15	1	2.5	13	16	44.8276	40	16	0	0	0	0	0	101	51	0	0	0	0	0	199	48	45	106
cgi1036:chr10:51397582-51397811	chr10	51397582	51397811	exon (NM_001159389, exon 1 of 19)	131	Rfx6	229	13.1004	107	35	0	0	0	0	0	26	86.6667	9	0	0	0	0	0	32	10	0	0	0	0	0	49	16	0	0	0	0	0	119	30	37	52
cgi1037:chr10:51742207-51742800	chr10	51742207	51742800	promoter-TSS (NM_153786)	12	Vgll2	593	14.8398	220	97	1	0.454545	2	6	25	59	67.0455	32	1	1.69492	2	6	25	66	29	0	0	0	0	0	95	36	0	0	0	0	0	342	88	88	166
cgi1038:chr10:51747252-51747845	chr10	51747252	51747845	exon (NM_153786, exon 3 of 3)	5057	Vgll2	593	3.70995	71	69	0	0	0	0	0	10	45.4545	9	0	0	0	0	0	16	15	0	0	0	0	0	45	45	0	0	0	0	0	104	22	23	59
cgi1039:chr10:51953201-51954145	chr10	51953201	51954145	intron (NM_025705, intron 1 of 10)	248	Dcbld1	944	13.5593	422	204	1	0.236967	5	57	8.06452	116	90.625	55	0	0	0	0	0	100	45	0	0	0	0	0	206	104	1	0.485437	5	57	8.06452	444	128	104	212
cgi1040:chr10:52101522-52102095	chr10	52101522	52102095	5' UTR (NM_001199272, exon 1 of 9)	121	Gopc	573	20.2443	326	129	0	0	0	0	0	104	89.6552	37	0	0	0	0	0	77	34	0	0	0	0	0	145	58	0	0	0	0	0	367	116	86	165
cgi1041:chr10:52137190-52138095	chr10	52137190	52138095	exon (NM_030250, exon 1 of 5)	290	Nus1	905	17.4586	445	177	0	0	0	0	0	145	91.7722	58	0	0	0	0	0	101	42	0	0	0	0	0	199	77	0	0	0	0	0	497	158	111	228
cgi1042:chr10:52265424-52265724	chr10	52265424	52265724	promoter-TSS (NR_037920)	-29	Zfa-ps	300	16.6667	140	34	3	2.14286	31	2	93.9394	36	72	5	3	8.33333	31	2	93.9394	44	11	0	0	0	0	0	60	18	0	0	0	0	0	193	50	56	87
cgi1043:chr10:52410331-52411428	chr10	52410331	52411428	exon (NM_178675, exon 1 of 8)	573	Slc35f1	1097	10.392	393	262	4	1.01781	11	35	23.913	95	83.3333	58	4	4.21053	11	35	23.913	101	73	0	0	0	0	0	197	131	0	0	0	0	0	460	114	108	238
cgi1045:chr10:53099059-53099759	chr10	53099059	53099759	5' UTR (NM_001204983, exon 1 of 13)	248	Cep85l	700	11.4286	217	119	0	0	0	0	0	71	88.75	41	0	0	0	0	0	59	31	0	0	0	0	0	87	47	0	0	0	0	0	244	80	68	96
cgi1046:chr10:53316620-53317663	chr10	53316620	53317663	intron (NM_025541, intron 1 of 3)	375	Asf1a	1043	13.0393	344	172	0	0	0	0	0	126	92.6471	67	0	0	0	0	0	75	42	0	0	0	0	0	143	63	0	0	0	0	0	371	136	78	157
cgi1047:chr10:53349237-53350087	chr10	53349237	53350087	exon (NM_027830, exon 2 of 14)	583	Mcm9	850	14.3529	196	127	0	0	0	0	0	71	58.1967	48	0	0	0	0	0	45	32	0	0	0	0	0	80	47	0	0	0	0	0	313	122	68	123
cgi1048:chr10:53470599-53471271	chr10	53470599	53471271	promoter-TSS (NM_001081428)	-220	Fam184a	672	8.63095	132	64	1	0.757576	2	2	50	44	75.8621	24	1	2.27273	2	2	50	40	20	0	0	0	0	0	48	20	0	0	0	0	0	163	58	45	60
cgi1049:chr10:53794436-53795971	chr10	53794436	53795971	promoter-TSS (NR_038016)	398	Man1a	1535	12.6384	531	180	1	0.188324	4	1	80	167	86.0825	58	1	0.598802	4	1	80	133	43	0	0	0	0	0	231	79	0	0	0	0	0	611	194	152	265
cgi1050:chr10:55834951-55835746	chr10	55834951	55835746	exon (NM_001163833, exon 2 of 2)	8626	Msl3l2	795	15.5975	348	60	5	1.43678	12	10	54.5455	99	79.8387	20	5	5.05051	12	10	54.5455	77	10	0	0	0	0	0	172	30	0	0	0	0	0	481	124	109	248
cgi1051:chr10:55948460-55948785	chr10	55948460	55948785	promoter-TSS (NM_001033385)	-128	Tbc1d32	325	5.53846	52	36	0	0	0	0	0	17	94.4444	10	0	0	0	0	0	17	12	0	0	0	0	0	18	14	0	0	0	0	0	53	18	17	18
cgi1052:chr10:57205996-57206825	chr10	57205996	57206825	promoter-TSS (NR_045353)	220	Hsf2	829	23.1604	462	253	0	0	0	0	0	176	91.6667	97	0	0	0	0	0	116	66	0	0	0	0	0	170	90	0	0	0	0	0	489	192	121	176
cgi1053:chr10:57251825-57252411	chr10	57251825	57252411	intron (NM_019760, intron 1 of 8)	217	Serinc1	586	17.7474	277	155	0	0	0	0	0	90	86.5385	48	0	0	0	0	0	65	35	0	0	0	0	0	122	72	0	0	0	0	0	326	104	75	147
cgi1054:chr10:57351824-57352026	chr10	57351824	57352026	5' UTR (NM_008863, exon 1 of 6)	138	Pkib	202	6.93069	28	0	0	0	0	0	0	13	92.8571	0	0	0	0	0	0	8	0	0	0	0	0	0	7	0	0	0	0	0	0	29	14	8	7
cgi1055:chr10:57514538-57514806	chr10	57514538	57514806	intron (NM_020561, intron 1 of 7)	322	Smpdl3a	268	15.6716	157	79	0	0	0	0	0	40	95.2381	22	0	0	0	0	0	43	21	0	0	0	0	0	74	36	0	0	0	0	0	163	42	44	77
cgi1056:chr10:57718093-57718488	chr10	57718093	57718488	promoter-TSS (NM_027375)	17	Gcc2	395	1.01266	8	0	0	0	0	0	0	3	75	0	0	0	0	0	0	2	0	0	0	0	0	0	3	0	0	0	0	0	0	9	4	2	3
cgi1057:chr10:57785998-57786573	chr10	57785998	57786573	promoter-TSS (NM_026148)	72	Lims1	575	20.8696	313	195	0	0	0	0	0	115	95.8333	75	0	0	0	0	0	69	38	0	0	0	0	0	129	82	0	0	0	0	0	324	120	71	133
cgi1058:chr10:57909474-57910197	chr10	57909474	57910197	intron (NM_011240, intron 1 of 28)	236	Ranbp2	723	21.8534	376	107	0	0	0	0	0	147	93.038	40	0	0	0	0	0	90	29	0	0	0	0	0	139	38	0	0	0	0	0	399	158	97	144
cgi1059:chr10:57960612-57960936	chr10	57960612	57960936	promoter-TSS (NM_001162956)	89	Ccdc138	324	9.87654	75	32	0	0	0	0	0	25	78.125	11	0	0	0	0	0	20	9	0	0	0	0	0	30	12	0	0	0	0	0	87	32	22	33
cgi1060:chr10:58275007-58276847	chr10	58275007	58276847	promoter-TSS (NM_172788)	-180	Sh3rf3	1840	11.3043	602	289	1	0.166113	3	2	60	189	90.8654	97	1	0.529101	3	2	60	148	77	0	0	0	0	0	265	115	0	0	0	0	0	700	208	172	320
cgi1061:chr10:58684023-58685535	chr10	58684023	58685535	promoter-TSS (NM_001024911)	109	Sowahc	1512	12.5661	563	236	0	0	0	0	0	168	88.4211	68	0	0	0	0	0	134	52	0	0	0	0	0	261	116	0	0	0	0	0	664	190	156	318
cgi1063:chr10:58785775-58786670	chr10	58785775	58786670	5' UTR (NM_011030, exon 1 of 15)	179	P4ha1	895	17.4302	498	326	0	0	0	0	0	139	89.1026	85	0	0	0	0	0	132	78	0	0	0	0	0	227	163	0	0	0	0	0	579	156	155	268
cgi1064:chr10:58858367-58858607	chr10	58858367	58858607	Intergenic	-7946	Pla2g12b	240	15	0	0	0	0	0	0	0	0	0	0	0	0	0	0	0	0	0	0	0	0	0	0	0	0	0	0	0	0	0	127	36	28	63
cgi1065:chr10:59078872-59079483	chr10	59078872	59079483	intron (NM_001033259, intron 1 of 7)	262	Mcu	611	15.3846	169	90	1	0.591716	3	13	18.75	56	59.5745	32	1	1.78571	3	13	18.75	51	23	0	0	0	0	0	62	35	0	0	0	0	0	321	94	90	137
cgi1066:chr10:59165095-59165547	chr10	59165095	59165547	promoter-TSS (NM_144822)	-62	Micu1	452	17.6991	186	27	0	0	0	0	0	52	65	8	0	0	0	0	0	37	4	0	0	0	0	0	97	15	0	0	0	0	0	297	80	61	156
cgi1067:chr10:59342098-59342729	chr10	59342098	59342729	promoter-TSS (NM_019965)	75	Dnajb12	631	1.58479	27	9	0	0	0	0	0	9	90	4	0	0	0	0	0	4	2	0	0	0	0	0	14	3	0	0	0	0	0	28	10	4	14
cgi1068:chr10:59413980-59415143	chr10	59413980	59415143	promoter-TSS (NM_029083)	-44	Ddit4	1163	10.3181	394	275	0	0	0	0	0	114	95	74	0	0	0	0	0	101	79	0	0	0	0	0	179	122	0	0	0	0	0	409	120	105	184
cgi1069:chr10:59465529-59466041	chr10	59465529	59466041	promoter-TSS (NM_025514)	75	Anapc16	512	3.90625	50	13	0	0	0	0	0	20	100	6	0	0	0	0	0	11	4	0	0	0	0	0	19	3	0	0	0	0	0	51	20	12	19
cgi1070:chr10:59569129-59570546	chr10	59569129	59570546	intron (NM_052994, intron 1 of 10)	833	Spock2	1417	9.17431	480	304	2	0.416667	5	16	23.8095	123	94.6154	81	2	1.62602	5	16	23.8095	114	72	0	0	0	0	0	243	151	0	0	0	0	0	500	130	120	250
cgi1071:chr10:59648556-59649396	chr10	59648556	59649396	exon (NM_016803, exon 4 of 4)	33032	Chst3	840	4.52381	95	40	6	6.31579	22	2	91.6667	23	60.5263	10	6	26.087	22	2	91.6667	24	8	0	0	0	0	0	48	22	0	0	0	0	0	138	38	32	68
cgi1072:chr10:59681507-59682210	chr10	59681507	59682210	5' UTR (NM_016803, exon 1 of 4)	149	Chst3	703	16.2162	351	186	2	0.569801	8	32	20	104	91.2281	58	2	1.92308	8	32	20	77	48	0	0	0	0	0	170	80	0	0	0	0	0	393	114	82	197
cgi1073:chr10:59740206-59740695	chr10	59740206	59740695	promoter-TSS (NM_001146121)	75	Psap	489	1.63599	32	10	0	0	0	0	0	7	87.5	3	0	0	0	0	0	6	2	0	0	0	0	0	19	5	0	0	0	0	0	39	8	8	23
cgi1074:chr10:59766072-59766285	chr10	59766072	59766285	TTS (NM_001146121)	18970	Psap	213	13.1455	134	113	22	16.4179	155	17	90.1163	28	100	23	22	78.5714	155	17	90.1163	35	31	0	0	0	0	0	71	59	0	0	0	0	0	134	28	35	71
cgi1075:chr10:59809576-59809807	chr10	59809576	59809807	promoter-TSS (NM_001159572)	93	4632428N05Rik	231	22.5108	114	66	11	9.64912	92	67	57.8616	32	61.5385	17	11	34.375	92	67	57.8616	31	19	0	0	0	0	0	51	30	0	0	0	0	0	168	52	44	72
cgi1076:chr10:60148696-60149089	chr10	60148696	60149089	intron (NR_045556, intron 2 of 68)	10345	Cdh23	393	7.63359	156	74	1	0.641026	5	4	55.5556	30	100	17	1	3.33333	5	4	55.5556	36	15	0	0	0	0	0	90	42	0	0	0	0	0	159	30	39	90
cgi1077:chr10:60149336-60150528	chr10	60149336	60150528	intron (NR_045556, intron 1 of 68)	9306	Cdh23	1192	18.2886	572	283	1	0.174825	3	16	15.7895	187	85.7798	91	1	0.534759	3	16	15.7895	139	72	0	0	0	0	0	246	120	0	0	0	0	0	712	218	169	325
cgi1078:chr10:60215336-60215693	chr10	60215336	60215693	promoter-TSS (NM_023596)	15	Slc29a3	357	11.2045	145	0	0	0	0	0	0	34	85	0	0	0	0	0	0	43	0	0	0	0	0	0	68	0	0	0	0	0	0	192	40	54	98
cgi1079:chr10:60293295-60294558	chr10	60293295	60294558	5' UTR (NM_029770, exon 1 of 17)	402	Unc5b	1263	11.7181	286	71	0	0	0	0	0	108	72.973	25	0	0	0	0	0	68	14	0	0	0	0	0	110	32	0	0	0	0	0	383	148	88	147
cgi1081:chr10:60609020-60609424	chr10	60609020	60609424	intron (NM_009163, intron 1 of 14)	1191	Sgpl1	404	15.8416	198	104	3	1.51515	75	126	37.3134	58	90.625	37	2	3.44828	12	121	9.02256	61	31	0	0	0	0	0	79	36	1	1.26582	63	5	92.6471	212	64	64	84
cgi1082:chr10:60610096-60610715	chr10	60610096	60610715	promoter-TSS (NM_009163)	7	Sgpl1	619	22.6171	402	279	0	0	0	0	0	129	92.1429	99	0	0	0	0	0	100	79	0	0	0	0	0	173	101	0	0	0	0	0	447	140	110	197
cgi1083:chr10:60708640-60708851	chr10	60708640	60708851	exon (NM_001081127, exon 4 of 22)	27440	Adamts14	211	6.63507	0	0	0	0	0	0	0	0	0	0	0	0	0	0	0	0	0	0	0	0	0	0	0	0	0	0	0	0	0	32	14	8	10
cgi1084:chr10:60735876-60736403	chr10	60735876	60736403	promoter-TSS (NM_001081127)	46	Adamts14	527	20.4934	284	178	1	0.352113	10	1	90.9091	100	92.5926	54	1	1	10	1	90.9091	78	52	0	0	0	0	0	106	72	0	0	0	0	0	301	108	81	112
cgi1085:chr10:60845892-60846436	chr10	60845892	60846436	5' UTR (NM_013753, exon 1 of 20)	107	Pald1	544	17.6471	318	192	0	0	0	0	0	86	89.5833	60	0	0	0	0	0	73	47	0	0	0	0	0	159	85	0	0	0	0	0	346	96	80	170
cgi1086:chr10:60881106-60881430	chr10	60881106	60881430	intron (NM_013611, intron 1 of 2)	548	Nodal	324	8.64198	85	48	0	0	0	0	0	26	92.8571	18	0	0	0	0	0	21	11	0	0	0	0	0	38	19	0	0	0	0	0	89	28	23	38
cgi1087:chr10:60914921-60915694	chr10	60914921	60915694	5' UTR (NM_010124, exon 1 of 3)	109	Eif4ebp2	773	17.0763	355	192	0	0	0	0	0	127	96.2121	65	0	0	0	0	0	104	67	0	0	0	0	0	124	60	0	0	0	0	0	364	132	105	127
cgi1088:chr10:60938357-60938985	chr10	60938357	60938985	promoter-TSS (NM_153542)	90	Lrrc20	628	2.86624	74	70	0	0	0	0	0	18	100	15	0	0	0	0	0	15	14	0	0	0	0	0	41	41	0	0	0	0	0	74	18	15	41
cgi1089:chr10:61057879-61058143	chr10	61057879	61058143	promoter-TSS (NM_001177511)	-221	Npffr1	264	14.3939	95	30	3	3.15789	7	11	38.8889	34	89.4737	11	3	8.82353	7	11	38.8889	21	8	0	0	0	0	0	40	11	0	0	0	0	0	108	38	26	44
cgi1090:chr10:61088248-61088995	chr10	61088248	61088995	exon (NM_001177511, exon 4 of 4)	-22747	Ppa1	747	2.67738	83	30	4	4.81928	28	4	87.5	18	90	4	4	22.2222	28	4	87.5	24	7	0	0	0	0	0	41	19	0	0	0	0	0	88	20	26	42
cgi1091:chr10:61111139-61111851	chr10	61111139	61111851	exon (NM_026438, exon 1 of 11)	126	Ppa1	712	19.382	343	122	0	0	0	0	0	111	80.4348	32	0	0	0	0	0	78	29	0	0	0	0	0	154	61	0	0	0	0	0	411	138	87	186
cgi1092:chr10:61142765-61143487	chr10	61142765	61143487	promoter-TSS (NM_009120)	57	Sar1a	722	14.4044	270	107	1	0.37037	8	2	80	77	74.0385	36	0	0	0	0	0	67	22	0	0	0	0	0	126	49	1	0.793651	8	2	80	328	104	85	139
cgi1093:chr10:61158189-61159451	chr10	61158189	61159451	exon (NM_027912, exon 1 of 4)	486	Tysnd1	1262	19.6513	695	341	3	0.431655	8	35	18.6047	237	95.5645	109	2	0.843882	6	31	16.2162	196	107	0	0	0	0	0	262	125	1	0.381679	2	4	33.3333	721	248	203	270
cgi1094:chr10:61178023-61178326	chr10	61178023	61178326	intron (NM_001284300, intron 1 of 9)	164	Aifm2	303	14.5215	115	44	0	0	0	0	0	33	75	9	0	0	0	0	0	20	10	0	0	0	0	0	62	25	0	0	0	0	0	151	44	29	78
cgi1095:chr10:61245870-61247113	chr10	61245870	61247113	intron (NM_207000, intron 1 of 8)	120	H2afy2	1243	13.3548	571	315	0	0	0	0	0	150	90.3614	80	0	0	0	0	0	135	75	0	0	0	0	0	286	160	0	0	0	0	0	605	166	140	299
cgi1096:chr10:61440798-61442050	chr10	61440798	61442050	5' UTR (NM_007731, exon 1 of 41)	432	Col13a1	1252	9.10543	383	201	1	0.261097	2	5	28.5714	96	84.2105	46	0	0	0	0	0	108	63	0	0	0	0	0	179	92	1	0.558659	2	5	28.5714	442	114	119	209
cgi1097:chr10:61573453-61573843	chr10	61573453	61573843	intron (NM_027251, intron 1 of 3)	113	2010107G23Rik	390	20	182	96	1	0.549451	3	9	25	66	84.6154	29	1	1.51515	3	9	25	49	28	0	0	0	0	0	67	39	0	0	0	0	0	218	78	59	81
cgi1098:chr10:61595527-61595795	chr10	61595527	61595795	promoter-TSS (NM_009719)	-177	Neurog3	268	13.4328	167	89	0	0	0	0	0	32	88.8889	15	0	0	0	0	0	44	27	0	0	0	0	0	91	47	0	0	0	0	0	173	36	45	92
cgi1099:chr10:61596373-61596636	chr10	61596373	61596636	exon (NM_009719, exon 2 of 2)	667	Neurog3	263	21.2928	152	100	0	0	0	0	0	53	94.6429	34	0	0	0	0	0	28	21	0	0	0	0	0	71	45	0	0	0	0	0	166	56	32	78
cgi1100:chr10:61693398-61694235	chr10	61693398	61694235	exon (NM_197996, exon 1 of 8)	149	Tspan15	837	13.3811	317	64	1	0.315457	2	3	40	77	68.75	11	1	1.2987	2	3	40	77	19	0	0	0	0	0	163	34	0	0	0	0	0	429	112	100	217
cgi1101:chr10:61732465-61732729	chr10	61732465	61732729	3' UTR (NM_001146100, exon 18 of 18)	17411	Tacr2	264	3.0303	38	26	2	5.26316	18	0	100	7	87.5	3	2	28.5714	18	0	100	9	6	0	0	0	0	0	22	17	0	0	0	0	0	42	8	12	22
cgi1102:chr10:61802674-61803182	chr10	61802674	61803182	promoter-TSS (NR_038038)	241	Hk1	508	7.08661	125	73	0	0	0	0	0	35	97.2222	17	0	0	0	0	0	30	18	0	0	0	0	0	60	38	0	0	0	0	0	126	36	30	60
cgi1103:chr10:61912177-61912754	chr10	61912177	61912754	promoter-TSS (NM_181423)	-25	Supv3l1	577	10.3986	178	111	0	0	0	0	0	58	96.6667	32	0	0	0	0	0	33	22	0	0	0	0	0	87	57	0	0	0	0	0	182	60	33	89
cgi1104:chr10:61949037-61950082	chr10	61949037	61950082	promoter-TSS (NM_133672)	-7	Vps26a	1045	7.46411	224	113	1	0.446429	2	5	28.5714	70	89.7436	26	1	1.42857	2	5	28.5714	60	37	0	0	0	0	0	94	50	0	0	0	0	0	237	78	63	96
cgi1105:chr10:62040657-62041323	chr10	62040657	62041323	exon (NM_028197, exon 1 of 7)	215	2510003E04Rik	666	12.012	238	148	0	0	0	0	0	77	96.25	51	0	0	0	0	0	65	37	0	0	0	0	0	96	60	0	0	0	0	0	246	80	67	99
cgi1106:chr10:62064700-62065184	chr10	62064700	62065184	exon (NM_019553, exon 1 of 15)	104	Ddx21	484	6.61157	122	73	0	0	0	0	0	29	90.625	19	0	0	0	0	0	25	15	0	0	0	0	0	68	39	0	0	0	0	0	126	32	26	68
cgi1107:chr10:62113348-62114460	chr10	62113348	62114460	promoter-TSS (NM_053183)	42	Ddx50	1112	10.2518	324	234	1	0.308642	2	5	28.5714	82	71.9298	64	1	1.21951	2	5	28.5714	71	48	0	0	0	0	0	171	122	0	0	0	0	0	424	114	93	217
cgi1108:chr10:62188454-62189001	chr10	62188454	62189001	exon (NM_001033260, exon 1 of 4)	119	Stox1	547	5.85009	75	31	0	0	0	0	0	25	78.125	13	0	0	0	0	0	19	8	0	0	0	0	0	31	10	0	0	0	0	0	90	32	21	37
cgi1109:chr10:62254395-62255293	chr10	62254395	62255293	intron (NM_026201, intron 1 of 24)	272	Ccar1	898	20.2673	485	307	1	0.206186	2	4	33.3333	167	91.7582	113	1	0.598802	2	4	33.3333	115	71	0	0	0	0	0	203	123	0	0	0	0	0	543	182	126	235
cgi1110:chr10:62349537-62350097	chr10	62349537	62350097	Intergenic	-7055	Tet1	560	13.2143	290	162	0	0	0	0	0	67	90.5405	40	0	0	0	0	0	64	38	0	0	0	0	0	159	84	0	0	0	0	0	302	74	64	164
cgi1111:chr10:62383268-62383767	chr10	62383268	62383767	exon (NM_175194, exon 1 of 9)	137	Slc25a16	499	18.8377	216	87	0	0	0	0	0	68	72.3404	21	0	0	0	0	0	70	33	0	0	0	0	0	78	33	0	0	0	0	0	300	94	92	114
cgi1112:chr10:62409600-62409994	chr10	62409600	62409994	promoter-TSS (NM_177372)	20	Dna2	394	20.8122	176	51	0	0	0	0	0	74	90.2439	24	0	0	0	0	0	52	12	0	0	0	0	0	50	15	0	0	0	0	0	205	82	60	63
cgi1114:chr10:62442926-62443558	chr10	62442926	62443558	intron (NM_027425, intron 1 of 17)	271	Rufy2	632	7.91139	129	62	0	0	0	0	0	45	90	25	0	0	0	0	0	35	18	0	0	0	0	0	49	19	0	0	0	0	0	141	50	37	54
cgi1115:chr10:62485770-62487041	chr10	62485770	62487041	promoter-TSS (NM_026085)	191	Hnrnph3	1271	11.3297	429	186	0	0	0	0	0	129	89.5833	70	0	0	0	0	0	87	35	0	0	0	0	0	213	81	0	0	0	0	0	453	144	94	215
cgi1116:chr10:62563017-62563246	chr10	62563017	62563246	exon (NM_016864, exon 1 of 1)	228	Atoh7	229	28.821	142	53	0	0	0	0	0	60	90.9091	31	0	0	0	0	0	41	11	0	0	0	0	0	41	11	0	0	0	0	0	165	66	47	52
cgi1117:chr10:62655183-62655421	chr10	62655183	62655421	exon (NM_182992, exon 2 of 20)	11398	Mypn	238	1.68067	9	0	0	0	0	0	0	3	75	0	0	0	0	0	0	4	0	0	0	0	0	0	2	0	0	0	0	0	0	10	4	4	2
cgi1118:chr10:62706662-62707191	chr10	62706662	62707191	intron (NM_030114, intron 1 of 25)	382	Herc4	529	15.879	283	252	1	0.353357	2	3	40	80	95.2381	72	0	0	0	0	0	68	60	0	0	0	0	0	135	120	1	0.740741	2	3	40	299	84	73	142
cgi1119:chr10:62800924-62802173	chr10	62800924	62802173	exon (NM_019812, exon 1 of 9)	231	Sirt1	1249	26.4211	702	334	3	0.42735	62	52	54.386	303	91.8182	146	3	0.990099	62	52	54.386	164	82	0	0	0	0	0	235	106	0	0	0	0	0	772	330	185	257
cgi1120:chr10:62892308-62892915	chr10	62892308	62892915	promoter-TSS (NM_177612)	-234	Ctnna3	607	17.4629	202	58	0	0	0	0	0	74	69.8113	26	0	0	0	0	0	42	10	0	0	0	0	0	86	22	0	0	0	0	0	268	106	56	106
cgi1121:chr10:63046363-63046623	chr10	63046363	63046623	intron (NM_001164376, intron 5 of 17)	126234	Ctnna3	260	3.07692	13	0	0	0	0	0	0	7	87.5	0	0	0	0	0	0	0	0	0	0	0	0	0	6	0	0	0	0	0	0	15	8	1	6
cgi1122:chr10:66558929-66560220	chr10	66558929	66560220	5' UTR (NM_178606, exon 1 of 8)	161	Reep3	1291	16.8861	517	427	2	0.386847	12	146	7.59494	214	98.1651	184	2	0.934579	12	146	7.59494	138	116	0	0	0	0	0	165	127	0	0	0	0	0	529	218	139	172
cgi1123:chr10:66589517-66590199	chr10	66589517	66590199	promoter-TSS (NM_207221)	-148	Jmjd1c	682	29.6188	383	278	0	0	0	0	0	166	82.1782	116	0	0	0	0	0	90	71	0	0	0	0	0	127	91	0	0	0	0	0	484	202	118	164
cgi1124:chr10:66747513-66748245	chr10	66747513	66748245	5' UTR (NM_001036293, exon 1 of 4)	150	Nrbf2	732	21.8579	408	172	2	0.490196	58	4	93.5484	126	78.75	64	0	0	0	0	0	91	42	1	1.0989	29	2	93.5484	191	66	1	0.52356	29	2	93.5484	505	160	121	224
cgi1125:chr10:66998020-67000488	chr10	66998020	67000488	Intergenic	-1363	Egr2	2468	8.2658	645	370	2	0.310078	6	38	13.6364	175	85.7843	94	2	1.14286	6	38	13.6364	167	96	0	0	0	0	0	303	180	0	0	0	0	0	733	204	193	336
cgi1126:chr10:67001048-67001857	chr10	67001048	67001857	intron (NM_010118, intron 1 of 1)	836	Egr2	809	9.39431	293	180	1	0.341297	2	2	50	71	93.4211	41	1	1.40845	2	2	50	66	38	0	0	0	0	0	156	101	0	0	0	0	0	311	76	70	165
cgi1127:chr10:67010789-67012000	chr10	67010789	67012000	exon (NM_001005419, exon 1 of 1)	308	Ado	1211	20.1486	707	528	1	0.141443	3	18	14.2857	239	97.9508	182	1	0.41841	3	18	14.2857	178	131	0	0	0	0	0	290	215	0	0	0	0	0	714	244	178	292
cgi1128:chr10:67374925-67375310	chr10	67374925	67375310	intron (NM_178679, intron 1 of 4)	292	Zfp365	385	20.2597	203	158	1	0.492611	6	58	9.375	74	94.8718	57	1	1.35135	6	58	9.375	50	35	0	0	0	0	0	79	66	0	0	0	0	0	211	78	53	80
cgi1129:chr10:67442191-67442854	chr10	67442191	67442854	exon (NM_001081346, exon 1 of 13)	177	Rtkn2	663	12.368	246	55	0	0	0	0	0	71	86.5854	14	0	0	0	0	0	67	13	0	0	0	0	0	108	28	0	0	0	0	0	321	82	89	150
cgi1131:chr10:67739748-67740059	chr10	67739748	67740059	intron (NM_023598, intron 2 of 9)	1570	Arid5b	311	14.1479	159	26	0	0	0	0	0	35	79.5455	7	0	0	0	0	0	33	5	0	0	0	0	0	91	14	0	0	0	0	0	172	44	35	93
cgi1132:chr10:68675336-68676471	chr10	68675336	68676471	promoter-TSS (NM_001252638)	-38	Rhobtb1	1135	13.2159	469	155	0	0	0	0	0	123	82	40	0	0	0	0	0	119	35	0	0	0	0	0	227	80	0	0	0	0	0	603	150	155	298
cgi1133:chr10:68732691-68733024	chr10	68732691	68733024	exon (NM_001252638, exon 7 of 12)	56916	Rhobtb1	333	2.4024	50	45	6	12	48	6	88.8889	6	75	6	6	100	48	6	88.8889	15	14	0	0	0	0	0	29	25	0	0	0	0	0	52	8	15	29
cgi1134:chr10:68815534-68815834	chr10	68815534	68815834	promoter-TSS (NM_007659)	-24	Cdk1	300	9.33333	93	81	0	0	0	0	0	26	92.8571	22	0	0	0	0	0	29	23	0	0	0	0	0	38	36	0	0	0	0	0	95	28	29	38
cgi1135:chr10:68861162-68862294	chr10	68861162	68862294	Intergenic	-46068	Cdk1	1132	6.18375	232	156	3	1.2931	8	16	33.3333	69	98.5714	47	3	4.34783	8	16	33.3333	55	37	0	0	0	0	0	108	72	0	0	0	0	0	233	70	55	108
cgi1136:chr10:69284958-69285172	chr10	69284958	69285172	exon (NM_170728, exon 6 of 41)	-103215	Ank3	214	7.47664	32	0	0	0	0	0	0	8	50	0	0	0	0	0	0	11	0	0	0	0	0	0	13	0	0	0	0	0	0	57	16	16	25
cgi1138:chr10:69559418-69560760	chr10	69559418	69560760	exon (NM_001111121, exon 1 of 9)	220	Ccdc6	1342	16.0954	524	386	2	0.381679	67	57	54.0323	195	90.2778	137	1	0.512821	7	53	11.6667	120	92	0	0	0	0	0	209	157	1	0.478469	60	4	93.75	570	216	131	223
cgi1139:chr10:69651753-69652288	chr10	69651753	69652288	exon (NM_001111121, exon 9 of 9)	-15394	2310015B20Rik	535	5.60748	133	54	6	4.51128	47	12	79.661	30	100	6	6	20	47	12	79.661	27	9	0	0	0	0	0	76	39	0	0	0	0	0	135	30	28	77
cgi1140:chr10:69707672-69708278	chr10	69707672	69708278	promoter-TSS (NM_025807)	-49	Slc16a9	606	10.5611	208	109	1	0.480769	3	3	50	49	76.5625	31	1	2.04082	3	3	50	68	36	0	0	0	0	0	91	42	0	0	0	0	0	257	64	76	117
cgi1141:chr10:70061366-70062904	chr10	70061366	70062904	promoter-TSS (NM_178621)	-96	Phyhipl	1538	20.156	770	428	8	1.03896	23	38	37.7049	275	88.7097	164	8	2.90909	23	38	37.7049	175	93	0	0	0	0	0	320	171	0	0	0	0	0	870	310	193	367
cgi1142:chr10:70621771-70622808	chr10	70621771	70622808	promoter-TSS (NM_031397)	92	Bicc1	1037	17.3578	402	191	0	0	0	0	0	168	93.3333	89	0	0	0	0	0	97	42	0	0	0	0	0	137	60	0	0	0	0	0	448	180	109	159
cgi1143:chr10:70700386-70700921	chr10	70700386	70700921	exon (NM_009360, exon 1 of 7)	138	Tfam	535	22.4299	292	168	0	0	0	0	0	103	85.8333	50	0	0	0	0	0	59	33	0	0	0	0	0	130	85	0	0	0	0	0	348	120	69	159
cgi1144:chr10:70747481-70748341	chr10	70747481	70748341	promoter-TSS (NM_145420)	99	Ube2d1	860	12.3256	306	202	0	0	0	0	0	99	93.3962	67	0	0	0	0	0	74	49	0	0	0	0	0	133	86	0	0	0	0	0	332	106	78	148
cgi1145:chr10:70807238-70807854	chr10	70807238	70807854	promoter-TSS (NM_134007)	51	Cisd1	616	16.8831	284	144	0	0	0	0	0	92	88.4615	41	0	0	0	0	0	75	36	0	0	0	0	0	117	67	0	0	0	0	0	312	104	82	126
cgi1146:chr10:70810293-70811292	chr10	70810293	70811292	exon (NM_027184, exon 1 of 6)	252	Ipmk	999	16.6166	537	318	0	0	0	0	0	146	87.9518	93	0	0	0	0	0	149	90	0	0	0	0	0	242	135	0	0	0	0	0	591	166	163	262
cgi1148:chr10:72117506-72117789	chr10	72117506	72117789	promoter-TSS (NM_025635)	5	Zwint	283	4.947	25	14	0	0	0	0	0	13	92.8571	7	0	0	0	0	0	4	2	0	0	0	0	0	8	5	0	0	0	0	0	26	14	4	8
cgi1149:chr10:72561877-72562951	chr10	72561877	72562951	Intergenic	-12961	A330049N07Rik	1074	15.8287	458	251	5	1.0917	13	21	38.2353	154	90.5882	81	3	1.94805	8	10	44.4444	114	67	2	1.75439	5	11	31.25	190	103	0	0	0	0	0	554	170	140	244
cgi1150:chr10:74388222-74388474	chr10	74388222	74388474	Intergenic	-41628	Gnaz	252	11.9048	96	37	3	3.125	8	4	66.6667	26	86.6667	9	3	11.5385	8	4	66.6667	27	10	0	0	0	0	0	43	18	0	0	0	0	0	115	30	30	55
cgi1151:chr10:74429649-74430220	chr10	74429649	74430220	promoter-TSS (NM_010311)	-41	Gnaz	571	23.8179	326	204	3	0.920245	8	25	24.2424	124	91.1765	78	2	1.6129	6	22	21.4286	80	52	0	0	0	0	0	122	74	1	0.819672	2	3	40	355	136	90	129
cgi1152:chr10:74454148-74454472	chr10	74454148	74454472	exon (NM_010311, exon 3 of 4)	24334	Gnaz	324	12.3457	87	4	2	2.29885	4	4	50	25	62.5	2	2	8	4	4	50	23	2	0	0	0	0	0	39	0	0	0	0	0	0	159	40	43	76
cgi1153:chr10:74499712-74500045	chr10	74499712	74500045	promoter-TSS (NM_029781)	45	Rab36	333	12.6126	105	12	1	0.952381	3	4	42.8571	32	76.1905	2	1	3.125	3	4	42.8571	24	3	0	0	0	0	0	49	7	0	0	0	0	0	136	42	32	62
cgi1154:chr10:74523130-74524954	chr10	74523130	74524954	exon (NM_001081412, exon 1 of 23)	401	Bcr	1824	13.4868	632	381	23	3.63924	80	71	52.9801	208	84.5528	123	23	11.0577	80	71	52.9801	159	88	0	0	0	0	0	265	170	0	0	0	0	0	707	246	173	288
cgi1155:chr10:74674650-74675192	chr10	74674650	74675192	promoter-TSS (NM_001145826)	103	Specc1l	542	16.2362	232	86	0	0	0	0	0	79	89.7727	32	0	0	0	0	0	60	26	0	0	0	0	0	93	28	0	0	0	0	0	254	88	64	102
cgi1156:chr10:74779628-74780455	chr10	74779628	74780455	intron (NM_009630, intron 1 of 2)	354	Adora2a	827	20.3144	487	221	8	1.64271	20	52	27.7778	147	87.5	69	8	5.44218	20	52	27.7778	119	51	0	0	0	0	0	221	101	0	0	0	0	0	574	168	138	268
cgi1157:chr10:74979794-74980335	chr10	74979794	74980335	promoter-TSS (NM_175133)	2	Gucd1	541	11.8299	141	77	1	0.70922	2	5	28.5714	46	71.875	25	1	2.17391	2	5	28.5714	41	22	0	0	0	0	0	54	30	0	0	0	0	0	221	64	58	99
cgi1158:chr10:74980773-74981091	chr10	74980773	74981091	promoter-TSS (NM_175133)	145	Snrpd3	318	6.28931	42	4	0	0	0	0	0	20	100	2	0	0	0	0	0	6	2	0	0	0	0	0	16	0	0	0	0	0	0	42	20	6	16
cgi1159:chr10:75022595-75023100	chr10	75022595	75023100	exon (NM_198860, exon 1 of 4)	227	Fam211b	505	22.1782	262	220	1	0.381679	2	5	28.5714	102	91.0714	90	1	0.980392	2	5	28.5714	61	53	0	0	0	0	0	99	77	0	0	0	0	0	290	112	69	109
cgi1160:chr10:75130050-75130821	chr10	75130050	75130821	intron (NM_172549, intron 29 of 36)	-23683	Susd2	771	14.786	348	285	0	0	0	0	0	95	83.3333	77	0	0	0	0	0	95	78	0	0	0	0	0	158	130	0	0	0	0	0	406	114	113	179
cgi1161:chr10:75226823-75227261	chr10	75226823	75227261	promoter-TSS (NM_172549)	60	Cabin1	438	11.8721	154	102	0	0	0	0	0	51	98.0769	36	0	0	0	0	0	29	21	0	0	0	0	0	74	45	0	0	0	0	0	163	52	31	80
cgi1163:chr10:75322418-75323085	chr10	75322418	75323085	intron (NM_010798, intron 1 of 2)	243	Mif	667	11.994	243	67	0	0	0	0	0	49	61.25	7	0	0	0	0	0	57	16	0	0	0	0	0	137	44	0	0	0	0	0	361	80	103	178
cgi1164:chr10:75355972-75356336	chr10	75355972	75356336	promoter-TSS (NM_024440)	11	Derl3	364	0.549451	2	1	0	0	0	0	0	2	100	1	0	0	0	0	0	0	0	0	0	0	0	0	0	0	0	0	0	0	0	2	2	0	0
cgi1165:chr10:75383885-75384688	chr10	75383885	75384688	promoter-TSS (NM_001161853)	72	Smarcb1	803	10.4608	219	114	0	0	0	0	0	78	92.8571	41	0	0	0	0	0	44	23	0	0	0	0	0	97	50	0	0	0	0	0	232	84	47	101
cgi1166:chr10:75398569-75399098	chr10	75398569	75399098	intron (NM_175329, intron 1 of 3)	516	Chchd10	529	12.4764	204	122	15	7.35294	116	125	48.1328	49	74.2424	33	15	30.6122	116	125	48.1328	61	38	0	0	0	0	0	94	51	0	0	0	0	0	301	66	74	161
cgi1167:chr10:75495234-75495599	chr10	75495234	75495599	promoter-TSS (NM_177475)	60	Zfp280b	365	8.76712	89	56	0	0	0	0	0	27	84.375	19	0	0	0	0	0	19	11	0	0	0	0	0	43	26	0	0	0	0	0	95	32	20	43
cgi1168:chr10:75700501-75700898	chr10	75700501	75700898	promoter-TSS (NM_133182)	-90	Prmt2	397	5.54156	67	51	0	0	0	0	0	20	90.9091	13	0	0	0	0	0	13	10	0	0	0	0	0	34	28	0	0	0	0	0	70	22	14	34
cgi1169:chr10:75807507-75808314	chr10	75807507	75808314	exon (NM_001081419, exon 1 of 38)	125	Dip2a	807	17.596	393	158	0	0	0	0	0	131	92.2535	53	0	0	0	0	0	93	37	0	0	0	0	0	169	68	0	0	0	0	0	416	142	97	177
cgi1171:chr10:75905041-75905836	chr10	75905041	75905836	5' UTR (NM_001282992, exon 1 of 42)	218	Pcnt	795	17.8616	374	186	0	0	0	0	0	115	80.9859	61	0	0	0	0	0	74	44	0	0	0	0	0	185	81	0	0	0	0	0	471	142	89	240
cgi1172:chr10:75931421-75931943	chr10	75931421	75931943	promoter-TSS (NM_019434)	-34	Mcm3ap	522	11.1111	183	62	0	0	0	0	0	51	87.931	16	0	0	0	0	0	46	15	0	0	0	0	0	86	31	0	0	0	0	0	202	58	49	95
cgi1173:chr10:75994075-75994473	chr10	75994075	75994473	promoter-TSS (NM_146006)	-98	Lss	398	13.5678	180	44	0	0	0	0	0	50	92.5926	10	0	0	0	0	0	38	8	0	0	0	0	0	92	26	0	0	0	0	0	187	54	40	93
cgi1174:chr10:76059080-76059530	chr10	76059080	76059530	exon (NM_146007, exon 28 of 28)	20912	Ftcd	450	7.55556	78	15	6	7.69231	32	0	100	23	67.6471	6	6	26.087	32	0	100	18	4	0	0	0	0	0	37	5	0	0	0	0	0	115	34	28	53
cgi1175:chr10:76077123-76077371	chr10	76077123	76077371	exon (NM_146007, exon 3 of 28)	8902	Col6a2	248	9.67742	85	69	12	14.1176	83	30	73.4513	23	95.8333	15	12	52.1739	83	30	73.4513	21	17	0	0	0	0	0	41	37	0	0	0	0	0	87	24	22	41
cgi1176:chr10:76086026-76086241	chr10	76086026	76086241	promoter-TSS (NM_146007)	15	Col6a2	215	10.2326	84	52	1	1.19048	2	3	40	20	90.9091	16	1	5	2	3	40	19	12	0	0	0	0	0	45	24	0	0	0	0	0	87	22	20	45
cgi1177:chr10:76424376-76424877	chr10	76424376	76424877	promoter-TSS (NM_021568)	65	Pcbp3	501	10.3792	155	71	0	0	0	0	0	49	94.2308	26	0	0	0	0	0	37	19	0	0	0	0	0	69	26	0	0	0	0	0	166	52	39	75
cgi1178:chr10:76495225-76496222	chr10	76495225	76496222	promoter-TSS (NM_031196)	-233	Slc19a1	997	1.60481	71	46	1	1.40845	4	12	25	14	87.5	8	1	7.14286	4	12	25	32	19	0	0	0	0	0	25	19	0	0	0	0	0	73	16	32	25
cgi1179:chr10:76628295-76628927	chr10	76628295	76628927	intron (NM_009929, intron 2 of 41)	664	Col18a1	632	13.6076	319	128	1	0.31348	2	5	28.5714	78	90.6977	40	1	1.28205	2	5	28.5714	67	28	0	0	0	0	0	174	60	0	0	0	0	0	343	86	73	184
cgi1180:chr10:76721652-76722590	chr10	76721652	76722590	promoter-TSS (NR_026944)	76	Pofut2	938	8.52878	236	149	0	0	0	0	0	71	88.75	49	0	0	0	0	0	83	49	0	0	0	0	0	82	51	0	0	0	0	0	256	80	88	88
cgi1181:chr10:76728528-76728745	chr10	76728528	76728745	exon (NM_030262, exon 6 of 9)	6592	Pofut2	217	7.37327	60	58	14	23.3333	70	20	77.7778	16	100	14	14	87.5	70	20	77.7778	13	13	0	0	0	0	0	31	31	0	0	0	0	0	60	16	13	31
cgi1182:chr10:76880516-76881279	chr10	76880516	76881279	promoter-TSS (NR_027377)	120	Adarb1	763	15.2031	299	236	1	0.334448	2	6	25	108	93.1034	80	1	0.925926	2	6	25	85	70	0	0	0	0	0	106	86	0	0	0	0	0	310	116	87	107
cgi1183:chr10:76978305-76978840	chr10	76978305	76978840	promoter-TSS (NM_133998)	-15	Fam207a	535	8.97196	122	64	0	0	0	0	0	45	93.75	21	0	0	0	0	0	24	14	0	0	0	0	0	53	29	0	0	0	0	0	125	48	24	53
cgi1184:chr10:77044323-77044870	chr10	77044323	77044870	promoter-TSS (NM_145925)	85	Pttg1ip	547	2.92505	56	56	0	0	0	0	0	14	87.5	14	0	0	0	0	0	9	9	0	0	0	0	0	33	33	0	0	0	0	0	58	16	9	33
cgi1185:chr10:77068694-77069562	chr10	77068694	77069562	intron (NM_019929, intron 1 of 3)	149	Sumo3	868	22.1198	411	246	0	0	0	0	0	172	89.5833	103	0	0	0	0	0	85	52	0	0	0	0	0	154	91	0	0	0	0	0	478	192	99	187
cgi1186:chr10:77084825-77085609	chr10	77084825	77085609	intron (NM_019803, intron 1 of 5)	151	Ube2g2	784	17.0918	344	230	2	0.581395	4	9	30.7692	113	84.3284	66	1	0.884956	2	5	28.5714	94	64	0	0	0	0	0	137	100	1	0.729927	2	4	33.3333	397	134	105	158
cgi1187:chr10:77127015-77127332	chr10	77127015	77127332	Intergenic	-22140	Tspear	317	13.8801	167	119	20	11.976	88	73	54.6584	42	95.4545	26	20	47.619	88	73	54.6584	51	39	0	0	0	0	0	74	54	0	0	0	0	0	180	44	55	81
cgi1188:chr10:77140519-77140762	chr10	77140519	77140762	Intergenic	-8673	Tspear	243	18.93	137	79	0	0	0	0	0	43	93.4783	28	0	0	0	0	0	33	21	0	0	0	0	0	61	30	0	0	0	0	0	143	46	34	63
cgi1189:chr10:77364833-77365282	chr10	77364833	77365282	intron (NM_145152, intron 1 of 1)	223	Lrrc3	449	11.5813	152	73	0	0	0	0	0	46	88.4615	27	0	0	0	0	0	43	21	0	0	0	0	0	63	25	0	0	0	0	0	162	52	43	67
cgi1190:chr10:77441018-77441571	chr10	77441018	77441571	promoter-TSS (NM_026431)	-100	1810043G02Rik	553	19.1682	312	139	0	0	0	0	0	96	90.566	51	0	0	0	0	0	79	36	0	0	0	0	0	137	52	0	0	0	0	0	339	106	83	150
cgi1191:chr10:77472062-77472709	chr10	77472062	77472709	exon (NM_008826, exon 1 of 22)	155	Pfkl	647	8.03709	149	93	0	0	0	0	0	45	86.5385	31	0	0	0	0	0	43	24	0	0	0	0	0	61	38	0	0	0	0	0	169	52	46	71
cgi1193:chr10:77497173-77497438	chr10	77497173	77497438	intron (NM_001271559, intron 9 of 11)	-7726	Dnmt3l	265	16.6038	132	85	18	13.6364	83	31	72.807	36	81.8182	20	18	50	83	31	72.807	39	27	0	0	0	0	0	57	38	0	0	0	0	0	157	44	42	71
cgi1195:chr10:77531859-77532585	chr10	77531859	77532585	5' UTR (NM_015790, exon 1 of 7)	109	Icosl	726	15.7025	364	139	0	0	0	0	0	104	91.2281	39	0	0	0	0	0	94	34	0	0	0	0	0	166	66	0	0	0	0	0	410	114	107	189
cgi1196:chr10:77632192-77632621	chr10	77632192	77632621	exon (NM_138601, exon 1 of 7)	106	D10Jhu81e	429	3.2634	39	36	0	0	0	0	0	14	100	11	0	0	0	0	0	11	11	0	0	0	0	0	14	14	0	0	0	0	0	39	14	11	14
cgi1197:chr10:77647732-77648039	chr10	77647732	77648039	promoter-TSS (NM_029546)	8	Pwp2	307	16.9381	106	20	0	0	0	0	0	35	67.3077	10	0	0	0	0	0	24	4	0	0	0	0	0	47	6	0	0	0	0	0	170	52	32	86
cgi1198:chr10:77706912-77707588	chr10	77706912	77707588	5' UTR (NM_001081055, exon 1 of 23)	137	Trappc10	676	16.8639	305	173	0	0	0	0	0	104	91.2281	63	0	0	0	0	0	80	44	0	0	0	0	0	121	66	0	0	0	0	0	325	114	84	127
cgi1199:chr10:77814655-77815270	chr10	77814655	77815270	promoter-TSS (NM_053014)	-518	Agpat3	615	29.2683	365	209	2	0.547945	9	68	11.6883	165	91.6667	98	2	1.21212	9	68	11.6883	83	53	0	0	0	0	0	117	58	0	0	0	0	0	399	180	88	131
cgi1200:chr10:77875375-77875866	chr10	77875375	77875866	exon (NM_010925, exon 1 of 13)	167	Rrp1	491	11.8126	167	121	0	0	0	0	0	56	96.5517	38	0	0	0	0	0	56	40	0	0	0	0	0	55	43	0	0	0	0	0	169	58	56	55
cgi1201:chr10:77888379-77888712	chr10	77888379	77888712	exon (NM_007793, exon 1 of 3)	131	Cstb	333	2.4024	20	20	0	0	0	0	0	6	75	6	0	0	0	0	0	9	9	0	0	0	0	0	5	5	0	0	0	0	0	33	8	16	9
cgi1202:chr10:77927253-77927822	chr10	77927253	77927822	exon (NM_172134, exon 1 of 11)	155	Pdxk	569	16.8717	319	211	0	0	0	0	0	84	87.5	53	0	0	0	0	0	80	55	0	0	0	0	0	155	103	0	0	0	0	0	356	96	87	173
cgi1203:chr10:77944744-77945117	chr10	77944744	77945117	Intergenic	-17238	Pdxk	373	10.7239	87	36	2	2.29885	20	48	29.4118	25	62.5	10	2	8	20	48	29.4118	18	7	0	0	0	0	0	44	19	0	0	0	0	0	170	40	37	93
cgi1206:chr10:78215135-78215696	chr10	78215135	78215696	exon (NM_027630, exon 1 of 7)	396	Ccdc105	561	1.06952	12	0	0	0	0	0	0	4	66.6667	0	0	0	0	0	0	1	0	0	0	0	0	0	7	0	0	0	0	0	0	26	6	2	18
cgi1207:chr10:78243094-78243420	chr10	78243094	78243420	promoter-TSS (NM_009200)	16	Slc1a6	326	12.8834	140	62	0	0	0	0	0	37	88.0952	17	0	0	0	0	0	37	21	0	0	0	0	0	66	24	0	0	0	0	0	151	42	39	70
cgi1208:chr10:78996118-78996659	chr10	78996118	78996659	exon (NM_015817, exon 1 of 6)	143	Ppap2c	541	8.13309	132	80	2	1.51515	7	6	53.8462	32	72.7273	17	1	3.125	2	6	25	29	20	0	0	0	0	0	71	43	1	1.40845	5	0	100	167	44	35	88
cgi1209:chr10:79017200-79018000	chr10	79017200	79018000	intron (NM_027422, intron 1 of 13)	236	Mier2	800	22.75	405	179	0	0	0	0	0	153	84.0659	60	0	0	0	0	0	92	48	0	0	0	0	0	160	71	0	0	0	0	0	486	182	107	197
cgi1210:chr10:79075027-79075237	chr10	79075027	79075237	exon (NM_001168624, exon 2 of 2)	1631	C2cd4c	210	12.381	92	49	2	2.17391	4	5	44.4444	21	80.7692	13	2	9.52381	4	5	44.4444	31	16	0	0	0	0	0	40	20	0	0	0	0	0	108	26	35	47
cgi1211:chr10:79076524-79076835	chr10	79076524	79076835	promoter-TSS (NM_001168624)	83	C2cd4c	311	12.2186	87	60	1	1.14943	2	6	25	32	84.2105	22	1	3.125	2	6	25	23	15	0	0	0	0	0	32	23	0	0	0	0	0	105	38	29	38
cgi1212:chr10:79099934-79100840	chr10	79099934	79100840	exon (NM_001024539, exon 1 of 13)	276	Shc2	906	21.4128	486	310	0	0	0	0	0	176	90.7216	115	0	0	0	0	0	119	81	0	0	0	0	0	191	114	0	0	0	0	0	556	194	133	229
cgi1213:chr10:79132052-79132717	chr10	79132052	79132717	exon (NM_148934, exon 1 of 2)	230	Tpgs1	665	17.4436	300	201	0	0	0	0	0	107	92.2414	73	0	0	0	0	0	76	49	0	0	0	0	0	117	79	0	0	0	0	0	318	116	79	123
cgi1214:chr10:79138148-79138623	chr10	79138148	79138623	exon (NM_148934, exon 2 of 2)	6231	Tpgs1	475	14.7368	243	155	34	13.9918	141	45	75.8065	63	90	36	34	53.9683	141	45	75.8065	70	46	0	0	0	0	0	110	73	0	0	0	0	0	281	70	82	129
cgi1215:chr10:79144439-79145093	chr10	79144439	79145093	promoter-TSS (NM_177613)	-174	Cdc34	654	10.7034	175	129	1	0.571429	2	4	33.3333	69	98.5714	50	1	1.44928	2	4	33.3333	39	30	0	0	0	0	0	67	49	0	0	0	0	0	176	70	39	67
cgi1217:chr10:79179007-79180785	chr10	79179007	79180785	exon (NM_008226, exon 1 of 8)	517	Hcn2	1778	11.0236	439	184	2	0.455581	16	184	8	167	85.2041	68	2	1.1976	16	184	8	104	52	0	0	0	0	0	168	64	0	0	0	0	0	523	196	121	206
cgi1218:chr10:79187214-79187534	chr10	79187214	79187534	exon (NM_008226, exon 2 of 8)	7995	Hcn2	320	5	53	51	10	18.8679	378	65	85.3273	15	93.75	14	9	60	372	38	90.7317	6	6	0	0	0	0	0	32	31	1	3.125	6	27	18.1818	54	16	6	32
cgi1219:chr10:79197828-79198908	chr10	79197828	79198908	TTS (NM_172551)	10958	Polrmt	1080	15.9259	481	274	79	16.4241	1240	435	74.0299	152	88.3721	82	77	50.6579	1156	333	77.636	101	58	1	0.990099	8	98	7.54717	228	134	1	0.438596	76	4	95	554	172	123	259
cgi1221:chr10:79209217-79209458	chr10	79209217	79209458	promoter-TSS (NM_172551)	-12	Polrmt	241	14.9378	91	76	0	0	0	0	0	36	100	29	0	0	0	0	0	28	22	0	0	0	0	0	27	25	0	0	0	0	0	92	36	29	27
cgi1222:chr10:79217754-79218041	chr10	79217754	79218041	promoter-TSS (NM_023304)	34	Fgf22	287	13.2404	97	43	4	4.12371	11	17	39.2857	31	81.5789	12	4	12.9032	11	17	39.2857	27	13	0	0	0	0	0	39	18	0	0	0	0	0	120	38	36	46
cgi1223:chr10:79229208-79230511	chr10	79229208	79230511	promoter-TSS (NM_144528)	-163	Rnf126	1303	17.3446	599	293	0	0	0	0	0	213	94.2478	116	0	0	0	0	0	143	67	0	0	0	0	0	243	110	0	0	0	0	0	645	226	153	266
cgi1224:chr10:79239879-79240203	chr10	79239879	79240203	promoter-TSS (NM_031380)	22	Fstl3	324	17.284	146	57	5	3.42466	19	38	33.3333	43	76.7857	20	5	11.6279	19	38	33.3333	41	19	0	0	0	0	0	62	18	0	0	0	0	0	181	56	51	74
cgi1225:chr10:79242682-79242964	chr10	79242682	79242964	exon (NM_031380, exon 3 of 5)	2804	Fstl3	282	8.51064	75	44	1	1.33333	2	3	40	22	91.6667	13	1	4.54545	2	3	40	18	13	0	0	0	0	0	35	18	0	0	0	0	0	80	24	19	37
cgi1226:chr10:79256222-79256597	chr10	79256222	79256597	promoter-TSS (NM_023128)	93	Palm	375	16.5333	148	122	0	0	0	0	0	59	95.1613	47	0	0	0	0	0	36	28	0	0	0	0	0	53	47	0	0	0	0	0	152	62	37	53
cgi1228:chr10:79282150-79282452	chr10	79282150	79282452	exon (NM_023128, exon 9 of 9)	-1465	Misp	302	10.596	114	50	13	11.4035	95	23	80.5085	26	81.25	13	13	50	95	23	80.5085	26	9	0	0	0	0	0	62	28	0	0	0	0	0	144	32	33	79
cgi1229:chr10:79316818-79318094	chr10	79316818	79318094	non-coding (NR_029447, exon 1 of 1)	260	E130317F20Rik	1276	8.77743	296	253	0	0	0	0	0	109	97.3214	96	0	0	0	0	0	55	46	0	0	0	0	0	132	111	0	0	0	0	0	300	112	55	133
cgi1230:chr10:79337001-79337458	chr10	79337001	79337458	non-coding (NR_033210, exon 1 of 6)	149	BC005764	457	18.3807	220	112	0	0	0	0	0	78	92.8571	44	0	0	0	0	0	43	23	0	0	0	0	0	99	45	0	0	0	0	0	239	84	46	109
cgi1231:chr10:79344807-79345034	chr10	79344807	79345034	intron (NM_011178, intron 4 of 4)	2509	Prtn3	227	4.40529	33	30	7	21.2121	30	16	65.2174	10	100	7	7	70	30	16	65.2174	9	9	0	0	0	0	0	14	14	0	0	0	0	0	33	10	9	14
cgi1232:chr10:79361921-79362169	chr10	79361921	79362169	exon (NM_001163276, exon 8 of 15)	8447	Cfd	248	8.06452	52	0	0	0	0	0	0	12	60	0	0	0	0	0	0	17	0	0	0	0	0	0	23	0	0	0	0	0	0	81	20	25	36
cgi1234:chr10:79371463-79371665	chr10	79371463	79371665	exon (NM_001163276, exon 1 of 15)	119	Med16	202	1.9802	7	5	0	0	0	0	0	4	100	2	0	0	0	0	0	0	0	0	0	0	0	0	3	3	0	0	0	0	0	10	4	1	5
cgi1235:chr10:79379553-79379929	chr10	79379553	79379929	promoter-TSS (NM_177994)	25	Kiss1r	376	13.2979	177	136	0	0	0	0	0	47	94	35	0	0	0	0	0	56	45	0	0	0	0	0	74	56	0	0	0	0	0	194	50	60	84
cgi1236:chr10:79383776-79384733	chr10	79383776	79384733	intron (NM_053244, intron 4 of 4)	4539	Kiss1r	957	2.92581	95	78	18	18.9474	112	33	77.2414	28	100	22	18	64.2857	112	33	77.2414	30	24	0	0	0	0	0	37	32	0	0	0	0	0	95	28	30	37
cgi1237:chr10:79389330-79390581	chr10	79389330	79390581	promoter-TSS (NM_001288625)	-130	Arid3a	1251	14.3885	520	182	1	0.192308	4	6	40	128	71.1111	58	1	0.78125	4	6	40	100	39	0	0	0	0	0	292	85	0	0	0	0	0	677	180	129	368
cgi1239:chr10:79433564-79434109	chr10	79433564	79434109	exon (NM_130455, exon 1 of 9)	368	Grin3b	545	19.0826	295	162	3	1.01695	6	10	37.5	93	89.4231	50	3	3.22581	6	10	37.5	77	45	0	0	0	0	0	125	67	0	0	0	0	0	339	104	89	146
cgi1240:chr10:79439529-79440516	chr10	79439529	79440516	TTS (NM_130455)	6554	Grin3b	987	16.0081	602	452	102	16.9435	640	177	78.3354	152	96.2025	114	102	67.1053	640	177	78.3354	171	127	0	0	0	0	0	279	211	0	0	0	0	0	622	158	176	288
cgi1241:chr10:79441069-79441342	chr10	79441069	79441342	exon (NM_001003949, exon 8 of 11)	5869	Tmem259	273	4.3956	33	28	9	27.2727	44	3	93.617	11	91.6667	9	9	81.8182	44	3	93.617	7	6	0	0	0	0	0	15	13	0	0	0	0	0	37	12	8	17
cgi1242:chr10:79451127-79451576	chr10	79451127	79451576	promoter-TSS (NM_007725)	7	Cnn2	449	20.0445	244	156	0	0	0	0	0	86	95.5556	57	0	0	0	0	0	52	31	0	0	0	0	0	106	68	0	0	0	0	0	250	90	52	108
cgi1243:chr10:79476364-79476683	chr10	79476364	79476683	intron (NM_013850, intron 41 of 45)	-2893	Hmha1	319	3.76176	47	46	10	21.2766	81	18	81.8182	11	91.6667	10	10	90.9091	81	18	81.8182	12	12	0	0	0	0	0	24	24	0	0	0	0	0	48	12	12	24
cgi1244:chr10:79502246-79502630	chr10	79502246	79502630	promoter-TSS (NM_025554)	-34	Polr2e	384	15.625	154	21	0	0	0	0	0	51	85	8	0	0	0	0	0	38	4	0	0	0	0	0	65	9	0	0	0	0	0	167	60	39	68
cgi1245:chr10:79516057-79516957	chr10	79516057	79516957	promoter-TSS (NM_001037741)	252	Gpx4	900	10.6667	204	110	1	0.490196	2	2	50	84	87.5	48	1	1.19048	2	2	50	43	27	0	0	0	0	0	77	35	0	0	0	0	0	235	96	51	88
cgi1247:chr10:79565060-79565509	chr10	79565060	79565509	intron (NM_183426, intron 1 of 31)	162	Sbno2	449	22.2717	231	102	0	0	0	0	0	81	81	41	0	0	0	0	0	49	20	0	0	0	0	0	101	41	0	0	0	0	0	284	100	58	126
cgi1248:chr10:79578086-79579685	chr10	79578086	79579685	promoter-TSS (NM_011492)	-395	Stk11	1599	7.50469	301	241	0	0	0	0	0	117	97.5	98	0	0	0	0	0	57	42	0	0	0	0	0	127	101	0	0	0	0	0	320	120	59	141
cgi1249:chr10:79579930-79580137	chr10	79579930	79580137	intron (NM_011492, intron 1 of 9)	753	Stk11	207	11.5942	57	26	0	0	0	0	0	20	83.3333	8	0	0	0	0	0	10	6	0	0	0	0	0	27	12	0	0	0	0	0	88	24	13	51
cgi1250:chr10:79594170-79594979	chr10	79594170	79594979	non-coding (NR_036582, exon 11 of 11)	5557	Dos	809	10.6304	238	45	17	7.14286	95	37	71.9697	68	79.0698	17	17	25	95	37	71.9697	59	11	0	0	0	0	0	111	17	0	0	0	0	0	326	86	81	159
cgi1251:chr10:79601515-79602290	chr10	79601515	79602290	non-coding (NR_036582, exon 1 of 11)	209	Dos	775	18.0645	365	197	4	1.09589	53	19	73.6111	136	97.1429	77	1	0.735294	3	15	16.6667	91	54	0	0	0	0	0	138	66	3	2.17391	50	4	92.5926	395	140	97	158
cgi1252:chr10:79604099-79604359	chr10	79604099	79604359	promoter-TSS (NM_025313)	-831	Atp5d	260	20.7692	130	26	0	0	0	0	0	40	74.0741	5	0	0	0	0	0	32	4	0	0	0	0	0	58	17	0	0	0	0	0	177	54	45	78
cgi1253:chr10:79605041-79605356	chr10	79605041	79605356	5' UTR (NM_025313, exon 1 of 4)	139	Atp5d	315	7.61905	55	45	1	1.81818	2	5	28.5714	23	95.8333	19	1	4.34783	2	5	28.5714	18	15	0	0	0	0	0	14	11	0	0	0	0	0	56	24	18	14
cgi1254:chr10:79610921-79613780	chr10	79610921	79613780	intron (NM_021565, intron 1 of 8)	1316	Midn	2859	8.39454	815	420	1	0.122699	2	6	25	201	83.75	105	1	0.497512	2	6	25	179	94	0	0	0	0	0	435	221	0	0	0	0	0	906	240	197	469
cgi1256:chr10:79627330-79627607	chr10	79627330	79627607	Intergenic	-3117	Cirbp	277	7.22022	21	13	0	0	0	0	0	11	55	7	0	0	0	0	0	3	3	0	0	0	0	0	7	3	0	0	0	0	0	54	20	9	25
cgi1257:chr10:79630276-79631087	chr10	79630276	79631087	promoter-TSS (NM_007705)	96	Cirbp	811	9.61776	179	132	0	0	0	0	0	67	85.8974	46	0	0	0	0	0	37	28	0	0	0	0	0	75	58	0	0	0	0	0	196	78	40	78
cgi1258:chr10:79634544-79634777	chr10	79634544	79634777	TTS (NM_007705)	-1028	1600002K03Rik	233	18.0258	74	21	5	6.75676	36	5	87.8049	25	59.5238	5	5	20	36	5	87.8049	23	8	0	0	0	0	0	26	8	0	0	0	0	0	145	42	42	61
cgi1259:chr10:79642040-79642421	chr10	79642040	79642421	promoter-TSS (NM_007909)	4	Efna2	381	6.82415	66	64	0	0	0	0	0	26	100	24	0	0	0	0	0	9	9	0	0	0	0	0	31	31	0	0	0	0	0	66	26	9	31
cgi1260:chr10:79649398-79649717	chr10	79649398	79649717	exon (NM_007909, exon 2 of 4)	7331	Efna2	319	9.40439	122	87	15	12.2951	119	34	77.7778	29	96.6667	18	15	51.7241	119	34	77.7778	30	23	0	0	0	0	0	63	46	0	0	0	0	0	123	30	30	63
cgi1261:chr10:79653187-79653488	chr10	79653187	79653488	TTS (NM_007909)	11111	Efna2	301	15.2824	114	50	2	1.75439	4	9	30.7692	44	95.6522	19	2	4.54545	4	9	30.7692	27	11	0	0	0	0	0	43	20	0	0	0	0	0	119	46	28	45
cgi1263:chr10:79689082-79689677	chr10	79689082	79689677	promoter-TSS (NM_023431)	37	Mum1	595	4.03361	75	53	0	0	0	0	0	23	95.8333	14	0	0	0	0	0	26	19	0	0	0	0	0	26	20	0	0	0	0	0	76	24	26	26
cgi1265:chr10:79723482-79723842	chr10	79723482	79723842	promoter-TSS (NM_010255)	51	Gamt	360	2.77778	34	34	0	0	0	0	0	8	80	8	0	0	0	0	0	9	9	0	0	0	0	0	17	17	0	0	0	0	0	40	10	11	19
cgi1266:chr10:79727408-79728023	chr10	79727408	79728023	promoter-TSS (NM_001122605)	-20	Dazap1	615	25.3659	313	85	0	0	0	0	0	136	87.1795	31	0	0	0	0	0	63	15	0	0	0	0	0	114	39	0	0	0	0	0	365	156	77	132
cgi1267:chr10:79755056-79755648	chr10	79755056	79755648	intron (NM_009091, intron 1 of 3)	176	Rps15	592	18.9189	310	214	1	0.322581	2	3	40	102	91.0714	73	1	0.980392	2	3	40	75	55	0	0	0	0	0	133	86	0	0	0	0	0	337	112	78	147
cgi1268:chr10:79767520-79767836	chr10	79767520	79767836	exon (NM_011789, exon 5 of 14)	3113	Apc2	316	17.0886	184	2	1	0.543478	2	2	50	45	83.3333	2	1	2.22222	2	2	50	51	0	0	0	0	0	0	88	0	0	0	0	0	0	207	54	57	96
cgi1269:chr10:79768916-79769242	chr10	79768916	79769242	exon (NM_011789, exon 8 of 14)	4514	Apc2	326	4.90798	47	38	13	27.6596	63	11	85.1351	16	100	13	13	81.25	63	11	85.1351	9	4	0	0	0	0	0	22	21	0	0	0	0	0	47	16	9	22
cgi1270:chr10:79775239-79776122	chr10	79775239	79776122	exon (NM_011789, exon 14 of 14)	7612	2310011J03Rik	883	4.53001	107	71	16	14.9533	77	13	85.5556	29	72.5	18	16	55.1724	77	13	85.5556	27	19	0	0	0	0	0	51	34	0	0	0	0	0	135	40	35	60
cgi1271:chr10:79777754-79778298	chr10	79777754	79778298	exon (NM_011789, exon 14 of 14)	5267	2310011J03Rik	544	1.47059	34	0	0	0	0	0	0	7	87.5	0	0	0	0	0	0	9	0	0	0	0	0	0	18	0	0	0	0	0	0	35	8	9	18
cgi1272:chr10:79782878-79783359	chr10	79782878	79783359	TTS (NM_008793)	174	2310011J03Rik	481	5.82121	64	45	0	0	0	0	0	25	89.2857	17	0	0	0	0	0	13	10	0	0	0	0	0	26	18	0	0	0	0	0	79	28	15	36
cgi1274:chr10:79798228-79798434	chr10	79798228	79798434	3' UTR (NM_001204931, exon 5 of 5)	5441	Reep6	206	7.76699	79	68	13	16.4557	60	20	75	14	87.5	13	13	92.8571	60	20	75	29	25	0	0	0	0	0	36	30	0	0	0	0	0	81	16	29	36
cgi1275:chr10:79803913-79805763	chr10	79803913	79805763	exon (NM_001285435, exon 10 of 13)	6355	Adamtsl5	1850	2.48649	167	91	18	10.7784	68	56	54.8387	44	95.6522	29	18	40.9091	68	56	54.8387	47	24	0	0	0	0	0	76	38	0	0	0	0	0	169	46	47	76
cgi1276:chr10:79811126-79811456	chr10	79811126	79811456	promoter-TSS (NM_001285435)	-98	Adamtsl5	330	18.7879	223	189	0	0	0	0	0	61	98.3871	53	0	0	0	0	0	63	52	0	0	0	0	0	99	84	0	0	0	0	0	224	62	63	99
cgi1277:chr10:79811765-79812075	chr10	79811765	79812075	promoter-TSS (NM_001285435)	-727	Adamtsl5	310	5.16129	92	52	4	4.34783	11	13	45.8333	14	87.5	7	3	21.4286	9	10	47.3684	22	13	1	4.54545	2	3	40	56	32	0	0	0	0	0	94	16	22	56
cgi1278:chr10:79819136-79819780	chr10	79819136	79819780	intron (NM_183152, intron 1 of 14)	254	Plk5	644	16.7702	228	125	2	0.877193	7	19	26.9231	76	70.3704	46	2	2.63158	7	19	26.9231	61	40	0	0	0	0	0	91	39	0	0	0	0	0	303	108	70	125
cgi1279:chr10:79844306-79845310	chr10	79844306	79845310	exon (NM_198615, exon 2 of 2)	5588	Mex3d	1004	1.39442	64	62	12	18.75	59	17	77.6316	14	100	12	12	85.7143	59	17	77.6316	17	17	0	0	0	0	0	33	33	0	0	0	0	0	64	14	17	33
cgi1280:chr10:79849372-79850652	chr10	79849372	79850652	exon (NM_198615, exon 1 of 2)	384	Mex3d	1280	21.25	505	294	2	0.39604	8	77	9.41176	211	77.5735	127	2	0.947867	8	77	9.41176	115	68	0	0	0	0	0	179	99	0	0	0	0	0	672	272	158	242
cgi1282:chr10:79861471-79862811	chr10	79861471	79862811	promoter-TSS (NM_013595)	83	Mbd3	1340	12.5373	387	249	0	0	0	0	0	144	85.7143	99	0	0	0	0	0	102	65	0	0	0	0	0	141	85	0	0	0	0	0	441	168	110	163
cgi1283:chr10:79869459-79869659	chr10	79869459	79869659	promoter-TSS (NM_025650)	7	Uqcr11	200	16	80	26	0	0	0	0	0	27	84.375	8	0	0	0	0	0	19	5	0	0	0	0	0	34	13	0	0	0	0	0	102	32	25	45
cgi1284:chr10:79895796-79896958	chr10	79895796	79896958	promoter-TSS (NM_001164149)	21	Tcf3	1162	13.253	250	88	0	0	0	0	0	71	46.1039	26	0	0	0	0	0	44	13	0	0	0	0	0	135	49	0	0	0	0	0	468	154	86	228
cgi1285:chr10:79934618-79934905	chr10	79934618	79934905	Intergenic	-22889	Onecut3	287	0.696864	2	1	1	50	20	36	35.7143	2	100	1	1	50	20	36	35.7143	0	0	0	0	0	0	0	0	0	0	0	0	0	0	2	2	0	0
cgi1286:chr10:79937970-79938445	chr10	79937970	79938445	Intergenic	-19443	Onecut3	475	16.8421	218	125	0	0	0	0	0	74	92.5	45	0	0	0	0	0	46	25	0	0	0	0	0	98	55	0	0	0	0	0	233	80	51	102
cgi1288:chr10:79957531-79958927	chr10	79957531	79958927	exon (NM_139226, exon 1 of 2)	578	Onecut3	1396	13.6103	502	215	2	0.398406	10	68	12.8205	161	84.7368	66	2	1.24224	10	68	12.8205	135	49	0	0	0	0	0	206	100	0	0	0	0	0	571	190	153	228
cgi1289:chr10:80023682-80024632	chr10	80023682	80024632	exon (NM_025852, exon 1 of 15)	148	Rexo1	950	9.26316	257	117	0	0	0	0	0	77	87.5	39	0	0	0	0	0	62	27	0	0	0	0	0	118	51	0	0	0	0	0	275	88	66	121
cgi1290:chr10:80031735-80032005	chr10	80031735	80032005	exon (NM_078477, exon 2 of 2)	-7565	Rexo1	270	5.18519	50	30	6	12	24	9	72.7273	13	92.8571	6	6	46.1538	24	9	72.7273	10	7	0	0	0	0	0	27	17	0	0	0	0	0	51	14	10	27
cgi1291:chr10:80039610-80040809	chr10	80039610	80040809	promoter-TSS (NM_078477)	-169	Klf16	1199	21.3511	700	343	3	0.428571	12	7	63.1579	218	85.1562	112	2	0.917431	5	7	41.6667	144	74	0	0	0	0	0	338	157	1	0.295858	7	0	100	811	256	169	386
cgi1293:chr10:80049268-80049731	chr10	80049268	80049731	exon (NM_145421, exon 2 of 5)	3586	Abhd17a	463	18.5745	291	224	64	21.9931	345	82	80.7963	84	97.6744	64	64	76.1905	345	82	80.7963	88	73	0	0	0	0	0	119	87	0	0	0	0	0	294	86	88	120
cgi1294:chr10:80052692-80053159	chr10	80052692	80053159	5' UTR (NM_145421, exon 1 of 5)	160	Abhd17a	467	16.7024	240	188	1	0.416667	2	3	40	77	98.7179	63	1	1.2987	2	3	40	64	50	0	0	0	0	0	99	75	0	0	0	0	0	241	78	64	99
cgi1295:chr10:80065551-80065943	chr10	80065551	80065943	intron (NM_019575, intron 1 of 6)	120	Scamp4	392	18.3673	194	65	0	0	0	0	0	72	100	27	0	0	0	0	0	31	10	0	0	0	0	0	91	28	0	0	0	0	0	194	72	31	91
cgi1296:chr10:80069234-80069693	chr10	80069234	80069693	exon (NM_001100606, exon 2 of 2)	-2541	Mir6912	459	9.15033	207	120	19	9.17874	91	30	75.2066	40	95.2381	19	19	47.5	91	30	75.2066	56	34	0	0	0	0	0	111	67	0	0	0	0	0	223	42	66	115
cgi1297:chr10:80084722-80085855	chr10	80084722	80085855	promoter-TSS (NM_134002)	-236	Csnk1g2	1133	6.88438	209	65	0	0	0	0	0	70	89.7436	19	0	0	0	0	0	49	15	0	0	0	0	0	90	31	0	0	0	0	0	219	78	50	91
cgi1298:chr10:80097055-80097298	chr10	80097055	80097298	5' UTR (NM_001159591, exon 2 of 12)	4776	Csnk1g2	243	11.5226	90	42	14	15.5556	80	3	96.3855	28	100	18	14	50	80	3	96.3855	18	12	0	0	0	0	0	44	12	0	0	0	0	0	103	28	19	56
cgi1299:chr10:80101134-80101510	chr10	80101134	80101510	exon (NM_001159591, exon 6 of 12)	8921	Csnk1g2	376	2.12766	30	16	3	10	17	6	73.913	8	100	3	3	37.5	17	6	73.913	7	4	0	0	0	0	0	15	9	0	0	0	0	0	30	8	7	15
cgi1300:chr10:80118853-80119075	chr10	80118853	80119075	exon (NM_145361, exon 1 of 9)	852	Btbd2	222	27.027	130	40	0	0	0	0	0	50	83.3333	22	0	0	0	0	0	29	8	0	0	0	0	0	51	10	0	0	0	0	0	155	60	34	61
cgi1301:chr10:80138523-80139608	chr10	80138523	80139608	Intergenic	-4345	Mknk2	1085	15.6682	407	176	1	0.2457	2	5	28.5714	129	75.8824	49	0	0	0	0	0	113	48	1	0.884956	2	5	28.5714	165	79	0	0	0	0	0	476	170	128	178
cgi1302:chr10:80153885-80154177	chr10	80153885	80154177	exon (NM_172457, exon 2 of 4)	10534	Mob3a	292	4.10959	30	0	0	0	0	0	0	12	100	0	0	0	0	0	0	6	0	0	0	0	0	0	12	0	0	0	0	0	0	33	12	7	14
cgi1303:chr10:80164453-80164862	chr10	80164453	80164862	promoter-TSS (NM_172457)	-93	Mob3a	409	11.2469	112	50	0	0	0	0	0	41	89.1304	20	0	0	0	0	0	31	12	0	0	0	0	0	40	18	0	0	0	0	0	126	46	35	45
cgi1304:chr10:80165286-80165607	chr10	80165286	80165607	promoter-TSS (NM_172457)	9	Izumo4	321	18.6916	179	18	0	0	0	0	0	48	80	3	0	0	0	0	0	51	7	0	0	0	0	0	80	8	0	0	0	0	0	219	60	57	102
cgi1305:chr10:80204549-80204893	chr10	80204549	80204893	exon (NM_007460, exon 1 of 31)	235	Ap3d1	344	19.186	158	82	0	0	0	0	0	56	84.8485	27	0	0	0	0	0	40	20	0	0	0	0	0	62	35	0	0	0	0	0	183	66	47	70
cgi1306:chr10:80217631-80218424	chr10	80217631	80218424	promoter-TSS (NM_199322)	77	Dot1l	793	24.7163	434	157	2	0.460829	52	39	57.1429	187	95.4082	58	1	0.534759	5	39	11.3636	92	32	0	0	0	0	0	155	67	1	0.645161	47	0	100	461	196	96	169
cgi1307:chr10:80260432-80261794	chr10	80260432	80261794	promoter-TSS (NM_013651)	258	Plekhj1	1362	21.1454	746	336	0	0	0	0	0	261	90.625	111	0	0	0	0	0	170	86	0	0	0	0	0	315	139	0	0	0	0	0	820	288	187	345
cgi1308:chr10:80269775-80270395	chr10	80269775	80270395	exon (NM_007445, exon 5 of 5)	2092	Amh	620	10	118	47	5	4.23729	16	14	53.3333	43	69.3548	13	5	11.6279	16	14	53.3333	38	14	0	0	0	0	0	37	20	0	0	0	0	0	180	62	53	65
cgi1309:chr10:80289000-80289982	chr10	80289000	80289982	promoter-TSS (NR_027656)	50	Oaz1-ps	982	10.5906	256	78	0	0	0	0	0	86	82.6923	23	0	0	0	0	0	59	16	0	0	0	0	0	111	39	0	0	0	0	0	305	104	67	134
cgi1310:chr10:80297095-80298787	chr10	80297095	80298787	exon (NM_001013758, exon 2 of 2)	6399	Mir1982	1692	7.80142	444	277	75	16.8919	364	218	62.543	123	93.1818	84	75	60.9756	364	218	62.543	117	72	0	0	0	0	0	204	121	0	0	0	0	0	478	132	127	219
cgi1311:chr10:80306394-80307048	chr10	80306394	80307048	promoter-TSS (NM_001013758)	63	Lingo3	654	17.4312	363	159	1	0.275482	2	6	25	107	93.8596	46	1	0.934579	2	6	25	85	36	0	0	0	0	0	171	77	0	0	0	0	0	393	114	93	186
cgi1312:chr10:80317712-80318488	chr10	80317712	80318488	promoter-TSS (NM_025349)	80	Sppl2b	776	7.73196	187	155	0	0	0	0	0	59	98.3333	48	0	0	0	0	0	51	43	0	0	0	0	0	77	64	0	0	0	0	0	188	60	51	77
cgi1314:chr10:80360645-80360993	chr10	80360645	80360993	exon (NM_001081688, exon 16 of 18)	2895	Timm13	348	5.17241	64	45	10	15.625	29	32	47.541	17	94.4444	15	10	58.8235	29	32	47.541	12	10	0	0	0	0	0	35	20	0	0	0	0	0	65	18	12	35
cgi1315:chr10:80362881-80363749	chr10	80362881	80363749	TTS (NM_010722)	399	Timm13	868	12.212	284	163	1	0.352113	2	5	28.5714	87	82.0755	54	1	1.14943	2	5	28.5714	61	35	0	0	0	0	0	136	74	0	0	0	0	0	362	106	78	178
cgi1316:chr10:80380619-80381048	chr10	80380619	80381048	exon (NM_010722, exon 1 of 12)	156	Lmnb2	429	8.39161	100	68	0	0	0	0	0	33	91.6667	20	0	0	0	0	0	16	10	0	0	0	0	0	51	38	0	0	0	0	0	106	36	18	52
cgi1317:chr10:80391425-80393406	chr10	80391425	80393406	promoter-TSS (NM_008655)	-420	Gadd45b	1981	7.37002	517	364	0	0	0	0	0	139	95.2055	94	0	0	0	0	0	123	85	0	0	0	0	0	255	185	0	0	0	0	0	567	146	132	289
cgi1318:chr10:80394939-80395194	chr10	80394939	80395194	TTS (NM_008655)	2231	Gadd45b	255	12.549	63	0	0	0	0	0	0	18	56.25	0	0	0	0	0	0	16	0	0	0	0	0	0	29	0	0	0	0	0	0	144	32	34	78
cgi1319:chr10:80448457-80448779	chr10	80448457	80448779	intron (NM_001038655, intron 2 of 3)	15492	Gng7	322	8.07453	60	32	0	0	0	0	0	17	65.3846	7	0	0	0	0	0	20	12	0	0	0	0	0	23	13	0	0	0	0	0	104	26	28	50
cgi1321:chr10:80484559-80485136	chr10	80484559	80485136	exon (NM_145217, exon 2 of 2)	3274	Diras1	577	8.31889	137	71	10	7.29927	32	30	51.6129	40	83.3333	24	10	25	32	30	51.6129	30	13	0	0	0	0	0	67	34	0	0	0	0	0	160	48	35	77
cgi1322:chr10:80493858-80494410	chr10	80493858	80494410	exon (NM_134135, exon 2 of 2)	2523	Slc39a3	552	1.44928	1	0	0	0	0	0	0	1	12.5	0	0	0	0	0	0	0	0	0	0	0	0	0	0	0	0	0	0	0	0	27	8	5	14
cgi1324:chr10:80532647-80533040	chr10	80532647	80533040	promoter-TSS (NM_022653)	16	Thop1	393	16.285	119	65	0	0	0	0	0	41	64.0625	23	0	0	0	0	0	35	14	0	0	0	0	0	43	28	0	0	0	0	0	175	64	45	66
cgi1326:chr10:80568471-80569036	chr10	80568471	80569036	promoter-TSS (NM_023138)	62	Map2k2	565	16.9912	280	170	0	0	0	0	0	92	95.8333	61	0	0	0	0	0	69	48	0	0	0	0	0	119	61	0	0	0	0	0	285	96	70	119
cgi1327:chr10:80598053-80598305	chr10	80598053	80598305	promoter-TSS (NM_010731)	-837	Zbtb7a	252	15.0794	118	9	0	0	0	0	0	36	94.7368	6	0	0	0	0	0	32	2	0	0	0	0	0	50	1	0	0	0	0	0	124	38	35	51
cgi1328:chr10:80598765-80600912	chr10	80598765	80600912	intron (NM_010731, intron 1 of 2)	823	Zbtb7a	2147	13.8798	846	500	3	0.35461	17	163	9.44444	255	85.5705	151	3	1.17647	17	163	9.44444	187	106	0	0	0	0	0	404	243	0	0	0	0	0	950	298	208	444
cgi1329:chr10:80606711-80607742	chr10	80606711	80607742	exon (NM_010731, exon 2 of 3)	8211	Zbtb7a	1031	5.23763	166	99	27	16.2651	142	34	80.6818	43	79.6296	29	27	62.7907	142	34	80.6818	47	31	0	0	0	0	0	76	39	0	0	0	0	0	205	54	57	94
cgi1330:chr10:80610740-80611339	chr10	80610740	80611339	exon (NM_010731, exon 3 of 3)	12024	Zbtb7a	599	4.34057	90	83	23	25.5556	114	33	77.551	26	100	23	23	88.4615	114	33	77.551	21	18	0	0	0	0	0	43	42	0	0	0	0	0	90	26	21	43
cgi1331:chr10:80616124-80617111	chr10	80616124	80617111	TTS (NM_021501)	13847	Pias4	987	15.8055	548	322	81	14.781	524	117	81.7473	137	87.8205	82	80	58.3942	522	112	82.3344	151	86	0	0	0	0	0	260	154	1	0.384615	2	5	28.5714	602	156	157	289
cgi1332:chr10:80630236-80630718	chr10	80630236	80630718	promoter-TSS (NM_021501)	-12	Pias4	482	12.4481	184	83	0	0	0	0	0	58	96.6667	27	0	0	0	0	0	42	22	0	0	0	0	0	84	34	0	0	0	0	0	188	60	42	86
cgi1333:chr10:80639202-80639800	chr10	80639202	80639800	intron (NM_007907, intron 1 of 13)	125	Eef2	598	11.7057	194	91	0	0	0	0	0	62	88.5714	31	0	0	0	0	0	49	25	0	0	0	0	0	83	35	0	0	0	0	0	221	70	52	99
cgi1334:chr10:80645616-80645924	chr10	80645616	80645924	promoter-TSS (NM_001190473)	18	Dapk3	308	16.2338	114	46	0	0	0	0	0	40	80	21	0	0	0	0	0	22	10	0	0	0	0	0	52	15	0	0	0	0	0	134	50	24	60
cgi1335:chr10:80652760-80653220	chr10	80652760	80653220	exon (NM_001190473, exon 3 of 9)	-4446	Atcayos	460	5.65217	81	65	21	25.9259	176	34	83.8095	26	100	21	21	80.7692	176	34	83.8095	20	14	0	0	0	0	0	35	30	0	0	0	0	0	86	26	21	39
cgi1336:chr10:80655105-80655820	chr10	80655105	80655820	exon (NM_001190473, exon 9 of 9)	-1973	Atcayos	715	19.3007	266	128	5	1.8797	13	30	30.2326	113	81.8841	49	4	3.53982	11	26	29.7297	69	35	0	0	0	0	0	84	44	1	1.19048	2	4	33.3333	326	138	82	106
cgi1337:chr10:80695769-80696047	chr10	80695769	80696047	promoter-TSS (NM_001034895)	0	Zfr2	278	21.5827	179	80	0	0	0	0	0	58	96.6667	27	0	0	0	0	0	33	13	0	0	0	0	0	88	40	0	0	0	0	0	182	60	34	88
cgi1338:chr10:80702690-80702956	chr10	80702690	80702956	exon (NM_001034895, exon 4 of 18)	6915	Zfr2	266	9.02256	76	34	10	13.1579	195	24	89.0411	24	100	10	10	41.6667	195	24	89.0411	27	13	0	0	0	0	0	25	11	0	0	0	0	0	76	24	27	25
cgi1339:chr10:80720012-80720602	chr10	80720012	80720602	5' UTR (NM_010768, exon 1 of 14)	263	Matk	590	15.9322	300	103	3	1	6	13	31.5789	75	79.7872	26	3	4	6	13	31.5789	59	18	0	0	0	0	0	166	59	0	0	0	0	0	358	94	73	191
cgi1340:chr10:80729348-80729719	chr10	80729348	80729719	exon (NM_025317, exon 1 of 3)	137	Mrpl54	371	2.15633	23	20	0	0	0	0	0	4	50	2	0	0	0	0	0	5	4	0	0	0	0	0	14	14	0	0	0	0	0	33	8	6	19
cgi1341:chr10:80748462-80748843	chr10	80748462	80748843	promoter-TSS (NM_001282096)	-127	Tjp3	381	7.87402	86	63	0	0	0	0	0	30	100	19	0	0	0	0	0	23	17	0	0	0	0	0	33	27	0	0	0	0	0	86	30	23	33
cgi1342:chr10:80755543-80756258	chr10	80755543	80756258	intron (NM_001146687, intron 1 of 16)	184	Pip5k1c	715	20.979	358	212	0	0	0	0	0	127	84.6667	75	0	0	0	0	0	75	42	0	0	0	0	0	156	95	0	0	0	0	0	430	150	92	188
cgi1343:chr10:80782992-80783303	chr10	80782992	80783303	promoter-TSS (NM_027381)	-700	Cactin	311	3.85852	34	29	0	0	0	0	0	11	91.6667	9	0	0	0	0	0	4	3	0	0	0	0	0	19	17	0	0	0	0	0	36	12	4	20
cgi1344:chr10:80783415-80784026	chr10	80783415	80784026	promoter-TSS (NM_027381)	-127	Cactin	611	17.3486	283	165	1	0.353357	3	10	23.0769	93	87.7358	60	1	1.07527	3	10	23.0769	50	31	0	0	0	0	0	140	74	0	0	0	0	0	357	106	62	189
cgi1345:chr10:80785284-80785521	chr10	80785284	80785521	exon (NM_027381, exon 2 of 9)	1555	Cactin	237	3.37553	28	0	0	0	0	0	0	8	100	0	0	0	0	0	0	4	0	0	0	0	0	0	16	0	0	0	0	0	0	28	8	4	16
cgi1346:chr10:80787990-80788695	chr10	80787990	80788695	exon (NM_027381, exon 9 of 9)	-3105	Tbxa2r	705	6.52482	125	52	13	10.4	69	5	93.2432	40	86.9565	13	13	32.5	69	5	93.2432	23	10	0	0	0	0	0	62	29	0	0	0	0	0	162	46	31	85
cgi1347:chr10:80795202-80795932	chr10	80795202	80795932	exon (NM_009325, exon 3 of 4)	4119	Tbxa2r	730	9.86301	244	150	31	12.7049	189	70	72.973	64	88.8889	40	31	48.4375	189	70	72.973	70	43	0	0	0	0	0	110	67	0	0	0	0	0	264	72	72	120
cgi1349:chr10:80805721-80806288	chr10	80805721	80806288	promoter-TSS (NM_148951)	6	Gipc3	567	8.46561	111	88	1	0.900901	2	5	28.5714	47	97.9167	38	1	2.12766	2	5	28.5714	27	19	0	0	0	0	0	37	31	0	0	0	0	0	112	48	27	37
cgi1350:chr10:80809300-80809806	chr10	80809300	80809806	intron (NM_001163165, intron 8 of 9)	-3542	Gipc3	506	3.95257	86	51	10	11.6279	33	23	58.9286	19	95	12	10	52.6316	33	23	58.9286	18	8	0	0	0	0	0	49	31	0	0	0	0	0	87	20	18	49
cgi1351:chr10:80812822-80813441	chr10	80812822	80813441	promoter-TSS (NM_001163166)	39	Hmg20b	619	20.3554	346	223	2	0.578035	85	3	96.5909	119	94.4444	85	1	0.840336	43	1	97.7273	82	54	0	0	0	0	0	145	84	1	0.689655	42	2	95.4545	366	126	84	156
cgi1352:chr10:80820121-80820699	chr10	80820121	80820699	promoter-TSS (NM_028657)	95	Mfsd12	578	14.1869	176	112	0	0	0	0	0	80	97.561	56	0	0	0	0	0	42	28	0	0	0	0	0	54	28	0	0	0	0	0	178	82	42	54
cgi1353:chr10:80826740-80827697	chr10	80826740	80827697	TTS (NM_028657)	1346	4930404N11Rik	957	14.4201	446	253	54	12.1076	296	108	73.2673	115	83.3333	59	54	46.9565	296	108	73.2673	122	74	0	0	0	0	0	209	120	0	0	0	0	0	557	138	147	272
cgi1354:chr10:80840893-80841801	chr10	80840893	80841801	promoter-TSS (NM_019757)	-232	Fzr1	908	8.14978	222	120	0	0	0	0	0	73	98.6486	39	0	0	0	0	0	58	26	0	0	0	0	0	91	55	0	0	0	0	0	223	74	58	91
cgi1355:chr10:80846934-80847393	chr10	80846934	80847393	promoter-TSS (NM_133964)	-9	Dohh	459	5.22876	53	22	0	0	0	0	0	15	62.5	6	0	0	0	0	0	12	3	0	0	0	0	0	26	13	0	0	0	0	0	71	24	16	31
cgi1356:chr10:80883012-80883530	chr10	80883012	80883530	exon (NM_008688, exon 2 of 10)	-4229	Mir1191b	518	6.17761	146	72	16	10.9589	134	5	96.4029	32	100	16	16	50	134	5	96.4029	46	27	0	0	0	0	0	68	29	0	0	0	0	0	146	32	46	68
cgi1357:chr10:80892775-80893984	chr10	80892775	80893984	Intergenic	-3462	Nfic	1209	23.3251	703	403	6	0.853485	61	22	73.494	259	91.844	158	3	1.1583	10	10	50	151	101	0	0	0	0	0	293	144	3	1.02389	51	12	80.9524	766	282	160	324
cgi1358:chr10:80926953-80927486	chr10	80926953	80927486	intron (NM_176954, intron 9 of 11)	18234	Celf5	533	5.25328	142	19	2	1.40845	7	27	20.5882	25	89.2857	7	2	8	7	27	20.5882	35	5	0	0	0	0	0	82	7	0	0	0	0	0	147	28	37	82
cgi1359:chr10:80945104-80945541	chr10	80945104	80945541	exon (NM_176954, exon 1 of 12)	131	Celf5	437	21.968	269	84	0	0	0	0	0	89	92.7083	32	0	0	0	0	0	73	27	0	0	0	0	0	107	25	0	0	0	0	0	278	96	73	109
cgi1361:chr10:80961929-80962282	chr10	80961929	80962282	exon (NM_010102, exon 1 of 1)	776	S1pr4	353	2.83286	47	11	1	2.12766	4	0	100	10	100	1	1	10	4	0	100	13	3	0	0	0	0	0	24	7	0	0	0	0	0	51	10	15	26
cgi1362:chr10:80965556-80965845	chr10	80965556	80965845	exon (NM_010304, exon 7 of 7)	-2819	S1pr4	289	17.9931	114	16	1	0.877193	3	1	75	46	88.4615	7	1	2.17391	3	1	75	21	3	0	0	0	0	0	47	6	0	0	0	0	0	130	52	26	52
cgi1363:chr10:81007283-81008120	chr10	81007283	81008120	promoter-TSS (NM_010301)	89	Gna11	837	16.0096	303	214	0	0	0	0	0	123	91.791	84	0	0	0	0	0	87	65	0	0	0	0	0	93	65	0	0	0	0	0	329	134	90	105
cgi1364:chr10:81033605-81033837	chr10	81033605	81033837	Intergenic	-4311	Tle2	232	16.3793	130	82	0	0	0	0	0	37	97.3684	26	0	0	0	0	0	31	18	0	0	0	0	0	62	38	0	0	0	0	0	131	38	31	62
cgi1365:chr10:81037918-81038142	chr10	81037918	81038142	promoter-TSS (NM_019725)	-2	Tle2	224	24.1071	122	80	1	0.819672	3	4	42.8571	38	70.3704	26	1	2.63158	3	4	42.8571	40	28	0	0	0	0	0	44	26	0	0	0	0	0	172	54	54	64
cgi1366:chr10:81050431-81050831	chr10	81050431	81050831	exon (NM_019725, exon 17 of 21)	12599	Tle2	400	11	216	146	31	14.3519	200	65	75.4717	41	93.1818	34	30	73.1707	197	56	77.8656	73	48	0	0	0	0	0	102	64	1	0.980392	3	9	25	224	44	76	104
cgi1367:chr10:81063708-81063928	chr10	81063708	81063928	promoter-TSS (NM_053254)	-173	Tle6	220	5.45455	47	20	0	0	0	0	0	11	91.6667	5	0	0	0	0	0	9	3	0	0	0	0	0	27	12	0	0	0	0	0	48	12	9	27
cgi1368:chr10:81090156-81090392	chr10	81090156	81090392	promoter-TSS (NM_001163430)	79	Sirt6	236	16.9492	102	58	0	0	0	0	0	38	95	21	0	0	0	0	0	27	14	0	0	0	0	0	37	23	0	0	0	0	0	112	40	29	43
cgi1369:chr10:81106037-81106680	chr10	81106037	81106680	exon (NM_027480, exon 17 of 20)	-5455	Gm10778	643	24.2613	380	159	2	0.526316	44	58	43.1373	142	91.0256	55	1	0.704225	8	53	13.1148	103	43	0	0	0	0	0	135	61	1	0.740741	36	5	87.8049	432	156	119	157
cgi1370:chr10:81111779-81112132	chr10	81111779	81112132	intron (NM_001142963, intron 1 of 3)	142	Gm10778	353	18.6969	90	33	0	0	0	0	0	20	30.303	6	0	0	0	0	0	19	9	0	0	0	0	0	51	18	0	0	0	0	0	226	66	51	109
cgi1371:chr10:81150107-81150493	chr10	81150107	81150493	Intergenic	-17270	Zfp433	386	16.0622	0	0	0	0	0	0	0	0	0	0	0	0	0	0	0	0	0	0	0	0	0	0	0	0	0	0	0	0	0	217	62	48	107
cgi1372:chr10:81167624-81167902	chr10	81167624	81167902	intron (NM_001243067, intron 1 of 3)	193	Zfp433	278	12.9496	0	0	0	0	0	0	0	0	0	0	0	0	0	0	0	0	0	0	0	0	0	0	0	0	0	0	0	0	0	103	36	21	46
cgi1373:chr10:81233590-81233883	chr10	81233590	81233883	intron (NM_199062, intron 1 of 3)	150	Zfp781	293	13.6519	0	0	0	0	0	0	0	0	0	0	0	0	0	0	0	0	0	0	0	0	0	0	0	0	0	0	0	0	0	118	40	20	58
cgi1374:chr10:81274875-81275249	chr10	81274875	81275249	intron (NM_001142963, intron 1 of 3).2	131	Gm10778	374	17.6471	46	0	0	0	0	0	0	8	12.1212	0	0	0	0	0	0	7	0	0	0	0	0	0	31	0	0	0	0	0	0	226	66	50	110
cgi1375:chr10:81309211-81309597	chr10	81309211	81309597	Intergenic	-17275	Zfp433	386	16.0622	0	0	0	0	0	0	0	0	0	0	0	0	0	0	0	0	0	0	0	0	0	0	0	0	0	0	0	0	0	217	62	48	107
cgi1376:chr10:81326733-81327011	chr10	81326733	81327011	intron (NM_001243067, intron 1 of 3).2	193	Zfp433	278	12.9496	0	0	0	0	0	0	0	0	0	0	0	0	0	0	0	0	0	0	0	0	0	0	0	0	0	0	0	0	0	103	36	21	46
cgi1377:chr10:81392928-81393221	chr10	81392928	81393221	intron (NM_199062, intron 1 of 3).2	150	Zfp781	293	13.6519	0	0	0	0	0	0	0	0	0	0	0	0	0	0	0	0	0	0	0	0	0	0	0	0	0	0	0	0	0	118	40	20	58
cgi1378:chr10:81441366-81441740	chr10	81441366	81441740	Intergenic	-48328	Zfp781	374	18.1818	0	0	0	0	0	0	0	0	0	0	0	0	0	0	0	0	0	0	0	0	0	0	0	0	0	0	0	0	0	227	68	51	108
cgi1379:chr10:81459841-81460119	chr10	81459841	81460119	Intergenic	-50892	Zfp873	278	12.9496	0	0	0	0	0	0	0	0	0	0	0	0	0	0	0	0	0	0	0	0	0	0	0	0	0	0	0	0	0	103	36	21	46
cgi1380:chr10:81510959-81511223	chr10	81510959	81511223	intron (NM_001024626, intron 1 of 2)	219	Zfp873	264	12.8788	107	91	1	0.934579	2	6	25	30	88.2353	24	1	3.33333	2	6	25	21	17	0	0	0	0	0	56	50	0	0	0	0	0	117	34	24	59
cgi1381:chr10:81546113-81546415	chr10	81546113	81546415	Intergenic	35392	Zfp873	302	14.5695	100	36	1	1	5	37	11.9048	35	79.5455	14	1	2.85714	5	37	11.9048	13	3	0	0	0	0	0	52	19	0	0	0	0	0	124	44	18	62
cgi1383:chr10:81641038-81641285	chr10	81641038	81641285	Intergenic	50404	AU041133	247	6.47773	51	31	0	0	0	0	0	14	87.5	9	0	0	0	0	0	17	9	0	0	0	0	0	20	13	0	0	0	0	0	53	16	17	20
cgi1384:chr10:81817111-81817363	chr10	81817111	81817363	Intergenic	-113217	Zfp938	252	7.93651	55	31	0	0	0	0	0	20	100	12	0	0	0	0	0	8	3	0	0	0	0	0	27	16	0	0	0	0	0	55	20	8	27
cgi1385:chr10:82085406-82085993	chr10	82085406	82085993	intron (NM_001135569, intron 1 of 2)	273	1190007I07Rik	587	1.70358	35	27	0	0	0	0	0	9	90	5	0	0	0	0	0	7	5	0	0	0	0	0	19	17	0	0	0	0	0	42	10	9	23
cgi1386:chr10:82092451-82093063	chr10	82092451	82093063	5' UTR (NM_172552, exon 1 of 10)	170	Gm9855	612	22.2222	277	42	0	0	0	0	0	104	76.4706	13	0	0	0	0	0	56	7	0	0	0	0	0	117	22	0	0	0	0	0	368	136	75	157
cgi1387:chr10:82161728-82162569	chr10	82161728	82162569	intron (NM_001081218, intron 1 of 14)	397	Hcfc2	841	18.0737	422	181	0	0	0	0	0	137	90.1316	64	0	0	0	0	0	93	43	0	0	0	0	0	192	74	0	0	0	0	0	487	152	101	234
cgi1388:chr10:82226108-82227066	chr10	82226108	82227066	intron (NM_010914, intron 1 of 7)	299	Nfyb	958	15.0313	314	201	0	0	0	0	0	137	95.1389	83	0	0	0	0	0	78	51	0	0	0	0	0	99	67	0	0	0	0	0	322	144	79	99
cgi1389:chr10:82274702-82275120	chr10	82274702	82275120	promoter-TSS (NR_038042)	43	1700028I16Rik	418	11.4833	123	53	0	0	0	0	0	47	97.9167	18	0	0	0	0	0	23	16	0	0	0	0	0	53	19	0	0	0	0	0	124	48	23	53
cgi1390:chr10:82321737-82322175	chr10	82321737	82322175	promoter-TSS (NM_015762)	5	Txnrd1	438	15.9817	181	83	0	0	0	0	0	48	68.5714	22	0	0	0	0	0	43	19	0	0	0	0	0	90	42	0	0	0	0	0	234	70	53	111
cgi1391:chr10:82322965-82323436	chr10	82322965	82323436	5' UTR (NM_001042514, exon 1 of 14)	115	Txnrd1	471	15.7113	239	130	8	3.34728	22	47	31.8841	65	87.8378	32	8	12.3077	22	47	31.8841	70	42	0	0	0	0	0	104	56	0	0	0	0	0	258	74	74	110
cgi1392:chr10:82417109-82417416	chr10	82417109	82417416	Intergenic	-30979	Chst11	307	7.81759	86	67	13	15.1163	52	21	71.2329	22	91.6667	17	13	59.0909	52	21	71.2329	27	21	0	0	0	0	0	37	29	0	0	0	0	0	88	24	27	37
cgi1393:chr10:82447910-82448621	chr10	82447910	82448621	promoter-TSS (NM_021439)	24	Chst11	711	17.7215	375	222	1	0.266667	3	3	50	116	92.0635	64	1	0.862069	3	3	50	85	53	0	0	0	0	0	174	105	0	0	0	0	0	397	126	91	180
cgi1395:chr10:82799900-82800722	chr10	82799900	82800722	intron (NM_177388, intron 1 of 10)	251	Slc41a2	822	13.8686	303	139	0	0	0	0	0	110	96.4912	54	0	0	0	0	0	83	32	0	0	0	0	0	110	53	0	0	0	0	0	310	114	83	113
cgi1396:chr10:82822754-82823565	chr10	82822754	82823565	intron (NM_026579, intron 1 of 3)	194	D10Wsu102e	811	18.9889	481	180	0	0	0	0	0	137	88.961	49	0	0	0	0	0	115	42	0	0	0	0	0	229	89	0	0	0	0	0	529	154	127	248
cgi1397:chr10:83006506-83007097	chr10	83006506	83007097	exon (NM_001033375, exon 1 of 33)	116	A230046K03Rik	591	25.7191	359	155	0	0	0	0	0	139	91.4474	62	0	0	0	0	0	96	45	0	0	0	0	0	124	48	0	0	0	0	0	408	152	110	146
cgi1398:chr10:83111207-83111662	chr10	83111207	83111662	promoter-TSS (NM_145220)	-26	Appl2	455	13.6264	154	60	0	0	0	0	0	47	75.8065	15	0	0	0	0	0	37	17	0	0	0	0	0	70	28	0	0	0	0	0	186	62	40	84
cgi1399:chr10:83185420-83185974	chr10	83185420	83185974	promoter-TSS (NM_001145198)	87	1500009L16Rik	554	1.08303	15	14	0	0	0	0	0	5	83.3333	5	0	0	0	0	0	6	5	0	0	0	0	0	4	4	0	0	0	0	0	16	6	6	4
cgi1400:chr10:83902969-83904200	chr10	83902969	83904200	promoter-TSS (NM_001004363)	-369	Nuak1	1231	17.7092	714	393	0	0	0	0	0	209	95.8716	114	0	0	0	0	0	170	101	0	0	0	0	0	335	178	0	0	0	0	0	749	218	182	349
cgi1401:chr10:83996513-83997073	chr10	83996513	83997073	promoter-TSS (NM_175451)	-160	Ckap4	560	26.4286	328	142	1	0.304878	3	13	18.75	127	85.8108	51	1	0.787402	3	13	18.75	69	30	0	0	0	0	0	132	61	0	0	0	0	0	377	148	75	154
cgi1402:chr10:84039019-84040205	chr10	84039019	84040205	promoter-TSS (NM_146008)	-80	Tcp11l2	1186	5.73356	256	141	0	0	0	0	0	60	88.2353	23	0	0	0	0	0	55	29	0	0	0	0	0	141	89	0	0	0	0	0	289	68	62	159
cgi1403:chr10:84084976-84085421	chr10	84084976	84085421	promoter-TSS (NM_027423)	17	Polr3b	445	16.6292	217	186	0	0	0	0	0	62	83.7838	52	0	0	0	0	0	50	42	0	0	0	0	0	105	92	0	0	0	0	0	263	74	61	128
cgi1404:chr10:84217585-84217821	chr10	84217585	84217821	Intergenic	-1090	Rfx4	236	20.339	112	66	3	2.67857	7	13	35	42	87.5	26	3	7.14286	7	13	35	29	17	0	0	0	0	0	41	23	0	0	0	0	0	122	48	30	44
cgi1405:chr10:84221737-84222114	chr10	84221737	84222114	intron (NM_001024918, intron 1 of 17)	3133	Rfx4	377	10.6101	119	84	10	8.40336	36	57	38.7097	37	92.5	26	10	27.027	36	57	38.7097	18	14	0	0	0	0	0	64	44	0	0	0	0	0	131	40	20	71
cgi1406:chr10:84222831-84223073	chr10	84222831	84223073	intron (NM_001024918, intron 1 of 17)	4159	Rfx4	242	18.1818	142	84	12	8.4507	34	62	35.4167	40	90.9091	27	12	30	34	62	35.4167	46	25	0	0	0	0	0	56	32	0	0	0	0	0	147	44	46	57
cgi1407:chr10:84380260-84380718	chr10	84380260	84380718	exon (NM_183172, exon 1 of 10)	131	Ric8b	458	16.5939	221	47	0	0	0	0	0	64	84.2105	19	0	0	0	0	0	46	6	0	0	0	0	0	111	22	0	0	0	0	0	260	76	51	133
cgi1408:chr10:84565166-84565983	chr10	84565166	84565983	promoter-TSS (NM_010214)	203	AI597468	817	13.9535	260	181	1	0.384615	2	5	28.5714	98	85.9649	69	1	1.02041	2	5	28.5714	59	39	0	0	0	0	0	103	73	0	0	0	0	0	306	114	67	125
cgi1409:chr10:84646997-84648235	chr10	84646997	84648235	5' UTR (NM_007771, exon 1 of 13)	183	Cry1	1238	21.6478	640	326	2	0.3125	8	51	13.5593	238	88.806	125	2	0.840336	8	51	13.5593	138	75	0	0	0	0	0	264	126	0	0	0	0	0	704	268	149	287
cgi1410:chr10:84849492-84851001	chr10	84849492	84851001	exon (NM_028709, exon 1 of 17)	688	Btbd11	1509	9.54274	457	329	1	0.218818	2	5	28.5714	119	82.6389	77	1	0.840336	2	5	28.5714	134	96	0	0	0	0	0	204	156	0	0	0	0	0	555	144	156	255
cgi1412:chr10:85061391-85061613	chr10	85061391	85061613	exon (NM_028709, exon 4 of 17)	346	Btbd11	222	10.8108	52	23	6	11.5385	37	63	37	23	95.8333	10	5	21.7391	32	52	38.0952	12	6	0	0	0	0	0	17	7	1	5.88235	5	11	31.25	53	24	12	17
cgi1414:chr10:85334569-85335054	chr10	85334569	85335054	intron (NM_133993, intron 1 of 14)	236	Pwp1	485	11.5464	165	75	0	0	0	0	0	49	87.5	22	0	0	0	0	0	37	15	0	0	0	0	0	79	38	0	0	0	0	0	202	56	45	101
cgi1415:chr10:85379168-85379967	chr10	85379168	85379967	5' UTR (NM_181650, exon 1 of 12)	122	Prdm4	799	13.0163	283	177	1	0.353357	3	4	42.8571	93	89.4231	62	1	1.07527	3	4	42.8571	75	49	0	0	0	0	0	115	66	0	0	0	0	0	310	104	82	124
cgi1416:chr10:85391171-85391663	chr10	85391171	85391663	exon (NM_001163614, exon 1 of 1)	181	Ascl4	492	8.53659	110	94	0	0	0	0	0	41	97.619	36	0	0	0	0	0	34	31	0	0	0	0	0	35	27	0	0	0	0	0	111	42	34	35
cgi1418:chr10:85484516-85485162	chr10	85484516	85485162	exon (NM_153195, exon 1 of 9)	165	Fbxo7	646	13.9319	238	204	0	0	0	0	0	85	94.4444	73	0	0	0	0	0	62	50	0	0	0	0	0	91	81	0	0	0	0	0	248	90	64	94
cgi1419:chr10:85763010-85763582	chr10	85763010	85763582	5' UTR (NM_011595, exon 1 of 5)	139	Timp3	572	11.5385	172	81	0	0	0	0	0	49	74.2424	25	0	0	0	0	0	38	18	0	0	0	0	0	85	38	0	0	0	0	0	236	66	52	118
cgi1421:chr10:86167607-86168711	chr10	86167607	86168711	promoter-TSS (NM_011631)	30	Hsp90b1	1104	11.2319	387	297	1	0.258398	3	8	27.2727	92	74.1935	61	1	1.08696	3	8	27.2727	74	56	0	0	0	0	0	221	180	0	0	0	0	0	459	124	82	253
cgi1422:chr10:86241761-86242276	chr10	86241761	86242276	exon (NM_175331, exon 1 of 14)	269	Nt5dc3	515	21.3592	270	100	0	0	0	0	0	90	81.8182	29	0	0	0	0	0	64	28	0	0	0	0	0	116	43	0	0	0	0	0	321	110	71	140
cgi1423:chr10:86371485-86371863	chr10	86371485	86371863	intron (NM_138673, intron 31 of 68)	99013	Stab2	378	13.2275	170	142	36	21.1765	198	52	79.2	47	94	40	35	74.4681	196	46	80.9917	43	36	0	0	0	0	0	80	66	1	1.25	2	6	25	195	50	48	97
cgi1424:chr10:86521129-86521356	chr10	86521129	86521356	intron (NM_029685, intron 1 of 5)	452	1700113H08Rik	227	4.40529	26	7	0	0	0	0	0	9	90	5	0	0	0	0	0	3	1	0	0	0	0	0	14	1	0	0	0	0	0	27	10	3	14
cgi1425:chr10:86955191-86956698	chr10	86955191	86956698	5' UTR (NM_008553, exon 1 of 2)	460	Ascl1	1507	15.793	613	259	5	0.815661	28	66	29.7872	189	79.4118	89	5	2.6455	28	66	29.7872	159	58	0	0	0	0	0	265	112	0	0	0	0	0	729	238	195	296
cgi1426:chr10:87609364-87609942	chr10	87609364	87609942	promoter-TSS (NM_029249)	33	Parpbp	578	12.1107	248	157	0	0	0	0	0	69	98.5714	40	0	0	0	0	0	54	40	0	0	0	0	0	125	77	0	0	0	0	0	249	70	54	125
cgi1427:chr10:87819562-87820048	chr10	87819562	87820048	promoter-TSS (NM_027878)	15	Dram1	486	4.93827	62	27	0	0	0	0	0	19	79.1667	6	0	0	0	0	0	14	6	0	0	0	0	0	29	15	0	0	0	0	0	71	24	16	31
cgi1428:chr10:87841818-87842500	chr10	87841818	87842500	promoter-TSS (NM_001004164)	2	Gnptab	682	20.2346	382	169	1	0.26178	6	66	8.33333	123	89.1304	50	1	0.813008	6	66	8.33333	87	45	0	0	0	0	0	172	74	0	0	0	0	0	412	138	93	181
cgi1429:chr10:87922240-87922736	chr10	87922240	87922736	intron (NM_011517, intron 1 of 8)	156	Sycp3	496	8.46774	193	117	20	10.3627	197	47	80.7377	37	88.0952	23	20	54.0541	197	47	80.7377	44	31	0	0	0	0	0	112	63	0	0	0	0	0	213	42	48	123
cgi1431:chr10:88194021-88194835	chr10	88194021	88194835	promoter-TSS (NM_001037166)	269	Arl1	814	14.742	384	193	0	0	0	0	0	105	87.5	54	0	0	0	0	0	85	45	0	0	0	0	0	194	94	0	0	0	0	0	426	120	99	207
cgi1432:chr10:88289227-88289637	chr10	88289227	88289637	5' UTR (NM_175158, exon 1 of 62)	127	Utp20	410	10.2439	124	60	0	0	0	0	0	33	78.5714	18	0	0	0	0	0	35	13	0	0	0	0	0	56	29	0	0	0	0	0	141	42	39	60
cgi1433:chr10:88348563-88349300	chr10	88348563	88349300	5' UTR (NM_145423, exon 1 of 15)	195	Slc5a8	737	0.814111	31	17	0	0	0	0	0	3	50	1	0	0	0	0	0	14	6	0	0	0	0	0	14	10	0	0	0	0	0	36	6	14	16
cgi1434:chr10:88807369-88807880	chr10	88807369	88807880	Intergenic	-87090	Ano4	511	20.3523	308	242	3	0.974026	18	44	29.0323	100	96.1538	75	2	2	8	37	17.7778	68	55	0	0	0	0	0	140	112	1	0.714286	10	7	58.8235	334	104	72	158
cgi1435:chr10:89148481-89149178	chr10	89148481	89149178	5' UTR (NM_198021, exon 1 of 18)	200	Scyl2	697	14.0603	282	174	0	0	0	0	0	76	77.551	53	0	0	0	0	0	74	49	0	0	0	0	0	132	72	0	0	0	0	0	352	98	90	164
cgi1436:chr10:89194778-89195207	chr10	89194778	89195207	promoter-TSS (NM_025914)	47	Actr6	429	2.7972	11	0	0	0	0	0	0	6	50	0	0	0	0	0	0	2	0	0	0	0	0	0	3	0	0	0	0	0	0	29	12	3	14
cgi1437:chr10:89207694-89208554	chr10	89207694	89208554	intron (NM_029166, intron 1 of 20)	388	Uhrf1bp1l	860	9.30233	250	152	0	0	0	0	0	69	86.25	37	0	0	0	0	0	63	33	0	0	0	0	0	118	82	0	0	0	0	0	271	80	68	123
cgi1438:chr10:89335764-89336301	chr10	89335764	89336301	promoter-TSS (NM_001128086)	-221	Anks1b	537	22.3464	229	104	0	0	0	0	0	75	62.5	34	0	0	0	0	0	60	29	0	0	0	0	0	94	41	0	0	0	0	0	383	120	98	165
cgi1440:chr10:89597841-89598136	chr10	89597841	89598136	intron (NM_001128086, intron 8 of 24)	261735	Anks1b	295	18.3051	161	16	5	3.10559	27	7	79.4118	40	74.0741	5	5	12.5	27	7	79.4118	46	3	0	0	0	0	0	75	8	0	0	0	0	0	207	54	56	97
cgi1441:chr10:90291663-90292647	chr10	90291663	90292647	intron (NM_181398, intron 3 of 9)	252719	Anks1b	984	15.6504	260	56	1	0.384615	3	1	75	110	71.4286	28	1	0.909091	3	1	75	50	11	0	0	0	0	0	100	17	0	0	0	0	0	392	154	72	166
cgi1442:chr10:90432649-90432892	chr10	90432649	90432892	3' UTR (NM_001177397, exon 12 of 12)	112717	Apaf1	243	10.6996	69	11	1	1.44928	2	2	50	25	96.1538	6	1	4	2	2	50	17	3	0	0	0	0	0	27	2	0	0	0	0	0	71	26	18	27
cgi1443:chr10:90545046-90546125	chr10	90545046	90546125	promoter-TSS (NM_027078)	-98	Apaf1	1079	10.1946	289	184	0	0	0	0	0	101	91.8182	67	0	0	0	0	0	76	42	0	0	0	0	0	112	75	0	0	0	0	0	348	110	88	150
cgi1445:chr10:90586173-90586938	chr10	90586173	90586938	intron (NM_133668, intron 1 of 7)	152	Slc25a3	765	19.8693	428	211	0	0	0	0	0	128	84.2105	64	0	0	0	0	0	98	48	0	0	0	0	0	202	99	0	0	0	0	0	500	152	115	233
cgi1446:chr10:90633447-90634848	chr10	90633447	90634848	promoter-TSS (NM_001283048)	216	Tmpo	1401	16.1313	525	409	0	0	0	0	0	210	92.9204	169	0	0	0	0	0	104	85	0	0	0	0	0	211	155	0	0	0	0	0	565	226	109	230
cgi1447:chr10:90644245-90644756	chr10	90644245	90644756	Intergenic	-10137	Tmpo	511	5.87084	75	44	0	0	0	0	0	26	86.6667	15	0	0	0	0	0	17	11	0	0	0	0	0	32	18	0	0	0	0	0	85	30	18	37
cgi1448:chr10:92184815-92185217	chr10	92184815	92185217	intron (NM_008682, intron 1 of 14)	147	Nedd1	402	15.4229	175	154	0	0	0	0	0	57	91.9355	50	0	0	0	0	0	44	39	0	0	0	0	0	74	65	0	0	0	0	0	195	62	48	85
cgi1449:chr10:92623186-92624411	chr10	92623186	92624411	5' UTR (NM_146239, exon 1 of 17)	178	Cdk17	1225	12.898	357	217	1	0.280112	2	2	50	120	75.9494	67	1	0.833333	2	2	50	72	45	0	0	0	0	0	165	105	0	0	0	0	0	453	158	90	205
cgi1450:chr10:92772858-92773308	chr10	92772858	92773308	intron (NM_001282967, intron 1 of 3)	821	Elk3	450	10.6667	232	160	2	0.862069	4	7	36.3636	45	93.75	32	2	4.44444	4	7	36.3636	59	35	0	0	0	0	0	128	93	0	0	0	0	0	236	48	59	129
cgi1451:chr10:92916116-92916633	chr10	92916116	92916633	exon (NM_008517, exon 1 of 19)	234	Lta4h	517	12.766	155	47	0	0	0	0	0	52	78.7879	17	0	0	0	0	0	43	17	0	0	0	0	0	60	13	0	0	0	0	0	199	66	54	79
cgi1452:chr10:93002533-93002742	chr10	93002533	93002742	promoter-TSS (NM_175488)	140	Amdhd1	209	20.0957	144	90	2	1.38889	4	10	28.5714	40	95.2381	25	2	5	4	10	28.5714	43	31	0	0	0	0	0	61	34	0	0	0	0	0	147	42	44	61
cgi1453:chr10:93051989-93052443	chr10	93051989	93052443	promoter-TSS (NR_045810)	58	4933408J17Rik	454	21.5859	148	0	0	0	0	0	0	52	53.0612	0	0	0	0	0	0	25	0	0	0	0	0	0	71	0	0	0	0	0	0	261	98	49	114
cgi1454:chr10:93103568-93104272	chr10	93103568	93104272	5' UTR (NM_021320, exon 1 of 10)	126	Ntn4	704	17.6136	375	237	0	0	0	0	0	112	90.3226	71	0	0	0	0	0	100	64	0	0	0	0	0	163	102	0	0	0	0	0	396	124	105	167
cgi1455:chr10:93296416-93297137	chr10	93296416	93297137	intron (NM_183199, intron 1 of 3)	2477	Usp44	721	15.8114	306	212	2	0.653595	5	16	23.8095	94	82.4561	64	1	1.06383	3	10	23.0769	74	51	0	0	0	0	0	138	97	1	0.724638	2	6	25	362	114	89	159
cgi1456:chr10:93308626-93309178	chr10	93308626	93309178	exon (NM_001206851, exon 3 of 7)	14602	Usp44	552	2.89855	60	47	9	15	53	14	79.1045	14	87.5	10	9	64.2857	53	14	79.1045	14	11	0	0	0	0	0	32	26	0	0	0	0	0	73	16	17	40
cgi1457:chr10:93351919-93352610	chr10	93351919	93352610	intron (NM_019648, intron 2 of 11)	1682	Metap2	691	8.1042	73	2	0	0	0	0	0	21	37.5	1	0	0	0	0	0	18	1	0	0	0	0	0	34	0	0	0	0	0	0	210	56	45	109
cgi1458:chr10:93498085-93499304	chr10	93498085	93499304	promoter-TSS (NM_172538)	-51	Fgd6	1219	11.813	369	195	3	0.813008	16	178	8.24742	129	89.5833	76	3	2.32558	16	178	8.24742	88	47	0	0	0	0	0	152	72	0	0	0	0	0	427	144	101	182
cgi1459:chr10:93610545-93611133	chr10	93610545	93611133	5' UTR (NM_011629, exon 1 of 14)	163	Nr2c1	588	6.80272	107	55	0	0	0	0	0	38	95	18	0	0	0	0	0	25	10	0	0	0	0	0	44	27	0	0	0	0	0	111	40	25	46
cgi1460:chr10:93661644-93661863	chr10	93661644	93661863	promoter-TSS (NM_025551)	0	Ndufa12	219	17.3516	113	23	0	0	0	0	0	37	97.3684	8	0	0	0	0	0	28	6	0	0	0	0	0	48	9	0	0	0	0	0	117	38	29	50
cgi1461:chr10:93774630-93775220	chr10	93774630	93775220	Intergenic	-13477	Gm4792	590	8.81356	156	102	4	2.5641	11	41	21.1538	52	100	35	4	7.69231	11	41	21.1538	40	30	0	0	0	0	0	64	37	0	0	0	0	0	156	52	40	64
cgi1462:chr10:93977442-93978283	chr10	93977442	93978283	intron (NM_172051, intron 1 of 3)	261	Tmcc3	841	20.4518	474	204	1	0.21097	2	3	40	155	90.1163	73	1	0.645161	2	3	40	132	62	0	0	0	0	0	187	69	0	0	0	0	0	505	172	139	194
cgi1463:chr10:94151042-94151871	chr10	94151042	94151871	promoter-TSS (NM_029852)	-78	Ccdc41	829	22.1954	461	217	1	0.21692	2	2	50	151	82.0652	72	1	0.662252	2	2	50	109	49	0	0	0	0	0	201	96	0	0	0	0	0	549	184	126	239
cgi1464:chr10:94406235-94408200	chr10	94406235	94408200	promoter-TSS (NM_018797)	-6	Plxnc1	1965	16.6921	829	397	0	0	0	0	0	279	85.061	130	0	0	0	0	0	224	116	0	0	0	0	0	326	151	0	0	0	0	0	976	328	267	381
cgi1465:chr10:94786123-94786636	chr10	94786123	94786636	intron (NM_009950, intron 1 of 2)	351	Cradd	513	5.06823	44	37	0	0	0	0	0	20	76.9231	17	0	0	0	0	0	9	8	0	0	0	0	0	15	12	0	0	0	0	0	59	26	11	22
cgi1466:chr10:94877021-94879729	chr10	94877021	94879729	promoter-TSS (NM_001168657)	-257	Socs2	2708	11.9645	929	394	0	0	0	0	0	247	76.2346	108	0	0	0	0	0	232	96	0	0	0	0	0	450	190	0	0	0	0	0	1272	324	300	648
cgi1467:chr10:94964351-94964607	chr10	94964351	94964607	promoter-TSS (NM_026065)	82	Mrpl42	256	9.375	73	63	0	0	0	0	0	22	91.6667	18	0	0	0	0	0	14	12	0	0	0	0	0	37	33	0	0	0	0	0	75	24	14	37
cgi1468:chr10:94977297-94978527	chr10	94977297	94978527	intron (NM_080560, intron 1 of 3)	116	Ube2n	1230	19.8374	583	370	1	0.171527	4	22	15.3846	212	86.8852	133	1	0.471698	4	22	15.3846	146	93	0	0	0	0	0	225	144	0	0	0	0	0	676	244	168	264
cgi1469:chr10:95025880-95026991	chr10	95025880	95026991	5' UTR (NM_027722, exon 1 of 5)	365	Nudt4	1111	17.8218	437	270	1	0.228833	4	30	11.7647	177	89.3939	111	1	0.564972	4	30	11.7647	93	54	0	0	0	0	0	167	105	0	0	0	0	0	507	198	106	203
cgi1470:chr10:95403195-95403966	chr10	95403195	95403966	5' UTR (NM_001001932, exon 1 of 29)	284	Eea1	771	22.5681	456	333	2	0.438596	6	10	37.5	161	92.5287	123	0	0	0	0	0	104	74	1	0.961538	2	6	25	191	136	1	0.52356	4	4	50	488	174	110	204
cgi1471:chr10:96079119-96080418	chr10	96079119	96080418	5' UTR (NM_007569, exon 1 of 2)	134	Btg1	1299	13.241	498	278	0	0	0	0	0	156	90.6977	87	0	0	0	0	0	128	61	0	0	0	0	0	214	130	0	0	0	0	0	565	172	144	249
cgi1472:chr10:96080670-96080873	chr10	96080670	96080873	intron (NM_007569, intron 1 of 1)	1137	Btg1	203	4.92611	33	32	0	0	0	0	0	9	90	8	0	0	0	0	0	11	11	0	0	0	0	0	13	13	0	0	0	0	0	34	10	11	13
cgi1473:chr10:98376468-98378541	chr10	98376468	98378541	promoter-TSS (NM_026482)	-281	Atp2b1	2073	22.0936	1052	629	3	0.285171	19	122	13.4752	381	83.1878	233	3	0.787402	19	122	13.4752	242	145	0	0	0	0	0	429	251	0	0	0	0	0	1246	458	290	498
cgi1474:chr10:98569416-98570375	chr10	98569416	98570375	promoter-TSS (NM_015737)	91	Poc1b	959	16.8926	405	157	2	0.493827	8	19	29.6296	134	82.716	38	2	1.49254	8	19	29.6296	80	28	0	0	0	0	0	191	91	0	0	0	0	0	466	162	96	208
cgi1475:chr10:98724131-98726815	chr10	98724131	98726815	promoter-TSS (NM_026268)	-392	Dusp6	2684	6.1848	545	249	0	0	0	0	0	145	87.3494	70	0	0	0	0	0	140	63	0	0	0	0	0	260	116	0	0	0	0	0	609	166	159	284
cgi1476:chr10:99478091-99479274	chr10	99478091	99479274	intron (NM_013598, intron 1 of 9)	225	Kitl	1183	13.3559	522	273	1	0.191571	2	6	25	122	77.2152	63	1	0.819672	2	6	25	160	76	0	0	0	0	0	240	134	0	0	0	0	0	616	158	186	272
cgi1477:chr10:99949782-99950444	chr10	99949782	99950444	promoter-TSS (NM_001110013)	-132	Tmtc3	662	15.71	287	181	0	0	0	0	0	78	75	50	0	0	0	0	0	78	49	0	0	0	0	0	131	82	0	0	0	0	0	389	104	98	187
cgi1478:chr10:100051585-100051973	chr10	100051585	100051973	5' UTR (NM_175128, exon 1 of 7)	114	4930430F08Rik	388	9.27835	143	44	1	0.699301	2	2	50	29	80.5556	11	0	0	0	0	0	46	16	1	2.17391	2	2	50	68	17	0	0	0	0	0	168	36	52	80
cgi1479:chr10:102490800-102491296	chr10	102490800	102491296	exon (NM_172553, exon 1 of 4)	363	Alx1	496	4.83871	85	1	0	0	0	0	0	22	91.6667	1	0	0	0	0	0	18	0	0	0	0	0	0	45	0	0	0	0	0	0	121	24	28	69
cgi1481:chr10:105010497-105011506	chr10	105010497	105011506	promoter-TSS (NR_038032)	533	Tmtc2	1009	8.52329	231	130	1	0.4329	3	5	37.5	78	90.6977	43	1	1.28205	3	5	37.5	47	31	0	0	0	0	0	106	56	0	0	0	0	0	261	86	50	125
cgi1484:chr10:105278139-105278922	chr10	105278139	105278922	promoter-TSS (NM_207522)	-4	Ccdc59	783	13.5377	331	216	1	0.302115	5	43	10.4167	103	97.1698	64	1	0.970874	5	43	10.4167	69	41	0	0	0	0	0	159	111	0	0	0	0	0	341	106	73	162
cgi1485:chr10:106708927-106709663	chr10	106708927	106709663	promoter-TSS (NM_001284329)	-155	Lin7a	736	8.15217	275	192	0	0	0	0	0	53	88.3333	38	0	0	0	0	0	80	53	0	0	0	0	0	142	101	0	0	0	0	0	295	60	86	149
cgi1486:chr10:107598639-107599929	chr10	107598639	107599929	promoter-TSS (NM_027892)	-172	Ppp1r12a	1290	12.8682	459	299	4	0.87146	17	18	48.5714	144	86.747	96	2	1.38889	9	16	36	103	68	1	0.970874	4	1	80	212	135	1	0.471698	4	1	80	509	166	109	234
cgi1487:chr10:107769200-107770364	chr10	107769200	107770364	5' UTR (NM_054056, exon 2 of 7)	537	Pawr	1164	24.5704	700	452	0	0	0	0	0	258	90.2098	167	0	0	0	0	0	156	96	0	0	0	0	0	286	189	0	0	0	0	0	756	286	167	303
cgi1488:chr10:109892665-109893106	chr10	109892665	109893106	Intergenic	-144820	9230102K24Rik	441	22.6757	202	118	0	0	0	0	0	87	87	49	0	0	0	0	0	55	32	0	0	0	0	0	60	37	0	0	0	0	0	221	100	59	62
cgi1489:chr10:110181979-110182829	chr10	110181979	110182829	promoter-TSS (NM_178609)	-117	E2f7	850	24.2353	468	290	0	0	0	0	0	179	86.8932	121	0	0	0	0	0	107	61	0	0	0	0	0	182	108	0	0	0	0	0	536	206	123	207
cgi1490:chr10:110356809-110357339	chr10	110356809	110357339	promoter-TSS (NM_007792)	-158	Csrp2	530	12.4528	184	108	1	0.543478	2	4	33.3333	60	90.9091	36	0	0	0	0	0	37	17	0	0	0	0	0	87	55	1	1.14943	2	4	33.3333	191	66	38	87
cgi1491:chr10:110446512-110447494	chr10	110446512	110447494	exon (NM_172554, exon 1 of 17)	119	Zdhhc17	982	21.5886	572	314	0	0	0	0	0	196	92.4528	116	0	0	0	0	0	137	73	0	0	0	0	0	239	125	0	0	0	0	0	606	212	144	250
cgi1492:chr10:110601539-110602732	chr10	110601539	110602732	5' UTR (NM_001003717, exon 1 of 23)	278	Osbpl8	1193	15.5909	573	341	1	0.17452	10	5	66.6667	177	95.1613	109	0	0	0	0	0	158	95	1	0.632911	10	5	66.6667	238	137	0	0	0	0	0	597	186	161	250
cgi1494:chr10:110910025-110910882	chr10	110910025	110910882	intron (NM_015781, intron 1 of 15)	206	Nap1l1	857	14.7025	284	92	0	0	0	0	0	104	82.5397	25	0	0	0	0	0	61	18	0	0	0	0	0	119	49	0	0	0	0	0	330	126	71	133
cgi1495:chr10:110943194-110943953	chr10	110943194	110943953	exon (NM_009344, exon 1 of 2)	232	Phlda1	759	21.8709	431	318	0	0	0	0	0	155	93.3735	109	0	0	0	0	0	110	80	0	0	0	0	0	166	129	0	0	0	0	0	475	166	129	180
cgi1496:chr10:111409687-111410324	chr10	111409687	111410324	intron (NM_178610, intron 1 of 9)	255	Krr1	637	7.53532	166	119	0	0	0	0	0	43	89.5833	32	0	0	0	0	0	44	31	0	0	0	0	0	79	56	0	0	0	0	0	175	48	46	81
cgi1499:chr10:112365785-112366152	chr10	112365785	112366152	5' UTR (NM_001033474, exon 1 of 1)	113	Atxn7l3b	367	27.7929	252	170	0	0	0	0	0	101	99.0196	63	0	0	0	0	0	65	41	0	0	0	0	0	86	66	0	0	0	0	0	259	102	67	90
cgi1500:chr10:114237496-114239257	chr10	114237496	114239257	promoter-TSS (NM_146241)	49	Trhde	1761	12.0386	632	306	9	1.42405	32	35	47.7612	182	85.8491	66	9	4.94505	32	35	47.7612	153	78	0	0	0	0	0	297	162	0	0	0	0	0	807	212	182	413
cgi1501:chr10:114688115-114688741	chr10	114688115	114688741	intron (NM_025706, intron 1 of 16)	121	Tbc1d15	626	11.5016	197	100	0	0	0	0	0	65	90.2778	40	0	0	0	0	0	51	25	0	0	0	0	0	81	35	0	0	0	0	0	223	72	56	95
cgi1502:chr10:114752211-114752763	chr10	114752211	114752763	5' UTR (NM_024454, exon 1 of 7)	160	Rab21	552	24.2754	251	113	0	0	0	0	0	97	72.3881	39	0	0	0	0	0	60	29	0	0	0	0	0	94	45	0	0	0	0	0	358	134	83	141
cgi1503:chr10:114799121-114799649	chr10	114799121	114799649	promoter-TSS (NM_133683)	-67	Tmem19	528	15.9091	241	171	0	0	0	0	0	66	78.5714	52	0	0	0	0	0	54	39	0	0	0	0	0	121	80	0	0	0	0	0	280	84	66	130
cgi1504:chr10:114821308-114823017	chr10	114821308	114823017	promoter-TSS (NM_025780)	148	Zfc3h1	1709	13.2241	727	308	1	0.137552	3	12	20	207	91.5929	99	1	0.483092	3	12	20	187	96	0	0	0	0	0	333	113	0	0	0	0	0	759	226	191	342
cgi1505:chr10:115024455-115024965	chr10	115024455	115024965	5' UTR (NM_010195, exon 1 of 18)	126	Lgr5	510	14.5098	251	88	3	1.19522	6	12	33.3333	67	90.5405	23	3	4.47761	6	12	33.3333	78	25	0	0	0	0	0	106	40	0	0	0	0	0	296	74	91	131
cgi1506:chr10:115550495-115551397	chr10	115550495	115551397	promoter-TSS (NM_001161855)	27	4933416C03Rik	902	0.221729	1	0	0	0	0	0	0	1	50	0	0	0	0	0	0	0	0	0	0	0	0	0	0	0	0	0	0	0	0	2	2	0	0
cgi1507:chr10:115738433-115738635	chr10	115738433	115738635	5' UTR (NM_029928, exon 1 of 32)	104	Ptprb	202	17.8218	87	75	5	5.74713	15	21	41.6667	36	100	34	5	13.8889	15	21	41.6667	23	19	0	0	0	0	0	28	22	0	0	0	0	0	87	36	23	28
cgi1508:chr10:115855157-115855453	chr10	115855157	115855453	non-coding (NR_028107, exon 1 of 2)	128	Kcnmb4os1	296	3.37838	34	28	6	17.6471	27	9	75	9	90	7	6	66.6667	27	9	75	9	8	0	0	0	0	0	16	13	0	0	0	0	0	35	10	9	16
cgi1509:chr10:115910050-115911421	chr10	115910050	115911421	promoter-TSS (NM_021452)	-157	Kcnmb4	1371	15.3173	364	136	1	0.274725	2	3	40	139	66.1905	63	1	0.719424	2	3	40	70	30	0	0	0	0	0	155	43	0	0	0	0	0	562	210	108	244
cgi1510:chr10:116018224-116019225	chr10	116018224	116019225	promoter-TSS (NM_001037847)	-158	Cnot2	1001	14.1858	307	202	0	0	0	0	0	118	83.0986	71	0	0	0	0	0	65	45	0	0	0	0	0	124	86	0	0	0	0	0	378	142	75	161
cgi1511:chr10:116386795-116387655	chr10	116386795	116387655	promoter-TSS (NR_038026)	211	Rab3ip	860	23.7209	462	317	0	0	0	0	0	194	95.098	140	0	0	0	0	0	108	77	0	0	0	0	0	160	100	0	0	0	0	0	484	204	115	165
cgi1512:chr10:116500351-116500952	chr10	116500351	116500952	intron (NM_007636, intron 1 of 15)	218	Cct2	601	17.97	343	199	0	0	0	0	0	102	94.4444	63	0	0	0	0	0	73	45	0	0	0	0	0	168	91	0	0	0	0	0	362	108	77	177
cgi1514:chr10:116584885-116585908	chr10	116584885	116585908	intron (NM_177798, intron 1 of 9)	133	Frs2	1023	16.4223	466	299	2	0.429185	13	137	8.66667	161	95.8333	110	2	1.24224	13	137	8.66667	114	70	0	0	0	0	0	191	119	0	0	0	0	0	507	168	121	218
cgi1515:chr10:116661114-116661605	chr10	116661114	116661605	exon (NM_026570, exon 1 of 7)	203	Yeats4	491	17.5153	158	24	0	0	0	0	0	61	70.9302	10	0	0	0	0	0	38	9	0	0	0	0	0	59	5	0	0	0	0	0	234	86	52	96
cgi1516:chr10:116812877-116814232	chr10	116812877	116814232	intron (NM_001013391, intron 1 of 9)	474	Cpsf6	1355	12.1033	382	285	0	0	0	0	0	156	95.122	117	0	0	0	0	0	82	65	0	0	0	0	0	144	103	0	0	0	0	0	391	164	82	145
cgi1517:chr10:117066273-117067046	chr10	117066273	117067046	intron (NM_027468, intron 1 of 8)	104	Cpm	773	9.05563	149	63	0	0	0	0	0	55	78.5714	20	0	0	0	0	0	37	17	0	0	0	0	0	57	26	0	0	0	0	0	206	70	48	88
cgi1519:chr10:117146931-117147988	chr10	117146931	117147988	intron (NM_010786, intron 1 of 11)	354	Mdm2	1057	18.1646	547	279	0	0	0	0	0	187	97.3958	110	0	0	0	0	0	124	64	0	0	0	0	0	236	105	0	0	0	0	0	564	192	124	248
cgi1520:chr10:117183194-117183542	chr10	117183194	117183542	promoter-TSS (NM_029875)	46	Slc35e3	348	10.3448	13	0	0	0	0	0	0	10	27.7778	0	0	0	0	0	0	3	0	0	0	0	0	0	0	0	0	0	0	0	0	79	36	23	20
cgi1521:chr10:117229351-117230110	chr10	117229351	117230110	promoter-TSS (NM_134010)	30	Nup107	759	9.22266	170	111	0	0	0	0	0	43	61.4286	22	0	0	0	0	0	45	25	0	0	0	0	0	82	64	0	0	0	0	0	250	70	67	113
cgi1522:chr10:117282859-117283447	chr10	117282859	117283447	promoter-TSS (NM_024457)	-123	Rap1b	588	21.7687	262	105	0	0	0	0	0	120	93.75	47	0	0	0	0	0	56	17	0	0	0	0	0	86	41	0	0	0	0	0	279	128	62	89
cgi1523:chr10:117578599-117579352	chr10	117578599	117579352	5' UTR (NM_010785, exon 1 of 13)	133	Mdm1	753	14.077	301	146	0	0	0	0	0	98	92.4528	52	0	0	0	0	0	77	37	0	0	0	0	0	126	57	0	0	0	0	0	329	106	80	143
cgi1524:chr10:118305039-118306542	chr10	118305039	118306542	exon (NM_001014390, exon 1 of 3)	168	Dyrk2	1503	19.1617	673	408	0	0	0	0	0	256	88.8889	171	0	0	0	0	0	151	89	0	0	0	0	0	266	148	0	0	0	0	0	803	288	172	343
cgi1525:chr10:118676255-118677449	chr10	118676255	118677449	5' UTR (NM_027994, exon 1 of 15)	259	Cand1	1194	19.7655	622	363	1	0.160772	5	62	7.46269	208	88.1356	128	1	0.480769	5	62	7.46269	137	89	0	0	0	0	0	277	146	0	0	0	0	0	697	236	143	318
cgi1526:chr10:118890467-118891808	chr10	118890467	118891808	promoter-TSS (NM_133442)	48	Grip1	1341	18.1954	642	426	11	1.7134	238	270	46.8504	199	81.5574	139	11	5.52764	238	270	46.8504	146	97	0	0	0	0	0	297	190	0	0	0	0	0	787	244	170	373
cgi1527:chr10:119526679-119526926	chr10	119526679	119526926	exon (NM_080446, exon 12 of 13)	23218	Helb	247	4.04858	38	1	1	2.63158	2	2	50	10	100	1	1	10	2	2	50	11	0	0	0	0	0	0	17	0	0	0	0	0	0	38	10	11	17
cgi1529:chr10:119549665-119550387	chr10	119549665	119550387	promoter-TSS (NM_080446)	-5	Helb	722	5.54017	153	54	1	0.653595	14	34	29.1667	28	70	6	1	3.57143	14	34	29.1667	40	12	0	0	0	0	0	85	36	0	0	0	0	0	213	40	58	115
cgi1530:chr10:119638347-119639024	chr10	119638347	119639024	promoter-TSS (NM_028679)	-93	Irak3	677	11.5214	217	85	0	0	0	0	0	66	84.6154	28	0	0	0	0	0	65	26	0	0	0	0	0	86	31	0	0	0	0	0	256	78	71	107
cgi1531:chr10:119645758-119646008	chr10	119645758	119646008	promoter-TSS (NM_026617)	1	Tmbim4	250	16	88	49	0	0	0	0	0	30	75	14	0	0	0	0	0	21	13	0	0	0	0	0	37	22	0	0	0	0	0	126	40	29	57
cgi1532:chr10:119664055-119664630	chr10	119664055	119664630	intron (NM_025431, intron 1 of 2)	227	Llph	575	3.13043	38	0	0	0	0	0	0	12	66.6667	0	0	0	0	0	0	7	0	0	0	0	0	0	19	0	0	0	0	0	0	54	18	13	23
cgi1534:chr10:119911976-119914666	chr10	119911976	119914666	5' UTR (NM_010441, exon 1 of 5)	670	Hmga2	2690	11.0781	845	386	2	0.236686	5	9	35.7143	248	83.2215	114	1	0.403226	3	7	30	218	93	1	0.458716	2	2	50	379	179	0	0	0	0	0	1031	298	263	470
cgi1535:chr10:119989496-119990244	chr10	119989496	119990244	Intergenic	-75879	Hmga2	748	5.61497	196	137	8	4.08163	40	41	49.3827	40	95.2381	26	8	20	40	41	49.3827	50	37	0	0	0	0	0	106	74	0	0	0	0	0	204	42	51	111
cgi1536:chr10:120335424-120336246	chr10	120335424	120336246	intron (NM_177092, intron 1 of 6)	192	Msrb3	822	20.9246	438	254	0	0	0	0	0	158	91.8605	90	0	0	0	0	0	100	60	0	0	0	0	0	180	104	0	0	0	0	0	480	172	110	198
cgi1537:chr10:120414921-120416814	chr10	120414921	120416814	exon (NM_001081193, exon 1 of 13)	518	Lemd3	1893	18.4892	894	595	11	1.23043	22	35	38.5965	328	93.7143	224	10	3.04878	20	31	39.2157	221	153	1	0.452489	2	4	33.3333	345	218	0	0	0	0	0	928	350	227	351
cgi1538:chr10:120470927-120471199	chr10	120470927	120471199	promoter-TSS (NM_011915)	3	Wif1	272	11.0294	76	47	0	0	0	0	0	29	96.6667	17	0	0	0	0	0	19	11	0	0	0	0	0	28	19	0	0	0	0	0	77	30	19	28
cgi1539:chr10:120747288-120748080	chr10	120747288	120748080	intron (NM_029057, intron 1 of 11)	561	Tbc1d30	792	13.1313	283	183	2	0.706714	5	7	41.6667	88	84.6154	56	2	2.27273	5	7	41.6667	81	54	0	0	0	0	0	114	73	0	0	0	0	0	333	104	94	135
cgi1540:chr10:120788058-120788598	chr10	120788058	120788598	Intergenic	-13818	Gns	540	16.6667	223	188	4	1.79372	11	54	16.9231	81	90	68	4	4.93827	11	54	16.9231	53	49	0	0	0	0	0	89	71	0	0	0	0	0	247	90	58	99
cgi1541:chr10:120802023-120802704	chr10	120802023	120802704	exon (NM_029364, exon 1 of 14)	218	Gns	681	15.2717	268	139	0	0	0	0	0	83	79.8077	43	0	0	0	0	0	75	41	0	0	0	0	0	110	55	0	0	0	0	0	326	104	86	136
cgi1542:chr10:120912560-120913850	chr10	120912560	120913850	5' UTR (NM_138956, exon 1 of 5)	101	Rassf3	1290	9.92248	374	203	0	0	0	0	0	107	83.5938	54	0	0	0	0	0	110	58	0	0	0	0	0	157	91	0	0	0	0	0	475	128	126	221
cgi1543:chr10:121023299-121023566	chr10	121023299	121023566	intron (NM_019786, intron 1 of 20)	417	Tbk1	267	15.7303	153	85	0	0	0	0	0	41	97.619	23	0	0	0	0	0	43	24	0	0	0	0	0	69	38	0	0	0	0	0	155	42	44	69
cgi1544:chr10:121023763-121024080	chr10	121023763	121024080	promoter-TSS (NM_019786)	-72	Tbk1	317	16.4038	114	82	0	0	0	0	0	49	94.2308	34	0	0	0	0	0	29	20	0	0	0	0	0	36	28	0	0	0	0	0	117	52	29	36
cgi1546:chr10:121043949-121044185	chr10	121043949	121044185	exon (NM_001081056, exon 13 of 25)	19305	Xpot	236	6.77966	57	55	15	26.3158	107	50	68.1529	16	100	14	14	87.5	101	38	72.6619	11	11	0	0	0	0	0	30	30	1	3.33333	6	12	33.3333	57	16	11	30
cgi1547:chr10:121062972-121063763	chr10	121062972	121063763	promoter-TSS (NM_001081056)	4	Xpot	791	19.2162	410	239	1	0.243902	2	3	40	131	86.1842	62	1	0.763359	2	3	40	94	46	0	0	0	0	0	185	131	0	0	0	0	0	463	152	103	208
cgi1548:chr10:121078645-121079141	chr10	121078645	121079141	exon (NM_177335, exon 1 of 13)	136	D930020B18Rik	496	23.3871	264	203	0	0	0	0	0	107	92.2414	86	0	0	0	0	0	54	43	0	0	0	0	0	103	74	0	0	0	0	0	288	116	59	113
cgi1549:chr10:121176707-121177220	chr10	121176707	121177220	promoter-TSS (NM_173022)	-29	BC048403	513	11.6959	179	160	0	0	0	0	0	56	93.3333	54	0	0	0	0	0	38	29	0	0	0	0	0	85	77	0	0	0	0	0	184	60	39	85
cgi1550:chr10:121484430-121484956	chr10	121484430	121484956	promoter-TSS (NM_001081037)	-322	Srgap1	526	25.4753	306	244	2	0.653595	12	134	8.21918	127	94.7761	99	2	1.5748	12	134	8.21918	75	61	0	0	0	0	0	104	84	0	0	0	0	0	317	134	76	107
cgi1551:chr10:121533688-121534271	chr10	121533688	121534271	exon (NM_153059, exon 1 of 6)	178	Tmem5	583	18.5249	244	166	2	0.819672	6	11	35.2941	100	92.5926	67	2	2	6	11	35.2941	59	39	0	0	0	0	0	85	60	0	0	0	0	0	271	108	63	100
cgi1552:chr10:121885655-121886377	chr10	121885655	121886377	exon (NM_016847, exon 1 of 2)	461	Avpr1a	722	7.75623	147	76	0	0	0	0	0	41	73.2143	19	0	0	0	0	0	35	23	0	0	0	0	0	71	34	0	0	0	0	0	192	56	42	94
cgi1553:chr10:122115686-122116534	chr10	122115686	122116534	promoter-TSS (NR_106182)	-261	Mir8104	848	20.0472	488	356	1	0.204918	2	4	33.3333	162	95.2941	117	1	0.617284	2	4	33.3333	129	98	0	0	0	0	0	197	141	0	0	0	0	0	535	170	148	217
cgi1555:chr10:122422281-122423664	chr10	122422281	122423664	promoter-TSS (NR_029527)	-193	Mirlet7i	1383	20.9689	683	320	2	0.292826	10	82	10.8696	272	93.7931	125	2	0.735294	10	82	10.8696	152	77	0	0	0	0	0	259	118	0	0	0	0	0	734	290	159	285
cgi1556:chr10:122513082-122513626	chr10	122513082	122513626	5' UTR (NM_001163024, exon 1 of 35)	207	Mon2	544	18.75	241	184	0	0	0	0	0	79	77.451	60	0	0	0	0	0	74	58	0	0	0	0	0	88	66	0	0	0	0	0	277	102	80	95
cgi1557:chr10:122633382-122634397	chr10	122633382	122634397	promoter-TSS (NM_027604)	89	Usp15	1015	17.3399	449	217	0	0	0	0	0	146	82.9545	70	0	0	0	0	0	110	46	0	0	0	0	0	193	101	0	0	0	0	0	520	176	128	216
cgi1558:chr10:122701497-122702845	chr10	122701497	122702845	non-coding (NR_045514, exon 1 of 6)	1039	Fam19a2	1348	18.2493	679	440	13	1.91458	37	85	30.3279	218	88.6179	149	12	5.50459	35	80	30.4348	142	93	0	0	0	0	0	319	198	1	0.31348	2	5	28.5714	783	246	166	371
cgi1559:chr10:124826024-124826422	chr10	124826024	124826422	Intergenic	-60632	Slc16a7	398	5.52764	48	35	0	0	0	0	0	17	77.2727	11	0	0	0	0	0	12	10	0	0	0	0	0	19	14	0	0	0	0	0	79	22	17	40
cgi1560:chr10:125403142-125403977	chr10	125403142	125403977	exon (NM_177152, exon 1 of 19)	285	Lrig3	835	19.6407	419	281	0	0	0	0	0	150	91.4634	105	0	0	0	0	0	117	81	0	0	0	0	0	152	95	0	0	0	0	0	456	164	129	163
cgi1561:chr10:126338008-126338510	chr10	126338008	126338510	exon (NM_001159559, exon 1 of 6)	168	Xrcc6bp1	502	10.757	205	159	0	0	0	0	0	52	96.2963	39	0	0	0	0	0	65	48	0	0	0	0	0	88	72	0	0	0	0	0	208	54	65	89
cgi1562:chr10:126342828-126343122	chr10	126342828	126343122	Intergenic	-4548	Xrcc6bp1	294	4.08163	33	27	1	3.0303	7	44	13.7255	10	83.3333	8	1	10	7	44	13.7255	7	6	0	0	0	0	0	16	13	0	0	0	0	0	40	12	9	19
cgi1563:chr10:126365393-126365692	chr10	126365393	126365692	Intergenic	-27116	Xrcc6bp1	299	9.36455	91	52	0	0	0	0	0	27	96.4286	19	0	0	0	0	0	23	12	0	0	0	0	0	41	21	0	0	0	0	0	97	28	25	44
cgi1564:chr10:126415467-126417218	chr10	126415467	126417218	exon (NM_001113470, exon 1 of 8)	570	Ctdsp2	1751	15.4198	630	292	1	0.15873	2	6	25	196	72.5926	97	1	0.510204	2	6	25	126	58	0	0	0	0	0	308	137	0	0	0	0	0	822	270	180	372
cgi1565:chr10:126467633-126467945	chr10	126467633	126467945	promoter-TSS (NM_025537)	81	Tsfm	312	18.5897	177	154	0	0	0	0	0	56	96.5517	43	0	0	0	0	0	39	35	0	0	0	0	0	82	76	0	0	0	0	0	180	58	40	82
cgi1566:chr10:126478021-126479290	chr10	126478021	126479290	promoter-TSS (NM_001205036)	-206	LOC100504608	1269	8.35303	387	232	1	0.258398	3	19	13.6364	83	78.3019	47	1	1.20482	3	19	13.6364	92	53	0	0	0	0	0	212	132	0	0	0	0	0	486	106	110	270
cgi1568:chr10:126496341-126497516	chr10	126496341	126497516	5' UTR (NM_001033262, exon 1 of 4)	311	March9	1175	20.0851	629	350	2	0.317965	6	29	17.1429	194	82.2034	119	2	1.03093	6	29	17.1429	157	84	0	0	0	0	0	278	147	0	0	0	0	0	746	236	189	321
cgi1569:chr10:126500685-126500895	chr10	126500685	126500895	5' UTR (NM_009870, exon 1 of 8)	131	Cdk4	210	4.7619	31	30	0	0	0	0	0	10	100	9	0	0	0	0	0	11	11	0	0	0	0	0	10	10	0	0	0	0	0	31	10	11	10
cgi1570:chr10:126516660-126517431	chr10	126516660	126517431	exon (NM_001033263, exon 1 of 19)	1083	Agap2	771	9.59792	229	174	2	0.873362	6	8	42.8571	56	75.6757	43	2	3.57143	6	8	42.8571	54	43	0	0	0	0	0	119	88	0	0	0	0	0	276	74	71	131
cgi1571:chr10:126518583-126518786	chr10	126518583	126518786	intron (NM_001033263, intron 1 of 18)	2722	Agap2	203	10.8374	50	21	1	2	2	2	50	16	72.7273	8	1	6.25	2	2	50	8	3	0	0	0	0	0	26	10	0	0	0	0	0	65	22	11	32
cgi1572:chr10:126528017-126529023	chr10	126528017	126529023	intron (NM_001033263, intron 18 of 18)	12557	Agap2	1006	7.75348	223	145	7	3.13901	16	21	43.2432	69	88.4615	43	7	10.1449	16	21	43.2432	49	32	0	0	0	0	0	105	70	0	0	0	0	0	250	78	57	115
cgi1574:chr10:126602037-126603314	chr10	126602037	126603314	promoter-TSS (NM_001244618)	-211	B4galnt1	1277	19.5771	792	526	32	4.0404	133	258	34.0153	242	96.8	165	31	12.8099	131	252	34.2037	186	126	1	0.537634	2	6	25	364	235	0	0	0	0	0	824	250	193	381
cgi1575:chr10:126607655-126608267	chr10	126607655	126608267	intron (NM_008080, intron 9 of 10)	5074	B4galnt1	612	10.7843	158	52	0	0	0	0	0	36	54.5455	12	0	0	0	0	0	26	8	0	0	0	0	0	96	32	0	0	0	0	0	271	66	44	161
cgi1576:chr10:126617296-126617531	chr10	126617296	126617531	exon (NM_177615, exon 1 of 17)	287	Slc26a10	235	9.3617	83	78	1	1.20482	4	10	28.5714	22	100	18	1	4.54545	4	10	28.5714	29	28	0	0	0	0	0	32	32	0	0	0	0	0	83	22	29	32
cgi1577:chr10:126625569-126625913	chr10	126625569	126625913	intron (NM_028027, intron 2 of 15)	1138	Arhgef25	344	15.6977	184	73	0	0	0	0	0	48	88.8889	19	0	0	0	0	0	48	22	0	0	0	0	0	88	32	0	0	0	0	0	194	54	50	90
cgi1578:chr10:126626894-126627156	chr10	126626894	126627156	promoter-TSS (NM_001166413)	85	Arhgef25	262	9.16031	93	61	1	1.07527	2	4	33.3333	21	87.5	12	1	4.7619	2	4	33.3333	22	14	0	0	0	0	0	50	35	0	0	0	0	0	97	24	23	50
cgi1579:chr10:126632438-126632773	chr10	126632438	126632773	intron (NR_045715, intron 1 of 3)	159	Dtx3	335	14.9254	181	132	0	0	0	0	0	47	94	31	0	0	0	0	0	29	20	0	0	0	0	0	105	81	0	0	0	0	0	188	50	31	107
cgi1580:chr10:126648275-126648814	chr10	126648275	126648814	exon (NM_054097, exon 1 of 10)	133	Pip4k2c	539	18.1818	256	201	0	0	0	0	0	93	94.898	68	0	0	0	0	0	56	41	0	0	0	0	0	107	92	0	0	0	0	0	261	98	56	107
cgi1581:chr10:126676352-126676576	chr10	126676352	126676576	intron (NM_008447, intron 13 of 27)	23955	Kif5a	224	5.35714	38	17	5	13.1579	16	6	72.7273	11	91.6667	4	4	36.3636	14	3	82.3529	5	3	0	0	0	0	0	22	10	1	4.54545	2	3	40	41	12	7	22
cgi1582:chr10:126699876-126700187	chr10	126699876	126700187	5' UTR (NM_001039000, exon 1 of 29)	387	Kif5a	311	10.9325	117	36	2	1.7094	4	8	33.3333	32	94.1176	8	2	6.25	4	8	33.3333	32	12	0	0	0	0	0	53	16	0	0	0	0	0	121	34	33	54
cgi1583:chr10:126703295-126703932	chr10	126703295	126703932	intron (NM_027151, intron 1 of 13)	296	Dctn2	637	15.0706	224	117	0	0	0	0	0	64	66.6667	37	0	0	0	0	0	54	28	0	0	0	0	0	106	52	0	0	0	0	0	322	96	81	145
cgi1584:chr10:126725749-126726230	chr10	126725749	126726230	promoter-TSS (NM_033072)	-163	Mbd6	481	19.1268	211	30	0	0	0	0	0	80	86.9565	9	0	0	0	0	0	56	7	0	0	0	0	0	75	14	0	0	0	0	0	241	92	67	82
cgi1585:chr10:126727417-126727764	chr10	126727417	126727764	promoter-TSS (NM_007837)	-258	Ddit3	347	13.8329	94	59	0	0	0	0	0	33	68.75	20	0	0	0	0	0	15	9	0	0	0	0	0	46	30	0	0	0	0	0	155	48	21	86
cgi1586:chr10:126748549-126749094	chr10	126748549	126749094	promoter-TSS (NM_001003913)	20	Mars	545	13.211	208	182	3	1.44231	33	0	100	65	90.2778	54	1	1.53846	11	0	100	53	47	1	1.88679	11	0	100	90	81	1	1.11111	11	0	100	230	72	59	99
cgi1587:chr10:126763389-126764303	chr10	126763389	126764303	intron (NM_001285785, intron 8 of 15)	3063	Arhgap9	914	12.9103	375	196	6	1.6	21	73	22.3404	106	89.8305	57	6	5.66038	21	73	22.3404	101	56	0	0	0	0	0	168	83	0	0	0	0	0	436	118	115	203
cgi1588:chr10:126817444-126817709	chr10	126817444	126817709	Intergenic	-9790	R3hdm2	265	31.6981	171	145	0	0	0	0	0	82	97.619	66	0	0	0	0	0	33	31	0	0	0	0	0	56	48	0	0	0	0	0	175	84	33	58
cgi1589:chr10:126948745-126949177	chr10	126948745	126949177	Intergenic	-3034	Ndufa4l2	432	5.55556	58	0	0	0	0	0	0	10	41.6667	0	0	0	0	0	0	14	0	0	0	0	0	0	34	0	0	0	0	0	0	121	24	28	69
cgi1591:chr10:126963278-126964002	chr10	126963278	126964002	exon (NM_183297, exon 2 of 2)	-4140	Shmt2	724	6.62983	136	102	9	6.61765	21	39	35	40	83.3333	29	9	22.5	21	39	35	28	20	0	0	0	0	0	68	53	0	0	0	0	0	171	48	35	88
cgi1592:chr10:126971167-126971528	chr10	126971167	126971528	intron (NM_183297, intron 1 of 1)	267	Nxph4	361	12.7424	175	92	1	0.571429	5	25	16.6667	41	89.1304	24	1	2.43902	5	25	16.6667	38	17	0	0	0	0	0	96	51	0	0	0	0	0	200	46	43	111
cgi1593:chr10:126972067-126972275	chr10	126972067	126972275	promoter-TSS (NM_183297)	-556	Nxph4	208	25	79	0	0	0	0	0	0	31	59.6154	0	0	0	0	0	0	18	0	0	0	0	0	0	30	0	0	0	0	0	0	148	52	36	60
cgi1594:chr10:126981494-126981749	chr10	126981494	126981749	exon (NM_008512, exon 76 of 89)	-10007	Nxph4	255	12.549	149	106	19	12.7517	400	25	94.1176	32	100	24	19	59.375	400	25	94.1176	36	25	0	0	0	0	0	81	57	0	0	0	0	0	149	32	36	81
cgi1596:chr10:127058705-127058958	chr10	127058705	127058958	promoter-TSS (NM_008512)	-628	Lrp1	253	3.16206	27	14	0	0	0	0	0	6	75	2	0	0	0	0	0	5	1	0	0	0	0	0	16	11	0	0	0	0	0	29	8	5	16
cgi1597:chr10:127103547-127104241	chr10	127103547	127104241	promoter-TSS (NR_045171)	-135	Nab2	694	9.2219	164	87	2	1.21951	45	49	47.8723	56	87.5	34	1	1.78571	5	44	10.2041	42	27	0	0	0	0	0	66	26	1	1.51515	40	5	88.8889	187	64	45	78
cgi1598:chr10:127113919-127114465	chr10	127113919	127114465	promoter-TSS (NM_001113211)	71	Tmem194	546	13.5531	169	74	0	0	0	0	0	54	72.973	30	0	0	0	0	0	39	19	0	0	0	0	0	76	25	0	0	0	0	0	214	74	50	90
cgi1599:chr10:127176682-127177096	chr10	127176682	127177096	intron (NM_198035, intron 1 of 1)	295	Zbtb39	414	17.3913	158	106	0	0	0	0	0	55	76.3889	36	0	0	0	0	0	38	22	0	0	0	0	0	65	48	0	0	0	0	0	192	72	46	74
cgi1600:chr10:127472335-127473366	chr10	127472335	127473366	intron (NM_001113199, intron 1 of 8)	449	Naca	1031	13.579	378	167	0	0	0	0	0	109	77.8571	42	0	0	0	0	0	98	48	0	0	0	0	0	171	77	0	0	0	0	0	464	140	116	208
cgi1601:chr10:127495763-127496925	chr10	127495763	127496925	intron (NM_019766, intron 1 of 7)	306	Ptges3	1162	16.6954	489	308	0	0	0	0	0	170	87.6289	106	0	0	0	0	0	83	45	0	0	0	0	0	236	157	0	0	0	0	0	559	194	100	265
cgi1602:chr10:127520304-127521046	chr10	127520304	127521046	intron (NM_016774, intron 1 of 9)	312	Atp5b	742	7.00809	203	172	0	0	0	0	0	50	96.1538	45	0	0	0	0	0	49	42	0	0	0	0	0	104	85	0	0	0	0	0	207	52	50	105
cgi1603:chr10:127529915-127530528	chr10	127529915	127530528	intron (NM_054078, intron 1 of 29)	383	Baz2a	613	6.85155	172	135	0	0	0	0	0	40	95.2381	28	0	0	0	0	0	39	30	0	0	0	0	0	93	77	0	0	0	0	0	175	42	40	93
cgi1604:chr10:127533818-127534541	chr10	127533818	127534541	intron (NM_054078, intron 2 of 29)	4341	Baz2a	723	16.0443	333	150	0	0	0	0	0	99	85.3448	41	0	0	0	0	0	80	34	0	0	0	0	0	154	75	0	0	0	0	0	382	116	87	179
cgi1605:chr10:127631066-127632269	chr10	127631066	127632269	promoter-TSS (NM_001285777)	-23	Gls2	1203	6.98254	235	163	0	0	0	0	0	66	78.5714	46	0	0	0	0	0	54	36	0	0	0	0	0	115	81	0	0	0	0	0	311	84	71	156
cgi1606:chr10:127648797-127649002	chr10	127648797	127649002	promoter-TSS (NM_025716)	-50	Spryd4	205	9.7561	76	51	0	0	0	0	0	20	100	15	0	0	0	0	0	16	11	0	0	0	0	0	40	25	0	0	0	0	0	78	20	17	41
cgi1608:chr10:127669127-127669491	chr10	127669127	127669491	TTS (NM_008600)	190	Timeless	364	9.34066	90	56	0	0	0	0	0	32	94.1176	18	0	0	0	0	0	22	12	0	0	0	0	0	36	26	0	0	0	0	0	92	34	22	36
cgi1609:chr10:127707416-127707827	chr10	127707416	127707827	promoter-TSS (NM_019963)	-10	Stat2	411	5.3528	85	53	1	1.17647	2	6	25	20	90.9091	14	1	5	2	6	25	20	14	0	0	0	0	0	45	25	0	0	0	0	0	94	22	22	50
cgi1610:chr10:127740190-127740511	chr10	127740190	127740511	promoter-TSS (NM_001252326)	-40	Pan2	321	3.11526	27	8	0	0	0	0	0	9	90	4	0	0	0	0	0	6	2	0	0	0	0	0	12	2	0	0	0	0	0	28	10	6	12
cgi1611:chr10:127759470-127759903	chr10	127759470	127759903	5' UTR (NM_019953, exon 1 of 6)	172	Cnpy2	433	6.00462	88	43	0	0	0	0	0	19	73.0769	7	0	0	0	0	0	31	14	0	0	0	0	0	38	22	0	0	0	0	0	120	26	35	59
cgi1612:chr10:127774659-127775151	chr10	127774659	127775151	promoter-TSS (NM_026444)	17	Cs	492	18.2927	272	167	0	0	0	0	0	80	88.8889	48	0	0	0	0	0	60	40	0	0	0	0	0	132	79	0	0	0	0	0	315	90	69	156
cgi1613:chr10:127805541-127806317	chr10	127805541	127806317	5' UTR (NM_001081040, exon 1 of 5)	1164	Coq10a	776	8.24742	190	133	0	0	0	0	0	58	90.625	41	0	0	0	0	0	44	32	0	0	0	0	0	88	60	0	0	0	0	0	201	64	46	91
cgi1614:chr10:127813801-127814597	chr10	127813801	127814597	promoter-TSS (NM_172790)	19	Ankrd52	796	19.8492	406	258	0	0	0	0	0	136	86.0759	94	0	0	0	0	0	107	67	0	0	0	0	0	163	97	0	0	0	0	0	474	158	121	195
cgi1615:chr10:127846805-127847008	chr10	127846805	127847008	promoter-TSS (NM_027257)	-55	Nabp2	203	5.91133	44	17	0	0	0	0	0	11	91.6667	4	0	0	0	0	0	15	5	0	0	0	0	0	18	8	0	0	0	0	0	46	12	16	18
cgi1616:chr10:127848402-127848901	chr10	127848402	127848901	promoter-TSS (NM_001164237)	-20	Rnf41	499	8.01603	151	105	1	0.662252	4	30	11.7647	37	92.5	23	1	2.7027	4	30	11.7647	42	26	0	0	0	0	0	72	56	0	0	0	0	0	155	40	42	73
cgi1617:chr10:127895621-127896514	chr10	127895621	127896514	promoter-TSS (NM_001114097)	-224	Smarcc2	893	14.5577	324	159	0	0	0	0	0	112	86.1538	59	0	0	0	0	0	76	37	0	0	0	0	0	136	63	0	0	0	0	0	373	130	86	157
cgi1618:chr10:127896708-127896916	chr10	127896708	127896916	TTS (NR_106183)	520	Smarcc2	208	6.73077	39	37	1	2.5641	8	88	8.33333	14	100	12	1	7.14286	8	88	8.33333	11	11	0	0	0	0	0	14	14	0	0	0	0	0	39	14	11	14
cgi1619:chr10:127962117-127962856	chr10	127962117	127962856	intron (NM_011843, intron 1 of 30)	428	Esyt1	739	8.93099	208	130	0	0	0	0	0	62	93.9394	40	0	0	0	0	0	59	35	0	0	0	0	0	87	55	0	0	0	0	0	214	66	60	88
cgi1620:chr10:127984340-127985074	chr10	127984340	127985074	promoter-TSS (NM_134003)	93	Zc3h10	734	13.3515	294	134	1	0.340136	2	3	40	76	77.551	41	1	1.31579	2	3	40	71	29	0	0	0	0	0	147	64	0	0	0	0	0	386	98	92	196
cgi1621:chr10:127985918-127986279	chr10	127985918	127986279	intron (NM_018860, intron 1 of 3)	125	Rpl41	361	3.87812	34	0	0	0	0	0	0	12	85.7143	0	0	0	0	0	0	8	0	0	0	0	0	0	14	0	0	0	0	0	0	36	14	8	14
cgi1622:chr10:128002340-128003508	chr10	128002340	128003508	promoter-TSS (NM_011119)	66	Pa2g4	1168	9.76027	350	149	0	0	0	0	0	102	89.4737	46	0	0	0	0	0	82	37	0	0	0	0	0	166	66	0	0	0	0	0	444	114	104	226
cgi1624:chr10:128026652-128027625	chr10	128026652	128027625	promoter-TSS (NM_010153)	-582	Erbb3	973	11.3052	358	185	0	0	0	0	0	92	83.6364	51	0	0	0	0	0	82	42	0	0	0	0	0	184	92	0	0	0	0	0	396	110	86	200
cgi1625:chr10:128063212-128063610	chr10	128063212	128063610	intron (NM_013765, intron 1 of 3)	151	Rps26	398	18.0905	216	47	0	0	0	0	0	65	90.2778	14	0	0	0	0	0	47	9	0	0	0	0	0	104	24	0	0	0	0	0	236	72	49	115
cgi1626:chr10:128082811-128083012	chr10	128082811	128083012	5' UTR (NM_011772, exon 1 of 8)	137	Ikzf4	201	17.9104	90	13	1	1.11111	2	2	50	29	80.5556	4	1	3.44828	2	2	50	30	5	0	0	0	0	0	31	4	0	0	0	0	0	132	36	36	60
cgi1627:chr10:128106024-128106474	chr10	128106024	128106474	TTS (NM_173733)	4725	Suox	450	6.22222	82	69	0	0	0	0	0	23	82.1429	19	0	0	0	0	0	16	14	0	0	0	0	0	43	36	0	0	0	0	0	112	28	21	63
cgi1628:chr10:128110842-128111049	chr10	128110842	128111049	promoter-TSS (NM_173733)	28	Suox	207	17.3913	102	27	0	0	0	0	0	35	97.2222	11	0	0	0	0	0	29	7	0	0	0	0	0	38	9	0	0	0	0	0	103	36	29	38
cgi1630:chr10:128141586-128142274	chr10	128141586	128142274	5' UTR (NM_183417, exon 1 of 8)	177	Cdk2	688	16.2791	353	165	0	0	0	0	0	97	86.6071	36	0	0	0	0	0	70	28	0	0	0	0	0	186	101	0	0	0	0	0	412	112	78	222
cgi1631:chr10:128180842-128181211	chr10	128180842	128181211	promoter-TSS (NM_016811)	85	Dgka	369	16.8022	223	143	1	0.44843	2	3	40	61	98.3871	39	1	1.63934	2	3	40	60	38	0	0	0	0	0	102	66	0	0	0	0	0	232	62	64	106
cgi1632:chr10:128184840-128185741	chr10	128184840	128185741	promoter-TSS (NM_001170869)	-220	Wibg	901	9.76693	297	81	0	0	0	0	0	68	77.2727	20	0	0	0	0	0	67	14	0	0	0	0	0	162	47	0	0	0	0	0	364	88	81	195
cgi1633:chr10:128242044-128242814	chr10	128242044	128242814	promoter-TSS (NM_028873)	-303	Dnajc14	770	9.35065	181	87	0	0	0	0	0	65	90.2778	34	0	0	0	0	0	28	12	0	0	0	0	0	88	41	0	0	0	0	0	189	72	29	88
cgi1635:chr10:128328122-128328733	chr10	128328122	128328733	exon (NM_010272, exon 1 of 3)	346	Gdf11	611	17.0213	294	156	1	0.340136	2	5	28.5714	95	91.3462	49	1	1.05263	2	5	28.5714	90	58	0	0	0	0	0	109	49	0	0	0	0	0	323	104	97	122
cgi1636:chr10:128346938-128347405	chr10	128346938	128347405	intron (NM_007653, intron 1 of 7)	250	Cd63	467	26.1242	309	177	0	0	0	0	0	115	94.2623	63	0	0	0	0	0	75	42	0	0	0	0	0	119	72	0	0	0	0	0	329	122	80	127
cgi1637:chr10:128360161-128360602	chr10	128360161	128360602	intron (NM_015740, intron 1 of 3)	198	Bloc1s1	441	12.6984	213	107	0	0	0	0	0	45	80.3571	26	0	0	0	0	0	56	28	0	0	0	0	0	112	53	0	0	0	0	0	250	56	61	133
cgi1638:chr10:128370672-128371267	chr10	128370672	128371267	5' UTR (NM_008398, exon 1 of 25)	101	Itga7	595	9.7479	243	147	2	0.823045	13	87	13	52	89.6552	30	2	3.84615	13	87	13	61	34	0	0	0	0	0	130	83	0	0	0	0	0	265	58	64	143
cgi1639:chr10:129881852-129882064	chr10	129881852	129882064	Intergenic	10992	Vmn2r86	212	8.49057	60	30	4	6.66667	25	4	86.2069	14	77.7778	7	4	28.5714	25	4	86.2069	16	8	0	0	0	0	0	30	15	0	0	0	0	0	69	18	18	33
cgi1640:chr10:129907414-129907694	chr10	129907414	129907694	Intergenic	-14604	Vmn2r86	280	14.2857	116	53	0	0	0	0	0	36	90	17	0	0	0	0	0	33	14	0	0	0	0	0	47	22	0	0	0	0	0	134	40	38	56
cgi1642:chr11:3093001-3093702	chr11	3093001	3093702	intron (NM_030207, intron 1 of 32)	114	Sfi1	701	5.99144	172	172	46	26.7442	10299	5253	66.223	42	100	42	41	97.619	10147	3644	73.577	48	48	3	6.25	108	841	11.3804	82	82	2	2.43902	44	768	5.41872	173	42	49	82
cgi1643:chr11:3102286-3103196	chr11	3102286	3103196	promoter-TSS (NM_001166549)	155	Eif4enif1	910	23.7363	526	344	2	0.380228	58	4	93.5484	179	82.8704	118	0	0	0	0	0	121	77	0	0	0	0	0	226	149	2	0.884956	58	4	93.5484	604	216	137	251
cgi1644:chr11:3165993-3166689	chr11	3165993	3166689	promoter-TSS (NM_007879)	48	Drg1	696	10.3448	181	67	0	0	0	0	0	58	80.5556	29	0	0	0	0	0	46	13	0	0	0	0	0	77	25	0	0	0	0	0	244	72	64	108
cgi1646:chr11:3189169-3191064	chr11	3189169	3191064	promoter-TSS (NM_001253691)	-343	Patz1	1895	7.4934	328	190	1	0.304878	4	4	50	102	71.831	74	0	0	0	0	0	62	38	0	0	0	0	0	164	78	1	0.609756	4	4	50	435	142	81	212
cgi1647:chr11:3231820-3232499	chr11	3231820	3232499	exon (NM_178149, exon 3 of 6)	1426	Pik3ip1	679	6.77467	140	127	1	0.714286	3	13	18.75	45	97.8261	42	1	2.22222	3	13	18.75	36	34	0	0	0	0	0	59	51	0	0	0	0	0	143	46	37	60
cgi1648:chr11:3308806-3309342	chr11	3308806	3309342	5' UTR (NM_010718, exon 1 of 16)	167	Limk2	536	14.9254	275	196	1	0.363636	3	3	50	77	96.25	53	1	1.2987	3	3	50	77	58	0	0	0	0	0	121	85	0	0	0	0	0	286	80	80	126
cgi1649:chr11:3352183-3352686	chr11	3352183	3352686	promoter-TSS (NR_028317)	-5	8430429K09Rik	503	9.14513	112	85	0	0	0	0	0	42	91.3043	34	0	0	0	0	0	31	24	0	0	0	0	0	39	27	0	0	0	0	0	130	46	35	49
cgi1650:chr11:3417029-3417264	chr11	3417029	3417264	TTS (NM_013870)	2442	Selm	235	14.4681	120	69	12	10	38	23	62.2951	32	94.1176	18	12	37.5	38	23	62.2951	29	19	0	0	0	0	0	59	32	0	0	0	0	0	124	34	31	59
cgi1651:chr11:3435670-3435987	chr11	3435670	3435987	intron (NM_001284429, intron 2 of 21)	3466	Smtn	317	13.2492	181	100	0	0	0	0	0	40	95.2381	26	0	0	0	0	0	50	29	0	0	0	0	0	91	45	0	0	0	0	0	189	42	52	95
cgi1652:chr11:3528955-3529567	chr11	3528955	3529567	Intergenic	18275	Tug1	612	10.4575	222	95	3	1.35135	7	17	29.1667	49	76.5625	22	3	6.12245	7	17	29.1667	69	28	0	0	0	0	0	104	45	0	0	0	0	0	295	64	85	146
cgi1653:chr11:3548600-3549554	chr11	3548600	3549554	promoter-TSS (NM_001159288)	-266	Tug1	954	16.9811	417	263	0	0	0	0	0	146	90.1235	100	0	0	0	0	0	88	50	0	0	0	0	0	183	113	0	0	0	0	0	452	162	96	194
cgi1655:chr11:3661712-3662354	chr11	3661712	3662354	intron (NM_152818, intron 2 of 13)	101873	Osbp2	642	18.3801	265	143	5	1.88679	81	22	78.6408	102	86.4407	60	2	1.96078	7	7	50	69	36	0	0	0	0	0	94	47	3	3.19149	74	15	83.1461	292	118	73	101
cgi1656:chr11:3674668-3675011	chr11	3674668	3675011	intron (NM_152818, intron 2 of 13)	89066	Osbp2	343	22.7405	227	152	3	1.32159	11	12	47.8261	73	93.5897	53	3	4.10959	11	12	47.8261	58	39	0	0	0	0	0	96	60	0	0	0	0	0	236	78	62	96
cgi1657:chr11:3763610-3763860	chr11	3763610	3763860	exon (NM_152818, exon 1 of 14)	171	Osbp2	250	22.4	126	67	0	0	0	0	0	37	66.0714	21	0	0	0	0	0	41	21	0	0	0	0	0	48	25	0	0	0	0	0	170	56	57	57
cgi1658:chr11:3794621-3795480	chr11	3794621	3795480	promoter-TSS (NM_026150)	78	4921536K21Rik	859	4.42375	103	53	6	5.82524	16	28	36.3636	19	50	12	6	31.5789	16	28	36.3636	29	15	0	0	0	0	0	55	26	0	0	0	0	0	181	38	45	98
cgi1659:chr11:3813421-3813973	chr11	3813421	3813973	5' UTR (NM_153142, exon 1 of 2)	970	Slc35e4	552	18.4783	289	101	0	0	0	0	0	89	87.2549	36	0	0	0	0	0	88	34	0	0	0	0	0	112	31	0	0	0	0	0	324	102	93	129
cgi1660:chr11:3897989-3898822	chr11	3897989	3898822	exon (NM_016922, exon 4 of 4)	8470	Gal3st1	833	5.52221	152	114	8	5.26316	25	37	40.3226	42	91.3043	33	8	19.0476	25	37	40.3226	38	27	0	0	0	0	0	72	54	0	0	0	0	0	158	46	40	72
cgi1661:chr11:3996558-3996908	chr11	3996558	3996908	TTS (NM_144520)	-1299	Mtfp1	350	19.4286	199	68	0	0	0	0	0	63	92.6471	26	0	0	0	0	0	37	10	0	0	0	0	0	99	32	0	0	0	0	0	210	68	38	104
cgi1662:chr11:4018468-4018845	chr11	4018468	4018845	promoter-TSS (NM_144520)	75	Sec14l2	377	4.24403	25	13	0	0	0	0	0	7	43.75	3	0	0	0	0	0	4	1	0	0	0	0	0	14	9	0	0	0	0	0	44	16	7	21
cgi1663:chr11:4035227-4035536	chr11	4035227	4035536	exon (NM_027859, exon 1 of 9)	219	Rnf215	309	16.8285	150	90	0	0	0	0	0	43	82.6923	18	0	0	0	0	0	45	31	0	0	0	0	0	62	41	0	0	0	0	0	160	52	45	63
cgi1664:chr11:4060223-4060620	chr11	4060223	4060620	promoter-TSS (NM_026175)	65	Sf3a1	397	14.6096	154	59	1	0.649351	3	4	42.8571	49	84.4828	18	1	2.04082	3	4	42.8571	36	13	0	0	0	0	0	69	28	0	0	0	0	0	179	58	40	81
cgi1665:chr11:4086646-4087206	chr11	4086646	4087206	promoter-TSS (NM_134023)	90	Tbc1d10a	560	14.2857	178	98	0	0	0	0	0	61	76.25	35	0	0	0	0	0	52	27	0	0	0	0	0	65	36	0	0	0	0	0	212	80	57	75
cgi1666:chr11:4118127-4118617	chr11	4118127	4118617	exon (NM_028022, exon 1 of 9)	118	Gatsl3	490	15.5102	268	239	4	1.49254	21	176	10.6599	69	90.7895	59	4	5.7971	21	176	10.6599	70	60	0	0	0	0	0	129	120	0	0	0	0	0	289	76	76	137
cgi1667:chr11:4166616-4167109	chr11	4166616	4167109	promoter-TSS (NM_001039537)	64	Lif	493	14.1988	158	78	0	0	0	0	0	53	75.7143	24	0	0	0	0	0	41	22	0	0	0	0	0	64	32	0	0	0	0	0	228	70	59	99
cgi1668:chr11:4494216-4494955	chr11	4494216	4494955	intron (NM_028860, intron 1 of 17)	232	Mtmr3	739	19.4858	388	150	0	0	0	0	0	133	92.3611	54	0	0	0	0	0	96	41	0	0	0	0	0	159	55	0	0	0	0	0	426	144	108	174
cgi1669:chr11:4537625-4537922	chr11	4537625	4537922	promoter-TSS (NM_029291)	-22	Ascc2	297	12.1212	101	33	1	0.990099	4	22	15.3846	23	63.8889	8	1	4.34783	4	22	15.3846	33	9	0	0	0	0	0	45	16	0	0	0	0	0	136	36	38	62
cgi1670:chr11:4645942-4646990	chr11	4645942	4646990	intron (NM_138948, intron 1 of 4)	315	Cabp7	1048	19.8473	576	421	9	1.5625	84	115	42.2111	200	96.1538	152	8	4	35	113	23.6486	143	103	1	0.699301	49	2	96.0784	233	166	0	0	0	0	0	611	208	148	255
cgi1671:chr11:4748800-4749790	chr11	4748800	4749790	5' UTR (NM_010898, exon 1 of 16)	252	Nf2	990	17.7778	545	327	0	0	0	0	0	159	90.3409	99	0	0	0	0	0	127	76	0	0	0	0	0	259	152	0	0	0	0	0	602	176	137	289
cgi1672:chr11:4795286-4795836	chr11	4795286	4795836	intron (NM_172438, intron 1 of 19)	215	Thoc5	550	11.6364	260	175	0	0	0	0	0	63	98.4375	41	0	0	0	0	0	62	46	0	0	0	0	0	135	88	0	0	0	0	0	265	64	64	137
cgi1673:chr11:4847000-4848244	chr11	4847000	4848244	promoter-TSS (NM_001243043)	98	Ap1b1	1244	10.2894	377	185	3	0.795756	8	34	19.0476	119	92.9688	52	3	2.52101	8	34	19.0476	100	49	0	0	0	0	0	158	84	0	0	0	0	0	393	128	105	160
cgi1674:chr11:4886844-4887277	chr11	4886844	4887277	intron (NM_001243044, intron 1 of 21)	234	Ap1b1	433	18.0139	230	85	0	0	0	0	0	69	88.4615	25	0	0	0	0	0	49	20	0	0	0	0	0	112	40	0	0	0	0	0	244	78	53	113
cgi1675:chr11:4957949-4958538	chr11	4957949	4958538	5' UTR (NM_145216, exon 1 of 3)	113	Rasl10a	589	21.0526	306	160	3	0.980392	12	10	54.5455	101	81.4516	57	3	2.9703	12	10	54.5455	77	40	0	0	0	0	0	128	63	0	0	0	0	0	364	124	92	148
cgi1677:chr11:4961395-4962329	chr11	4961395	4962329	intron (NM_144560, intron 6 of 6)	3468	Gas2l1	934	11.1349	383	246	35	9.13838	334	506	39.7619	96	92.3077	68	35	36.4583	334	506	39.7619	94	62	0	0	0	0	0	193	116	0	0	0	0	0	400	104	100	196
cgi1678:chr11:4963956-4964261	chr11	4963956	4964261	exon (NM_001190406, exon 2 of 5)	1221	Gas2l1	305	9.83607	142	116	20	14.0845	166	48	77.5701	28	93.3333	23	20	71.4286	166	48	77.5701	41	34	0	0	0	0	0	73	59	0	0	0	0	0	152	30	44	78
cgi1679:chr11:4965022-4965400	chr11	4965022	4965400	intron (NM_144560, intron 1 of 6)	119	Gas2l1	378	18.5185	244	188	1	0.409836	2	5	28.5714	66	94.2857	52	0	0	0	0	0	66	53	0	0	0	0	0	112	83	1	0.892857	2	5	28.5714	254	70	69	115
cgi1680:chr11:4998464-4999699	chr11	4998464	4999699	promoter-TSS (NM_001283063)	9	Ewsr1	1235	16.3563	521	239	0	0	0	0	0	161	79.703	71	0	0	0	0	0	103	56	0	0	0	0	0	257	112	0	0	0	0	0	626	202	122	302
cgi1681:chr11:5051988-5052562	chr11	5051988	5052562	promoter-TSS (NM_080595)	-50	Emid1	574	8.36237	123	66	0	0	0	0	0	43	89.5833	21	0	0	0	0	0	33	15	0	0	0	0	0	47	30	0	0	0	0	0	128	48	33	47
cgi1682:chr11:5161166-5162090	chr11	5161166	5162090	promoter-TSS (NM_032396)	-15	Kremen1	924	17.5325	457	302	1	0.218818	4	32	11.1111	154	95.0617	99	1	0.649351	4	32	11.1111	106	75	0	0	0	0	0	197	128	0	0	0	0	0	472	162	108	202
cgi1683:chr11:5343964-5345418	chr11	5343964	5345418	5' UTR (NM_001080924, exon 1 of 9)	159	Znrf3	1454	17.1939	602	312	4	0.664452	15	138	9.80392	223	89.2	129	4	1.79372	15	138	9.80392	136	78	0	0	0	0	0	243	105	0	0	0	0	0	671	250	145	276
cgi1684:chr11:5420602-5421785	chr11	5420602	5421785	exon (NM_013842, exon 1 of 5)	550	Xbp1	1183	11.8343	426	141	1	0.234742	2	2	50	116	82.8571	37	0	0	0	0	0	108	38	1	0.925926	2	2	50	202	66	0	0	0	0	0	471	140	115	216
cgi1685:chr11:5441747-5442352	chr11	5441747	5442352	exon (NM_134033, exon 1 of 5)	170	Ccdc117	605	17.1901	286	90	0	0	0	0	0	90	86.5385	28	0	0	0	0	0	68	21	0	0	0	0	0	128	41	0	0	0	0	0	317	104	76	137
cgi1686:chr11:5607311-5607802	chr11	5607311	5607802	exon (NM_026080, exon 2 of 4)	145	Mrps24	491	18.3299	267	186	0	0	0	0	0	88	97.7778	61	0	0	0	0	0	63	44	0	0	0	0	0	116	81	0	0	0	0	0	271	90	64	117
cgi1687:chr11:5616862-5617204	chr11	5616862	5617204	exon (NM_178623, exon 6 of 6)	-9331	Mrps24	342	4.67836	72	23	3	4.16667	13	4	76.4706	12	75	3	3	25	13	4	76.4706	19	7	0	0	0	0	0	41	13	0	0	0	0	0	81	16	22	43
cgi1688:chr11:5640732-5641335	chr11	5640732	5641335	intron (NM_001077661, intron 1 of 5)	145	Urgcp	603	14.9254	224	111	0	0	0	0	0	75	83.3333	35	0	0	0	0	0	58	27	0	0	0	0	0	91	49	0	0	0	0	0	267	90	66	111
cgi1689:chr11:5662032-5662463	chr11	5662032	5662463	promoter-TSS (NR_015577)	95	2210015D19Rik	431	3.7123	21	15	0	0	0	0	0	8	50	6	0	0	0	0	0	7	5	0	0	0	0	0	6	4	0	0	0	0	0	41	16	14	11
cgi1691:chr11:5688223-5688830	chr11	5688223	5688830	promoter-TSS (NM_001146308)	41	Dbnl	607	11.2026	209	141	0	0	0	0	0	66	97.0588	50	0	0	0	0	0	51	38	0	0	0	0	0	92	53	0	0	0	0	0	211	68	51	92
cgi1692:chr11:5737359-5738082	chr11	5737359	5738082	exon (NM_017401, exon 1 of 11)	298	Polm	723	7.19225	164	120	0	0	0	0	0	44	84.6154	31	0	0	0	0	0	46	32	0	0	0	0	0	74	57	0	0	0	0	0	185	52	49	84
cgi1693:chr11:5761777-5762360	chr11	5761777	5762360	5' UTR (NM_009636, exon 1 of 21)	200	Aebp1	583	13.3791	276	112	0	0	0	0	0	72	92.3077	35	0	0	0	0	0	68	29	0	0	0	0	0	136	48	0	0	0	0	0	292	78	72	142
cgi1694:chr11:5778007-5778496	chr11	5778007	5778496	promoter-TSS (NM_008894)	7	Pold2	489	3.27198	54	41	0	0	0	0	0	15	93.75	9	0	0	0	0	0	14	10	0	0	0	0	0	25	22	0	0	0	0	0	55	16	14	25
cgi1696:chr11:5855549-5856096	chr11	5855549	5856096	promoter-TSS (NM_019661)	62	Ykt6	547	19.7441	293	221	0	0	0	0	0	101	93.5185	73	0	0	0	0	0	72	55	0	0	0	0	0	120	93	0	0	0	0	0	306	108	73	125
cgi1698:chr11:5965000-5966088	chr11	5965000	5966088	5' UTR (NM_007595, exon 1 of 21)	207	Camk2b	1088	15.0735	389	222	2	0.514139	4	6	40	149	90.8537	86	2	1.34228	4	6	40	96	56	0	0	0	0	0	144	80	0	0	0	0	0	429	164	102	163
cgi1699:chr11:6099829-6100404	chr11	6099829	6100404	exon (NM_173748, exon 1 of 6)	337	Nudcd3	575	8.34783	200	86	0	0	0	0	0	45	93.75	18	0	0	0	0	0	57	28	0	0	0	0	0	98	40	0	0	0	0	0	219	48	63	108
cgi1700:chr11:6167411-6167899	chr11	6167411	6167899	promoter-TSS (NM_026538)	77	Ddx56	488	6.14754	112	64	0	0	0	0	0	29	96.6667	18	0	0	0	0	0	30	16	0	0	0	0	0	53	30	0	0	0	0	0	128	30	35	63
cgi1701:chr11:6174195-6174453	chr11	6174195	6174453	intron (NM_134020, intron 2 of 4)	516	Tmed4	258	11.6279	102	10	0	0	0	0	0	28	93.3333	2	0	0	0	0	0	23	4	0	0	0	0	0	51	4	0	0	0	0	0	117	30	27	60
cgi1702:chr11:6174677-6175012	chr11	6174677	6175012	promoter-TSS (NM_134020)	-5	Tmed4	335	4.1791	39	37	0	0	0	0	0	13	92.8571	12	0	0	0	0	0	8	8	0	0	0	0	0	18	17	0	0	0	0	0	40	14	8	18
cgi1703:chr11:6191324-6192278	chr11	6191324	6192278	promoter-TSS (NM_001252288)	201	Ogdh	954	12.369	339	211	0	0	0	0	0	113	95.7627	68	0	0	0	0	0	83	54	0	0	0	0	0	143	89	0	0	0	0	0	346	118	84	144
cgi1704:chr11:6289598-6289973	chr11	6289598	6289973	intron (NM_028601, intron 1 of 19)	419	Zmiz2	375	1.06667	6	5	0	0	0	0	0	4	100	3	0	0	0	0	0	2	2	0	0	0	0	0	0	0	0	0	0	0	0	6	4	2	0
cgi1705:chr11:6315429-6316454	chr11	6315429	6316454	promoter-TSS (NM_008907)	69	Ppia	1025	13.2683	402	224	1	0.248756	7	61	10.2941	118	86.7647	68	1	0.847458	7	61	10.2941	94	54	0	0	0	0	0	190	102	0	0	0	0	0	437	136	100	201
cgi1706:chr11:6344025-6344765	chr11	6344025	6344765	promoter-TSS (NM_029938)	51	H2afv	740	16.7568	297	160	0	0	0	0	0	110	88.7097	61	0	0	0	0	0	75	40	0	0	0	0	0	112	59	0	0	0	0	0	336	124	85	127
cgi1708:chr11:6374942-6375780	chr11	6374942	6375780	exon (NM_011221, exon 1 of 1)	718	Purb	838	5.01193	82	71	0	0	0	0	0	38	90.4762	28	0	0	0	0	0	18	18	0	0	0	0	0	26	25	0	0	0	0	0	87	42	19	26
cgi1709:chr11:6428552-6428935	chr11	6428552	6428935	promoter-TSS (NR_045893)	19	Gm11974	383	2.08877	18	0	0	0	0	0	0	7	87.5	0	0	0	0	0	0	4	0	0	0	0	0	0	7	0	0	0	0	0	0	19	8	4	7
cgi1710:chr11:6447038-6447255	chr11	6447038	6447255	intron (NM_001190343, intron 1 of 8)	257	Ccm2	217	18.4332	113	44	1	0.884956	5	48	9.43396	34	85	15	1	2.94118	5	48	9.43396	34	16	0	0	0	0	0	45	13	0	0	0	0	0	122	40	34	48
cgi1711:chr11:6505467-6505771	chr11	6505467	6505771	exon (NM_001081652, exon 1 of 8)	438	Nacad	304	0.657895	1	0	0	0	0	0	0	1	50	0	0	0	0	0	0	0	0	0	0	0	0	0	0	0	0	0	0	0	0	2	2	0	0
cgi1712:chr11:6525744-6526397	chr11	6525744	6526397	promoter-TSS (NM_001130457)	-1	Tbrg4	653	13.4763	248	135	0	0	0	0	0	86	97.7273	57	0	0	0	0	0	60	33	0	0	0	0	0	102	45	0	0	0	0	0	255	88	63	104
cgi1713:chr11:6963699-6964253	chr11	6963699	6964253	exon (NM_009622, exon 1 of 20)	484	Adcy1	554	6.85921	81	33	0	0	0	0	0	23	60.5263	11	0	0	0	0	0	27	7	0	0	0	0	0	31	15	0	0	0	0	0	112	38	36	38
cgi1714:chr11:7113338-7114113	chr11	7113338	7114113	exon (NM_008343, exon 1 of 5)	200	Igfbp3	775	21.6774	383	211	1	0.261097	2	3	40	163	97.0238	96	1	0.613497	2	3	40	90	48	0	0	0	0	0	130	67	0	0	0	0	0	388	168	90	130
cgi1715:chr11:8524304-8524842	chr11	8524304	8524842	intron (NM_001083587, intron 1 of 30)	39965	Tns3	538	11.8959	175	119	7	4	60	590	9.23077	61	95.3125	42	7	11.4754	60	590	9.23077	47	31	0	0	0	0	0	67	46	0	0	0	0	0	182	64	48	70
cgi1716:chr11:8564113-8564652	chr11	8564113	8564652	intron (NM_001083587, intron 1 of 30)	155	Tns3	539	18.9239	331	136	0	0	0	0	0	100	98.0392	50	0	0	0	0	0	87	39	0	0	0	0	0	144	47	0	0	0	0	0	337	102	88	147
cgi1717:chr11:8910918-8911326	chr11	8910918	8911326	promoter-TSS (NM_008316)	18	Hus1	408	5.88235	75	24	0	0	0	0	0	23	95.8333	6	0	0	0	0	0	19	4	0	0	0	0	0	33	14	0	0	0	0	0	76	24	19	33
cgi1719:chr11:11013912-11014585	chr11	11013912	11014585	5' UTR (NM_177033, exon 1 of 4)	230	Vwc2	673	6.83507	170	44	0	0	0	0	0	41	89.1304	7	0	0	0	0	0	48	12	0	0	0	0	0	81	25	0	0	0	0	0	185	46	51	88
cgi1720:chr11:11015682-11016520	chr11	11015682	11016520	exon (NM_177033, exon 2 of 4)	2082	Vwc2	838	20.2864	483	257	1	0.207039	2	5	28.5714	141	82.9412	75	1	0.70922	2	5	28.5714	128	68	0	0	0	0	0	214	114	0	0	0	0	0	547	170	141	236
cgi1721:chr11:11361983-11362329	chr11	11361983	11362329	exon (NM_015785, exon 1 of 8)	266	Zpbp	346	8.67052	65	65	0	0	0	0	0	28	93.3333	28	0	0	0	0	0	13	13	0	0	0	0	0	24	24	0	0	0	0	0	67	30	13	24
cgi1722:chr11:11585308-11586484	chr11	11585308	11586484	promoter-TSS (NM_009578)	-320	Ikzf1	1176	17.6871	524	297	8	1.52672	111	237	31.8966	201	96.6346	120	7	3.48259	40	231	14.7601	117	62	0	0	0	0	0	206	115	1	0.485437	71	6	92.2078	548	208	118	222
cgi1723:chr11:11708714-11709134	chr11	11708714	11709134	promoter-TSS (NM_021891)	41	Fignl1	420	15.7143	100	0	0	0	0	0	0	42	63.6364	0	0	0	0	0	0	18	0	0	0	0	0	0	40	0	0	0	0	0	0	153	66	30	57
cgi1724:chr11:11925558-11926335	chr11	11925558	11926335	intron (NM_010345, intron 1 of 16)	2027	Grb10	777	11.583	229	106	30	13.1004	171	71	70.6612	83	92.2222	39	30	36.1446	171	71	70.6612	53	29	0	0	0	0	0	93	38	0	0	0	0	0	259	90	59	110
cgi1725:chr11:11936493-11938111	chr11	11936493	11938111	5' UTR (NM_010345, exon 1 of 17)	121	Grb10	1618	16.1928	537	280	6	1.11732	71	96	42.515	197	75.1908	100	5	2.53807	31	91	25.4098	115	66	0	0	0	0	0	225	114	1	0.444444	40	5	88.8889	724	262	150	312
cgi1726:chr11:12364572-12364927	chr11	12364572	12364927	5' UTR (NM_172496, exon 1 of 15)	213	Cobl	355	24.7887	222	159	1	0.45045	2	4	33.3333	84	95.4545	59	1	1.19048	2	4	33.3333	44	33	0	0	0	0	0	94	67	0	0	0	0	0	227	88	45	94
cgi1727:chr11:16157543-16157945	chr11	16157543	16157945	promoter-TSS (NM_145967)	17	Vstm2a	402	12.4378	84	13	0	0	0	0	0	26	52	4	0	0	0	0	0	19	1	0	0	0	0	0	39	8	0	0	0	0	0	133	50	31	52
cgi1728:chr11:16407847-16408366	chr11	16407847	16408366	exon (NM_011343, exon 1 of 4)	380	Sec61g	519	15.4143	223	166	0	0	0	0	0	67	83.75	49	0	0	0	0	0	46	35	0	0	0	0	0	110	82	0	0	0	0	0	302	80	57	165
cgi1729:chr11:16652218-16653083	chr11	16652218	16653083	intron (NM_007912, intron 1 of 15)	445	Egfr	865	12.948	356	259	0	0	0	0	0	95	84.8214	65	0	0	0	0	0	96	74	0	0	0	0	0	165	120	0	0	0	0	0	402	112	110	180
cgi1731:chr11:17059074-17059986	chr11	17059074	17059986	5' UTR (NM_024459, exon 1 of 6)	229	Ppp3r1	912	19.5175	480	235	0	0	0	0	0	165	92.6966	86	0	0	0	0	0	107	55	0	0	0	0	0	208	94	0	0	0	0	0	498	178	111	209
cgi1733:chr11:17111330-17111729	chr11	17111330	17111729	promoter-TSS (NM_178909)	62	Pno1	399	7.01754	66	57	1	1.51515	2	2	50	24	85.7143	23	1	4.16667	2	2	50	22	16	0	0	0	0	0	20	18	0	0	0	0	0	72	28	22	22
cgi1734:chr11:17157531-17157811	chr11	17157531	17157811	promoter-TSS (NM_020558)	50	C1d	280	12.8571	96	50	0	0	0	0	0	36	100	21	0	0	0	0	0	21	11	0	0	0	0	0	39	18	0	0	0	0	0	98	36	22	40
cgi1735:chr11:17853292-17853987	chr11	17853292	17853987	exon (NM_026576, exon 1 of 6)	238	Etaa1	695	10.9353	240	143	0	0	0	0	0	72	94.7368	45	0	0	0	0	0	83	51	0	0	0	0	0	85	47	0	0	0	0	0	247	76	84	87
cgi1736:chr11:18771463-18771948	chr11	18771463	18771948	Intergenic	147266	Meis1	485	7.42268	92	60	18	19.5652	132	65	67.0051	32	88.8889	19	18	56.25	132	65	67.0051	21	12	0	0	0	0	0	39	29	0	0	0	0	0	101	36	23	42
cgi1737:chr11:18918888-18919292	chr11	18918888	18919292	promoter-TSS (NM_010789)	-118	Meis1	404	9.90099	137	98	1	0.729927	7	54	11.4754	29	72.5	22	1	3.44828	7	54	11.4754	34	24	0	0	0	0	0	74	52	0	0	0	0	0	183	40	43	100
cgi1738:chr11:18919695-18920075	chr11	18919695	18920075	promoter-TSS (NM_010789)	-913	Meis1	380	17.8947	171	123	0	0	0	0	0	58	85.2941	41	0	0	0	0	0	44	30	0	0	0	0	0	69	52	0	0	0	0	0	213	68	51	94
cgi1739:chr11:18920496-18920769	chr11	18920496	18920769	Intergenic	-1661	Meis1	273	5.86081	67	18	0	0	0	0	0	16	100	5	0	0	0	0	0	14	6	0	0	0	0	0	37	7	0	0	0	0	0	71	16	16	39
cgi1740:chr11:18927301-18927614	chr11	18927301	18927614	Intergenic	-8486	Meis1	313	15.9744	152	99	11	7.23684	50	77	39.3701	47	94	35	11	23.4043	50	77	39.3701	41	24	0	0	0	0	0	64	40	0	0	0	0	0	166	50	46	70
cgi1741:chr11:19819959-19820597	chr11	19819959	19820597	Intergenic	-4167	Spred2	638	13.7931	247	133	1	0.404858	2	3	40	74	84.0909	37	1	1.35135	2	3	40	74	44	0	0	0	0	0	99	52	0	0	0	0	0	291	88	82	121
cgi1742:chr11:19824383-19825905	chr11	19824383	19825905	intron (NM_033523, intron 1 of 5)	699	Spred2	1522	11.6951	568	259	1	0.176056	50	3	94.3396	157	88.2022	74	0	0	0	0	0	130	62	0	0	0	0	0	281	123	1	0.355872	50	3	94.3396	649	178	143	328
cgi1743:chr11:19920721-19921265	chr11	19920721	19921265	exon (NM_033523, exon 6 of 6)	91961	Actr2	544	5.51471	117	76	17	14.5299	130	11	92.1986	28	93.3333	20	17	60.7143	130	11	92.1986	40	27	0	0	0	0	0	49	29	0	0	0	0	0	121	30	40	51
cgi1744:chr11:20012374-20013196	chr11	20012374	20013196	intron (NM_146243, intron 1 of 8)	169	Actr2	822	19.4647	416	150	1	0.240385	2	3	40	135	84.375	57	1	0.740741	2	3	40	101	37	0	0	0	0	0	180	56	0	0	0	0	0	487	160	113	214
cgi1745:chr11:20101022-20101924	chr11	20101022	20101924	promoter-TSS (NM_008996)	-132	Rab1	902	15.2993	391	176	0	0	0	0	0	110	79.7101	46	0	0	0	0	0	104	49	0	0	0	0	0	177	81	0	0	0	0	0	495	138	124	233
cgi1746:chr11:20148925-20149715	chr11	20148925	20149715	5' UTR (NM_172260, exon 1 of 7)	107	Cep68	790	11.6456	265	147	1	0.377358	4	21	16	89	96.7391	58	1	1.1236	4	21	16	58	34	0	0	0	0	0	118	55	0	0	0	0	0	271	92	61	118
cgi1747:chr11:20232041-20233107	chr11	20232041	20233107	5' UTR (NM_018861, exon 1 of 8)	142	Slc1a4	1066	6.00375	193	113	0	0	0	0	0	63	98.4375	37	0	0	0	0	0	45	29	0	0	0	0	0	85	47	0	0	0	0	0	195	64	45	86
cgi1748:chr11:20355183-20355493	chr11	20355183	20355493	Intergenic	-87918	Sertad2	310	9.67742	108	45	0	0	0	0	0	23	76.6667	11	0	0	0	0	0	26	11	0	0	0	0	0	59	23	0	0	0	0	0	133	30	30	73
cgi1750:chr11:20442503-20443773	chr11	20442503	20443773	promoter-TSS (NM_021372)	-118	Sertad2	1270	13.3858	378	172	0	0	0	0	0	111	65.2941	51	0	0	0	0	0	88	44	0	0	0	0	0	179	77	0	0	0	0	0	575	170	130	275
cgi1751:chr11:20531789-20532573	chr11	20531789	20532573	5' UTR (NM_001038625, exon 1 of 2)	201	Sertad2	784	17.602	420	201	1	0.238095	2	5	28.5714	115	83.3333	60	0	0	0	0	0	106	53	1	0.943396	2	5	28.5714	199	88	0	0	0	0	0	478	138	111	229
cgi1752:chr11:20640861-20641951	chr11	20640861	20641951	5' UTR (NM_001252503, exon 1 of 8)	145	Aftph	1090	17.6147	549	254	2	0.364299	6	21	22.2222	172	89.5833	86	2	1.16279	6	21	22.2222	145	71	0	0	0	0	0	232	97	0	0	0	0	0	604	192	158	254
cgi1753:chr11:20730504-20731352	chr11	20730504	20731352	intron (NM_173752, intron 1 of 4)	183	Lgalsl	848	20.0472	434	321	1	0.230415	2	2	50	156	91.7647	106	1	0.641026	2	2	50	102	71	0	0	0	0	0	176	144	0	0	0	0	0	464	170	106	188
cgi1754:chr11:20991241-20991963	chr11	20991241	20991963	5' UTR (NM_023324, exon 1 of 7)	275	Peli1	722	21.8837	364	259	0	0	0	0	0	142	89.8734	96	0	0	0	0	0	93	62	0	0	0	0	0	129	101	0	0	0	0	0	399	158	104	137
cgi1755:chr11:21138588-21139666	chr11	21138588	21139666	5' UTR (NM_139061, exon 1 of 23)	235	Vps54	1078	16.6976	443	348	2	0.451467	22	6	78.5714	164	91.1111	133	1	0.609756	2	6	25	118	96	1	0.847458	20	0	100	161	119	0	0	0	0	0	464	180	119	165
cgi1756:chr11:21270446-21271492	chr11	21270446	21271492	promoter-TSS (NM_139297)	-87	Ugp2	1046	13.5755	439	135	0	0	0	0	0	121	85.2113	40	0	0	0	0	0	98	42	0	0	0	0	0	220	53	0	0	0	0	0	513	142	118	253
cgi1757:chr11:21471828-21472473	chr11	21471828	21472473	promoter-TSS (NM_145425)	-133	Wdpcp	645	4.03101	90	16	0	0	0	0	0	23	88.4615	3	0	0	0	0	0	19	4	0	0	0	0	0	48	9	0	0	0	0	0	99	26	21	52
cgi1758:chr11:21892874-21893894	chr11	21892874	21893894	Intergenic	8270	Otx1	1020	13.1373	397	211	5	1.25945	14	13	51.8519	126	94.0299	62	5	3.96825	14	13	51.8519	108	65	0	0	0	0	0	163	84	0	0	0	0	0	418	134	112	172
cgi1759:chr11:21896659-21897046	chr11	21896659	21897046	exon (NM_011023, exon 5 of 5)	4801	Otx1	387	14.9871	127	1	0	0	0	0	0	37	63.7931	0	0	0	0	0	0	42	1	0	0	0	0	0	48	0	0	0	0	0	0	180	58	57	65
cgi1760:chr11:21900856-21902263	chr11	21900856	21902263	promoter-TSS (NM_011023)	94	Otx1	1407	15.0675	716	361	26	3.63128	243	666	26.7327	183	86.3208	96	26	14.2077	243	666	26.7327	142	69	0	0	0	0	0	391	196	0	0	0	0	0	797	212	158	427
cgi1762:chr11:21903784-21904054	chr11	21903784	21904054	Intergenic	-2265	Otx1	270	6.66667	77	58	11	14.2857	41	14	74.5455	17	94.4444	10	9	52.9412	37	8	82.2222	19	15	1	5.26316	2	3	40	41	33	1	2.43902	2	3	40	78	18	19	41
cgi1763:chr11:22186520-22187127	chr11	22186520	22187127	promoter-TSS (NM_153078)	-26	Ehbp1	607	7.90774	182	72	1	0.549451	2	2	50	46	95.8333	17	0	0	0	0	0	46	18	0	0	0	0	0	90	37	1	1.11111	2	2	50	191	48	50	93
cgi1764:chr11:22412240-22412876	chr11	22412240	22412876	exon (NM_153596, exon 1 of 4)	272	Tmem17	636	15.0943	260	152	0	0	0	0	0	92	95.8333	51	0	0	0	0	0	71	36	0	0	0	0	0	97	65	0	0	0	0	0	266	96	72	98
cgi1765:chr11:22758861-22759999	chr11	22758861	22759999	intron (NM_001169114, intron 1 of 1)	305	B3gnt2	1138	13.0053	394	230	0	0	0	0	0	136	91.8919	88	0	0	0	0	0	89	53	0	0	0	0	0	169	89	0	0	0	0	0	438	148	96	194
cgi1766:chr11:22760386-22760709	chr11	22760386	22760709	promoter-TSS (NM_001169114)	-212	B3gnt2	323	4.95356	62	48	1	1.6129	4	3	57.1429	13	81.25	8	1	7.69231	4	3	57.1429	11	9	0	0	0	0	0	38	31	0	0	0	0	0	83	16	15	52
cgi1767:chr11:22871975-22872993	chr11	22871975	22872993	5' UTR (NM_011663, exon 1 of 1)	479	Zrsr1	1018	10.4126	356	188	45	12.6404	147	156	48.5149	101	95.283	51	45	44.5545	147	156	48.5149	148	83	0	0	0	0	0	107	54	0	0	0	0	0	380	106	154	120
cgi1768:chr11:22881957-22882373	chr11	22881957	22882373	exon (NM_144514, exon 1 of 3)	119	Commd1	416	9.61538	145	69	0	0	0	0	0	38	95	19	0	0	0	0	0	41	17	0	0	0	0	0	66	33	0	0	0	0	0	148	40	42	66
cgi1769:chr11:22890521-22891100	chr11	22890521	22891100	exon (NM_009837, exon 1 of 14)	218	Cct4	579	13.1261	192	62	0	0	0	0	0	64	84.2105	19	0	0	0	0	0	51	16	0	0	0	0	0	77	27	0	0	0	0	0	220	76	61	83
cgi1770:chr11:22908254-22908693	chr11	22908254	22908693	Intergenic	-4913	Fam161a	439	5.01139	75	42	0	0	0	0	0	21	95.4545	12	0	0	0	0	0	14	9	0	0	0	0	0	40	21	0	0	0	0	0	82	22	15	45
cgi1771:chr11:22967722-22968189	chr11	22967722	22968189	Intergenic	54569	Fam161a	467	4.71092	57	43	0	0	0	0	0	21	95.4545	16	0	0	0	0	0	18	14	0	0	0	0	0	18	13	0	0	0	0	0	58	22	18	18
cgi1772:chr11:23155141-23156357	chr11	23155141	23156357	promoter-TSS (NM_134014)	-292	Xpo1	1216	8.55263	335	186	0	0	0	0	0	91	87.5	49	0	0	0	0	0	87	49	0	0	0	0	0	157	88	0	0	0	0	0	374	104	91	179
cgi1773:chr11:23205845-23207266	chr11	23205845	23207266	promoter-TSS (NM_001190401)	-339	Usp34	1421	12.5264	432	243	0	0	0	0	0	161	90.4494	98	0	0	0	0	0	87	48	0	0	0	0	0	184	97	0	0	0	0	0	472	178	96	198
cgi1774:chr11:23397516-23397931	chr11	23397516	23397931	intron (NM_172391, intron 1 of 8)	222	Ahsa2	415	23.6145	273	146	0	0	0	0	0	90	91.8367	47	0	0	0	0	0	72	32	0	0	0	0	0	111	67	0	0	0	0	0	296	98	75	123
cgi1775:chr11:23398118-23398359	chr11	23398118	23398359	promoter-TSS (NM_172391)	-293	Ahsa2	241	7.46888	59	0	0	0	0	0	0	13	72.2222	0	0	0	0	0	0	12	0	0	0	0	0	0	34	0	0	0	0	0	0	67	18	13	36
cgi1776:chr11:23533136-23533766	chr11	23533136	23533766	intron (NM_027860, intron 1 of 21)	180	0610010F05Rik	630	23.1746	373	315	1	0.268097	2	6	25	143	97.9452	126	0	0	0	0	0	99	82	0	0	0	0	0	131	107	1	0.763359	2	6	25	376	146	99	131
cgi1777:chr11:23565438-23566438	chr11	23565438	23566438	promoter-TSS (NM_023651)	-3	Pex13	1000	5	163	97	1	0.613497	2	2	50	46	92	29	1	2.17391	2	2	50	43	33	0	0	0	0	0	74	35	0	0	0	0	0	176	50	45	81
cgi1778:chr11:23670521-23671541	chr11	23670521	23671541	promoter-TSS (NM_009044)	-61	Rel	1020	18.0392	525	341	0	0	0	0	0	173	94.0217	116	0	0	0	0	0	134	88	0	0	0	0	0	218	137	0	0	0	0	0	571	184	147	240
cgi1779:chr11:23794647-23795356	chr11	23794647	23795356	intron (NM_172555, intron 1 of 21)	268	Papolg	709	9.87306	192	47	0	0	0	0	0	53	75.7143	16	0	0	0	0	0	48	12	0	0	0	0	0	91	19	0	0	0	0	0	268	70	67	131
cgi1780:chr11:23976384-23977912	chr11	23976384	23977912	promoter-TSS (NM_001242934)	-908	Bcl11a	1528	9.1623	563	251	0	0	0	0	0	120	85.7143	54	0	0	0	0	0	133	63	0	0	0	0	0	310	134	0	0	0	0	0	638	140	149	349
cgi1781:chr11:23979024-23979963	chr11	23979024	23979963	intron (NM_016707, intron 1 of 4)	-1201	Bcl11a	939	7.02875	167	55	0	0	0	0	0	50	75.7576	16	0	0	0	0	0	50	20	0	0	0	0	0	67	19	0	0	0	0	0	237	66	68	103
cgi1782:chr11:23981329-23982155	chr11	23981329	23982155	intron (NM_001159290, intron 1 of 4)	1047	Bcl11a	826	13.3172	355	124	7	1.97183	28	45	38.3562	88	80	35	7	7.95455	28	45	38.3562	96	33	0	0	0	0	0	171	56	0	0	0	0	0	471	110	114	247
cgi1783:chr11:24064175-24064882	chr11	24064175	24064882	exon (NM_001242934, exon 4 of 4)	83834	Bcl11a	707	8.48656	232	76	19	8.18966	86	23	78.8991	55	91.6667	19	19	34.5455	86	23	78.8991	56	22	0	0	0	0	0	121	35	0	0	0	0	0	254	60	62	132
cgi1784:chr11:26110159-26110727	chr11	26110159	26110727	intron (NR_027973, intron 1 of 5)	133	5730522E02Rik	568	20.7746	165	43	0	0	0	0	0	69	58.4746	20	0	0	0	0	0	40	11	0	0	0	0	0	56	12	0	0	0	0	0	261	118	61	82
cgi1785:chr11:26287148-26287495	chr11	26287148	26287495	intron (NR_102382, intron 1 of 11)	238	Fancl	347	14.9856	143	120	0	0	0	0	0	50	96.1538	42	0	0	0	0	0	37	28	0	0	0	0	0	56	50	0	0	0	0	0	148	52	38	58
cgi1786:chr11:26493362-26493788	chr11	26493362	26493788	intron (NM_027260, intron 1 of 12)	345	Vrk2	426	6.10329	116	61	0	0	0	0	0	24	92.3077	11	0	0	0	0	0	40	23	0	0	0	0	0	52	27	0	0	0	0	0	121	26	41	54
cgi1787:chr11:28483292-28483837	chr11	28483292	28483837	5' UTR (NM_001166661, exon 1 of 4)	731	Ccdc85a	545	12.4771	135	30	0	0	0	0	0	32	47.0588	9	0	0	0	0	0	33	5	0	0	0	0	0	70	16	0	0	0	0	0	225	68	56	101
cgi1788:chr11:29030676-29030955	chr11	29030676	29030955	promoter-TSS (NM_027869)	65	Pnpt1	279	19.3548	136	48	0	0	0	0	0	43	79.6296	19	0	0	0	0	0	40	13	0	0	0	0	0	53	16	0	0	0	0	0	183	54	57	72
cgi1789:chr11:29072126-29073524	chr11	29072126	29073524	promoter-TSS (NM_134034)	-82	Smek2	1398	12.3033	478	229	0	0	0	0	0	157	91.2791	78	0	0	0	0	0	94	45	0	0	0	0	0	227	106	0	0	0	0	0	539	172	106	261
cgi1790:chr11:29147061-29147529	chr11	29147061	29147529	promoter-TSS (NM_025740)	-23	Ccdc104	468	9.40171	131	105	0	0	0	0	0	39	88.6364	34	0	0	0	0	0	35	30	0	0	0	0	0	57	41	0	0	0	0	0	149	44	38	67
cgi1791:chr11:29273358-29274184	chr11	29273358	29274184	promoter-TSS (NM_176841)	-401	Ccdc88a	826	24.2131	468	272	0	0	0	0	0	179	89.5	102	0	0	0	0	0	125	81	0	0	0	0	0	164	89	0	0	0	0	0	555	200	142	213
cgi1792:chr11:29414877-29415194	chr11	29414877	29415194	promoter-TSS (NM_001163454)	-3	Prorsd1	317	8.20189	104	59	0	0	0	0	0	25	96.1538	19	0	0	0	0	0	21	12	0	0	0	0	0	58	28	0	0	0	0	0	106	26	22	58
cgi1793:chr11:29426390-29426598	chr11	29426390	29426598	promoter-TSS (NM_133767)	97	Mtif2	208	6.73077	40	30	0	0	0	0	0	12	85.7143	9	0	0	0	0	0	9	6	0	0	0	0	0	19	15	0	0	0	0	0	42	14	9	19
cgi1795:chr11:29592882-29593945	chr11	29592882	29593945	promoter-TSS (NM_194051)	-360	Rtn4	1063	16.3688	494	269	0	0	0	0	0	157	90.2299	94	0	0	0	0	0	130	72	0	0	0	0	0	207	103	0	0	0	0	0	559	174	145	240
cgi1796:chr11:29724792-29725496	chr11	29724792	29725496	exon (NM_176829, exon 1 of 1)	524	4931440F15Rik	704	2.84091	71	16	3	4.22535	14	3	82.3529	16	80	3	3	18.75	14	3	82.3529	30	8	0	0	0	0	0	25	5	0	0	0	0	0	95	20	34	41
cgi1797:chr11:29924480-29924998	chr11	29924480	29924998	5' UTR (NM_146016, exon 2 of 42)	1294	Eml6	518	18.5328	287	197	11	3.83275	33	55	37.5	87	90.625	59	11	12.6437	33	55	37.5	83	55	0	0	0	0	0	117	83	0	0	0	0	0	326	96	95	135
cgi1798:chr11:29925816-29926104	chr11	29925816	29926104	promoter-TSS (NM_146016)	73	Eml6	288	17.3611	170	109	0	0	0	0	0	44	88	27	0	0	0	0	0	44	30	0	0	0	0	0	82	52	0	0	0	0	0	185	50	49	86
cgi1799:chr11:30098341-30098612	chr11	30098341	30098612	promoter-TSS (NM_009260)	-220	Sptbn1	271	2.21402	8	7	3	37.5	56	45	55.4455	6	100	5	3	50	56	45	55.4455	2	2	0	0	0	0	0	0	0	0	0	0	0	0	8	6	2	0
cgi1800:chr11:30167516-30168545	chr11	30167516	30168545	Intergenic	-48259	Sptbn1	1029	15.5491	246	128	0	0	0	0	0	87	54.375	44	0	0	0	0	0	69	40	0	0	0	0	0	90	44	0	0	0	0	0	458	160	114	184
cgi1801:chr11:30549111-30549612	chr11	30549111	30549612	promoter-TSS (NM_029344)	34	Acyp2	501	1.99601	38	0	0	0	0	0	0	9	90	0	0	0	0	0	0	9	0	0	0	0	0	0	20	0	0	0	0	0	0	39	10	9	20
cgi1802:chr11:30654899-30655478	chr11	30654899	30655478	Intergenic	-16586	Psme4	579	8.63558	175	117	3	1.71429	20	63	24.0964	50	100	35	3	6	20	63	24.0964	53	34	0	0	0	0	0	72	48	0	0	0	0	0	177	50	54	73
cgi1803:chr11:30671622-30672484	chr11	30671622	30672484	exon (NM_134013, exon 1 of 47)	278	Psme4	862	15.7773	428	351	2	0.46729	10	63	13.6986	125	91.9118	93	2	1.6	10	63	13.6986	126	101	0	0	0	0	0	177	157	0	0	0	0	0	445	136	130	179
cgi1804:chr11:30785288-30785607	chr11	30785288	30785607	promoter-TSS (NM_175490)	90	Gpr75	319	8.77743	88	66	3	3.40909	9	7	56.25	26	92.8571	16	3	11.5385	9	7	56.25	21	16	0	0	0	0	0	41	34	0	0	0	0	0	92	28	23	41
cgi1805:chr11:30853847-30854096	chr11	30853847	30854096	promoter-TSS (NM_023906)	159	Erlec1	249	3.21285	18	16	0	0	0	0	0	4	50	3	0	0	0	0	0	6	5	0	0	0	0	0	8	8	0	0	0	0	0	31	8	11	12
cgi1806:chr11:30854310-30854643	chr11	30854310	30854643	promoter-TSS (NM_025745)	79	Asb3	333	10.8108	65	59	0	0	0	0	0	22	61.1111	18	0	0	0	0	0	12	12	0	0	0	0	0	31	29	0	0	0	0	0	95	36	19	40
cgi1807:chr11:31268611-31270299	chr11	31268611	31270299	intron (NM_011491, intron 1 of 3)	606	Stc2	1688	7.58294	451	280	1	0.221729	3	11	21.4286	105	82.0312	71	1	0.952381	3	11	21.4286	122	74	0	0	0	0	0	224	135	0	0	0	0	0	540	128	150	262
cgi1808:chr11:31271324-31271818	chr11	31271324	31271818	Intergenic	-1510	Stc2	494	6.07287	105	39	10	9.52381	98	14	87.5	28	93.3333	10	10	35.7143	98	14	87.5	18	7	0	0	0	0	0	59	22	0	0	0	0	0	119	30	20	69
cgi1809:chr11:31571347-31572009	chr11	31571347	31572009	exon (NM_001024919, exon 1 of 4)	184	Bod1	662	19.3353	358	239	0	0	0	0	0	115	89.8438	79	0	0	0	0	0	87	53	0	0	0	0	0	156	107	0	0	0	0	0	386	128	93	165
cgi1810:chr11:31770663-31771460	chr11	31770663	31771460	Intergenic	-1149	Cpeb4	797	15.5583	418	270	1	0.239234	3	13	18.75	117	94.3548	79	1	0.854701	3	13	18.75	118	72	0	0	0	0	0	183	119	0	0	0	0	0	480	124	125	231
cgi1811:chr11:31865602-31866053	chr11	31865602	31866053	exon (NM_026262, exon 1 of 5)	195	4930524B15Rik	451	11.5299	95	35	7	7.36842	31	9	77.5	26	50	7	7	26.9231	31	9	77.5	18	7	0	0	0	0	0	51	21	0	0	0	0	0	182	52	42	88
cgi1812:chr11:32105055-32105668	chr11	32105055	32105668	promoter-TSS (NM_030093)	-53	Snrnp25	613	0.652529	24	19	0	0	0	0	0	3	75	1	0	0	0	0	0	6	4	0	0	0	0	0	15	14	0	0	0	0	0	25	4	6	15
cgi1814:chr11:32121591-32122474	chr11	32121591	32122474	intron (NM_010117, intron 1 of 17)	260	Rhbdf1	883	20.3851	492	216	2	0.406504	16	126	11.2676	162	90	84	2	1.23457	16	126	11.2676	138	60	0	0	0	0	0	192	72	0	0	0	0	0	522	180	144	198
cgi1815:chr11:32126390-32126811	chr11	32126390	32126811	promoter-TSS (NM_010822)	96	Mpg	421	14.2518	177	130	0	0	0	0	0	58	96.6667	38	0	0	0	0	0	47	34	0	0	0	0	0	72	58	0	0	0	0	0	179	60	47	72
cgi1816:chr11:32167339-32167732	chr11	32167339	32167732	exon (NM_181569, exon 1 of 13)	171	Nprl3	393	11.1959	94	35	1	1.06383	2	2	50	41	93.1818	18	1	2.43902	2	2	50	17	5	0	0	0	0	0	36	12	0	0	0	0	0	97	44	17	36
cgi1817:chr11:32247833-32248181	chr11	32247833	32248181	intron (NM_177364, intron 1 of 12)	196	Sh3pxd2b	348	20.6897	93	0	0	0	0	0	0	42	58.3333	0	0	0	0	0	0	21	0	0	0	0	0	0	30	0	0	0	0	0	0	162	72	32	58
cgi1818:chr11:32354568-32356177	chr11	32354568	32356177	promoter-TSS (NM_173784)	1	Ubtd2	1609	9.81976	435	259	3	0.689655	14	117	10.687	148	93.6709	92	3	2.02703	14	117	10.687	99	59	0	0	0	0	0	188	108	0	0	0	0	0	467	158	107	202
cgi1819:chr11:32432759-32433545	chr11	32432759	32433545	promoter-TSS (NM_009288)	-114	Stk10	786	9.66921	243	122	0	0	0	0	0	72	94.7368	39	0	0	0	0	0	62	30	0	0	0	0	0	109	53	0	0	0	0	0	247	76	62	109
cgi1820:chr11:32542318-32543180	chr11	32542318	32543180	5' UTR (NM_134015, exon 1 of 14)	194	Fbxw11	862	17.1694	374	253	2	0.534759	14	62	18.4211	135	91.2162	86	1	0.740741	10	61	14.0845	87	56	0	0	0	0	0	152	111	1	0.657895	4	1	80	435	148	98	189
cgi1822:chr11:33022878-33023337	chr11	33022878	33023337	intron (NR_102395, intron 4 of 4)	24292	Fgf18	459	7.84314	93	64	0	0	0	0	0	23	63.8889	15	0	0	0	0	0	27	20	0	0	0	0	0	43	29	0	0	0	0	0	128	36	37	55
cgi1823:chr11:33046777-33048198	chr11	33046777	33048198	promoter-TSS (NM_008005)	-88	Fgf18	1421	14.6376	442	236	4	0.904977	16	107	13.0081	188	90.3846	97	3	1.59574	13	105	11.0169	121	61	0	0	0	0	0	133	78	1	0.75188	3	2	60	486	208	129	149
cgi1824:chr11:33062422-33063415	chr11	33062422	33063415	intron (NM_008722, intron 1 of 10)	287	Npm1	993	4.43102	147	37	1	0.680272	4	1	80	37	84.0909	8	1	2.7027	4	1	80	30	8	0	0	0	0	0	80	21	0	0	0	0	0	203	44	41	118
cgi1825:chr11:33100453-33104334	chr11	33100453	33104334	intron (NM_019916, intron 2 of 2)	1194	Tlx3	3881	10.822	1287	682	14	1.0878	52	149	25.8706	362	86.1905	210	14	3.8674	52	149	25.8706	317	144	0	0	0	0	0	608	328	0	0	0	0	0	1460	420	357	683
cgi1826:chr11:33413022-33413849	chr11	33413022	33413849	intron (NM_023146, intron 1 of 27)	310	Ranbp17	827	15.7195	324	214	0	0	0	0	0	118	90.7692	82	0	0	0	0	0	75	51	0	0	0	0	0	131	81	0	0	0	0	0	346	130	81	135
cgi1827:chr11:33580416-33580640	chr11	33580416	33580640	intron (NM_001190885, intron 1 of 8)	-101571	Gabrp	224	0.892857	2	0	0	0	0	0	0	2	100	0	0	0	0	0	0	0	0	0	0	0	0	0	0	0	0	0	0	0	0	2	2	0	0
cgi1828:chr11:33743430-33743784	chr11	33743430	33743784	promoter-TSS (NM_001190885)	-22	Kcnip1	354	23.7288	211	121	7	3.31754	14	22	38.8889	72	85.7143	45	7	9.72222	14	22	38.8889	57	31	0	0	0	0	0	82	45	0	0	0	0	0	260	84	68	108
cgi1829:chr11:34646865-34647412	chr11	34646865	34647412	promoter-TSS (NM_027411)	4	Spdl1	547	12.0658	235	78	1	0.425532	2	2	50	59	89.3939	26	0	0	0	0	0	54	18	0	0	0	0	0	122	34	1	0.819672	2	2	50	256	66	59	131
cgi1830:chr11:34934499-34935508	chr11	34934499	34935508	promoter-TSS (NM_011412)	46	Slit3	1009	20.4163	398	141	1	0.251256	7	5	58.3333	103	50	37	1	0.970874	7	5	58.3333	102	44	0	0	0	0	0	193	60	0	0	0	0	0	700	206	169	325
cgi1832:chr11:35582798-35583594	chr11	35582798	35583594	5' UTR (NM_145962, exon 1 of 7)	199	Pank3	796	9.79899	252	168	0	0	0	0	0	72	92.3077	44	0	0	0	0	0	52	33	0	0	0	0	0	128	91	0	0	0	0	0	261	78	53	130
cgi1833:chr11:35611014-35612177	chr11	35611014	35612177	exon (NM_001004147, exon 1 of 1)	790	Fbll1	1163	9.63027	257	126	3	1.16732	37	65	36.2745	89	79.4643	41	3	3.37079	37	65	36.2745	65	35	0	0	0	0	0	103	50	0	0	0	0	0	326	112	81	133
cgi1834:chr11:35647781-35648143	chr11	35647781	35648143	promoter-TSS (NM_025936)	68	Rars	362	14.3646	162	80	0	0	0	0	0	49	94.2308	29	0	0	0	0	0	45	19	0	0	0	0	0	68	32	0	0	0	0	0	170	52	49	69
cgi1835:chr11:35793425-35794214	chr11	35793425	35794214	promoter-TSS (NM_170779)	-229	Wwc1	789	23.3207	484	334	0	0	0	0	0	167	90.7609	121	0	0	0	0	0	126	80	0	0	0	0	0	191	133	0	0	0	0	0	521	184	136	201
cgi1837:chr11:35840679-35840907	chr11	35840679	35840907	exon (NM_011856, exon 26 of 29)	-47202	Wwc1	228	11.4035	110	37	9	8.18182	71	8	89.8734	23	88.4615	13	9	39.1304	71	8	89.8734	23	5	0	0	0	0	0	64	19	0	0	0	0	0	120	26	26	68
cgi1838:chr11:35860726-35861152	chr11	35860726	35861152	exon (NM_011856, exon 23 of 29)	-67348	Wwc1	426	9.85915	151	60	12	7.94702	54	5	91.5254	40	95.2381	13	12	30	54	5	91.5254	36	14	0	0	0	0	0	75	33	0	0	0	0	0	155	42	36	77
cgi1840:chr11:37049775-37050437	chr11	37049775	37050437	Intergenic	-292361	Tenm2	662	9.06344	226	85	2	0.884956	11	67	14.1026	52	86.6667	23	2	3.84615	11	67	14.1026	56	25	0	0	0	0	0	118	37	0	0	0	0	0	243	60	60	123
cgi1841:chr11:40505832-40506249	chr11	40505832	40506249	exon (NM_134017, exon 1 of 7)	143	Mat2b	417	10.5516	131	52	0	0	0	0	0	35	79.5455	16	0	0	0	0	0	32	14	0	0	0	0	0	64	22	0	0	0	0	0	169	44	44	81
cgi1842:chr11:40508233-40508459	chr11	40508233	40508459	5' UTR (NM_001199274, exon 1 of 7)	359	Mat2b	226	11.5044	83	54	0	0	0	0	0	19	73.0769	11	0	0	0	0	0	21	15	0	0	0	0	0	43	28	0	0	0	0	0	94	26	23	45
cgi1843:chr11:40547151-40547645	chr11	40547151	40547645	promoter-TSS (NM_013552)	254	Nudcd2	494	11.7409	206	78	0	0	0	0	0	53	91.3793	21	0	0	0	0	0	43	16	0	0	0	0	0	110	41	0	0	0	0	0	230	58	47	125
cgi1844:chr11:40568410-40568895	chr11	40568410	40568895	5' UTR (NM_009831, exon 1 of 6)	135	Ccng1	485	7.42268	159	128	0	0	0	0	0	32	88.8889	24	0	0	0	0	0	36	29	0	0	0	0	0	91	75	0	0	0	0	0	165	36	37	92
cgi1845:chr11:43247185-43247481	chr11	43247185	43247481	promoter-TSS (NM_148673)	100	Slu7	296	16.8919	145	46	0	0	0	0	0	49	98	19	0	0	0	0	0	40	13	0	0	0	0	0	56	14	0	0	0	0	0	147	50	40	57
cgi1846:chr11:43276803-43277061	chr11	43276803	43277061	Intergenic	-10876	C1qtnf2	258	5.42636	39	13	2	5.12821	7	1	87.5	9	64.2857	2	2	22.2222	7	1	87.5	7	2	0	0	0	0	0	23	9	0	0	0	0	0	45	14	8	23
cgi1847:chr11:43304410-43304683	chr11	43304410	43304683	exon (NM_026979, exon 4 of 4)	16739	C1qtnf2	273	10.2564	45	17	5	11.1111	23	2	92	15	53.5714	5	5	33.3333	23	2	92	10	3	0	0	0	0	0	20	9	0	0	0	0	0	87	28	18	41
cgi1848:chr11:43341965-43342989	chr11	43341965	43342989	intron (NM_001045530, intron 1 of 5)	226	Ccnjl	1024	9.96094	233	114	0	0	0	0	0	85	83.3333	34	0	0	0	0	0	62	29	0	0	0	0	0	86	51	0	0	0	0	0	287	102	72	113
cgi1849:chr11:43495373-43496200	chr11	43495373	43496200	exon (NM_001164231, exon 1 of 4)	287	Pwwp2a	827	14.7521	258	199	0	0	0	0	0	107	87.7049	78	0	0	0	0	0	62	47	0	0	0	0	0	89	74	0	0	0	0	0	295	122	72	101
cgi1851:chr11:43561222-43561547	chr11	43561222	43561547	promoter-TSS (NM_133795)	90	Ttc1	325	8.61538	84	3	0	0	0	0	0	22	78.5714	1	0	0	0	0	0	14	1	0	0	0	0	0	48	1	0	0	0	0	0	113	28	22	63
cgi1852:chr11:43580468-43580765	chr11	43580468	43580765	Intergenic	-19142	Ttc1	297	8.75421	87	70	0	0	0	0	0	25	96.1538	20	0	0	0	0	0	15	12	0	0	0	0	0	47	38	0	0	0	0	0	91	26	16	49
cgi1853:chr11:43589322-43589842	chr11	43589322	43589842	exon (NM_001284380, exon 4 of 4)	-28107	Ttc1	520	18.8462	297	121	19	6.39731	59	51	53.6364	94	95.9184	39	18	19.1489	54	46	54	86	34	0	0	0	0	0	117	48	1	0.854701	5	5	50	311	98	91	122
cgi1854:chr11:43649939-43650175	chr11	43649939	43650175	promoter-TSS (NM_007416)	-66	Adra1b	236	22.0339	162	137	0	0	0	0	0	49	94.2308	43	0	0	0	0	0	47	41	0	0	0	0	0	66	53	0	0	0	0	0	171	52	47	72
cgi1855:chr11:44283614-44284313	chr11	44283614	44284313	promoter-TSS (NM_024475)	86	Ublcp1	699	12.8755	261	162	0	0	0	0	0	66	73.3333	43	0	0	0	0	0	75	48	0	0	0	0	0	120	71	0	0	0	0	0	330	90	90	150
cgi1856:chr11:44332191-44332804	chr11	44332191	44332804	promoter-TSS (NM_001166553)	32	Rnf145	613	15.6607	232	210	0	0	0	0	0	94	97.9167	85	0	0	0	0	0	59	51	0	0	0	0	0	79	74	0	0	0	0	0	234	96	59	79
cgi1857:chr11:44431736-44432128	chr11	44431736	44432128	intron (NM_007897, intron 1 of 15)	296	Ebf1	392	13.7755	145	96	0	0	0	0	0	51	94.4444	37	0	0	0	0	0	38	26	0	0	0	0	0	56	33	0	0	0	0	0	157	54	43	60
cgi1858:chr11:44433838-44434148	chr11	44433838	44434148	exon (NM_007897, exon 2 of 16)	2357	Ebf1	310	11.6129	131	41	8	6.10687	32	10	76.1905	29	80.5556	8	8	27.5862	32	10	76.1905	31	12	0	0	0	0	0	71	21	0	0	0	0	0	163	36	39	88
cgi1859:chr11:45665204-45666046	chr11	45665204	45666046	5' UTR (NM_001045520, exon 1 of 12)	159	Clint1	842	13.5392	275	160	0	0	0	0	0	99	86.8421	58	0	0	0	0	0	64	37	0	0	0	0	0	112	65	0	0	0	0	0	303	114	72	117
cgi1860:chr11:45757813-45758627	chr11	45757813	45758627	exon (NM_028185, exon 1 of 4)	217	Lsm11	814	12.285	254	86	0	0	0	0	0	81	81	30	0	0	0	0	0	60	21	0	0	0	0	0	113	35	0	0	0	0	0	315	100	72	143
cgi1861:chr11:45768666-45769038	chr11	45768666	45769038	exon (NM_001080969, exon 1 of 6)	144	Thg1l	372	10.7527	98	0	0	0	0	0	0	26	65	0	0	0	0	0	0	25	0	0	0	0	0	0	47	0	0	0	0	0	0	161	40	35	86
cgi1862:chr11:45793560-45794446	chr11	45793560	45794446	exon (NM_173384, exon 1 of 5)	191	Sox30	886	24.1535	537	411	52	9.68343	225	207	52.0833	194	90.6542	155	50	25.7732	210	200	51.2195	140	114	0	0	0	0	0	203	142	2	0.985222	15	7	68.1818	579	214	147	218
cgi1863:chr11:45869522-45869852	chr11	45869522	45869852	exon (NM_009616, exon 1 of 23)	198	Adam19	330	12.7273	122	79	0	0	0	0	0	26	61.9048	20	0	0	0	0	0	29	20	0	0	0	0	0	67	39	0	0	0	0	0	173	42	45	86
cgi1864:chr11:45979697-45980103	chr11	45979697	45980103	promoter-TSS (NM_172524)	-39	Nipal4	406	9.85222	162	108	1	0.617284	2	3	40	33	82.5	15	1	3.0303	2	3	40	34	21	0	0	0	0	0	95	72	0	0	0	0	0	173	40	37	96
cgi1865:chr11:46125167-46125960	chr11	46125167	46125960	5' UTR (NM_001252460, exon 1 of 31)	296	Cyfip2	793	14.3758	396	219	2	0.505051	6	14	30	110	96.4912	67	2	1.81818	6	14	30	124	67	0	0	0	0	0	162	85	0	0	0	0	0	412	114	128	170
cgi1866:chr11:46250418-46251156	chr11	46250418	46251156	intron (NM_001104556, intron 1 of 1)	324	Med7	738	10.5691	219	80	0	0	0	0	0	60	76.9231	28	0	0	0	0	0	50	23	0	0	0	0	0	109	29	0	0	0	0	0	291	78	66	147
cgi1867:chr11:47801911-47802674	chr11	47801911	47802674	Intergenic	-609489	Sgcd	763	13.6304	248	119	0	0	0	0	0	80	76.9231	41	0	0	0	0	0	68	30	0	0	0	0	0	100	48	0	0	0	0	0	343	104	96	143
cgi1868:chr11:48567176-48567380	chr11	48567176	48567380	Intergenic	-46584	Gnb2l1	204	12.7451	91	48	6	6.59341	31	5	86.1111	22	84.6154	8	6	27.2727	31	5	86.1111	19	7	0	0	0	0	0	50	33	0	0	0	0	0	103	26	21	56
cgi1869:chr11:48613816-48614265	chr11	48613816	48614265	exon (NM_008143, exon 1 of 8)	179	Gnb2l1	449	12.4722	206	91	0	0	0	0	0	47	83.9286	19	0	0	0	0	0	42	23	0	0	0	0	0	117	49	0	0	0	0	0	227	56	49	122
cgi1870:chr11:48630188-48631053	chr11	48630188	48631053	5' UTR (NM_145377, exon 1 of 6)	272	Trim41	865	6.47399	108	73	1	0.925926	3	9	25	34	60.7143	21	1	2.94118	3	9	25	30	19	0	0	0	0	0	44	33	0	0	0	0	0	166	56	42	68
cgi1871:chr11:48650893-48651532	chr11	48650893	48651532	intron (NM_053166, intron 1 of 6)	11573	Trim7	639	20.9703	362	244	0	0	0	0	0	117	87.3134	75	0	0	0	0	0	94	65	0	0	0	0	0	151	104	0	0	0	0	0	398	134	102	162
cgi1873:chr11:48668913-48669257	chr11	48668913	48669257	Intergenic	15763	Irgm1	344	11.0465	136	55	0	0	0	0	0	35	92.1053	20	0	0	0	0	0	36	12	0	0	0	0	0	65	23	0	0	0	0	0	148	38	38	72
cgi1874:chr11:48982621-48983138	chr11	48982621	48983138	exon (NM_172793, exon 10 of 10)	9362	Olfr1394	517	13.5397	203	168	7	3.44828	22	45	32.8358	66	94.2857	53	7	10.6061	22	45	32.8358	53	44	0	0	0	0	0	84	71	0	0	0	0	0	213	70	55	88
cgi1875:chr11:49016886-49017340	chr11	49016886	49017340	intron (NM_001024846, intron 1 of 4)	111	Zfp62	454	13.6564	203	122	1	0.492611	2	2	50	56	90.3226	30	1	1.78571	2	2	50	48	27	0	0	0	0	0	99	65	0	0	0	0	0	212	62	50	100
cgi1876:chr11:49057374-49057955	chr11	49057374	49057955	promoter-TSS (NM_001110148)	-28	Mgat1	581	3.78657	91	39	0	0	0	0	0	19	86.3636	5	0	0	0	0	0	23	12	0	0	0	0	0	49	22	0	0	0	0	0	94	22	23	49
cgi1877:chr11:49063981-49064361	chr11	49063981	49064361	intron (NM_001110150, intron 1 of 2)	117	Mgat1	380	13.1579	184	139	1	0.543478	2	6	25	45	90	29	0	0	0	0	0	42	32	0	0	0	0	0	97	78	1	1.03093	2	6	25	194	50	45	99
cgi1878:chr11:49423235-49423831	chr11	49423235	49423831	intron (NM_008029, intron 1 of 29)	352	Flt4	596	15.7718	238	92	0	0	0	0	0	60	63.8298	29	0	0	0	0	0	73	28	0	0	0	0	0	105	35	0	0	0	0	0	355	94	93	168
cgi1879:chr11:49447494-49447903	chr11	49447494	49447903	exon (NM_008029, exon 13 of 30)	24518	Flt4	409	13.2029	219	87	10	4.56621	99	95	51.0309	47	87.037	20	10	21.2766	99	95	51.0309	50	22	0	0	0	0	0	122	45	0	0	0	0	0	234	54	54	126
cgi1880:chr11:49525525-49526459	chr11	49525525	49526459	5' UTR (NM_212484, exon 1 of 12)	220	Cnot6	934	16.7024	275	150	0	0	0	0	0	119	76.2821	70	0	0	0	0	0	53	27	0	0	0	0	0	103	53	0	0	0	0	0	407	156	78	173
cgi1881:chr11:49607664-49608494	chr11	49607664	49608494	intron (NM_013529, intron 1 of 18)	422	Gfpt2	830	5.54217	218	143	4	1.83486	11	51	17.7419	44	95.6522	29	4	9.09091	11	51	17.7419	60	46	0	0	0	0	0	114	68	0	0	0	0	0	240	46	64	130
cgi1882:chr11:49659902-49660774	chr11	49659902	49660774	promoter-TSS (NM_016961)	85	Mapk9	872	9.17431	247	184	1	0.404858	2	5	28.5714	78	97.5	52	1	1.28205	2	5	28.5714	67	55	0	0	0	0	0	102	77	0	0	0	0	0	249	80	67	102
cgi1883:chr11:49715085-49715762	chr11	49715085	49715762	promoter-TSS (NM_029004)	87	Rasgef1c	677	25.1108	394	206	0	0	0	0	0	156	91.7647	88	0	0	0	0	0	100	55	0	0	0	0	0	138	63	0	0	0	0	0	417	170	105	142
cgi1884:chr11:49838411-49839256	chr11	49838411	49839256	promoter-TSS (NM_021540)	1	Rnf130	845	10.1775	190	174	0	0	0	0	0	80	93.0233	74	0	0	0	0	0	47	45	0	0	0	0	0	63	55	0	0	0	0	0	198	86	47	65
cgi1885:chr11:49944772-49945223	chr11	49944772	49945223	exon (NM_029745, exon 1 of 21)	136	Tbc1d9b	451	17.2949	211	157	0	0	0	0	0	71	91.0256	57	0	0	0	0	0	50	35	0	0	0	0	0	90	65	0	0	0	0	0	222	78	53	91
cgi1886:chr11:49988165-49988518	chr11	49988165	49988518	promoter-TSS (NM_026543)	-11	3010026O09Rik	353	10.1983	142	47	0	0	0	0	0	35	97.2222	13	0	0	0	0	0	36	15	0	0	0	0	0	71	19	0	0	0	0	0	146	36	38	72
cgi1887:chr11:50023780-50024443	chr11	50023780	50024443	exon (NM_011018, exon 1 of 8)	180	Sqstm1	663	2.11161	56	12	0	0	0	0	0	11	78.5714	4	0	0	0	0	0	14	5	0	0	0	0	0	31	3	0	0	0	0	0	61	14	15	32
cgi1888:chr11:50038678-50038952	chr11	50038678	50038952	promoter-TSS (NM_145926)	-22	Mgat4b	274	21.8978	153	145	1	0.653595	45	2	95.7447	58	96.6667	56	0	0	0	0	0	37	36	0	0	0	0	0	58	53	1	1.72414	45	2	95.7447	155	60	37	58
cgi1889:chr11:50039195-50039448	chr11	50039195	50039448	intron (NM_145926, intron 1 of 14)	485	Mgat4b	253	7.11462	61	13	0	0	0	0	0	16	88.8889	4	0	0	0	0	0	18	4	0	0	0	0	0	27	5	0	0	0	0	0	64	18	19	27
cgi1891:chr11:50048258-50048480	chr11	50048258	50048480	3' UTR (NM_145926, exon 15 of 15)	2622	Mir6919	222	11.7117	96	64	15	15.625	704	17	97.6422	24	92.3077	15	15	62.5	704	17	97.6422	34	21	0	0	0	0	0	38	28	0	0	0	0	0	98	26	34	38
cgi1892:chr11:50049934-50051002	chr11	50049934	50051002	intron (NM_008521, intron 4 of 4)	1505	Ltc4s	1068	8.42697	288	164	13	4.51389	43	52	45.2632	85	94.4444	52	13	15.2941	43	52	45.2632	63	33	0	0	0	0	0	140	79	0	0	0	0	0	302	90	67	145
cgi1893:chr11:50105137-50106120	chr11	50105137	50106120	5' UTR (NM_175334, exon 1 of 5)	209	Maml1	983	11.1902	305	169	1	0.327869	4	39	9.30233	101	91.8182	55	1	0.990099	4	39	9.30233	79	44	0	0	0	0	0	125	70	0	0	0	0	0	323	110	82	131
cgi1894:chr11:50138772-50139492	chr11	50138772	50139492	promoter-TSS (NM_001110500)	43	Canx	720	8.61111	143	66	0	0	0	0	0	52	83.871	24	0	0	0	0	0	30	13	0	0	0	0	0	61	29	0	0	0	0	0	187	62	38	87
cgi1895:chr11:50172594-50173367	chr11	50172594	50173367	Intergenic	-1600	Mir804	773	6.72704	159	54	0	0	0	0	0	45	86.5385	16	0	0	0	0	0	39	12	0	0	0	0	0	75	26	0	0	0	0	0	196	52	50	94
cgi1896:chr11:50190402-50192099	chr11	50190402	50192099	promoter-TSS (NM_021510)	30	Hnrnph1	1697	7.30701	365	135	0	0	0	0	0	96	77.4194	32	0	0	0	0	0	89	32	0	0	0	0	0	180	71	0	0	0	0	0	459	124	112	223
cgi1897:chr11:50244139-50244673	chr11	50244139	50244673	exon (NM_172557, exon 1 of 18)	207	Rufy1	534	21.3483	236	202	0	0	0	0	0	108	94.7368	89	0	0	0	0	0	66	60	0	0	0	0	0	62	53	0	0	0	0	0	255	114	72	69
cgi1898:chr11:50415202-50417039	chr11	50415202	50417039	intron (NM_001277305, intron 1 of 20)	534	Adamts2	1837	12.5204	734	480	4	0.544959	14	18	43.75	220	95.6522	143	4	1.81818	14	18	43.75	192	118	0	0	0	0	0	322	219	0	0	0	0	0	746	230	194	322
cgi1899:chr11:50640949-50641322	chr11	50640949	50641322	promoter-TSS (NM_013922)	97	Zfp354c	373	7.5067	95	32	0	0	0	0	0	22	78.5714	11	0	0	0	0	0	22	6	0	0	0	0	0	51	15	0	0	0	0	0	115	28	27	60
cgi1900:chr11:50664509-50665173	chr11	50664509	50665173	exon (NM_173372, exon 2 of 11)	654	Grm6	664	10.5422	181	74	2	1.10497	9	21	30	58	82.8571	21	2	3.44828	9	21	30	55	25	0	0	0	0	0	68	28	0	0	0	0	0	218	70	68	80
cgi1902:chr11:50729218-50729747	chr11	50729218	50729747	intron (NM_001044700, intron 1 of 5)	180	Zfp2	529	9.07372	161	106	0	0	0	0	0	46	95.8333	30	0	0	0	0	0	44	27	0	0	0	0	0	71	49	0	0	0	0	0	163	48	44	71
cgi1903:chr11:50872775-50872998	chr11	50872775	50872998	5' UTR (NM_009329, exon 1 of 5)	128	Zfp354a	223	9.86547	22	1	0	0	0	0	0	4	18.1818	1	0	0	0	0	0	4	0	0	0	0	0	0	14	0	0	0	0	0	0	73	22	16	35
cgi1904:chr11:51076373-51077232	chr11	51076373	51077232	promoter-TSS (NM_177567)	130	Clk4	859	8.14901	205	113	1	0.487805	2	3	40	60	85.7143	34	0	0	0	0	0	50	26	0	0	0	0	0	95	53	1	1.05263	2	3	40	230	70	57	103
cgi1905:chr11:51103270-51103966	chr11	51103270	51103966	5' UTR (NM_153393, exon 1 of 29)	196	Col23a1	696	22.7011	426	226	3	0.704225	22	21	51.1628	152	96.2025	85	2	1.31579	4	9	30.7692	112	56	0	0	0	0	0	162	85	1	0.617284	18	12	60	440	158	115	167
cgi1906:chr11:51397999-51398512	chr11	51397999	51398512	promoter-TSS (NM_028398)	-3	Phykpl	513	12.4756	193	82	0	0	0	0	0	63	98.4375	26	0	0	0	0	0	49	21	0	0	0	0	0	81	35	0	0	0	0	0	197	64	50	83
cgi1907:chr11:51419495-51420600	chr11	51419495	51420600	exon (NM_010448, exon 2 of 7)	335	Hnrnpab	1105	22.6244	505	177	1	0.19802	19	1	95	210	84	80	0	0	0	0	0	116	40	0	0	0	0	0	179	57	1	0.558659	19	1	95	609	250	140	219
cgi1908:chr11:51433253-51433610	chr11	51433253	51433610	exon (NM_026631, exon 1 of 4)	157	Nhp2	357	21.2885	146	30	0	0	0	0	0	54	71.0526	8	0	0	0	0	0	25	4	0	0	0	0	0	67	18	0	0	0	0	0	214	76	43	95
cgi1909:chr11:51449118-51449549	chr11	51449118	51449549	promoter-TSS (NM_025346)	64	Rmnd5b	431	16.7053	174	142	0	0	0	0	0	66	91.6667	58	0	0	0	0	0	36	25	0	0	0	0	0	72	59	0	0	0	0	0	193	72	42	79
cgi1910:chr11:51463915-51464641	chr11	51463915	51464641	promoter-TSS (NR_027958)	-178	D930048N14Rik	726	19.2837	318	201	4	1.25786	68	326	17.2589	105	75	68	3	2.85714	35	325	9.72222	74	51	0	0	0	0	0	139	82	1	0.719424	33	1	97.0588	434	140	102	192
cgi1911:chr11:51502129-51502668	chr11	51502129	51502668	promoter-TSS (NM_025319)	-263	0610009B22Rik	539	13.3581	242	124	1	0.413223	2	4	33.3333	66	91.6667	28	0	0	0	0	0	53	36	0	0	0	0	0	123	60	1	0.813008	2	4	33.3333	266	72	57	137
cgi1912:chr11:51569470-51570324	chr11	51569470	51570324	5' UTR (NM_175255, exon 1 of 23)	439	Sec24a	854	13.1148	308	79	0	0	0	0	0	94	83.9286	23	0	0	0	0	0	82	16	0	0	0	0	0	132	40	0	0	0	0	0	367	112	97	158
cgi1913:chr11:51577106-51577348	chr11	51577106	51577348	promoter-TSS (NM_025535)	62	Sar1b	242	9.91736	92	60	0	0	0	0	0	24	100	14	0	0	0	0	0	26	17	0	0	0	0	0	42	29	0	0	0	0	0	93	24	27	42
cgi1914:chr11:51669830-51671991	chr11	51669830	51671991	promoter-TSS (NM_199299)	72	Jade2	2161	4.34984	191	75	0	0	0	0	0	62	65.9574	24	0	0	0	0	0	46	17	0	0	0	0	0	83	34	0	0	0	0	0	310	94	71	145
cgi1916:chr11:51813651-51814311	chr11	51813651	51814311	promoter-TSS (NM_009458)	-13	Ube2b	660	17.8788	335	203	0	0	0	0	0	102	86.4407	57	0	0	0	0	0	75	52	0	0	0	0	0	158	94	0	0	0	0	0	372	118	83	171
cgi1917:chr11:51817639-51817948	chr11	51817639	51817948	promoter-TSS (NM_001166655)	71	Cdkl3	309	9.06149	78	39	0	0	0	0	0	18	64.2857	12	0	0	0	0	0	20	13	0	0	0	0	0	40	14	0	0	0	0	0	101	28	21	52
cgi1918:chr11:51912039-51913149	chr11	51912039	51913149	exon (NM_019411, exon 1 of 7)	268	Ppp2ca	1110	14.7748	476	277	2	0.420168	11	85	11.4583	158	96.3415	102	2	1.26582	11	85	11.4583	118	76	0	0	0	0	0	200	99	0	0	0	0	0	487	164	120	203
cgi1919:chr11:51981287-51981637	chr11	51981287	51981637	Intergenic	-10053	Olfr1372-ps1	350	16	116	82	1	0.862069	3	7	30	34	60.7143	25	1	2.94118	3	7	30	36	28	0	0	0	0	0	46	29	0	0	0	0	0	204	56	57	91
cgi1920:chr11:52045245-52045975	chr11	52045245	52045975	5' UTR (NM_011543, exon 1 of 6)	113	Skp1a	730	21.6438	461	223	0	0	0	0	0	147	93.038	76	0	0	0	0	0	116	54	0	0	0	0	0	198	93	0	0	0	0	0	487	158	120	209
cgi1921:chr11:52096137-52096891	chr11	52096137	52096891	promoter-TSS (NM_009331)	-762	Tcf7	754	22.2812	421	204	3	0.712589	18	76	19.1489	152	90.4762	72	3	1.97368	18	76	19.1489	96	50	0	0	0	0	0	173	82	0	0	0	0	0	474	168	111	195
cgi1922:chr11:52127727-52127949	chr11	52127727	52127949	Intergenic	-32086	Tcf7	222	16.2162	91	52	12	13.1868	39	22	63.9344	27	75	17	12	44.4444	39	22	63.9344	19	8	0	0	0	0	0	45	27	0	0	0	0	0	121	36	24	61
cgi1923:chr11:52174007-52175368	chr11	52174007	52175368	promoter-TSS (NM_011694)	71	Vdac1	1361	7.05364	362	107	0	0	0	0	0	85	88.5417	31	0	0	0	0	0	87	32	0	0	0	0	0	190	44	0	0	0	0	0	392	96	94	202
cgi1924:chr11:52209836-52210325	chr11	52209836	52210325	exon (NM_153117, exon 1 of 3)	151	9530068E07Rik	489	15.5419	182	105	0	0	0	0	0	65	85.5263	35	0	0	0	0	0	49	27	0	0	0	0	0	68	43	0	0	0	0	0	210	76	56	78
cgi1925:chr11:52578021-52578775	chr11	52578021	52578775	intron (NM_177059, intron 1 of 15)	190	Fstl4	754	20.6897	456	291	5	1.09649	23	30	43.3962	152	97.4359	95	4	2.63158	9	29	23.6842	130	78	0	0	0	0	0	174	118	1	0.574713	14	1	93.3333	468	156	132	180
cgi1926:chr11:53113121-53114264	chr11	53113121	53114264	5' UTR (NM_008300, exon 1 of 19)	288	Hspa4	1143	11.3736	289	234	0	0	0	0	0	119	91.5385	88	0	0	0	0	0	57	48	0	0	0	0	0	113	98	0	0	0	0	0	319	130	63	126
cgi1928:chr11:53163835-53164797	chr11	53163835	53164797	promoter-TSS (NM_033565)	47	Aff4	962	24.1164	597	326	0	0	0	0	0	216	93.1034	130	0	0	0	0	0	184	85	0	0	0	0	0	197	111	0	0	0	0	0	632	232	188	212
cgi1929:chr11:53243973-53244764	chr11	53243973	53244764	promoter-TSS (NM_025352)	-36	Uqcrq	791	2.2756	71	36	0	0	0	0	0	17	94.4444	7	0	0	0	0	0	12	7	0	0	0	0	0	42	22	0	0	0	0	0	72	18	12	42
cgi1930:chr11:53270556-53271049	chr11	53270556	53271049	promoter-TSS (NM_027917)	96	Shroom1	493	16.2272	243	118	1	0.411523	4	16	20	70	87.5	39	1	1.42857	4	16	20	69	31	0	0	0	0	0	104	48	0	0	0	0	0	260	80	73	107
cgi1931:chr11:53276823-53277462	chr11	53276823	53277462	exon (NM_027917, exon 2 of 8)	6436	Shroom1	639	12.8326	193	57	20	10.3627	161	82	66.2551	58	70.7317	20	19	32.7586	158	80	66.3866	64	14	0	0	0	0	0	71	23	1	1.40845	3	2	60	272	82	88	102
cgi1932:chr11:53279924-53280398	chr11	53279924	53280398	intron (NM_027917, intron 7 of 7)	9454	Shroom1	474	11.3924	196	40	5	2.55102	41	4	91.1111	38	70.3704	5	5	13.1579	41	4	91.1111	63	14	0	0	0	0	0	95	21	0	0	0	0	0	261	54	79	128
cgi1933:chr11:53292106-53293561	chr11	53292106	53293561	exon (NM_183173, exon 1 of 1)	863	Sowaha	1455	15.1203	655	451	30	4.58015	98	207	32.1311	204	92.7273	137	30	14.7059	98	207	32.1311	174	127	0	0	0	0	0	277	187	0	0	0	0	0	708	220	191	297
cgi1934:chr11:53333249-53333772	chr11	53333249	53333772	5' UTR (NM_001252332, exon 1 of 10)	273	2004-08-31	523	18.738	275	140	1	0.363636	2	4	33.3333	92	93.8776	42	1	1.08696	2	4	33.3333	64	26	0	0	0	0	0	119	72	0	0	0	0	0	281	98	64	119
cgi1935:chr11:53380752-53381354	chr11	53380752	53381354	intron (NM_008443, intron 1 of 17)	172	Kif3a	602	8.63787	106	78	0	0	0	0	0	33	63.4615	23	0	0	0	0	0	22	15	0	0	0	0	0	51	40	0	0	0	0	0	155	52	35	68
cgi1936:chr11:53449743-53450000	chr11	53449743	53450000	Intergenic	-1668	Il13	257	5.44747	14	0	0	0	0	0	0	7	50	0	0	0	0	0	0	1	0	0	0	0	0	0	6	0	0	0	0	0	0	33	14	6	13
cgi1937:chr11:53520215-53520913	chr11	53520215	53520913	5' UTR (NM_009012, exon 1 of 25)	257	Rad50	698	15.4728	321	119	0	0	0	0	0	96	88.8889	41	0	0	0	0	0	64	20	0	0	0	0	0	161	58	0	0	0	0	0	360	108	71	181
cgi1938:chr11:53583399-53584159	chr11	53583399	53584159	promoter-TSS (NM_001159396)	-196	Irf1	760	17.1053	295	136	0	0	0	0	0	115	88.4615	57	0	0	0	0	0	66	30	0	0	0	0	0	114	49	0	0	0	0	0	340	130	76	134
cgi1940:chr11:53704582-53705563	chr11	53704582	53705563	5' UTR (NM_011396, exon 1 of 10)	132	Slc22a5	981	8.76656	230	60	0	0	0	0	0	73	84.8837	20	0	0	0	0	0	60	12	0	0	0	0	0	97	28	0	0	0	0	0	266	86	68	112
cgi1941:chr11:53793053-53793998	chr11	53793053	53793998	promoter-TSS (NM_019723)	3	Slc22a21	945	8.46561	244	114	0	0	0	0	0	71	88.75	29	0	0	0	0	0	66	29	0	0	0	0	0	107	56	0	0	0	0	0	271	80	73	118
cgi1942:chr11:53841197-53842078	chr11	53841197	53842078	promoter-TSS (NM_019687)	-46	Slc22a4	881	5.44835	184	137	9	4.8913	27	78	25.7143	45	93.75	34	8	17.7778	21	62	25.3012	47	34	1	2.12766	6	16	27.2727	92	69	0	0	0	0	0	188	48	48	92
cgi1943:chr11:53914298-53914874	chr11	53914298	53914874	intron (NM_001136076, intron 1 of 15)	160	P4ha2	576	18.4028	260	192	0	0	0	0	0	91	85.8491	59	0	0	0	0	0	61	43	0	0	0	0	0	108	90	0	0	0	0	0	289	106	66	117
cgi1944:chr11:54117412-54117970	chr11	54117412	54117970	promoter-TSS (NM_144823)	-15	Acsl6	558	18.9964	310	111	2	0.645161	6	9	40	89	83.9623	36	2	2.24719	6	9	40	85	32	0	0	0	0	0	136	43	0	0	0	0	0	368	106	99	163
cgi1945:chr11:54251489-54252159	chr11	54251489	54252159	exon (NM_173753, exon 1 of 18)	143	Fnip1	670	8.35821	113	39	0	0	0	0	0	47	83.9286	15	0	0	0	0	0	27	12	0	0	0	0	0	39	12	0	0	0	0	0	136	56	32	48
cgi1946:chr11:54335927-54336673	chr11	54335927	54336673	promoter-TSS (NM_175258)	-47	Rapgef6	746	6.97051	163	140	0	0	0	0	0	49	94.2308	41	0	0	0	0	0	40	35	0	0	0	0	0	74	64	0	0	0	0	0	168	52	42	74
cgi1947:chr11:54600535-54601450	chr11	54600535	54601450	intron (NM_178626, intron 1 of 5)	212	Cdc42se2	915	13.7705	357	180	0	0	0	0	0	118	93.6508	59	0	0	0	0	0	94	44	0	0	0	0	0	145	77	0	0	0	0	0	382	126	99	157
cgi1948:chr11:54674081-54674425	chr11	54674081	54674425	promoter-TSS (NM_029327)	-160	Lyrm7	344	2.90698	33	30	0	0	0	0	0	7	70	5	0	0	0	0	0	7	6	0	0	0	0	0	19	19	0	0	0	0	0	38	10	9	19
cgi1949:chr11:54679838-54680486	chr11	54679838	54680486	intron (NM_008248, intron 1 of 2)	222	Hint1	648	26.2346	364	218	1	0.274725	2	5	28.5714	155	91.1765	93	1	0.645161	2	5	28.5714	83	49	0	0	0	0	0	126	76	0	0	0	0	0	404	170	90	144
cgi1950:chr11:54716275-54716535	chr11	54716275	54716535	promoter-TSS (NM_008161)	49	Gpx3	260	12.3077	82	22	1	1.21951	2	3	40	21	65.625	5	1	4.7619	2	3	40	18	4	0	0	0	0	0	43	13	0	0	0	0	0	129	32	25	72
cgi1951:chr11:54769246-54769806	chr11	54769246	54769806	5' UTR (NM_001199275, exon 2 of 19)	6916	Tnip1	560	17.1429	276	240	0	0	0	0	0	84	87.5	72	0	0	0	0	0	61	50	0	0	0	0	0	131	118	0	0	0	0	0	309	96	71	142
cgi1952:chr11:54846753-54847009	chr11	54846753	54847009	promoter-TSS (NM_013472)	92	Anxa6	256	0.78125	1	1	0	0	0	0	0	1	50	1	0	0	0	0	0	0	0	0	0	0	0	0	0	0	0	0	0	0	0	2	2	0	0
cgi1953:chr11:54911519-54911789	chr11	54911519	54911789	5' UTR (NM_010299, exon 1 of 4)	167	Gm2a	270	0.740741	2	0	0	0	0	0	0	2	100	0	0	0	0	0	0	0	0	0	0	0	0	0	0	0	0	0	0	0	0	2	2	0	0
cgi1954:chr11:55017745-55018020	chr11	55017745	55018020	promoter-TSS (NM_153139)	41	Slc36a1	275	9.45455	107	60	0	0	0	0	0	25	96.1538	16	0	0	0	0	0	26	14	0	0	0	0	0	56	30	0	0	0	0	0	111	26	27	58
cgi1955:chr11:55274437-55274791	chr11	55274437	55274791	promoter-TSS (NM_009720)	26	Atox1	354	18.0791	195	109	0	0	0	0	0	59	92.1875	31	0	0	0	0	0	59	33	0	0	0	0	0	77	45	0	0	0	0	0	205	64	61	80
cgi1956:chr11:55283140-55283664	chr11	55283140	55283664	intron (NM_013716, intron 1 of 11)	148	G3bp1	524	26.3359	295	199	0	0	0	0	0	117	84.7826	74	0	0	0	0	0	68	49	0	0	0	0	0	110	76	0	0	0	0	0	358	138	78	142
cgi1957:chr11:56272838-56273100	chr11	56272838	56273100	Intergenic	-418480	Nmur2	262	12.2137	94	55	10	10.6383	65	4	94.2029	25	78.125	14	10	40	65	4	94.2029	20	14	0	0	0	0	0	49	27	0	0	0	0	0	123	32	26	65
cgi1958:chr11:57331738-57332375	chr11	57331738	57332375	promoter-TSS (NM_180599)	89	Fam114a2	637	20.0942	412	218	2	0.485437	7	28	20	119	92.9688	66	1	0.840336	4	22	15.3846	101	53	0	0	0	0	0	192	99	1	0.520833	3	6	33.3333	433	128	108	197
cgi1959:chr11:57372761-57372980	chr11	57372761	57372980	Intergenic	40704	Mfap3	219	6.39269	24	0	0	0	0	0	0	6	42.8571	0	0	0	0	0	0	9	0	0	0	0	0	0	9	0	0	0	0	0	0	69	14	20	35
cgi1960:chr11:57458456-57459237	chr11	57458456	57459237	promoter-TSS (NM_134189)	-97	Galnt10	781	13.3163	269	141	1	0.371747	3	16	15.7895	82	78.8462	46	1	1.21951	3	16	15.7895	71	42	0	0	0	0	0	116	53	0	0	0	0	0	349	104	83	162
cgi1961:chr11:57614988-57615936	chr11	57614988	57615936	5' UTR (NM_001081168, exon 1 of 4)	323	Sap30l	948	20.2532	503	276	1	0.198807	2	3	40	184	95.8333	97	1	0.543478	2	3	40	124	62	0	0	0	0	0	195	117	0	0	0	0	0	521	192	130	199
cgi1962:chr11:57640999-57641666	chr11	57640999	57641666	TTS (NM_008213)	4316	Hand1	667	10.1949	197	60	5	2.53807	27	20	57.4468	59	86.7647	22	5	8.47458	27	20	57.4468	38	13	0	0	0	0	0	100	25	0	0	0	0	0	226	68	46	112
cgi1963:chr11:57642927-57643177	chr11	57642927	57643177	3' UTR (NM_008213, exon 2 of 2)	2597	Hand1	250	17.6	124	74	19	15.3226	139	37	78.9773	40	90.9091	20	18	45	136	35	79.5322	36	20	0	0	0	0	0	48	34	1	2.08333	3	2	60	131	44	37	50
cgi1964:chr11:57644910-57645236	chr11	57644910	57645236	exon (NM_008213, exon 1 of 2)	576	Hand1	326	3.06748	39	36	9	23.0769	40	43	48.1928	10	100	8	7	70	32	26	55.1724	13	12	0	0	0	0	0	16	16	2	12.5	8	17	32	39	10	13	16
cgi1965:chr11:57650468-57650757	chr11	57650468	57650757	Intergenic	-4964	Hand1	289	8.99654	40	0	0	0	0	0	0	7	26.9231	0	0	0	0	0	0	8	0	0	0	0	0	0	25	0	0	0	0	0	0	85	26	19	40
cgi1966:chr11:57822118-57822329	chr11	57822118	57822329	promoter-TSS (NM_028451)	-342	Larp1	211	15.1659	116	32	0	0	0	0	0	29	90.625	9	0	0	0	0	0	23	8	0	0	0	0	0	64	15	0	0	0	0	0	121	32	24	65
cgi1967:chr11:57822714-57823594	chr11	57822714	57823594	intron (NM_028451, intron 1 of 18)	588	Larp1	880	24.5455	490	204	0	0	0	0	0	200	92.5926	85	0	0	0	0	0	121	44	0	0	0	0	0	169	75	0	0	0	0	0	525	216	132	177
cgi1968:chr11:57911231-57911644	chr11	57911231	57911644	Intergenic	-6217	Cnot8	413	2.90557	31	0	0	0	0	0	0	11	91.6667	0	0	0	0	0	0	10	0	0	0	0	0	0	10	0	0	0	0	0	0	32	12	10	10
cgi1969:chr11:57917282-57918207	chr11	57917282	57918207	promoter-TSS (NM_026949)	90	Cnot8	925	7.35135	200	87	0	0	0	0	0	57	83.8235	29	0	0	0	0	0	44	18	0	0	0	0	0	99	40	0	0	0	0	0	234	68	52	114
cgi1970:chr11:57981660-57982114	chr11	57981660	57982114	exon (NM_172558, exon 1 of 28)	154	Gemin5	454	18.0617	200	112	0	0	0	0	0	78	95.122	40	0	0	0	0	0	45	21	0	0	0	0	0	77	51	0	0	0	0	0	208	82	47	79
cgi1972:chr11:58052962-58053266	chr11	58052962	58053266	Intergenic	24635	Irgm2	304	8.55263	84	46	2	2.38095	4	9	30.7692	21	80.7692	7	2	9.52381	4	9	30.7692	22	12	0	0	0	0	0	41	27	0	0	0	0	0	101	26	22	53
cgi1974:chr11:58120534-58121181	chr11	58120534	58121181	intron (NM_001040686, intron 1 of 11)	287	Zfp692	647	9.89181	166	83	0	0	0	0	0	59	92.1875	27	0	0	0	0	0	46	21	0	0	0	0	0	61	35	0	0	0	0	0	181	64	49	68
cgi1975:chr11:58136405-58136942	chr11	58136405	58136942	promoter-TSS (NM_001256518)	-59	Zfp672	537	7.82123	125	107	0	0	0	0	0	42	100	31	0	0	0	0	0	34	31	0	0	0	0	0	49	45	0	0	0	0	0	130	42	35	53
cgi1976:chr11:58143632-58144390	chr11	58143632	58144390	promoter-TSS (NM_024480)	-170	Zfp672	758	5.01319	124	82	0	0	0	0	0	32	84.2105	17	0	0	0	0	0	28	20	0	0	0	0	0	64	45	0	0	0	0	0	136	38	31	67
cgi1977:chr11:58453977-58454264	chr11	58453977	58454264	exon (NM_001039047, exon 1 of 6)	154	Trim58	287	18.1185	142	68	6	4.22535	20	22	47.619	38	73.0769	12	6	15.7895	20	22	47.619	52	28	0	0	0	0	0	52	28	0	0	0	0	0	200	52	71	77
cgi1978:chr11:58660640-58660877	chr11	58660640	58660877	Intergenic	6141	Olfr311	237	5.90717	30	24	0	0	0	0	0	9	64.2857	6	0	0	0	0	0	9	7	0	0	0	0	0	12	11	0	0	0	0	0	38	14	10	14
cgi1979:chr11:58680676-58680919	chr11	58680676	58680919	promoter-TSS (NM_172403)	56	2810021J22Rik	243	9.0535	82	49	0	0	0	0	0	19	86.3636	13	0	0	0	0	0	28	15	0	0	0	0	0	35	21	0	0	0	0	0	98	22	36	40
cgi1980:chr11:58717542-58717806	chr11	58717542	58717806	promoter-TSS (NM_011758)	53	Zfp39	264	15.9091	120	51	0	0	0	0	0	37	88.0952	18	0	0	0	0	0	31	11	0	0	0	0	0	52	22	0	0	0	0	0	126	42	31	53
cgi1981:chr11:58751890-58752251	chr11	58751890	58752251	exon (NM_022423, exon 1 of 4)	337	Rnf187	361	28.2548	249	186	2	0.803213	4	9	30.7692	99	97.0588	73	2	2.0202	4	9	30.7692	70	55	0	0	0	0	0	80	58	0	0	0	0	0	252	102	70	80
cgi1982:chr11:58762529-58762837	chr11	58762529	58762837	exon (NM_030082, exon 1 of 1)	270	Hist3h2ba	308	19.4805	114	41	1	0.877193	2	2	50	34	56.6667	15	1	2.94118	2	2	50	23	10	0	0	0	0	0	57	16	0	0	0	0	0	193	60	35	98
cgi1983:chr11:58767397-58768561	chr11	58767397	58768561	promoter-TSS (NM_206882)	35	Hist3h2bb-ps	1164	4.63918	47	41	0	0	0	0	0	15	27.7778	11	0	0	0	0	0	14	14	0	0	0	0	0	18	16	0	0	0	0	0	152	54	35	63
cgi1984:chr11:58775298-58775717	chr11	58775298	58775717	Intergenic	-1775	Trim17	419	4.29594	42	14	4	9.52381	8	12	40	17	94.4444	4	3	17.6471	6	9	40	8	3	1	12.5	2	3	40	17	7	0	0	0	0	0	44	18	9	17
cgi1985:chr11:58790776-58791100	chr11	58790776	58791100	promoter-TSS (NM_053168)	-680	Trim11	324	7.40741	77	60	0	0	0	0	0	23	95.8333	18	0	0	0	0	0	27	19	0	0	0	0	0	27	23	0	0	0	0	0	78	24	27	27
cgi1986:chr11:58791398-58792198	chr11	58791398	58792198	exon (NM_053168, exon 1 of 6)	180	Trim11	800	18.75	383	239	1	0.261097	3	2	60	109	72.6667	68	1	0.917431	3	2	60	100	68	0	0	0	0	0	174	103	0	0	0	0	0	492	150	125	217
cgi1988:chr11:58948025-58949860	chr11	58948025	58949860	exon (NM_001171512, exon 1 of 104)	934	Obscn	1835	3.26975	177	112	6	3.38983	15	17	46.875	54	90	33	5	9.25926	13	13	50	42	25	0	0	0	0	0	81	54	1	1.23457	2	4	33.3333	185	60	43	82
cgi1989:chr11:58976813-58977272	chr11	58976813	58977272	exon (NM_173785, exon 1 of 3)	204	Iba57	459	16.5577	181	44	0	0	0	0	0	61	80.2632	18	0	0	0	0	0	48	7	0	0	0	0	0	72	19	0	0	0	0	0	217	76	57	84
cgi1990:chr11:58989927-58990856	chr11	58989927	58990856	exon (NM_080454, exon 2 of 2)	5936	Gjc2	929	12.9171	290	187	16	5.51724	202	488	29.2754	84	70	46	16	19.0476	202	488	29.2754	65	48	0	0	0	0	0	141	93	0	0	0	0	0	367	120	85	162
cgi1991:chr11:59005117-59005636	chr11	59005117	59005636	promoter-TSS (NM_008193)	77	Guk1	519	15.0289	132	74	0	0	0	0	0	48	61.5385	28	0	0	0	0	0	33	16	0	0	0	0	0	51	30	0	0	0	0	0	226	78	53	95
cgi1992:chr11:59015791-59016302	chr11	59015791	59016302	promoter-TSS (NM_026035)	28	Mrpl55	511	3.91389	21	9	0	0	0	0	0	8	40	3	0	0	0	0	0	4	3	0	0	0	0	0	9	3	0	0	0	0	0	62	20	10	32
cgi1994:chr11:59040900-59042038	chr11	59040900	59042038	5' UTR (NM_001130408, exon 1 of 5)	195	Arf1	1138	14.7627	436	238	0	0	0	0	0	137	81.5476	69	0	0	0	0	0	111	54	0	0	0	0	0	188	115	0	0	0	0	0	518	168	125	225
cgi1995:chr11:59063223-59063532	chr11	59063223	59063532	exon (NM_009522, exon 4 of 4)	-21609	Arf1	309	9.70874	88	15	4	4.54545	14	2	87.5	21	70	4	4	19.0476	14	2	87.5	14	2	0	0	0	0	0	53	9	0	0	0	0	0	114	30	20	64
cgi1996:chr11:59077564-59078123	chr11	59077564	59078123	intron (NM_009522, intron 2 of 3)	26409	Wnt3a	559	12.8801	169	85	0	0	0	0	0	50	69.4444	24	0	0	0	0	0	34	13	0	0	0	0	0	85	48	0	0	0	0	0	245	72	46	127
cgi1997:chr11:59102416-59104319	chr11	59102416	59104319	intron (NM_009522, intron 1 of 3)	885	Wnt3a	1903	7.4619	434	253	3	0.691244	11	29	27.5	128	90.1408	80	3	2.34375	11	29	27.5	112	69	0	0	0	0	0	194	104	0	0	0	0	0	466	142	118	206
cgi1998:chr11:59119914-59121173	chr11	59119914	59121173	exon (NM_139298, exon 1 of 4)	112	Wnt9a	1259	15.4091	376	183	0	0	0	0	0	156	80.4124	88	0	0	0	0	0	91	45	0	0	0	0	0	129	50	0	0	0	0	0	472	194	117	161
cgi1999:chr11:59263372-59264193	chr11	59263372	59264193	promoter-TSS (NM_144521)	236	Jmjd4	821	4.14129	99	76	1	1.0101	2	4	33.3333	21	61.7647	12	1	4.7619	2	4	33.3333	29	21	0	0	0	0	0	49	43	0	0	0	0	0	134	34	36	64
cgi2000:chr11:59285657-59285908	chr11	59285657	59285908	intron (NM_178417, intron 1 of 3)	193	Zfp867	251	6.3745	53	51	0	0	0	0	0	15	93.75	15	0	0	0	0	0	21	20	0	0	0	0	0	17	16	0	0	0	0	0	54	16	21	17
cgi2001:chr11:59319511-59320307	chr11	59319511	59320307	non-coding (NR_015585, exon 1 of 5)	233	Zkscan17	796	10.3015	254	209	3	1.1811	47	120	28.1437	79	96.3415	68	1	1.26582	6	53	10.1695	56	50	1	1.78571	5	57	8.06452	119	91	1	0.840336	36	10	78.2609	260	82	57	121
cgi2002:chr11:59475650-59476518	chr11	59475650	59476518	promoter-TSS (NM_012027)	87	Mprip	868	17.5115	339	233	0	0	0	0	0	140	92.1053	95	0	0	0	0	0	86	59	0	0	0	0	0	113	79	0	0	0	0	0	392	152	98	142
cgi2004:chr11:59623212-59623561	chr11	59623212	59623561	promoter-TSS (NR_045686)	154	Flcn	349	17.192	173	100	0	0	0	0	0	58	96.6667	33	0	0	0	0	0	38	27	0	0	0	0	0	77	40	0	0	0	0	0	179	60	39	80
cgi2005:chr11:59652665-59653360	chr11	59652665	59653360	intron (NM_011991, intron 1 of 11)	256	Cops3	695	12.6619	276	119	0	0	0	0	0	71	80.6818	32	0	0	0	0	0	62	30	0	0	0	0	0	143	57	0	0	0	0	0	357	88	80	189
cgi2006:chr11:59661478-59661909	chr11	59661478	59661909	exon (NM_134029, exon 1 of 5)	119	Nt5m	431	26.9142	282	155	0	0	0	0	0	111	95.6897	57	0	0	0	0	0	74	36	0	0	0	0	0	97	62	0	0	0	0	0	293	116	77	100
cgi2008:chr11:59777989-59778672	chr11	59777989	59778672	5' UTR (NM_009026, exon 1 of 2)	113	Rasd1	683	15.5198	368	206	3	0.815217	9	16	36	94	88.6792	61	3	3.19149	9	16	36	83	41	0	0	0	0	0	191	104	0	0	0	0	0	416	106	90	220
cgi2009:chr11:59859643-59860033	chr11	59859643	59860033	Intergenic	-9497	Pemt	390	13.3333	98	68	0	0	0	0	0	30	57.6923	23	0	0	0	0	0	22	14	0	0	0	0	0	46	31	0	0	0	0	0	186	52	44	90
cgi2010:chr11:59918381-59919970	chr11	59918381	59919970	intron (NM_009021, intron 1 of 5)	661	Rai1	1589	16.7401	704	309	2	0.284091	14	10	58.3333	229	86.0902	111	0	0	0	0	0	165	73	1	0.606061	7	5	58.3333	310	125	1	0.322581	7	5	58.3333	813	266	194	353
cgi2011:chr11:59928627-59929055	chr11	59928627	59929055	intron (NM_009021, intron 1 of 5)	10326	Rai1	428	19.1589	199	52	0	0	0	0	0	61	74.3902	8	0	0	0	0	0	49	15	0	0	0	0	0	89	29	0	0	0	0	0	272	82	65	125
cgi2012:chr11:59953243-59954048	chr11	59953243	59954048	promoter-TSS (NM_001037764)	62	Rai1	805	3.97516	92	64	0	0	0	0	0	30	93.75	20	0	0	0	0	0	28	17	0	0	0	0	0	34	27	0	0	0	0	0	95	32	29	34
cgi2013:chr11:59954211-59954415	chr11	59954211	59954415	intron (NM_001037764, intron 1 of 4)	729	Rai1	204	3.92157	26	13	2	7.69231	7	8	46.6667	6	75	4	2	33.3333	7	8	46.6667	7	2	0	0	0	0	0	13	7	0	0	0	0	0	31	8	8	15
cgi2014:chr11:59989204-59990818	chr11	59989204	59990818	intron (NM_001037764, intron 1 of 4)	24108	Mir6921	1614	10.4089	458	310	6	1.31004	21	51	29.1667	144	85.7143	91	6	4.16667	21	51	29.1667	106	73	0	0	0	0	0	208	146	0	0	0	0	0	541	168	118	255
cgi2015:chr11:60023862-60024273	chr11	60023862	60024273	intron (NM_011480, intron 1 of 18)	-8239	Mir6922	411	7.29927	80	30	0	0	0	0	0	28	93.3333	8	0	0	0	0	0	22	9	0	0	0	0	0	30	13	0	0	0	0	0	85	30	24	31
cgi2016:chr11:60033824-60034142	chr11	60033824	60034142	exon (NM_011480, exon 1 of 19)	123	Srebf1	318	13.2075	110	62	0	0	0	0	0	39	92.8571	24	0	0	0	0	0	28	14	0	0	0	0	0	43	24	0	0	0	0	0	113	42	28	43
cgi2017:chr11:60036257-60036465	chr11	60036257	60036465	Intergenic	-2255	Srebf1	208	23.0769	118	86	6	5.08475	14	22	38.8889	45	93.75	31	6	13.3333	14	22	38.8889	26	20	0	0	0	0	0	47	35	0	0	0	0	0	128	48	29	51
cgi2018:chr11:60166158-60166622	chr11	60166158	60166622	promoter-TSS (NM_001039092)	17	Tom1l2	464	15.5172	261	85	0	0	0	0	0	68	94.4444	30	0	0	0	0	0	65	25	0	0	0	0	0	128	30	0	0	0	0	0	265	72	65	128
cgi2019:chr11:60230243-60231487	chr11	60230243	60231487	promoter-TSS (NM_145427)	218	Gid4	1244	6.43087	261	105	0	0	0	0	0	74	92.5	40	0	0	0	0	0	68	28	0	0	0	0	0	119	37	0	0	0	0	0	275	80	69	126
cgi2020:chr11:60267971-60268397	chr11	60267971	60268397	promoter-TSS (NM_021354)	65	Drg2	426	4.69484	72	59	1	1.38889	3	3	50	17	85	12	1	5.88235	3	3	50	18	14	0	0	0	0	0	37	33	0	0	0	0	0	76	20	18	38
cgi2021:chr11:60290171-60290671	chr11	60290171	60290671	exon (NM_001103171, exon 2 of 64)	7580	Myo15	500	6.4	77	0	0	0	0	0	0	21	65.625	0	0	0	0	0	0	15	0	0	0	0	0	0	41	0	0	0	0	0	0	124	32	25	67
cgi2022:chr11:60350631-60352684	chr11	60350631	60352684	5' UTR (NM_172943, exon 1 of 4)	473	Alkbh5	2053	18.1198	1105	703	2	0.180995	4	9	30.7692	348	93.5484	230	1	0.287356	2	5	28.5714	250	162	0	0	0	0	0	507	311	1	0.197239	2	4	33.3333	1172	372	265	535
cgi2025:chr11:60513197-60513573	chr11	60513197	60513573	exon (NM_001159405, exon 1 of 22)	193	Llgl1	376	31.9149	246	139	0	0	0	0	0	101	84.1667	57	0	0	0	0	0	57	31	0	0	0	0	0	88	51	0	0	0	0	0	283	120	63	100
cgi2026:chr11:60540344-60540766	chr11	60540344	60540766	intron (NM_022009, intron 1 of 29)	168	Flii	422	13.2701	162	128	0	0	0	0	0	53	94.6429	46	0	0	0	0	0	37	33	0	0	0	0	0	72	49	0	0	0	0	0	165	56	37	72
cgi2027:chr11:60541755-60542164	chr11	60541755	60542164	promoter-TSS (NR_039559)	60	Mief2	409	13.2029	163	120	0	0	0	0	0	52	96.2963	40	0	0	0	0	0	36	26	0	0	0	0	0	75	54	0	0	0	0	0	167	54	37	76
cgi2028:chr11:60590291-60591269	chr11	60590291	60591269	promoter-TSS (NM_001085440)	87	Top3a	978	6.13497	130	74	0	0	0	0	0	44	73.3333	26	0	0	0	0	0	30	12	0	0	0	0	0	56	36	0	0	0	0	0	192	60	43	89
cgi2029:chr11:60691759-60692671	chr11	60691759	60692671	exon (NM_173453, exon 1 of 2)	325	Tmem11	912	18.8596	368	220	1	0.271739	5	61	7.57576	139	80.814	82	1	0.719424	5	61	7.57576	78	49	0	0	0	0	0	151	89	0	0	0	0	0	448	172	88	188
cgi2030:chr11:60726954-60727451	chr11	60726954	60727451	promoter-TSS (NM_025294)	91	Gm16515	497	4.42656	17	15	0	0	0	0	0	11	50	9	0	0	0	0	0	3	3	0	0	0	0	0	3	3	0	0	0	0	0	50	22	11	17
cgi2031:chr11:60745011-60745864	chr11	60745011	60745864	promoter-TSS (NM_008928)	-69	Map2k3os	853	11.4889	274	206	0	0	0	0	0	94	95.9184	67	0	0	0	0	0	76	57	0	0	0	0	0	104	82	0	0	0	0	0	283	98	80	105
cgi2032:chr11:60835708-60836756	chr11	60835708	60836756	5' UTR (NM_001267593, exon 1 of 2)	166	Kcnj12	1048	21.9466	645	382	2	0.310078	22	144	13.253	205	89.1304	140	2	0.97561	22	144	13.253	155	98	0	0	0	0	0	285	144	0	0	0	0	0	714	230	171	313
cgi2033:chr11:60882682-60882927	chr11	60882682	60882927	exon (NM_010603, exon 3 of 3)	3499	Kcnj12	245	8.16327	78	45	10	12.8205	34	13	72.3404	20	100	10	10	50	34	13	72.3404	21	13	0	0	0	0	0	37	22	0	0	0	0	0	78	20	21	37
cgi2034:chr11:60960736-60961151	chr11	60960736	60961151	exon (NM_021349, exon 4 of 4)	6607	Tnfrsf13b	415	18.7952	228	103	8	3.50877	20	27	42.5532	70	89.7436	29	8	11.4286	20	27	42.5532	65	28	0	0	0	0	0	93	46	0	0	0	0	0	280	78	78	124
cgi2035:chr11:60988043-60988968	chr11	60988043	60988968	promoter-TSS (NM_001004143)	55	Usp22	925	10.8108	228	102	1	0.438596	2	2	50	70	70	28	0	0	0	0	0	56	21	0	0	0	0	0	102	53	1	0.980392	2	2	50	324	100	81	143
cgi2036:chr11:61080371-61080995	chr11	61080371	61080995	promoter-TSS (NM_007437)	-54	Aldh3a2	624	11.2179	297	224	1	0.3367	2	2	50	59	84.2857	49	0	0	0	0	0	72	50	1	1.38889	2	2	50	166	125	0	0	0	0	0	317	70	76	171
cgi2037:chr11:61155940-61156443	chr11	61155940	61156443	TTS (NM_026183)	170	Slc47a2	503	9.94036	142	120	1	0.704225	3	8	27.2727	49	98	43	1	2.04082	3	8	27.2727	32	25	0	0	0	0	0	61	52	0	0	0	0	0	143	50	32	61
cgi2038:chr11:61191379-61191657	chr11	61191379	61191657	promoter-TSS (NM_026183)	59	Slc47a1	278	10.7914	97	79	3	3.09278	9	6	60	29	96.6667	23	3	10.3448	9	6	60	33	29	0	0	0	0	0	35	27	0	0	0	0	0	98	30	33	35
cgi2039:chr11:61221502-61222229	chr11	61221502	61222229	Intergenic	-30289	Slc47a1	727	13.205	296	181	0	0	0	0	0	83	86.4583	51	0	0	0	0	0	84	54	0	0	0	0	0	129	76	0	0	0	0	0	329	96	95	138
cgi2040:chr11:61307032-61307994	chr11	61307032	61307994	intron (NM_011841, intron 1 of 6)	192	Mapk7	962	8.93971	261	190	0	0	0	0	0	84	97.6744	63	0	0	0	0	0	45	26	0	0	0	0	0	132	101	0	0	0	0	0	263	86	45	132
cgi2041:chr11:61318285-61318829	chr11	61318285	61318829	promoter-TSS (NM_013717)	-117	B9d1	544	7.72059	125	47	1	0.8	6	67	8.21918	36	85.7143	12	1	2.77778	6	67	8.21918	31	10	0	0	0	0	0	58	25	0	0	0	0	0	152	42	37	73
cgi2042:chr11:61392447-61393306	chr11	61392447	61393306	intron (NM_001252188, intron 1 of 10)	312	Epn2	859	19.3248	465	311	0	0	0	0	0	153	92.1687	105	0	0	0	0	0	104	68	0	0	0	0	0	208	138	0	0	0	0	0	504	166	109	229
cgi2043:chr11:61497497-61498606	chr11	61497497	61498606	exon (NM_178618, exon 1 of 5)	140	Fam83g	1109	14.4274	485	128	31	6.39175	144	86	62.6087	142	88.75	44	31	21.831	144	86	62.6087	116	26	0	0	0	0	0	227	58	0	0	0	0	0	544	160	129	255
cgi2044:chr11:61575344-61575637	chr11	61575344	61575637	promoter-TSS (NM_001164242)	99	Prpsap2	293	10.2389	66	23	0	0	0	0	0	29	96.6667	14	0	0	0	0	0	16	3	0	0	0	0	0	21	6	0	0	0	0	0	67	30	16	21
cgi2045:chr11:61667577-61668892	chr11	61667577	61668892	5' UTR (NM_013881, exon 1 of 27)	359	Ulk2	1315	16.8821	571	367	0	0	0	0	0	175	78.8288	109	0	0	0	0	0	144	93	0	0	0	0	0	252	165	0	0	0	0	0	694	222	173	299
cgi2046:chr11:61743289-61743949	chr11	61743289	61743949	5' UTR (NM_019921, exon 1 of 15)	140	Akap10	660	16.3636	204	84	1	0.490196	6	25	19.3548	70	64.8148	30	1	1.42857	6	25	19.3548	49	19	0	0	0	0	0	85	35	0	0	0	0	0	323	108	82	133
cgi2047:chr11:61770240-61770873	chr11	61770240	61770873	intron (NM_001281818, intron 1 of 14)	292	Specc1	633	13.5861	247	68	0	0	0	0	0	78	90.6977	22	0	0	0	0	0	73	24	0	0	0	0	0	96	22	0	0	0	0	0	281	86	84	111
cgi2048:chr11:61890426-61890857	chr11	61890426	61890857	5' UTR (NM_001029936, exon 1 of 13)	116	Specc1	431	24.1299	180	78	0	0	0	0	0	68	65.3846	31	0	0	0	0	0	44	22	0	0	0	0	0	68	25	0	0	0	0	0	304	104	66	134
cgi2049:chr11:62062000-62062946	chr11	62062000	62062946	promoter-TSS (NM_007413)	-13	Adora2b	946	6.34249	184	137	0	0	0	0	0	54	90	44	0	0	0	0	0	50	35	0	0	0	0	0	80	58	0	0	0	0	0	213	60	58	95
cgi2050:chr11:62094747-62095436	chr11	62094747	62095436	promoter-TSS (NM_027198)	117	Ttc19	689	24.0929	358	182	0	0	0	0	0	144	86.747	70	0	0	0	0	0	90	46	0	0	0	0	0	124	66	0	0	0	0	0	406	166	102	138
cgi2051:chr11:62270288-62271299	chr11	62270288	62271299	promoter-TSS (NM_177229)	40	Ncor1	1011	9.69337	242	124	0	0	0	0	0	90	91.8367	48	0	0	0	0	0	52	27	0	0	0	0	0	100	49	0	0	0	0	0	255	98	56	101
cgi2052:chr11:62271779-62272115	chr11	62271779	62272115	promoter-TSS (NM_001039536)	-15	Pigl	336	7.14286	76	20	0	0	0	0	0	21	87.5	8	0	0	0	0	0	21	7	0	0	0	0	0	34	5	0	0	0	0	0	93	24	26	43
cgi2053:chr11:62352004-62352939	chr11	62352004	62352939	exon (NM_028448, exon 1 of 5)	291	Cenpv	935	20.5348	431	165	2	0.464037	4	7	36.3636	159	82.8125	64	2	1.25786	4	7	36.3636	98	40	0	0	0	0	0	174	61	0	0	0	0	0	530	192	122	216
cgi2054:chr11:62364415-62365321	chr11	62364415	62365321	promoter-TSS (NM_011664)	-138	Ubb	906	3.75276	69	1	0	0	0	0	0	16	47.0588	1	0	0	0	0	0	9	0	0	0	0	0	0	44	0	0	0	0	0	0	113	34	15	64
cgi2057:chr11:62461524-62462445	chr11	62461524	62462445	promoter-TSS (NM_198861)	40	Fam211a	921	20.1954	445	306	1	0.224719	5	41	10.8696	161	86.5591	119	1	0.621118	5	41	10.8696	112	77	0	0	0	0	0	172	110	0	0	0	0	0	509	186	125	198
cgi2058:chr11:62478314-62478671	chr11	62478314	62478671	exon (NM_175002, exon 2 of 2)	16327	Mmgt2	357	8.40336	76	16	3	3.94737	100	2	98.0392	23	76.6667	5	3	13.0435	100	2	98.0392	21	3	0	0	0	0	0	32	8	0	0	0	0	0	111	30	27	54
cgi2059:chr11:62545084-62545469	chr11	62545084	62545469	Intergenic	-2682	Zfp287	385	16.1039	163	137	0	0	0	0	0	54	87.0968	44	0	0	0	0	0	37	33	0	0	0	0	0	72	60	0	0	0	0	0	189	62	44	83
cgi2060:chr11:62570349-62570641	chr11	62570349	62570641	Intergenic	-27900	Zfp287	292	12.3288	135	59	2	1.48148	9	67	11.8421	30	83.3333	13	2	6.66667	9	67	11.8421	37	16	0	0	0	0	0	68	30	0	0	0	0	0	145	36	40	69
cgi2062:chr11:62692833-62693190	chr11	62692833	62693190	promoter-TSS (NM_026210)	20	Tvp23b	357	12.3249	145	80	0	0	0	0	0	37	84.0909	23	0	0	0	0	0	29	18	0	0	0	0	0	79	39	0	0	0	0	0	158	44	33	81
cgi2063:chr11:62944887-62945102	chr11	62944887	62945102	promoter-TSS (NM_008885)	-17	Pmp22	215	19.5349	135	67	0	0	0	0	0	37	88.0952	22	0	0	0	0	0	34	17	0	0	0	0	0	64	28	0	0	0	0	0	152	42	37	73
cgi2064:chr11:62945917-62946764	chr11	62945917	62946764	intron (NM_008885, intron 1 of 4)	1329	Pmp22	847	6.13932	147	95	0	0	0	0	0	45	86.5385	30	0	0	0	0	0	32	25	0	0	0	0	0	70	40	0	0	0	0	0	156	52	33	71
cgi2065:chr11:63702640-63703180	chr11	63702640	63703180	exon (NM_018805, exon 2 of 2)	32876	Hs3st3b1	540	19.6296	104	0	0	0	0	0	0	37	34.9057	0	0	0	0	0	0	21	0	0	0	0	0	0	46	0	0	0	0	0	0	332	106	78	148
cgi2066:chr11:63732741-63732960	chr11	63732741	63732960	intron (NM_018805, intron 1 of 1)	2935	Hs3st3b1	219	7.30594	35	34	14	40	647	131	83.162	16	100	15	14	87.5	647	131	83.162	10	10	0	0	0	0	0	9	9	0	0	0	0	0	35	16	10	9
cgi2067:chr11:63734012-63735952	chr11	63734012	63735952	exon (NM_018805, exon 1 of 2)	804	Hs3st3b1	1940	13.6082	800	513	1	0.125	4	5	44.4444	221	83.7121	137	1	0.452489	4	5	44.4444	219	145	0	0	0	0	0	360	231	0	0	0	0	0	929	264	251	414
cgi2068:chr11:63736893-63737172	chr11	63736893	63737172	Intergenic	-1247	Hs3st3b1	279	20.0717	129	75	4	3.10078	21	18	53.8462	44	78.5714	25	4	9.09091	21	18	53.8462	37	21	0	0	0	0	0	48	29	0	0	0	0	0	174	56	44	74
cgi2069:chr11:63737882-63738169	chr11	63737882	63738169	Intergenic	-2240	Hs3st3b1	287	8.36237	83	62	15	18.0723	144	5	96.6443	22	91.6667	15	15	68.1818	144	5	96.6443	12	9	0	0	0	0	0	49	38	0	0	0	0	0	85	24	12	49
cgi2070:chr11:63738679-63739081	chr11	63738679	63739081	Intergenic	-3094	Hs3st3b1	402	7.46269	103	37	2	1.94175	10	11	47.619	25	83.3333	8	2	8	10	11	47.619	36	15	0	0	0	0	0	42	14	0	0	0	0	0	122	30	43	49
cgi2071:chr11:63892762-63893190	chr11	63892762	63893190	promoter-TSS (NR_033780)	-2	Cox10	428	15.8879	234	185	0	0	0	0	0	62	91.1765	52	0	0	0	0	0	52	38	0	0	0	0	0	120	95	0	0	0	0	0	254	68	54	132
cgi2072:chr11:64248575-64250137	chr11	64248575	64250137	non-coding (NR_028445, exon 1 of 1)	522	Hs3st3a1	1562	9.73111	433	117	0	0	0	0	0	108	71.0526	33	0	0	0	0	0	123	38	0	0	0	0	0	202	46	0	0	0	0	0	570	152	151	267
cgi2073:chr11:64333767-64334301	chr11	64333767	64334301	exon (NM_178870, exon 2 of 2)	-83858	F930015N05Rik	534	19.8502	69	37	11	15.942	41	7	85.4167	28	26.4151	11	11	39.2857	41	7	85.4167	14	6	0	0	0	0	0	27	20	0	0	0	0	0	337	106	81	150
cgi2074:chr11:64792328-64792884	chr11	64792328	64792884	promoter-TSS (NM_023479)	69	Elac2	556	5.03597	90	41	0	0	0	0	0	25	89.2857	15	0	0	0	0	0	26	12	0	0	0	0	0	39	14	0	0	0	0	0	99	28	27	44
cgi2075:chr11:64975887-64976485	chr11	64975887	64976485	5' UTR (NM_175003, exon 1 of 21)	277	Arhgap44	598	16.388	309	177	1	0.323625	2	6	25	94	95.9184	60	1	1.06383	2	6	25	86	44	0	0	0	0	0	129	73	0	0	0	0	0	326	98	91	137
cgi2076:chr11:65083338-65083765	chr11	65083338	65083765	promoter-TSS (NM_146386)	-61	Myocd	427	14.5199	219	77	15	6.84932	59	67	46.8254	44	70.9677	19	15	34.0909	59	67	46.8254	63	23	0	0	0	0	0	112	35	0	0	0	0	0	273	62	81	130
cgi2077:chr11:65601119-65601899	chr11	65601119	65601899	intron (NM_009157, intron 1 of 10)	290	Map2k4	780	20.5128	418	162	3	0.717703	68	48	58.6207	141	88.125	55	1	0.70922	6	38	13.6364	106	40	1	0.943396	32	4	88.8889	171	67	1	0.584795	30	6	83.3333	462	160	119	183
cgi2078:chr11:65620684-65621000	chr11	65620684	65621000	promoter-TSS (NM_026107)	96	Zkscan6	316	6.96203	38	15	0	0	0	0	0	21	95.4545	8	0	0	0	0	0	11	4	0	0	0	0	0	6	3	0	0	0	0	0	39	22	11	6
cgi2079:chr11:65981595-65982008	chr11	65981595	65982008	exon (NM_001099633, exon 1 of 69)	251	Dnah9	413	13.5593	204	148	1	0.490196	6	12	33.3333	54	96.4286	42	1	1.85185	6	12	33.3333	65	44	0	0	0	0	0	85	62	0	0	0	0	0	206	56	65	85
cgi2080:chr11:66338728-66340388	chr11	66338728	66340388	promoter-TSS (NM_001034874)	70	Shisa6	1660	16.2651	628	405	11	1.75159	64	361	15.0588	246	91.1111	163	11	4.47154	64	361	15.0588	169	116	0	0	0	0	0	213	126	0	0	0	0	0	692	270	179	243
cgi2081:chr11:66866037-66866452	chr11	66866037	66866452	promoter-TSS (NM_025510)	73	Sco1	415	14.9398	160	77	0	0	0	0	0	44	70.9677	20	0	0	0	0	0	40	21	0	0	0	0	0	76	36	0	0	0	0	0	213	62	52	99
cgi2083:chr11:67111831-67112145	chr11	67111831	67112145	exon (NM_177369, exon 27 of 40)	21362	Myh8	314	4.4586	44	38	7	15.9091	159	136	53.8983	10	71.4286	8	6	60	144	86	62.6087	16	12	0	0	0	0	0	18	18	1	5.55556	15	50	23.0769	63	14	20	29
cgi2084:chr11:67268460-67269474	chr11	67268460	67269474	Intergenic	-77533	Gas7	1014	16.1736	494	376	1	0.202429	2	3	40	157	95.7317	117	1	0.636943	2	3	40	123	97	0	0	0	0	0	214	162	0	0	0	0	0	501	164	123	214
cgi2086:chr11:67734985-67736044	chr11	67734985	67736044	exon (NM_173754, exon 1 of 15)	140	Usp43	1059	13.7866	464	295	20	4.31034	54	78	40.9091	139	95.2055	91	20	14.3885	54	78	40.9091	107	69	0	0	0	0	0	218	135	0	0	0	0	0	480	146	109	225
cgi2088:chr11:68198431-68200228	chr11	68198431	68200228	exon (NM_008744, exon 2 of 7)	998	Ntn1	1797	10.128	423	195	3	0.70922	12	18	40	162	89.011	78	3	1.85185	12	18	40	107	45	0	0	0	0	0	154	72	0	0	0	0	0	512	182	126	204
cgi2089:chr11:68200553-68200796	chr11	68200553	68200796	promoter-TSS (NM_008744)	-347	Ntn1	243	15.6379	109	36	0	0	0	0	0	33	86.8421	9	0	0	0	0	0	21	3	0	0	0	0	0	55	24	0	0	0	0	0	127	38	24	65
cgi2090:chr11:68213037-68214116	chr11	68213037	68214116	Intergenic	-13249	Ntn1	1079	11.4921	348	194	7	2.01149	20	28	41.6667	106	85.4839	63	7	6.60377	20	28	41.6667	91	56	0	0	0	0	0	151	75	0	0	0	0	0	379	124	99	156
cgi2091:chr11:68245521-68245754	chr11	68245521	68245754	promoter-TSS (NM_177320)	11	Pik3r5	233	17.1674	117	61	0	0	0	0	0	30	75	14	0	0	0	0	0	29	14	0	0	0	0	0	58	33	0	0	0	0	0	154	40	34	80
cgi2092:chr11:68369510-68369777	chr11	68369510	68369777	promoter-TSS (NM_146004)	-44	Mfsd6l	267	7.49064	72	28	1	1.38889	4	5	44.4444	19	95	7	1	5.26316	4	5	44.4444	15	3	0	0	0	0	0	38	18	0	0	0	0	0	74	20	15	39
cgi2093:chr11:68504802-68505736	chr11	68504802	68505736	promoter-TSS (NM_175260)	-148	Myh10	934	4.71092	151	67	0	0	0	0	0	35	79.5455	15	0	0	0	0	0	45	20	0	0	0	0	0	71	32	0	0	0	0	0	170	44	48	78
cgi2094:chr11:68665996-68666785	chr11	68665996	68666785	intron (NM_023668, intron 1 of 8)	242	Ndel1	789	17.4905	345	60	1	0.289855	2	2	50	90	65.2174	17	0	0	0	0	0	101	14	0	0	0	0	0	154	29	1	0.649351	2	2	50	466	138	125	203
cgi2095:chr11:68714917-68715400	chr11	68714917	68715400	promoter-TSS (NR_003373)	68	Gm15772	483	13.6646	176	144	0	0	0	0	0	56	84.8485	45	0	0	0	0	0	44	36	0	0	0	0	0	76	63	0	0	0	0	0	215	66	52	97
cgi2096:chr11:68781220-68781785	chr11	68781220	68781785	promoter-TSS (NM_028048)	-130	Slc25a35	565	12.0354	226	112	1	0.442478	5	28	15.1515	57	83.8235	30	1	1.75439	5	28	15.1515	60	31	0	0	0	0	0	109	51	0	0	0	0	0	269	68	69	132
cgi2098:chr11:68853459-68853864	chr11	68853459	68853864	Intergenic	-5483	Aurkb	405	18.2716	239	120	0	0	0	0	0	72	97.2973	34	0	0	0	0	0	49	24	0	0	0	0	0	118	62	0	0	0	0	0	249	74	51	124
cgi2099:chr11:68859143-68859612	chr11	68859143	68859612	5' UTR (NM_011496, exon 1 of 8)	233	Aurkb	469	13.2196	168	38	0	0	0	0	0	40	64.5161	14	0	0	0	0	0	42	10	0	0	0	0	0	86	14	0	0	0	0	0	268	62	63	143
cgi2100:chr11:68872796-68874352	chr11	68872796	68874352	exon (NM_028005, exon 1 of 1)	297	2310047M10Rik	1556	16.838	694	266	0	0	0	0	0	207	79.0076	77	0	0	0	0	0	170	70	0	0	0	0	0	317	119	0	0	0	0	0	893	262	206	425
cgi2101:chr11:68884209-68884564	chr11	68884209	68884564	promoter-TSS (NM_028336)	76	Tmem107	355	13.5211	163	52	0	0	0	0	0	47	97.9167	17	0	0	0	0	0	29	9	0	0	0	0	0	87	26	0	0	0	0	0	164	48	29	87
cgi2102:chr11:68901916-68902651	chr11	68901916	68902651	intron (NM_009497, intron 1 of 4)	254	Vamp2	735	18.5034	366	149	0	0	0	0	0	115	84.5588	50	0	0	0	0	0	94	41	0	0	0	0	0	157	58	0	0	0	0	0	456	136	114	206
cgi2103:chr11:68908659-68908862	chr11	68908659	68908862	Intergenic	-3697	Per1	203	0.985222	1	1	0	0	0	0	0	1	50	1	0	0	0	0	0	0	0	0	0	0	0	0	0	0	0	0	0	0	0	2	2	0	0
cgi2104:chr11:68931480-68931716	chr11	68931480	68931716	Intergenic	-2357	Hes7	236	15.2542	97	9	0	0	0	0	0	28	77.7778	5	0	0	0	0	0	26	2	0	0	0	0	0	43	2	0	0	0	0	0	117	36	29	52
cgi2105:chr11:68935651-68936604	chr11	68935651	68936604	exon (NM_033041, exon 4 of 4)	2173	Hes7	953	18.0483	538	204	0	0	0	0	0	150	87.2093	56	0	0	0	0	0	132	55	0	0	0	0	0	256	93	0	0	0	0	0	619	172	148	299
cgi2107:chr11:69049105-69050124	chr11	69049105	69050124	exon (NM_008192, exon 2 of 19)	909	Gucy2e	1019	9.02846	337	124	18	5.34125	70	41	63.0631	75	81.5217	28	18	24	70	41	63.0631	111	42	0	0	0	0	0	151	54	0	0	0	0	0	424	92	133	199
cgi2108:chr11:69137099-69137510	chr11	69137099	69137510	promoter-TSS (NM_172560)	70	Cntrob	411	6.81265	64	48	0	0	0	0	0	25	89.2857	21	0	0	0	0	0	8	5	0	0	0	0	0	31	22	0	0	0	0	0	74	28	10	36
cgi2109:chr11:69139782-69140344	chr11	69139782	69140344	TTS (NM_001024206)	303	Kcnab3	562	12.0996	190	83	2	1.05263	6	5	54.5455	54	79.4118	19	2	3.7037	6	5	54.5455	37	13	0	0	0	0	0	99	51	0	0	0	0	0	231	68	48	115
cgi2110:chr11:69145584-69145821	chr11	69145584	69145821	3' UTR (NM_010599, exon 14 of 14)	5943	Kcnab3	237	6.75105	55	31	0	0	0	0	0	16	100	9	0	0	0	0	0	13	7	0	0	0	0	0	26	15	0	0	0	0	0	55	16	13	26
cgi2111:chr11:69153816-69154547	chr11	69153816	69154547	promoter-TSS (NR_027827)	-89	Chd3os	731	4.37756	64	0	0	0	0	0	0	21	65.625	0	0	0	0	0	0	10	0	0	0	0	0	0	33	0	0	0	0	0	0	85	32	14	39
cgi2112:chr11:69160058-69160302	chr11	69160058	69160302	exon (NM_146019, exon 37 of 40)	5909	Chd3os	244	4.91803	40	36	10	25	54	13	80.597	11	91.6667	10	10	90.9091	54	13	80.597	16	15	0	0	0	0	0	13	11	0	0	0	0	0	41	12	16	13
cgi2113:chr11:69181965-69182741	chr11	69181965	69182741	intron (NM_146019, intron 1 of 39)	575	Chd3	776	18.0412	323	141	0	0	0	0	0	124	88.5714	41	0	0	0	0	0	72	27	0	0	0	0	0	127	73	0	0	0	0	0	361	140	80	141
cgi2114:chr11:69208702-69209722	chr11	69208702	69209722	promoter-TSS (NM_030083)	-81	Lsmd1	1020	10.3922	304	126	0	0	0	0	0	78	73.5849	27	0	0	0	0	0	69	26	0	0	0	0	0	157	73	0	0	0	0	0	421	106	95	220
cgi2115:chr11:69213228-69213567	chr11	69213228	69213567	intron (NM_001017426, intron 22 of 22)	-1662	Tmem88	339	11.2094	127	70	16	12.5984	86	17	83.4951	37	97.3684	24	16	43.2432	86	17	83.4951	30	19	0	0	0	0	0	60	27	0	0	0	0	0	129	38	31	60
cgi2116:chr11:69223406-69225379	chr11	69223406	69225379	intron (NM_001017426, intron 1 of 22)	2784	Kdm6b	1973	6.18348	412	224	0	0	0	0	0	108	88.5246	59	0	0	0	0	0	103	55	0	0	0	0	0	201	110	0	0	0	0	0	465	122	112	231
cgi2117:chr11:69231487-69231824	chr11	69231487	69231824	Intergenic	-4479	Kdm6b	337	6.52819	95	87	1	1.05263	2	5	28.5714	20	90.9091	18	1	5	2	5	28.5714	26	21	0	0	0	0	0	49	48	0	0	0	0	0	97	22	26	49
cgi2118:chr11:69360016-69360415	chr11	69360016	69360415	intron (NM_001081330, intron 1 of 85)	2394	Dnah2	399	3.50877	38	19	0	0	0	0	0	12	85.7143	5	0	0	0	0	0	12	7	0	0	0	0	0	14	7	0	0	0	0	0	40	14	12	14
cgi2119:chr11:69373511-69373896	chr11	69373511	69373896	promoter-TSS (NM_007911)	35	Efnb3	385	18.7013	237	128	17	7.173	49	52	48.5149	68	94.4444	34	17	25	49	52	48.5149	43	23	0	0	0	0	0	126	71	0	0	0	0	0	252	72	44	136
cgi2120:chr11:69392522-69392851	chr11	69392522	69392851	5' UTR (NM_144824, exon 1 of 10)	139	Wrap53	329	5.47112	65	44	0	0	0	0	0	17	94.4444	10	0	0	0	0	0	17	12	0	0	0	0	0	31	22	0	0	0	0	0	66	18	17	31
cgi2121:chr11:69394910-69395197	chr11	69394910	69395197	intron (NM_011640, intron 1 of 10)	1193	Trp53	287	8.36237	58	56	1	1.72414	2	3	40	21	87.5	19	1	4.7619	2	3	40	10	10	0	0	0	0	0	27	27	0	0	0	0	0	65	24	11	30
cgi2122:chr11:69418449-69419349	chr11	69418449	69419349	5' UTR (NM_013415, exon 1 of 7)	563	Atp1b2	900	12.8889	266	169	0	0	0	0	0	90	77.5862	55	0	0	0	0	0	60	41	0	0	0	0	0	116	73	0	0	0	0	0	365	116	92	157
cgi2123:chr11:69446278-69447068	chr11	69446278	69447068	5' UTR (NM_011814, exon 1 of 17)	200	Fxr2	790	14.6835	289	198	2	0.692042	10	13	43.4783	108	93.1034	66	2	1.85185	10	13	43.4783	76	55	0	0	0	0	0	105	77	0	0	0	0	0	301	116	78	107
[truncated: 12,487 more rows]
