# Supplementary material for: MBD4 loss results in global reactivation of promoters and retroelements with low methylated CpG density
Source: J Exp Clin Cancer Res. 2023 Nov 14;42:301. doi: 10.1186/s13046-023-02882-z (PMC10644448; doi:10.1186/s13046-023-02882-z)
Supplement: Supplementary file 4 — Additional file 4: Supplementary Tables 1 and 2. Methylation information for CGIs in MEFs WT (1) or KO (2) for Mbd4. These tables list each mouse RRBS covered CGI with the following informatio: genomic annotation, distance to nearest TSS, name of nearest gene, CG density, coverage depth, percentage of C methylated and average methylation level of 5mC at each sequence context (CG, CHG, CHG, H represents non-G base). [file 13046_2023_2882_MOESM4_ESM.zip › additional file 4/SupTab2.xlsx]

## Sheet: cov_CGI_KO.xls
cgi	chr	start	end	Annotation	Distance to TSS	Gene Name	size	CG density	dep1_C_num	dep4_C_num	mC_num	%C-meth	mReads_num_in_mCG	unmReads_num_in_mCG	mC-level	dep1_CG_num	COV_depthCG1	dep4_CG_num	mCG_num	%CG-meth	mReads_num_in_mCG	unmReads_num_in_mCG	mCG-level	dep1_CHG_num	dep4_CHG_num	mCHG_num	CHG-meth	mReads_num_in_mCHG	unmReads_num_in_mCHG	mCHG-level	dep1_CHH_num	dep4_CHH_num	mCHH_num	CHH-meth	mReads_num_in_mCHH	unmReads_num_in_mCHH	mCHH-level	theoretical_C_num	theoretical_CG_num	theoretical_CHG_num	theoretical_CHH_num
cgi13269:chr7:87331587-87331945	chr1	3521706	3521924	intron (NM_001011874, intron 1 of 2)	139764	Xkr4	218	15.5963	95	39	12	12.6316	59	8	88.0597	32	94.1176	12	12	37.5	59	8	88.0597	30	15	0	0	0	0	0	33	12	0	0	0	0	0	105	34	32	39
cgi1243:chr10:79476364-79476683	chr1	3660701	3661155	exon (NM_001011874, exon 1 of 3)	651	Xkr4	454	4.84581	71	41	0	0	0	0	0	21	95.4545	13	0	0	0	0	0	16	5	0	0	0	0	0	34	23	0	0	0	0	0	72	22	16	34
cgi731:chr1:174493093-174493491	chr1	3661736	3662237	promoter-TSS (NM_001011874)	-408	Xkr4	501	7.58483	91	0	0	0	0	0	0	28	73.6842	0	0	0	0	0	0	25	0	0	0	0	0	0	38	0	0	0	0	0	0	133	38	36	59
cgi15638:chrX:39421144-39421659	chr1	4481783	4483754	intron (NM_011441, intron 4 of 4)	3725	Sox17	1971	10.8574	658	374	12	1.82371	30	66	31.25	193	90.1869	111	12	6.21762	30	66	31.25	160	86	0	0	0	0	0	305	177	0	0	0	0	0	718	214	173	331
cgi2707:chr11:103673633-103674102	chr1	4487029	4487689	promoter-TSS (NM_011441)	-865	Sox17	660	6.06061	136	81	2	1.47059	10	64	13.5135	35	87.5	23	2	5.71429	10	64	13.5135	30	22	0	0	0	0	0	71	36	0	0	0	0	0	172	40	39	93
cgi13572:chr7:134339116-134339691	chr1	4561723	4562156	Intergenic	-75446	Sox17	433	18.4758	238	144	0	0	0	0	0	75	93.75	40	0	0	0	0	0	72	43	0	0	0	0	0	91	61	0	0	0	0	0	257	80	77	100
cgi12788:chr7:24867083-24867331	chr1	4797641	4798184	promoter-TSS (NM_008866)	-61	Lypla1	543	11.0497	135	69	0	0	0	0	0	57	95	30	0	0	0	0	0	34	17	0	0	0	0	0	44	22	0	0	0	0	0	138	60	34	44
cgi7726:chr2:10296417-10296894	chr1	4847547	4848453	promoter-TSS (NM_001159751)	225	Tcea1	906	15.2318	331	145	0	0	0	0	0	98	71.0145	47	0	0	0	0	0	91	41	0	0	0	0	0	142	57	0	0	0	0	0	439	138	114	187
cgi15985:chrX:165757913-165758642	chr1	5008639	5009792	intron (NM_001177795, intron 2 of 5)	291	Rgs20	1153	6.76496	301	128	2	0.664452	4	6	40	70	89.7436	29	2	2.85714	4	6	40	67	31	0	0	0	0	0	164	68	0	0	0	0	0	360	78	77	205
cgi11717:chr5:141082359-141082574	chr1	5073121	5073617	intron (NM_133826, intron 1 of 13)	115	Atp6v1h	496	11.6935	211	166	0	0	0	0	0	56	96.5517	44	0	0	0	0	0	53	41	0	0	0	0	0	102	81	0	0	0	0	0	213	58	53	102
cgi6312:chr17:35379101-35379422	chr1	5906510	5907555	exon (NM_010342, exon 1 of 1)	446	Npbwr1	1045	5.16746	139	13	0	0	0	0	0	42	77.7778	4	0	0	0	0	0	39	3	0	0	0	0	0	58	6	0	0	0	0	0	165	54	45	66
cgi15006:chr9:57385265-57385617	chr1	6204512	6205413	5' UTR (NM_009826, exon 1 of 24)	220	Rb1cc1	901	16.8701	384	215	0	0	0	0	0	139	91.4474	81	0	0	0	0	0	107	64	0	0	0	0	0	138	70	0	0	0	0	0	434	152	117	165
cgi1188:chr10:77140519-77140762	chr1	6349164	6349523	promoter-TSS (NM_001195732)	-68	Fam150a	359	15.0418	221	147	0	0	0	0	0	52	96.2963	34	0	0	0	0	0	57	40	0	0	0	0	0	112	73	0	0	0	0	0	232	54	60	118
cgi11495:chr5:123585445-123585725	chr1	6431282	6431693	Intergenic	-45824	St18	411	16.0584	160	145	19	11.875	538	2069	20.6367	64	96.9697	55	17	26.5625	392	2061	15.9804	43	39	0	0	0	0	0	53	51	2	3.77358	146	8	94.8052	165	66	46	53
cgi2970:chr12:3235441-3235920	chr1	7078573	7079352	promoter-TSS (NM_183028)	-38	Pcmtd1	779	11.81	221	102	1	0.452489	5	4	55.5556	80	86.9565	40	0	0	0	0	0	68	33	1	1.47059	5	4	55.5556	73	29	0	0	0	0	0	254	92	77	85
cgi8578:chr2:132641579-132642149	chr1	7387828	7388675	Intergenic	309251	Pcmtd1	847	7.79221	179	8	0	0	0	0	0	42	63.6364	1	0	0	0	0	0	51	2	0	0	0	0	0	86	5	0	0	0	0	0	288	66	75	147
cgi11883:chr6:24614467-24615433	chr1	9289297	9290101	5' UTR (NM_027671, exon 1 of 21)	112	Sntg1	804	6.71642	222	117	1	0.45045	2	2	50	52	96.2963	24	0	0	0	0	0	56	31	1	1.78571	2	2	50	114	62	0	0	0	0	0	233	54	59	120
cgi15651:chrX:45763112-45763540	chr1	9535351	9536349	exon (NM_021511, exon 1 of 1)	361	Rrs1	998	13.2265	395	240	41	10.3797	1841	3018	37.8885	119	90.1515	75	40	33.6134	1830	2988	37.9826	92	58	1	1.08696	11	30	26.8293	184	107	0	0	0	0	0	448	132	105	211
cgi6355:chr17:37079844-37080358	chr1	9689867	9690962	promoter-TSS (NM_008651)	-125	Mybl1	1095	10.2283	305	160	0	0	0	0	0	87	77.6786	43	0	0	0	0	0	75	48	0	0	0	0	0	143	69	0	0	0	0	0	381	112	91	178
cgi7970:chr2:31944077-31944474	chr1	9737642	9738726	non-coding (NR_040462, exon 1 of 4)	279	Vcpip1	1084	13.8376	332	146	0	0	0	0	0	104	69.3333	39	0	0	0	0	0	86	38	0	0	0	0	0	142	69	0	0	0	0	0	516	150	117	249
cgi5341:chr15:99481736-99482202	chr1	9787903	9788733	5' UTR (NM_177547, exon 1 of 17)	107	Sgk3	830	21.6867	346	197	0	0	0	0	0	146	81.1111	87	0	0	0	0	0	72	41	0	0	0	0	0	128	69	0	0	0	0	0	409	180	86	143
cgi12290:chr6:91162718-91162966	chr1	9838247	9838611	promoter-TSS (NM_001037759)	67	Sgk3	364	12.6374	135	61	2	1.48148	9	10	47.3684	44	95.6522	18	1	2.27273	7	7	50	29	16	0	0	0	0	0	62	27	1	1.6129	2	3	40	137	46	29	62
cgi13657:chr7:141862172-141862967	chr1	9933867	9934277	intron (NR_024067, intron 1 of 3)	127	Snhg6	410	15.122	169	103	1	0.591716	2	3	40	58	93.5484	35	1	1.72414	2	3	40	41	29	0	0	0	0	0	70	39	0	0	0	0	0	174	62	41	71
cgi4344:chr14:28241744-28242859	chr1	9957200	9958411	promoter-TSS (NM_001285425)	-240	Tcf24	1211	16.8456	498	267	11	2.20884	43	55	43.8776	171	83.8235	87	11	6.43275	43	55	43.8776	139	83	0	0	0	0	0	188	97	0	0	0	0	0	590	204	167	219
cgi2905:chr11:119129195-119129635	chr1	10028032	10028296	promoter-TSS (NM_013715)	76	Cops5	264	23.4848	148	89	0	0	0	0	0	54	87.0968	35	0	0	0	0	0	32	20	0	0	0	0	0	62	34	0	0	0	0	0	167	62	39	66
cgi14498:chr8:113580118-113581195	chr1	10029827	10030360	intron (NM_026493, intron 1 of 29)	1795	Cspp1	533	16.8856	272	148	0	0	0	0	0	83	92.2222	47	0	0	0	0	0	69	41	0	0	0	0	0	120	60	0	0	0	0	0	287	90	70	127
cgi3620:chr13:12658094-12658649	chr1	10222225	10223509	promoter-TSS (NM_001102430)	-116	Arfgef1	1284	19.9377	626	372	3	0.479233	50	72	40.9836	219	85.5469	132	2	0.913242	13	71	15.4762	141	80	0	0	0	0	0	266	160	1	0.37594	37	1	97.3684	710	256	168	286
cgi14383:chr8:105308212-105308448	chr1	10983568	10984086	5' UTR (NM_029525, exon 1 of 40)	281	Prex2	518	17.7606	248	169	3	1.20968	9	33	21.4286	85	92.3913	58	3	3.52941	9	33	21.4286	73	47	0	0	0	0	0	90	64	0	0	0	0	0	265	92	77	96
cgi15822:chrX:100208999-100209722	chr1	11404142	11404546	5' UTR (NM_001160371, exon 1 of 8)	158	A830018L16Rik	404	12.3762	140	60	0	0	0	0	0	45	90	17	0	0	0	0	0	42	21	0	0	0	0	0	53	22	0	0	0	0	0	153	50	46	57
cgi1037:chr10:51742207-51742800	chr1	12980800	12981281	5' UTR (NM_172841, exon 1 of 9)	175	Slco5a1	481	5.82121	110	77	2	1.81818	7	5	58.3333	28	100	17	2	7.14286	7	5	58.3333	26	20	0	0	0	0	0	56	40	0	0	0	0	0	113	28	27	58
cgi9143:chr3:51906254-51909054	chr1	12981567	12982865	promoter-TSS (NM_172841)	-1000	Slco5a1	1298	11.8644	313	95	0	0	0	0	0	85	55.1948	26	0	0	0	0	0	80	24	0	0	0	0	0	148	45	0	0	0	0	0	558	154	128	276
cgi6589:chr17:73185944-73187037	chr1	13116380	13116750	intron (NM_001081209, intron 1 of 7)	679	Prdm14	370	16.2162	174	42	2	1.14943	4	7	36.3636	46	76.6667	10	1	2.17391	2	3	40	45	12	1	2.22222	2	4	33.3333	83	20	0	0	0	0	0	238	60	55	123
cgi1565:chr10:126467633-126467945	chr1	13362828	13364875	intron (NM_001077695, intron 1 of 21)	312	Ncoa2	2047	12.4084	786	376	3	0.381679	16	97	14.1593	229	90.1575	126	2	0.873362	13	92	12.381	174	86	0	0	0	0	0	383	164	1	0.261097	3	5	37.5	869	254	192	423
cgi15303:chr9:102910657-102911226	chr1	13579244	13580258	exon (NM_028173, exon 1 of 11)	194	Tram1	1014	8.6785	228	152	3	1.31579	99	146	40.4082	80	90.9091	53	2	2.5	19	145	11.5854	67	48	1	1.49254	80	1	98.7654	81	51	0	0	0	0	0	237	88	68	81
cgi2476:chr11:95720078-95721157	chr1	13650313	13650813	promoter-TSS (NM_145381)	27	Lactb2	500	13.2	211	128	2	0.947867	4	9	30.7692	58	87.8788	33	2	3.44828	4	9	30.7692	61	36	0	0	0	0	0	92	59	0	0	0	0	0	239	66	63	110
cgi1040:chr10:52101522-52102095	chr1	14299829	14300117	5' UTR (NM_001252192, exon 1 of 17)	307	Eya1	288	5.55556	46	33	0	0	0	0	0	16	100	12	0	0	0	0	0	16	12	0	0	0	0	0	14	9	0	0	0	0	0	46	16	16	14
cgi8160:chr2:71419144-71419478	chr1	14745233	14745884	exon (NM_010827, exon 1 of 2)	488	Msc	651	17.2043	255	98	2	0.784314	7	9	43.75	76	67.8571	27	2	2.63158	7	9	43.75	64	20	0	0	0	0	0	115	51	0	0	0	0	0	372	112	102	158
cgi12740:chr7:19764613-19765215	chr1	15276500	15277259	Intergenic	-25653	Kcnb2	759	13.1752	284	206	5	1.76056	14	20	41.1765	95	95	67	5	5.26316	14	20	41.1765	71	51	0	0	0	0	0	118	88	0	0	0	0	0	300	100	73	127
cgi2231:chr11:75469167-75469867	chr1	15795673	15796189	exon (NM_009352, exon 1 of 10)	204	Terf1	516	5.03876	69	32	0	0	0	0	0	23	88.4615	12	0	0	0	0	0	19	9	0	0	0	0	0	27	11	0	0	0	0	0	72	26	19	27
cgi11365:chr5:115108058-115108629	chr1	15882502	15883133	promoter-TSS (NM_001033288)	-15	Sbspon	631	5.70523	167	125	4	2.39521	8	13	38.0952	35	97.2222	23	4	11.4286	8	13	38.0952	50	37	0	0	0	0	0	82	65	0	0	0	0	0	168	36	50	82
cgi10830:chr5:17080258-17080661	chr1	16083038	16083452	promoter-TSS (NM_001243238)	-123	4930444P10Rik	414	16.4251	230	170	21	9.13043	289	840	25.5979	67	98.5294	49	21	31.3433	289	840	25.5979	61	47	0	0	0	0	0	102	74	0	0	0	0	0	232	68	61	103
cgi12188:chr6:83391461-83391723	chr1	16094847	16096372	promoter-TSS (NM_133832)	-353	Rdh10	1525	20.459	896	570	2	0.223214	23	275	7.71812	299	95.8333	183	2	0.668896	23	275	7.71812	253	151	0	0	0	0	0	344	236	0	0	0	0	0	919	312	255	352
cgi14126:chr8:73429809-73430543	chr1	16509815	16510174	promoter-TSS (NM_025303)	-612	Stau2	359	7.79944	92	63	0	0	0	0	0	26	92.8571	16	0	0	0	0	0	27	17	0	0	0	0	0	39	30	0	0	0	0	0	94	28	27	39
cgi8707:chr2:154384452-154384695	chr1	16608640	16609482	intron (NR_073122, intron 1 of 4)	358	Ube2w	842	20.6651	270	122	0	0	0	0	0	108	62.069	47	0	0	0	0	0	59	28	0	0	0	0	0	103	47	0	0	0	0	0	461	174	97	190
cgi10443:chr4:133074855-133075484	chr1	16646846	16647124	promoter-TSS (NM_026456)	-39	Tceb1	278	10.0719	73	48	0	0	0	0	0	28	100	19	0	0	0	0	0	21	14	0	0	0	0	0	24	15	0	0	0	0	0	73	28	21	24
cgi5072:chr15:78905566-78905924	chr1	16655228	16655707	exon (NM_026392, exon 1 of 3)	196	Tmem70	479	19.6242	244	135	0	0	0	0	0	77	81.9149	45	0	0	0	0	0	55	32	0	0	0	0	0	112	58	0	0	0	0	0	293	94	67	132
cgi2394:chr11:87261679-87262121	chr1	17086846	17088220	exon (NM_020604, exon 1 of 5)	437	Jph1	1374	12.8093	505	222	2	0.39604	5	5	50	155	88.0682	73	2	1.29032	5	5	50	104	47	0	0	0	0	0	246	102	0	0	0	0	0	588	176	125	287
cgi15863:chrX:126284128-126284898	chr1	17135549	17135876	intron (NM_010267, intron 1 of 5)	259	Gdap1	327	3.0581	64	46	0	0	0	0	0	9	90	5	0	0	0	0	0	20	18	0	0	0	0	0	35	23	0	0	0	0	0	66	10	20	36
cgi11073:chr5:54200770-54200982	chr1	18048117	18048977	Intergenic	78585	Crisp4	860	5.34884	167	66	2	1.1976	5	3	62.5	45	97.8261	20	2	4.44444	5	3	62.5	41	19	0	0	0	0	0	81	27	0	0	0	0	0	169	46	42	81
cgi9404:chr3:96208359-96208576	chr1	19094653	19095004	exon (NM_153154, exon 2 of 8)	1726	Tfap2d	351	0.569801	1	1	0	0	0	0	0	1	50	1	0	0	0	0	0	0	0	0	0	0	0	0	0	0	0	0	0	0	0	2	2	0	0
cgi6528:chr17:57386812-57387142	chr1	19199837	19200148	intron (NM_009334, intron 1 of 6)	998	Tfap2b	311	8.36013	61	40	1	1.63934	3	5	37.5	20	76.9231	13	1	5	3	5	37.5	12	5	0	0	0	0	0	29	22	0	0	0	0	0	80	26	18	36
cgi1532:chr10:119664055-119664630	chr1	19204022	19204485	exon (NM_001286340, exon 2 of 8)	2119	Tfap2b	463	4.75162	61	42	2	3.27869	5	3	62.5	20	90.9091	14	2	10	5	3	62.5	15	10	0	0	0	0	0	26	18	0	0	0	0	0	65	22	16	27
cgi2733:chr11:105945220-105946566	chr1	20809970	20810378	intron (NM_008563, intron 1 of 16)	120	Mcm3	408	9.80392	112	59	1	0.892857	2	3	40	35	87.5	20	1	2.85714	2	3	40	30	15	0	0	0	0	0	47	24	0	0	0	0	0	127	40	33	54
cgi2974:chr12:3572056-3572883	chr1	20880516	20880892	promoter-TSS (NM_028829)	1	Paqr8	376	12.234	151	73	0	0	0	0	0	40	86.9565	22	0	0	0	0	0	50	25	0	0	0	0	0	61	26	0	0	0	0	0	174	46	54	74
cgi7554:chr19:44808834-44809546	chr1	20925367	20925583	exon (NM_028829, exon 3 of 3)	-16232	Efhc1	216	8.33333	53	7	2	3.77358	7	1	87.5	13	72.2222	2	2	15.3846	7	1	87.5	15	2	0	0	0	0	0	25	3	0	0	0	0	0	75	18	19	38
cgi4033:chr13:78342400-78342952	chr1	21068951	21069775	promoter-TSS (NM_177409)	-57	Tram2	824	9.46602	217	94	0	0	0	0	0	66	84.6154	25	0	0	0	0	0	58	26	0	0	0	0	0	93	43	0	0	0	0	0	285	78	68	139
cgi13345:chr7:104548476-104548897	chr1	21951085	21952205	exon (NM_001160139, exon 1 of 15)	378	Kcnq5	1120	16.4286	541	294	3	0.554529	33	138	19.2982	173	94.0217	94	3	1.7341	33	138	19.2982	134	85	0	0	0	0	0	234	115	0	0	0	0	0	578	184	145	249
cgi1224:chr10:79239879-79240203	chr1	22540017	22541024	intron (NM_001012624, intron 7 of 28)	272042	Rims1	1007	23.4359	657	436	8	1.21766	20	46	30.303	226	95.7627	149	8	3.53982	20	46	30.303	170	106	0	0	0	0	0	261	181	0	0	0	0	0	684	236	172	276
cgi14994:chr9:56712792-56713020	chr1	22812522	22813203	promoter-TSS (NM_183018)	-300	Rims1	681	13.8032	275	176	9	3.27273	142	589	19.4254	86	91.4894	59	9	10.4651	142	589	19.4254	89	57	0	0	0	0	0	100	60	0	0	0	0	0	317	94	96	127
cgi9016:chr3:8923457-8923964	chr1	23108727	23109101	exon (NM_025746, exon 1 of 1)	178	4933415F23Rik	374	14.4385	126	10	2	1.5873	8	1	88.8889	31	57.4074	2	2	6.45161	8	1	88.8889	26	2	0	0	0	0	0	69	6	0	0	0	0	0	224	54	53	117
cgi85:chr1:33870976-33871535	chr1	23262858	23263893	Intergenic	-15732	Mir30a	1035	19.3237	361	219	2	0.554017	127	0	100	129	64.5	68	0	0	0	0	0	92	61	0	0	0	0	0	140	90	2	1.42857	127	0	100	561	200	129	232
cgi2555:chr11:98195714-98196056	chr1	23389521	23390239	exon (NM_001081079, exon 1 of 7)	134	Ogfrl1	718	19.2201	327	146	1	0.30581	2	3	40	121	87.6812	59	1	0.826446	2	3	40	86	40	0	0	0	0	0	120	47	0	0	0	0	0	367	138	94	135
cgi12663:chr7:13623237-13623979	chr1	23768662	23770043	5' UTR (NM_172124, exon 1 of 4)	588	B3gat2	1381	14.6271	670	395	2	0.298507	5	7	41.6667	192	95.0495	110	2	1.04167	5	7	41.6667	186	119	0	0	0	0	0	292	166	0	0	0	0	0	695	202	192	301
cgi14365:chr8:97399848-97400196	chr1	23928559	23929393	exon (NM_028534, exon 1 of 10)	152	Smap1	834	20.6235	398	266	6	1.50754	309	255	54.7872	159	92.4419	105	3	1.88679	156	251	38.3292	105	66	0	0	0	0	0	134	95	3	2.23881	153	4	97.4522	449	172	119	158
cgi949:chr10:28916430-28917293	chr1	24012211	24012553	promoter-TSS (NM_026503)	97	1110058L19Rik	342	15.2047	66	45	0	0	0	0	0	24	46.1538	14	0	0	0	0	0	13	9	0	0	0	0	0	29	22	0	0	0	0	0	144	52	26	66
cgi15221:chr9:88614371-88614666	chr1	24106481	24107395	5' UTR (NM_026604, exon 1 of 21)	242	Fam135a	914	18.3807	443	315	3	0.677201	39	88	30.7087	153	91.0714	111	1	0.653595	6	81	6.89655	95	69	0	0	0	0	0	195	135	2	1.02564	33	7	82.5	492	168	105	219
cgi1903:chr11:50872775-50872998	chr1	24593361	24594016	intron (NM_007733, intron 1 of 50)	587	Col19a1	655	14.0458	227	172	2	0.881057	18	252	6.66667	82	89.1304	61	2	2.43902	18	252	6.66667	59	43	0	0	0	0	0	86	68	0	0	0	0	0	239	92	61	86
cgi12633:chr7:6141146-6141513	chr1	24685356	24685922	exon (NM_026719, exon 1 of 16)	256	Lmbrd1	566	10.9541	206	91	0	0	0	0	0	59	95.1613	23	0	0	0	0	0	47	22	0	0	0	0	0	100	46	0	0	0	0	0	234	62	50	122
cgi1209:chr10:79017200-79018000	chr1	25886691	25887525	promoter-TSS (NM_175642)	-556	Bai3	834	11.9904	267	162	1	0.374532	2	3	40	96	96	62	1	1.04167	2	3	40	57	30	0	0	0	0	0	114	70	0	0	0	0	0	271	100	57	114
cgi13196:chr7:72838200-72838653	chr1	30929954	30930871	Intergenic	-10312	Phf3	917	28.7895	591	384	6	1.01523	139	429	24.4718	249	94.3182	158	4	1.60643	26	272	8.72483	152	95	0	0	0	0	0	190	131	2	1.05263	113	157	41.8519	628	264	163	201
cgi5894:chr16:96380701-96381341	chr1	31005672	31007061	intron (NR_002688, intron 1 of 6)	188	Gm13363	1389	19.5824	621	405	0	0	0	0	0	216	79.4118	141	0	0	0	0	0	140	90	0	0	0	0	0	265	174	0	0	0	0	0	793	272	195	326
cgi14252:chr8:86780784-86781267	chr1	32229386	32229891	promoter-TSS (NM_133235)	-12	Khdrbs2	505	13.4653	204	171	2	0.980392	13	50	20.6349	63	92.6471	56	2	3.1746	13	50	20.6349	52	43	0	0	0	0	0	89	72	0	0	0	0	0	220	68	58	94
cgi13709:chr7:148358486-148358768	chr1	33726399	33727414	promoter-TSS (NM_008922)	238	1700001G17Rik	1015	4.53202	139	108	1	0.719424	3	8	27.2727	43	93.4783	27	1	2.32558	3	8	27.2727	26	23	0	0	0	0	0	70	58	0	0	0	0	0	149	46	27	76
cgi11843:chr6:6831413-6831925	chr1	33776671	33777295	promoter-TSS (NM_001159729)	242	Rab23	624	22.1154	322	177	0	0	0	0	0	133	96.3768	74	0	0	0	0	0	85	41	0	0	0	0	0	104	62	0	0	0	0	0	339	138	87	114
cgi13335:chr7:99818056-99818669	chr1	33814457	33814794	promoter-TSS (NM_145392)	-31	Bag2	337	24.9258	217	105	0	0	0	0	0	79	94.0476	34	0	0	0	0	0	49	26	0	0	0	0	0	89	45	0	0	0	0	0	242	84	57	101
cgi2811:chr11:115375018-115375868	chr1	33870976	33871535	promoter-TSS (NM_133817)	16	Zfp451	559	22.5403	324	144	0	0	0	0	0	110	87.3016	46	0	0	0	0	0	79	35	0	0	0	0	0	135	63	0	0	0	0	0	352	126	88	138
cgi14182:chr8:75071380-75072963	chr1	33964303	33964538	promoter-TSS (NM_001276764)	45	Bend6	235	5.95745	44	37	0	0	0	0	0	13	92.8571	10	0	0	0	0	0	12	11	0	0	0	0	0	19	16	0	0	0	0	0	45	14	12	19
cgi327:chr1:75518007-75518560	chr1	33964748	33964951	promoter-TSS (NM_001276764)	-220	Dst	203	21.6749	87	18	0	0	0	0	0	38	86.3636	7	0	0	0	0	0	24	5	0	0	0	0	0	25	6	0	0	0	0	0	106	44	29	33
cgi14934:chr9:48303152-48304030	chr1	34062892	34063093	intron (NM_001276764, intron 3 of 102)	-5677	Dst	201	5.97015	29	29	0	0	0	0	0	11	91.6667	11	0	0	0	0	0	9	9	0	0	0	0	0	9	9	0	0	0	0	0	30	12	9	9
cgi14472:chr8:112089316-112089890	chr1	34068330	34068706	promoter-TSS (NM_133833)	-152	Dst	376	6.91489	64	28	0	0	0	0	0	24	92.3077	8	0	0	0	0	0	14	7	0	0	0	0	0	26	13	0	0	0	0	0	69	26	16	27
cgi10673:chr4:148681202-148682335	chr1	34234788	34235038	exon (NM_010081, exon 23 of 24)	17738	Dst	250	0.8	2	0	0	0	0	0	0	2	100	0	0	0	0	0	0	0	0	0	0	0	0	0	0	0	0	0	0	0	0	2	2	0	0
cgi15526:chr9:123021970-123022628	chr1	34496087	34496983	promoter-TSS (NM_027159)	-18	Ccdc115	896	4.6875	156	91	0	0	0	0	0	38	90.4762	24	0	0	0	0	0	39	21	0	0	0	0	0	79	46	0	0	0	0	0	172	42	42	88
cgi8074:chr2:42508373-42508661	chr1	34516253	34516809	promoter-TSS (NM_011206)	-60	Ptpn18	556	5.7554	112	63	1	0.892857	2	4	33.3333	22	68.75	12	0	0	0	0	0	25	11	0	0	0	0	0	65	40	1	1.53846	2	4	33.3333	145	32	29	84
cgi1827:chr11:33580416-33580640	chr1	34529600	34529811	exon (NM_011206, exon 13 of 15)	13115	Ptpn18	211	13.2701	75	37	0	0	0	0	0	25	89.2857	11	0	0	0	0	0	20	11	0	0	0	0	0	30	15	0	0	0	0	0	85	28	22	35
cgi15527:chr9:123065937-123066227	chr1	34636375	34636685	promoter-TSS (NM_213727)	-8	Amer3	310	27.0968	218	72	0	0	0	0	0	76	90.4762	20	0	0	0	0	0	49	17	0	0	0	0	0	93	35	0	0	0	0	0	235	84	54	97
cgi15936:chrX:149344494-149344737	chr1	34734916	34735264	Intergenic	-42035	AA619741	348	11.4943	126	55	1	0.793651	6	66	8.33333	36	90	15	1	2.77778	6	66	8.33333	32	13	0	0	0	0	0	58	27	0	0	0	0	0	131	40	32	59
cgi14490:chr8:113370316-113370704	chr1	34807104	34807930	Intergenic	-51050	Arhgef4	826	14.0436	269	264	3	1.11524	61	86	41.4966	107	92.2414	103	2	1.86916	8	79	9.1954	80	79	0	0	0	0	0	82	82	1	1.21951	53	7	88.3333	285	116	82	87
cgi2464:chr11:95198274-95198926	chr1	34858547	34858904	5' UTR (NM_183019, exon 1 of 10)	159	Arhgef4	357	16.2465	160	136	0	0	0	0	0	51	87.931	41	0	0	0	0	0	46	43	0	0	0	0	0	63	52	0	0	0	0	0	175	58	47	70
cgi5836:chr16:90385979-90387215	chr1	34899380	34900010	5' UTR (NM_001160236, exon 1 of 7)	200	Fam168b	630	27.9365	332	203	2	0.60241	15	189	7.35294	140	79.5455	85	2	1.42857	15	189	7.35294	76	44	0	0	0	0	0	116	74	0	0	0	0	0	410	176	94	140
cgi1633:chr10:128242044-128242814	chr1	34906741	34907023	promoter-TSS (NM_175421)	78	Plekhb2	282	20.5674	160	71	0	0	0	0	0	52	89.6552	24	0	0	0	0	0	37	17	0	0	0	0	0	71	30	0	0	0	0	0	169	58	39	72
cgi8625:chr2:147013777-147014037	chr1	34986880	34987484	Intergenic	80378	Plekhb2	604	10.2649	136	27	6	4.41176	31	11	73.8095	39	62.9032	6	6	15.3846	31	11	73.8095	32	10	0	0	0	0	0	65	11	0	0	0	0	0	225	62	51	112
cgi13966:chr8:46036970-46037238	chr1	36125306	36126061	exon (NM_015818, exon 1 of 2)	439	Hs6st1	755	24.6358	461	325	8	1.73536	153	621	19.7674	173	93.0108	125	6	3.46821	62	426	12.7049	118	86	0	0	0	0	0	170	114	2	1.17647	91	195	31.8182	492	186	124	182
cgi9488:chr3:106285313-106285732	chr1	36160383	36161031	exon (NM_015818, exon 2 of 2)	35462	Hs6st1	648	4.01235	58	11	5	8.62069	22	3	88	12	46.1538	5	5	41.6667	22	3	88	16	2	0	0	0	0	0	30	4	0	0	0	0	0	118	26	31	61
cgi10945:chr5:31754736-31754951	chr1	36300737	36301257	5' UTR (NM_198899, exon 1 of 41)	150	Uggt1	520	10.3846	170	116	1	0.588235	5	29	14.7059	53	98.1481	36	1	1.88679	5	29	14.7059	45	34	0	0	0	0	0	72	46	0	0	0	0	0	172	54	46	72
cgi7358:chr19:11023270-11023893	chr1	36326077	36326542	exon (NM_153408, exon 2 of 4)	3960	Neurl3	465	13.7634	131	29	8	6.10687	28	15	65.1163	47	73.4375	10	8	17.0213	28	15	65.1163	29	8	0	0	0	0	0	55	11	0	0	0	0	0	177	64	38	75
cgi2301:chr11:78959142-78960168	chr1	36364462	36365058	intron (NM_001172206, intron 1 of 6)	182	Arid5a	596	5.7047	72	0	0	0	0	0	0	30	88.2353	0	0	0	0	0	0	20	0	0	0	0	0	0	22	0	0	0	0	0	0	82	34	21	27
cgi12912:chr7:29593842-29594237	chr1	36425530	36426175	intron (NM_172652, intron 1 of 20)	173	Kansl3	645	20.4651	334	158	5	1.49701	36	23	61.0169	125	94.697	63	4	3.2	34	18	65.3846	74	33	0	0	0	0	0	135	62	1	0.740741	2	5	28.5714	344	132	74	138
cgi10871:chr5:24031814-24033087	chr1	36501721	36502153	exon (NM_001013374, exon 1 of 8)	147	Lman2l	432	13.8889	193	74	0	0	0	0	0	59	98.3333	24	0	0	0	0	0	40	11	0	0	0	0	0	94	39	0	0	0	0	0	195	60	41	94
cgi9017:chr3:8963998-8964216	chr1	36528112	36529000	exon (NM_033570, exon 1 of 7)	114	Cnnm4	888	13.7387	205	98	0	0	0	0	0	70	57.377	35	0	0	0	0	0	45	21	0	0	0	0	0	90	42	0	0	0	0	0	328	122	82	124
cgi11713:chr5:140894464-140894778	chr1	36568609	36569851	exon (NM_001039551, exon 1 of 9)	509	Cnnm3	1242	21.095	670	450	4	0.597015	89	99	47.3404	253	96.5649	177	4	1.58103	89	99	47.3404	204	129	0	0	0	0	0	213	144	0	0	0	0	0	689	262	209	218
cgi3403:chr12:88607558-88607855	chr1	36603756	36604135	promoter-TSS (NM_026241)	100	Ankrd39	379	13.1926	160	77	0	0	0	0	0	43	86	26	0	0	0	0	0	37	22	0	0	0	0	0	80	29	0	0	0	0	0	169	50	38	81
cgi6346:chr17:36298607-36298993	chr1	36613653	36615335	intron (NM_001126047, intron 1 of 14)	732	Sema4c	1682	16.2901	879	446	2	0.227531	6	35	14.6341	213	77.7372	108	2	0.938967	6	35	14.6341	213	106	0	0	0	0	0	453	232	0	0	0	0	0	1084	274	254	556
cgi4842:chr15:36212196-36213231	chr1	36748168	36748714	exon (NM_009942, exon 1 of 4)	109	Cox5b	546	17.9487	254	108	0	0	0	0	0	81	82.6531	38	0	0	0	0	0	64	27	0	0	0	0	0	109	43	0	0	0	0	0	298	98	72	128
cgi621:chr1:157588248-157590376	chr1	36766467	36766993	promoter-TSS (NM_146107)	40	Actr1b	526	14.8289	226	99	0	0	0	0	0	61	78.2051	23	0	0	0	0	0	50	19	0	0	0	0	0	115	57	0	0	0	0	0	284	78	63	143
cgi14018:chr8:63702572-63703438	chr1	36827654	36828038	exon (NM_009539, exon 2 of 13)	9140	Zap70	384	3.64583	47	20	4	8.51064	19	14	57.5758	13	92.8571	4	4	30.7692	19	14	57.5758	18	7	0	0	0	0	0	16	9	0	0	0	0	0	48	14	18	16
cgi4483:chr14:55530997-55531952	chr1	36835930	36836165	exon (NM_009539, exon 8 of 13)	17342	Zap70	235	5.10638	35	30	10	28.5714	403	157	71.9643	10	83.3333	10	10	100	403	157	71.9643	7	5	0	0	0	0	0	18	15	0	0	0	0	0	37	12	7	18
cgi12658:chr7:13592986-13593571	chr1	36995687	36996967	promoter-TSS (NM_018872)	45	Tmem131	1280	20.625	668	473	1	0.149701	2	5	28.5714	251	95.0758	181	1	0.398406	2	5	28.5714	167	112	0	0	0	0	0	250	180	0	0	0	0	0	699	264	174	261
cgi6931:chr18:42434600-42435687	chr1	37086093	37086331	Intergenic	-89840	Tmem131	238	1.68067	7	7	0	0	0	0	0	3	75	3	0	0	0	0	0	2	2	0	0	0	0	0	2	2	0	0	0	0	0	8	4	2	2
cgi15131:chr9:71063112-71064473	chr1	37356686	37357352	intron (NM_030266, intron 1 of 25)	281	Inpp4a	666	15.3153	303	180	1	0.330033	12	146	7.59494	93	91.1765	57	1	1.07527	12	146	7.59494	79	51	0	0	0	0	0	131	72	0	0	0	0	0	316	102	81	133
cgi7862:chr2:26865379-26865796	chr1	37486623	37487260	promoter-TSS (NM_026123)	6	Coa5	637	14.1287	216	70	0	0	0	0	0	63	70	14	0	0	0	0	0	50	16	0	0	0	0	0	103	40	0	0	0	0	0	270	90	60	120
cgi5673:chr16:32246523-32247391	chr1	37597161	37597765	Intergenic	-4359	Mgat4a	604	13.245	153	69	0	0	0	0	0	64	80	30	0	0	0	0	0	41	15	0	0	0	0	0	48	24	0	0	0	0	0	238	80	60	98
cgi13250:chr7:86644710-86645167	chr1	37776159	37776973	promoter-TSS (NM_028096)	90	2010300C02Rik	814	16.9533	320	140	1	0.3125	3	3	50	130	94.2029	64	1	0.769231	3	3	50	83	37	0	0	0	0	0	107	39	0	0	0	0	0	348	138	91	119
cgi176:chr1:52687386-52687786	chr1	37921458	37922169	intron (NM_207228, intron 1 of 19)	110	Tsga10	711	22.5035	408	271	1	0.245098	3	12	20	143	89.375	104	1	0.699301	3	12	20	96	58	0	0	0	0	0	169	109	0	0	0	0	0	475	160	104	211
cgi10108:chr4:107040363-107040900	chr1	37932177	37932669	exon (NM_001037918, exon 2 of 2)	3372	Lipt1	492	1.62602	29	26	6	20.6897	34	1	97.1429	8	100	6	6	75	34	1	97.1429	9	8	0	0	0	0	0	12	12	0	0	0	0	0	30	8	9	13
cgi7541:chr19:44341410-44341694	chr1	37947208	37947627	promoter-TSS (NM_027098)	20	Mrpl30	419	8.59189	82	48	0	0	0	0	0	26	72.2222	12	0	0	0	0	0	22	13	0	0	0	0	0	34	23	0	0	0	0	0	99	36	24	39
cgi9279:chr3:88139953-88140175	chr1	38053792	38054304	promoter-TSS (NM_172054)	5	Txndc9	512	14.8438	143	63	0	0	0	0	0	39	51.3158	16	0	0	0	0	0	28	10	0	0	0	0	0	76	37	0	0	0	0	0	297	76	61	160
cgi2794:chr11:115127922-115128583	chr1	38054669	38055520	5' UTR (NM_198303, exon 1 of 24)	240	Eif5b	851	21.3866	473	230	0	0	0	0	0	159	87.3626	76	0	0	0	0	0	99	43	0	0	0	0	0	215	111	0	0	0	0	0	524	182	108	234
cgi14421:chr8:108159831-108161498	chr1	38185894	38187053	promoter-TSS (NM_019570)	33	Rev1	1159	22.4331	568	450	1	0.176056	2	5	28.5714	240	92.3077	184	1	0.416667	2	5	28.5714	133	103	0	0	0	0	0	195	163	0	0	0	0	0	607	260	140	207
cgi4143:chr13:104563914-104564805	chr1	38683639	38684929	intron (NM_010678, intron 1 of 22)	37516	Aff3	1290	22.7907	662	378	8	1.20846	303	414	42.2594	248	84.3537	152	5	2.01613	38	406	8.55856	154	84	0	0	0	0	0	260	142	3	1.15385	265	8	97.0696	759	294	176	289
cgi14213:chr8:83262320-83263869	chr1	38892647	38893621	Intergenic	-15074	Lonrf2	974	24.0246	563	476	8	1.42096	72	189	27.5862	217	92.735	185	7	3.22581	33	185	15.1376	156	130	0	0	0	0	0	190	161	1	0.526316	39	4	90.6977	613	234	174	205
cgi6577:chr17:71532510-71533512	chr1	38954710	38955047	5' UTR (NM_145142, exon 1 of 7)	126	Chst10	337	17.8042	143	67	1	0.699301	15	233	6.04839	46	76.6667	19	1	2.17391	15	233	6.04839	36	17	0	0	0	0	0	61	31	0	0	0	0	0	175	60	42	73
cgi5413:chr15:102757619-102757950	chr1	39044345	39044897	promoter-TSS (NM_026850)	-38	Pdcl3	552	17.029	284	154	0	0	0	0	0	76	80.8511	38	0	0	0	0	0	67	40	0	0	0	0	0	141	76	0	0	0	0	0	348	94	81	173
cgi721:chr1:173984133-173984379	chr1	39250264	39251280	promoter-TSS (NM_008719)	-345	Npas2	1016	19.8819	492	268	6	1.21951	104	182	36.3636	150	74.2574	83	5	3.33333	30	179	14.3541	112	70	0	0	0	0	0	230	115	1	0.434783	74	3	96.1039	643	202	140	301
cgi6620:chr17:80605794-80606865	chr1	39424280	39425462	5' UTR (NM_001252218, exon 1 of 4)	175	Rpl31	1182	11.1675	337	114	0	0	0	0	0	101	76.5152	24	0	0	0	0	0	77	29	0	0	0	0	0	159	61	0	0	0	0	0	469	132	95	242
cgi13620:chr7:135831484-135832096	chr1	39534969	39535842	exon (NM_018775, exon 1 of 20)	186	Tbc1d8	873	16.2658	444	175	1	0.225225	2	2	50	133	93.662	59	1	0.75188	2	2	50	107	45	0	0	0	0	0	204	71	0	0	0	0	0	473	142	116	215
cgi398:chr1:93146869-93147430	chr1	39592433	39593210	exon (NM_028043, exon 1 of 7)	175	Cnot11	777	12.6126	198	130	0	0	0	0	0	83	84.6939	51	0	0	0	0	0	56	36	0	0	0	0	0	59	43	0	0	0	0	0	235	98	63	74
cgi4294:chr14:21459934-21460547	chr1	39633371	39634372	exon (NM_001033135, exon 1 of 7)	320	Rnf149	1001	21.1788	477	220	2	0.419287	8	8	50	178	83.9623	85	0	0	0	0	0	95	39	0	0	0	0	0	204	96	2	0.980392	8	8	50	580	212	123	245
cgi15202:chr9:83818608-83818919	chr1	39707287	39708060	exon (NM_170597, exon 1 of 4)	353	Creg2	773	14.489	377	268	0	0	0	0	0	102	91.0714	78	0	0	0	0	0	100	70	0	0	0	0	0	175	120	0	0	0	0	0	411	112	110	189
cgi13266:chr7:87171871-87172457	chr1	39957318	39958304	promoter-TSS (NM_001252200)	53	Map4k4	986	19.0669	419	233	4	0.954654	45	523	7.92254	177	94.1489	100	4	2.25989	45	523	7.92254	78	47	0	0	0	0	0	164	86	0	0	0	0	0	440	188	83	169
cgi5689:chr16:33684415-33685024	chr1	40323402	40323721	5' UTR (NM_001123382, exon 1 of 11)	131	Il1r1	319	3.1348	32	0	0	0	0	0	0	8	80	0	0	0	0	0	0	11	0	0	0	0	0	0	13	0	0	0	0	0	0	37	10	12	15
cgi10202:chr4:116976795-116977151	chr1	40382655	40382864	intron (NM_133193, intron 1 of 10)	1288	Il1rl2	209	5.74163	43	31	8	18.6047	150	69	68.4932	12	100	8	7	58.3333	142	34	80.6818	9	7	0	0	0	0	0	22	16	1	4.54545	8	35	18.6047	43	12	9	22
cgi4924:chr15:64752298-64754247	chr1	40737852	40738929	promoter-TSS (NM_001033289)	-166	Slc9a2	1077	20.0557	606	310	5	0.825083	14	17	45.1613	178	82.4074	92	3	1.68539	10	11	47.619	168	91	0	0	0	0	0	260	127	2	0.769231	4	6	40	728	216	197	315
cgi8059:chr2:38203552-38203989	chr1	40847364	40847656	promoter-TSS (NM_172499)	-8	Mfsd9	292	5.47945	41	20	0	0	0	0	0	11	68.75	5	0	0	0	0	0	12	7	0	0	0	0	0	18	8	0	0	0	0	0	59	16	16	27
cgi6437:chr17:47873883-47875501	chr1	42548530	42548783	Intergenic	203013	2610017I09Rik	253	8.69565	42	0	0	0	0	0	0	17	77.2727	0	0	0	0	0	0	11	0	0	0	0	0	0	14	0	0	0	0	0	0	51	22	12	17
cgi13513:chr7:127986244-127987217	chr1	42750920	42751329	intron (NR_027826, intron 1 of 3)	545	2610017I09Rik	409	3.91198	41	10	1	2.43902	2	2	50	15	93.75	3	1	6.66667	2	2	50	15	4	0	0	0	0	0	11	3	0	0	0	0	0	43	16	16	11
cgi9676:chr3:153607217-153607550	chr1	42751579	42752106	promoter-TSS (NR_027826)	-173	2610017I09Rik	527	9.10816	50	0	0	0	0	0	0	15	31.25	0	0	0	0	0	0	10	0	0	0	0	0	0	25	0	0	0	0	0	0	175	48	30	97
cgi6851:chr18:36479704-36480356	chr1	42753420	42755502	exon (NM_008900, exon 1 of 1)	470	Pou3f3	2082	17.195	819	378	6	0.732601	44	272	13.9241	270	75.419	118	6	2.22222	44	272	13.9241	232	112	0	0	0	0	0	317	148	0	0	0	0	0	1036	358	295	383
cgi9114:chr3:38383300-38384271	chr1	42907985	42908527	exon (NM_023514, exon 1 of 11)	178	Mrps9	542	6.64207	112	45	0	0	0	0	0	20	55.5556	10	0	0	0	0	0	38	15	0	0	0	0	0	54	20	0	0	0	0	0	182	36	53	93
cgi10925:chr5:31247680-31247959	chr1	43009638	43010388	5' UTR (NM_053107, exon 1 of 2)	296	Gpr45	750	14.9333	327	219	0	0	0	0	0	110	98.2143	66	0	0	0	0	0	80	53	0	0	0	0	0	137	100	0	0	0	0	0	362	112	83	167
cgi652:chr1:164670103-164670804	chr1	43149093	43149661	intron (NM_001013025, intron 2 of 12)	6090	Tgfbrap1	568	27.4648	294	115	2	0.680272	27	359	6.99482	120	76.9231	44	2	1.66667	27	359	6.99482	80	30	0	0	0	0	0	94	41	0	0	0	0	0	384	156	95	133
cgi9068:chr3:30691882-30692720	chr1	43155326	43155799	promoter-TSS (NM_133818)	8	AI597479	473	16.0677	163	77	0	0	0	0	0	43	56.5789	19	0	0	0	0	0	48	20	0	0	0	0	0	72	38	0	0	0	0	0	280	76	81	123
cgi11854:chr6:11857683-11857955	chr1	43220574	43220925	promoter-TSS (NM_010212)	56	Fhl2	351	23.3618	229	133	1	0.436681	2	6	25	79	96.3415	45	1	1.26582	2	6	25	60	33	0	0	0	0	0	90	55	0	0	0	0	0	237	82	63	92
cgi1071:chr10:59648556-59649396	chr1	43502692	43503413	intron (NM_010879, intron 1 of 4)	457	Nck2	721	17.7531	417	288	0	0	0	0	0	127	99.2188	91	0	0	0	0	0	99	73	0	0	0	0	0	191	124	0	0	0	0	0	419	128	100	191
cgi1998:chr11:59119914-59121173	chr1	43884160	43884980	promoter-TSS (NM_026430)	-17	Uxs1	820	10.9756	244	111	0	0	0	0	0	80	88.8889	32	0	0	0	0	0	69	31	0	0	0	0	0	95	48	0	0	0	0	0	262	90	71	101
cgi15480:chr9:119487593-119488467	chr1	43990498	43991395	promoter-TSS (NM_009418)	95	Tpp2	897	8.24972	202	155	0	0	0	0	0	67	90.5405	54	0	0	0	0	0	45	35	0	0	0	0	0	90	66	0	0	0	0	0	214	74	47	93
cgi300:chr1:74947130-74947558	chr1	44158781	44159603	promoter-TSS (NM_029368)	41	Tex30	822	19.4647	357	243	0	0	0	0	0	139	86.875	97	0	0	0	0	0	81	54	0	0	0	0	0	137	92	0	0	0	0	0	413	160	92	161
cgi13398:chr7:108450253-108450668	chr1	44204456	44205058	5' UTR (NM_011729, exon 1 of 15)	168	Ercc5	602	10.9635	239	121	0	0	0	0	0	62	93.9394	23	0	0	0	0	0	63	33	0	0	0	0	0	114	65	0	0	0	0	0	244	66	63	115
cgi3155:chr12:53107329-53107570	chr1	44608424	44609336	intron (NM_028450, intron 1 of 10)	364	Gulp1	912	5.70175	213	198	0	0	0	0	0	45	86.5385	39	0	0	0	0	0	57	54	0	0	0	0	0	111	105	0	0	0	0	0	229	52	61	116
cgi11602:chr5:135539685-135540783	chr1	45852221	45852602	promoter-TSS (NM_028599)	66	Wdr75	381	16.273	154	115	1	0.649351	2	5	28.5714	60	96.7742	46	0	0	0	0	0	45	33	1	2.22222	2	5	28.5714	49	36	0	0	0	0	0	156	62	45	49
cgi8887:chr2:167942756-167943128	chr1	46482306	46482551	Intergenic	358846	Dnah7b	245	13.0612	75	44	2	2.66667	7	8	46.6667	19	59.375	10	2	10.5263	7	8	46.6667	21	10	0	0	0	0	0	35	24	0	0	0	0	0	127	32	38	57
cgi14360:chr8:97190489-97191159	chr1	46909542	46910898	intron (NM_172653, intron 1 of 9)	134	Slc39a10	1356	15.6342	520	364	2	0.384615	17	127	11.8056	196	92.4528	137	2	1.02041	17	127	11.8056	135	101	0	0	0	0	0	189	126	0	0	0	0	0	553	212	139	202
cgi7282:chr19:6905592-6905989	chr1	50983892	50984906	promoter-TSS (NM_019790)	32	Tmeff2	1014	4.14201	107	38	1	0.934579	2	6	25	31	73.8095	16	1	3.22581	2	6	25	35	12	0	0	0	0	0	41	10	0	0	0	0	0	146	42	39	65
cgi3535:chr12:112812541-112813587	chr1	51535004	51535465	promoter-TSS (NM_028696)	8	Nabp1	461	9.11063	128	94	0	0	0	0	0	36	85.7143	27	0	0	0	0	0	26	18	0	0	0	0	0	66	49	0	0	0	0	0	137	42	27	68
cgi11900:chr6:29165985-29166355	chr1	51972028	51973038	intron (NM_001161817, intron 1 of 30)	285	Myo1b	1010	13.2673	382	280	0	0	0	0	0	129	96.2687	91	0	0	0	0	0	99	74	0	0	0	0	0	154	115	0	0	0	0	0	400	134	102	164
cgi9054:chr3:27081800-27082208	chr1	52170553	52170839	Intergenic	-5586	Stat1	286	15.3846	91	54	1	1.0989	6	62	8.82353	25	56.8182	14	1	4	6	62	8.82353	28	17	0	0	0	0	0	38	23	0	0	0	0	0	146	44	45	57
cgi10290:chr4:124527478-124528718	chr1	52176138	52176581	promoter-TSS (NM_009283)	78	Stat1	443	14.8984	266	200	0	0	0	0	0	66	100	49	0	0	0	0	0	75	55	0	0	0	0	0	125	96	0	0	0	0	0	270	66	78	126
cgi7667:chr19:58528844-58530402	chr1	52289052	52290347	exon (NM_001113383, exon 1 of 15)	376	Gls	1295	16.2162	426	235	2	0.469484	22	178	11	150	71.4286	84	2	1.33333	22	178	11	119	66	0	0	0	0	0	157	85	0	0	0	0	0	612	210	164	238
cgi10293:chr4:124559566-124560018	chr1	52556876	52557096	intron (NM_008667, intron 1 of 7)	306	Nab1	220	31.8182	148	73	0	0	0	0	0	70	100	39	0	0	0	0	0	32	15	0	0	0	0	0	46	19	0	0	0	0	0	149	70	33	46
cgi7819:chr2:25251363-25251972	chr1	52557353	52557671	promoter-TSS (NM_008667)	-220	Nab1	318	13.8365	91	19	0	0	0	0	0	31	70.4545	5	0	0	0	0	0	21	4	0	0	0	0	0	39	10	0	0	0	0	0	116	44	24	48
cgi6374:chr17:44325459-44325939	chr1	52687386	52687786	promoter-TSS (NM_001142647)	37	Tmem194b	400	14.5	159	30	0	0	0	0	0	45	77.5862	13	0	0	0	0	0	48	10	0	0	0	0	0	66	7	0	0	0	0	0	214	58	63	93
cgi11496:chr5:123588707-123589330	chr1	52783636	52784373	5' UTR (NM_133829, exon 1 of 7)	157	Mfsd6	737	17.9104	355	262	4	1.12676	61	45	57.5472	128	96.9697	94	4	3.125	61	45	57.5472	91	73	0	0	0	0	0	136	95	0	0	0	0	0	359	132	91	136
cgi15013:chr9:57684322-57684873	chr1	52874051	52874706	5' UTR (NM_008384, exon 1 of 6)	153	Inpp1	655	10.687	229	136	0	0	0	0	0	64	91.4286	37	0	0	0	0	0	60	39	0	0	0	0	0	105	60	0	0	0	0	0	273	70	67	136
cgi8660:chr2:151874118-151874911	chr1	53009471	53009801	promoter-TSS (NM_144953)	48	1700019D03Rik	330	16.9697	153	73	2	1.30719	7	10	41.1765	35	62.5	14	2	5.71429	7	10	41.1765	45	20	0	0	0	0	0	73	39	0	0	0	0	0	235	56	59	120
cgi2935:chr11:120345811-120346298	chr1	53353633	53354223	promoter-TSS (NM_145517)	-11	Ormdl1	590	9.15254	179	136	1	0.558659	2	4	33.3333	47	87.037	28	1	2.12766	2	4	33.3333	55	46	0	0	0	0	0	77	62	0	0	0	0	0	190	54	59	77
cgi10994:chr5:35621479-35623696	chr1	53409309	53409621	promoter-TSS (NM_133728)	78	Asnsd1	312	16.0256	148	96	0	0	0	0	0	49	98	31	0	0	0	0	0	38	28	0	0	0	0	0	61	37	0	0	0	0	0	149	50	38	61
cgi4184:chr13:114407511-114408956	chr1	53763368	53763723	promoter-TSS (NM_001252070)	82	Dnah7a	355	10.7042	116	66	1	0.862069	3	5	37.5	32	84.2105	22	1	3.125	3	5	37.5	35	15	0	0	0	0	0	49	29	0	0	0	0	0	131	38	38	55
cgi3451:chr12:103995523-103996544	chr1	53841614	53842213	intron (NM_133810, intron 1 of 7)	145	Stk17b	599	26.0434	356	219	0	0	0	0	0	134	85.8974	81	0	0	0	0	0	84	46	0	0	0	0	0	138	92	0	0	0	0	0	417	156	102	159
cgi14954:chr9:51771177-51771743	chr1	54251187	54252086	intron (NM_001001883, intron 1 of 28)	241	Hecw2	899	17.1301	341	180	3	0.879765	6	8	42.8571	141	91.5584	65	2	1.41844	4	5	44.4444	83	49	1	1.20482	2	3	40	117	66	0	0	0	0	0	380	154	94	132
cgi15794:chrX:96331451-96332589	chr1	54307414	54307644	promoter-TSS (NM_030025)	2	Ccdc150	230	4.34783	48	46	0	0	0	0	0	9	90	7	0	0	0	0	0	13	13	0	0	0	0	0	26	26	0	0	0	0	0	49	10	13	26
cgi11357:chr5:114577438-114578294	chr1	54495602	54495903	promoter-TSS (NM_001033194)	62	Gtf3c3	301	11.9601	139	124	1	0.719424	2	6	25	35	97.2222	31	1	2.85714	2	6	25	38	35	0	0	0	0	0	66	58	0	0	0	0	0	141	36	38	67
cgi2667:chr11:102308442-102309090	chr1	54614100	54614649	exon (NM_001163314, exon 1 of 27)	153	Pgap1	549	13.1148	192	117	0	0	0	0	0	63	87.5	37	0	0	0	0	0	53	30	0	0	0	0	0	76	50	0	0	0	0	0	221	72	58	91
cgi1317:chr10:80391425-80393406	chr1	54982570	54983461	5' UTR (NM_001081433, exon 1 of 28)	215	Ankrd44	891	17.9574	383	193	1	0.261097	7	104	6.30631	151	94.375	71	1	0.662252	7	104	6.30631	105	53	0	0	0	0	0	127	69	0	0	0	0	0	448	160	119	169
cgi1388:chr10:82226108-82227066	chr1	55083718	55084449	intron (NM_031179, intron 1 of 24)	238	Sf3b1	731	12.0383	239	162	0	0	0	0	0	82	93.1818	52	0	0	0	0	0	57	39	0	0	0	0	0	100	71	0	0	0	0	0	257	88	63	106
cgi13690:chr7:147222064-147222860	chr1	55109352	55110141	exon (NM_026424, exon 1 of 4)	133	Coq10b	789	17.4905	403	293	1	0.248139	7	64	9.85915	129	93.4783	96	1	0.775194	7	64	9.85915	101	73	0	0	0	0	0	173	124	0	0	0	0	0	426	138	104	184
cgi59:chr1:19204022-19204485	chr1	55144255	55145484	promoter-TSS (NM_010477)	-94	Hspd1	1229	20.5045	586	190	0	0	0	0	0	200	79.3651	52	0	0	0	0	0	140	37	0	0	0	0	0	246	101	0	0	0	0	0	759	252	172	335
cgi306:chr1:75215788-75216557	chr1	55187902	55188617	intron (NM_025283, intron 1 of 7)	171	Mob4	715	19.021	393	234	0	0	0	0	0	118	86.7647	66	0	0	0	0	0	123	76	0	0	0	0	0	152	92	0	0	0	0	0	431	136	134	161
cgi1291:chr10:80039610-80040809	chr1	55293830	55294660	exon (NM_175439, exon 1 of 1)	224	1998-02-28	830	20.4819	464	278	2	0.431034	4	11	26.6667	161	94.7059	104	2	1.24224	4	11	26.6667	116	73	0	0	0	0	0	187	101	0	0	0	0	0	493	170	123	200
cgi2668:chr11:102317134-102317386	chr1	55419326	55420501	promoter-TSS (NM_001113367)	-363	Boll	1175	14.9787	393	243	49	12.4682	587	117	83.3807	154	87.5	95	48	31.1688	584	109	84.2713	90	59	1	1.11111	3	8	27.2727	149	89	0	0	0	0	0	477	176	109	192
cgi7584:chr19:45734163-45735079	chr1	55462427	55463492	5' UTR (NM_001114663, exon 1 of 6)	170	Plcl1	1065	12.3944	319	186	0	0	0	0	0	95	71.9697	45	0	0	0	0	0	87	49	0	0	0	0	0	137	92	0	0	0	0	0	435	132	114	189
cgi2416:chr11:88579155-88580441	chr1	57026464	57026717	exon (NM_139146, exon 2 of 11)	1587	Satb2	253	19.7628	142	104	25	17.6056	158	44	78.2178	44	88	29	25	56.8182	158	44	78.2178	34	27	0	0	0	0	0	64	48	0	0	0	0	0	153	50	36	67
cgi14837:chr9:35382048-35382248	chr1	57027703	57027963	promoter-TSS (NR_024326)	345	Satb2	260	4.61538	31	1	0	0	0	0	0	11	91.6667	1	0	0	0	0	0	8	0	0	0	0	0	0	12	0	0	0	0	0	0	32	12	8	12
cgi4437:chr14:49284618-49285247	chr1	57028354	57030345	non-coding (NR_024325, exon 1 of 1)	1037	9130024F11Rik	1991	12.1547	653	332	0	0	0	0	0	202	83.4711	106	0	0	0	0	0	152	84	0	0	0	0	0	299	142	0	0	0	0	0	767	242	168	357
cgi6102:chr17:26005249-26005751	chr1	57033949	57034236	Intergenic	5780	9130024F11Rik	287	14.6341	104	41	7	6.73077	15	18	45.4545	33	78.5714	14	7	21.2121	15	18	45.4545	24	8	0	0	0	0	0	47	19	0	0	0	0	0	158	42	34	82
cgi13917:chr8:28337784-28338715	chr1	57434319	57434863	promoter-TSS (NR_037999)	127	1700066M21Rik	544	21.3235	301	220	1	0.332226	2	3	40	108	93.1034	80	1	0.925926	2	3	40	85	66	0	0	0	0	0	108	74	0	0	0	0	0	325	116	88	121
cgi5488:chr16:10313759-10314099	chr1	57462982	57463911	promoter-TSS (NM_001114102)	55	9430016H08Rik	929	13.3477	430	210	0	0	0	0	0	100	80.6452	45	0	0	0	0	0	119	56	0	0	0	0	0	211	109	0	0	0	0	0	516	124	139	253
cgi3100:chr12:29334391-29334699	chr1	57831543	57832476	intron (NM_144882, intron 1 of 13)	305	Spats2l	933	19.2926	441	316	3	0.680272	113	195	36.6883	156	86.6667	109	2	1.28205	19	191	9.04762	119	86	0	0	0	0	0	166	121	1	0.60241	94	4	95.9184	506	180	139	187
cgi13:chr1:5906510-5907555	chr1	58026578	58027089	promoter-TSS (NM_001159864)	94	Kctd18	511	21.5264	320	248	0	0	0	0	0	104	94.5455	76	0	0	0	0	0	72	57	0	0	0	0	0	144	115	0	0	0	0	0	334	110	74	150
cgi5405:chr15:102348492-102349100	chr1	58052708	58053097	promoter-TSS (NM_199007)	85	Sgol2	389	17.4807	175	18	0	0	0	0	0	55	80.8824	9	0	0	0	0	0	44	4	0	0	0	0	0	76	5	0	0	0	0	0	217	68	55	94
cgi3119:chr12:33063600-33064830	chr1	58449593	58450741	intron (NM_025824, intron 1 of 11)	187	Bzw1	1148	20.2091	550	297	3	0.545455	16	149	9.69697	201	86.6379	109	3	1.49254	16	149	9.69697	129	67	0	0	0	0	0	220	121	0	0	0	0	0	634	232	151	251
cgi8633:chr2:148233887-148234144	chr1	58480188	58480974	intron (NM_001042634, intron 1 of 12)	351	Clk1	786	12.9771	180	58	0	0	0	0	0	64	62.7451	22	0	0	0	0	0	48	11	0	0	0	0	0	68	25	0	0	0	0	0	297	102	77	118
cgi15797:chrX:97015202-97016948	chr1	58501926	58502389	5' UTR (NM_001285826, exon 1 of 7)	172	Ppil3	463	2.15983	34	28	0	0	0	0	0	9	90	6	0	0	0	0	0	9	8	0	0	0	0	0	16	14	0	0	0	0	0	35	10	9	16
cgi14092:chr8:73125186-73125472	chr1	58561388	58562006	5' UTR (NM_008765, exon 1 of 18)	256	Orc2	618	18.123	351	246	0	0	0	0	0	104	92.8571	72	0	0	0	0	0	91	71	0	0	0	0	0	156	103	0	0	0	0	0	365	112	94	159
cgi2216:chr11:74985841-74987357	chr1	58768287	58768608	Intergenic	-1682	Cflar	321	16.1994	129	76	0	0	0	0	0	46	88.4615	29	0	0	0	0	0	34	20	0	0	0	0	0	49	27	0	0	0	0	0	154	52	41	61
cgi4018:chr13:74543899-74544278	chr1	58852427	58852696	5' UTR (NM_009812, exon 1 of 9)	344	Casp8	269	19.3309	150	69	0	0	0	0	0	44	84.6154	22	0	0	0	0	0	38	18	0	0	0	0	0	68	29	0	0	0	0	0	165	52	45	68
cgi2417:chr11:88725250-88726149	chr1	59030055	59030961	promoter-TSS (NM_172406)	93	Stradb	906	11.0375	320	135	0	0	0	0	0	88	88	34	0	0	0	0	0	78	31	0	0	0	0	0	154	70	0	0	0	0	0	354	100	86	168
cgi10718:chr4:151532728-151532949	chr1	59176667	59177324	promoter-TSS (NM_001037812)	-56	Tmem237	657	16.4384	380	183	0	0	0	0	0	107	99.0741	64	0	0	0	0	0	85	41	0	0	0	0	0	188	78	0	0	0	0	0	383	108	86	189
cgi12171:chr6:83036314-83036714	chr1	59293764	59294337	promoter-TSS (NM_001159948)	24	Als2	573	12.5654	205	119	1	0.487805	2	5	28.5714	69	95.8333	45	1	1.44928	2	5	28.5714	54	34	0	0	0	0	0	82	40	0	0	0	0	0	208	72	54	82
cgi3901:chr13:55546016-55547136	chr1	59538796	59540781	5' UTR (NM_008057, exon 1 of 1)	798	Fzd7	1985	10.9824	522	216	0	0	0	0	0	185	84.8624	79	0	0	0	0	0	132	52	0	0	0	0	0	205	85	0	0	0	0	0	688	218	160	310
cgi7026:chr18:64648474-64648976	chr1	59727541	59727744	promoter-TSS (NM_009460)	35	Sumo1	203	15.7635	72	23	1	1.38889	31	2	93.9394	24	75	5	1	4.16667	31	2	93.9394	18	6	0	0	0	0	0	30	12	0	0	0	0	0	97	32	25	40
cgi4343:chr14:28149096-28149799	chr1	59819630	59821057	promoter-TSS (NM_007561)	-779	Bmpr2	1427	19.061	641	330	1	0.156006	2	4	33.3333	228	83.8235	103	1	0.438596	2	4	33.3333	148	78	0	0	0	0	0	265	149	0	0	0	0	0	769	272	170	327
cgi7525:chr19:43514797-43516159	chr1	59969393	59970734	exon (NM_001037725, exon 1 of 8)	214	Fam117b	1341	7.00969	225	147	2	0.888889	6	36	14.2857	68	72.3404	36	2	2.94118	6	36	14.2857	54	36	0	0	0	0	0	103	75	0	0	0	0	0	316	94	60	162
cgi12063:chr6:52175256-52176312	chr1	60099491	60100343	promoter-TSS (NM_027407)	14	Ica1l	852	20.6573	395	293	2	0.506329	27	288	8.57143	169	96.0227	133	2	1.18343	27	288	8.57143	95	65	0	0	0	0	0	131	95	0	0	0	0	0	415	176	99	140
cgi15036:chr9:60369569-60369935	chr1	60155001	60155621	promoter-TSS (NM_021312)	33	Wdr12	620	9.35484	173	128	0	0	0	0	0	53	91.3793	43	0	0	0	0	0	42	35	0	0	0	0	0	78	50	0	0	0	0	0	179	58	42	79
cgi12078:chr6:52266542-52266854	chr1	60237059	60237333	promoter-TSS (NM_173444)	-247	Nbeal1	274	18.2482	154	103	1	0.649351	12	109	9.91736	48	96	30	1	2.08333	12	109	9.91736	49	32	0	0	0	0	0	57	41	0	0	0	0	0	169	50	53	66
cgi11172:chr5:84846200-84846628	chr1	60400100	60400501	promoter-TSS (NM_030013)	85	Cyp20a1	401	10.4738	118	15	0	0	0	0	0	41	97.619	5	0	0	0	0	0	27	3	0	0	0	0	0	50	7	0	0	0	0	0	120	42	28	50
cgi2558:chr11:98219563-98220050	chr1	60466123	60467095	5' UTR (NM_001198571, exon 1 of 11)	146	Abi2	972	15.0206	405	130	0	0	0	0	0	128	87.6712	45	0	0	0	0	0	107	32	0	0	0	0	0	170	53	0	0	0	0	0	448	146	112	190
cgi7384:chr19:19184666-19185222	chr1	60623027	60624104	promoter-TSS (NM_001045513)	43	Raph1	1077	13.5562	309	124	0	0	0	0	0	107	73.2877	46	0	0	0	0	0	85	36	0	0	0	0	0	117	42	0	0	0	0	0	447	146	118	183
cgi13989:chr8:48373188-48374877	chr1	61685311	61685980	5' UTR (NM_001081050, exon 1 of 23)	248	Pard3b	669	23.3184	401	230	1	0.249377	2	5	28.5714	145	92.9487	88	1	0.689655	2	5	28.5714	98	52	0	0	0	0	0	158	90	0	0	0	0	0	454	156	115	183
cgi12819:chr7:25918249-25918476	chr1	62749413	62750322	promoter-TSS (NM_010939)	-23	Nrp2	909	8.58086	268	156	1	0.373134	2	2	50	74	94.8718	43	1	1.35135	2	2	50	77	42	0	0	0	0	0	117	71	0	0	0	0	0	273	78	77	118
cgi744:chr1:179252847-179253239	chr1	62752425	62753606	intron (NM_001077407, intron 1 of 15)	3125	Nrp2	1181	4.06435	158	93	0	0	0	0	0	35	72.9167	20	0	0	0	0	0	34	20	0	0	0	0	0	89	53	0	0	0	0	0	197	48	46	103
cgi3970:chr13:65453073-65453612	chr1	63160060	63160923	promoter-TSS (NR_045915)	349	Ino80d	863	25.029	495	347	8	1.61616	305	818	27.1594	183	84.7222	127	6	3.27869	67	811	7.63098	114	83	0	0	0	0	0	198	137	2	1.0101	238	7	97.1429	595	216	137	242
cgi13691:chr7:147233666-147235220	chr1	63223122	63224001	promoter-TSS (NM_001160039)	157	Eef1b2	879	15.6997	446	264	1	0.224215	6	89	6.31579	129	93.4783	72	1	0.775194	6	89	6.31579	95	49	0	0	0	0	0	222	143	0	0	0	0	0	477	138	103	236
cgi10996:chr5:35734243-35735289	chr1	63294864	63295189	intron (NM_001285937, intron 2 of 5)	-24816	Zdbf2	325	15.3846	121	71	7	5.78512	27	46	36.9863	49	98	29	7	14.2857	27	46	36.9863	29	18	0	0	0	0	0	43	24	0	0	0	0	0	122	50	29	43
cgi3120:chr12:33504686-33505876	chr1	63319638	63320487	intron (NM_001267872, intron 1 of 5)	220	Zdbf2	849	23.7927	421	251	10	2.3753	20	30	40	175	86.6337	111	10	5.71429	20	30	40	98	58	0	0	0	0	0	148	82	0	0	0	0	0	496	202	118	176
cgi10321:chr4:126106469-126107066	chr1	63411859	63412063	Intergenic	-80517	Adam23	204	6.86275	53	20	5	9.43396	19	9	67.8571	14	100	7	5	35.7143	19	9	67.8571	14	5	0	0	0	0	0	25	8	0	0	0	0	0	54	14	14	26
cgi10877:chr5:24191418-24191864	chr1	63492290	63493103	5' UTR (NM_011780, exon 1 of 26)	219	Adam23	813	14.7601	328	141	0	0	0	0	0	118	98.3333	54	0	0	0	0	0	80	32	0	0	0	0	0	130	55	0	0	0	0	0	347	120	83	144
cgi11970:chr6:39674926-39675644	chr1	64168188	64168716	promoter-TSS (NM_033563)	-489	Klf7	528	9.84848	141	70	0	0	0	0	0	50	96.1538	28	0	0	0	0	0	37	19	0	0	0	0	0	54	23	0	0	0	0	0	145	52	39	54
cgi2345:chr11:83666733-83666961	chr1	64578942	64580312	intron (NM_001037726, intron 1 of 6)	249	Creb1	1370	18.5401	637	313	0	0	0	0	0	224	88.189	108	0	0	0	0	0	165	100	0	0	0	0	0	248	105	0	0	0	0	0	756	254	193	309
cgi12324:chr6:100236495-100238224	chr1	64663520	64664366	promoter-TSS (NM_025964)	-201	Mettl21a	846	8.03783	240	203	0	0	0	0	0	65	95.5882	58	0	0	0	0	0	56	49	0	0	0	0	0	119	96	0	0	0	0	0	243	68	56	119
cgi3046:chr12:19959845-19960862	chr1	64737109	64738159	promoter-TSS (NR_038009)	-285	Ccnyl1	1050	23.8095	613	449	1	0.163132	14	157	8.18713	217	86.8	158	1	0.460829	14	157	8.18713	152	108	0	0	0	0	0	244	183	0	0	0	0	0	684	250	165	269
cgi5214:chr15:87454501-87456136	chr1	64781422	64784553	exon (NM_022721, exon 2 of 2)	1336	Fzd5	3131	12.3922	1131	576	42	3.71353	215	71	75.1748	316	81.4433	151	41	12.9747	207	69	75	303	159	0	0	0	0	0	512	266	1	0.195312	8	2	80	1359	388	354	617
cgi13242:chr7:86197690-86198410	chr1	65003073	65003444	intron (NM_001039493, intron 1 of 7)	139	Plekhm3	371	14.0162	160	92	0	0	0	0	0	49	94.2308	27	0	0	0	0	0	43	17	0	0	0	0	0	68	48	0	0	0	0	0	163	52	43	68
cgi7733:chr2:11524507-11524934	chr1	65225479	65225947	promoter-TSS (NM_010497)	3	Idh1	468	13.2479	183	17	0	0	0	0	0	44	70.9677	4	0	0	0	0	0	46	4	0	0	0	0	0	93	9	0	0	0	0	0	246	62	60	124
cgi5953:chr17:8993623-8995291	chr1	65232954	65233627	promoter-TSS (NM_001111320)	32	Pikfyve	673	7.13224	122	100	0	0	0	0	0	38	79.1667	32	0	0	0	0	0	23	19	0	0	0	0	0	61	49	0	0	0	0	0	141	48	28	65
cgi6773:chr18:23468738-23469455	chr1	66221886	66222219	5' UTR (NM_008632, exon 1 of 14)	150	Map2	333	17.4174	159	88	0	0	0	0	0	44	75.8621	21	0	0	0	0	0	40	23	0	0	0	0	0	75	44	0	0	0	0	0	202	58	51	93
cgi13439:chr7:114513815-114515013	chr1	66514597	66515197	promoter-TSS (NM_175510)	-124	Unc80	600	21.6667	376	213	7	1.8617	46	454	9.2	122	93.8462	76	7	5.7377	46	454	9.2	92	56	0	0	0	0	0	162	81	0	0	0	0	0	402	130	98	174
cgi10329:chr4:126430205-126431356	chr1	66747327	66747925	intron (NM_025683, intron 1 of 5)	159	Rpe	598	7.02341	144	103	0	0	0	0	0	42	100	27	0	0	0	0	0	29	21	0	0	0	0	0	73	55	0	0	0	0	0	149	42	31	76
cgi12595:chr7:3655500-3656359	chr1	66863011	66864441	intron (NM_177645, intron 1 of 13)	443	Kansl1l	1430	13.1469	499	291	4	0.801603	194	434	30.8917	179	95.2128	105	3	1.67598	25	432	5.47046	130	77	0	0	0	0	0	190	109	1	0.526316	169	2	98.8304	523	188	135	200
cgi10330:chr4:126644781-126645521	chr1	66909414	66909720	intron (NM_007381, intron 1 of 10)	316	Acadl	306	4.57516	37	11	0	0	0	0	0	14	100	6	0	0	0	0	0	7	2	0	0	0	0	0	16	3	0	0	0	0	0	37	14	7	16
cgi14968:chr9:54407756-54407988	chr1	69153609	69154629	intron (NM_010154, intron 1 of 26)	514	Erbb4	1020	11.5686	372	216	4	1.07527	8	15	34.7826	108	91.5254	60	4	3.7037	8	15	34.7826	91	59	0	0	0	0	0	173	97	0	0	0	0	0	416	118	103	195
cgi11066:chr5:53174216-53174530	chr1	69873438	69873776	promoter-TSS (NM_029160)	63	Spag16	338	13.6095	157	106	11	7.00637	36	21	63.1579	45	97.8261	31	11	24.4444	36	21	63.1579	35	21	0	0	0	0	0	77	54	0	0	0	0	0	169	46	38	85
cgi15015:chr9:58045791-58047727	chr1	71148979	71149794	5' UTR (NM_007525, exon 1 of 11)	159	Bard1	815	8.58896	228	186	1	0.438596	4	2	66.6667	64	91.4286	54	0	0	0	0	0	68	53	0	0	0	0	0	96	79	1	1.04167	4	2	66.6667	242	70	69	103
cgi2499:chr11:96202117-96202416	chr1	71603523	71603941	promoter-TSS (NM_026195)	2	Atic	418	17.7033	216	89	0	0	0	0	0	65	87.8378	25	0	0	0	0	0	57	29	0	0	0	0	0	94	35	0	0	0	0	0	279	74	73	132
cgi13540:chr7:132724713-132724998	chr1	71699272	71699932	promoter-TSS (NR_040308)	206	Fn1	660	12.1212	303	206	0	0	0	0	0	75	93.75	51	0	0	0	0	0	90	61	0	0	0	0	0	138	94	0	0	0	0	0	321	80	92	149
cgi11974:chr6:40385325-40386340	chr1	72258324	72258996	exon (NM_001005423, exon 1 of 5)	221	Mreg	672	19.3452	353	251	2	0.566572	11	7	61.1111	125	96.1538	86	2	1.6	11	7	61.1111	87	67	0	0	0	0	0	141	98	0	0	0	0	0	361	130	89	142
cgi8664:chr2:151931132-151931740	chr1	72282978	72283498	Intergenic	-24357	Mreg	520	4.61538	36	3	0	0	0	0	0	15	62.5	2	0	0	0	0	0	12	1	0	0	0	0	0	9	0	0	0	0	0	0	72	24	21	27
cgi9527:chr3:108742961-108743361	chr1	72290397	72290771	Intergenic	-31703	Mreg	374	12.8342	57	0	0	0	0	0	0	21	43.75	0	0	0	0	0	0	10	0	0	0	0	0	0	26	0	0	0	0	0	0	128	48	20	60
cgi4582:chr14:65271190-65271731	chr1	72301320	72301560	Intergenic	29448	Pecr	240	7.5	40	32	0	0	0	0	0	15	83.3333	13	0	0	0	0	0	4	3	0	0	0	0	0	21	16	0	0	0	0	0	44	18	5	21
cgi7309:chr19:7456714-7457712	chr1	72582727	72582963	5' UTR (NM_001045533, exon 1 of 4)	293	March4	236	16.1017	124	59	3	2.41935	12	6	66.6667	28	73.6842	14	3	10.7143	12	6	66.6667	46	14	0	0	0	0	0	50	31	0	0	0	0	0	143	38	52	53
cgi4583:chr14:65695101-65695488	chr1	72687368	72687954	Intergenic	57836	Smarcal1	586	2.04778	46	28	0	0	0	0	0	10	83.3333	4	0	0	0	0	0	19	15	0	0	0	0	0	17	9	0	0	0	0	0	48	12	19	17
cgi13091:chr7:52459794-52460129	chr1	72757436	72758292	promoter-TSS (NM_009084)	30	Rpl37a	856	4.20561	108	55	0	0	0	0	0	34	94.4444	14	0	0	0	0	0	24	17	0	0	0	0	0	50	24	0	0	0	0	0	120	36	28	56
cgi11976:chr6:41555163-41555843	chr1	72871268	72871511	exon (NM_008342, exon 1 of 4)	336	Igfbp2	243	21.3992	133	98	0	0	0	0	0	50	96.1538	36	0	0	0	0	0	36	21	0	0	0	0	0	47	41	0	0	0	0	0	137	52	37	48
cgi965:chr10:33738963-33739750	chr1	72871937	72872227	intron (NM_008342, intron 1 of 3)	1028	Igfbp2	290	8.27586	37	0	0	0	0	0	0	8	33.3333	0	0	0	0	0	0	8	0	0	0	0	0	0	21	0	0	0	0	0	0	102	24	22	56
cgi3842:chr13:50513166-50513490	chr1	72920273	72920540	exon (NM_010518, exon 1 of 4)	1032	Igfbp5	267	14.9813	129	65	0	0	0	0	0	34	85	17	0	0	0	0	0	32	19	0	0	0	0	0	63	29	0	0	0	0	0	156	40	37	79
cgi8482:chr2:123916248-123916458	chr1	74083527	74083822	intron (NM_027884, intron 3 of 34)	87346	Tns1	295	11.5254	74	0	0	0	0	0	0	22	64.7059	0	0	0	0	0	0	15	0	0	0	0	0	0	37	0	0	0	0	0	0	141	34	41	66
cgi3238:chr12:71212216-71213200	chr1	74115067	74115549	intron (NM_027884, intron 2 of 34)	55713	Tns1	482	9.12863	211	58	4	1.89573	11	5	68.75	38	86.3636	11	4	10.5263	11	5	68.75	49	19	0	0	0	0	0	124	28	0	0	0	0	0	247	44	56	147
cgi7418:chr19:25746474-25746981	chr1	74144788	74145360	intron (NM_027884, intron 1 of 34)	25947	Tns1	572	13.6364	237	116	2	0.843882	4	5	44.4444	57	73.0769	23	1	1.75439	2	2	50	65	31	0	0	0	0	0	115	62	1	0.869565	2	3	40	288	78	78	132
cgi2677:chr11:102742016-102742566	chr1	74170819	74171497	promoter-TSS (NM_001170641)	-137	Tns1	678	16.5192	319	195	7	2.19436	27	21	56.25	98	87.5	50	7	7.14286	27	21	56.25	83	52	0	0	0	0	0	138	93	0	0	0	0	0	367	112	94	161
cgi2475:chr11:95691802-95692672	chr1	74283155	74283767	exon (NM_029711, exon 1 of 10)	337	Arpc2	612	10.7843	190	85	0	0	0	0	0	58	87.8788	27	0	0	0	0	0	44	18	0	0	0	0	0	88	40	0	0	0	0	0	227	66	51	110
cgi7851:chr2:26357910-26359513	chr1	74331038	74331709	promoter-TSS (NM_146110)	-62	Aamp	671	15.4993	308	114	0	0	0	0	0	73	70.1923	29	0	0	0	0	0	66	28	0	0	0	0	0	169	57	0	0	0	0	0	381	104	84	193
cgi12049:chr6:51542542-51542961	chr1	74350441	74350929	intron (NM_027154, intron 1 of 11)	225	Tmbim1	488	15.5738	243	196	0	0	0	0	0	73	96.0526	58	0	0	0	0	0	60	48	0	0	0	0	0	110	90	0	0	0	0	0	246	76	60	110
cgi7927:chr2:30247608-30248407	chr1	74379024	74379398	promoter-TSS (NM_019999)	27	Pnkd	374	17.6471	162	132	3	1.85185	71	131	35.1485	46	69.697	38	2	4.34783	10	126	7.35294	36	28	1	2.77778	61	5	92.4242	80	66	0	0	0	0	0	235	66	61	108
cgi4020:chr13:74945803-74946060	chr1	74437907	74439004	5' UTR (NM_153088, exon 1 of 7)	273	Ctdsp1	1097	14.2206	438	277	4	0.913242	43	252	14.5763	132	84.6154	88	4	3.0303	43	252	14.5763	107	75	0	0	0	0	0	199	114	0	0	0	0	0	519	156	117	246
cgi8496:chr2:126701368-126702259	chr1	74552036	74553393	promoter-TSS (NM_021383)	81	Rqcd1	1357	9.1378	346	110	0	0	0	0	0	80	64.5161	28	0	0	0	0	0	75	30	0	0	0	0	0	191	52	0	0	0	0	0	436	124	92	220
cgi1294:chr10:80052692-80053159	chr1	74634208	74635046	promoter-TSS (NM_029888)	-25	Zfp142	838	6.68258	222	110	0	0	0	0	0	53	94.6429	24	0	0	0	0	0	45	21	0	0	0	0	0	124	65	0	0	0	0	0	236	56	47	133
cgi14098:chr8:73196957-73197605	chr1	74647669	74648033	promoter-TSS (NM_175031)	120	Rnf25	364	7.69231	109	14	1	0.917431	2	3	40	26	92.8571	5	1	3.84615	2	3	40	30	3	0	0	0	0	0	53	6	0	0	0	0	0	118	28	31	59
cgi288:chr1:74818261-74818783	chr1	74708247	74708738	intron (NM_001014974, intron 1 of 19)	165	Ttll4	491	14.2566	165	47	1	0.606061	2	5	28.5714	61	87.1429	18	1	1.63934	2	5	28.5714	36	11	0	0	0	0	0	68	18	0	0	0	0	0	195	70	40	85
cgi642:chr1:163000780-163001276	chr1	74818261	74818783	promoter-TSS (NM_009526)	56	Wnt6	522	16.092	217	132	0	0	0	0	0	65	77.381	38	0	0	0	0	0	57	32	0	0	0	0	0	95	62	0	0	0	0	0	271	84	67	120
cgi15813:chrX:98989511-98990090	chr1	74829244	74829598	exon (NM_009526, exon 3 of 4)	-9172	Wnt10a	354	2.82486	23	23	9	39.1304	51	21	70.8333	9	90	9	9	100	51	21	70.8333	4	4	0	0	0	0	0	10	10	0	0	0	0	0	24	10	4	10
cgi10998:chr5:35742330-35742743	chr1	74830610	74831190	exon (NM_009526, exon 4 of 4)	-7693	Wnt10a	580	8.62069	152	86	0	0	0	0	0	49	98	31	0	0	0	0	0	49	29	0	0	0	0	0	54	26	0	0	0	0	0	153	50	49	54
cgi10345:chr4:128262854-128263283	chr1	74838308	74838816	promoter-TSS (NM_009518)	-31	Wnt10a	508	6.69291	115	17	0	0	0	0	0	34	100	8	0	0	0	0	0	29	5	0	0	0	0	0	52	4	0	0	0	0	0	115	34	29	52
cgi5177:chr15:84022493-84022918	chr1	74847112	74847318	exon (NM_009518, exon 3 of 4)	8622	Wnt10a	206	18.4466	92	20	0	0	0	0	0	31	81.5789	5	0	0	0	0	0	21	5	0	0	0	0	0	40	10	0	0	0	0	0	113	38	28	47
cgi938:chr10:24315258-24315892	chr1	74849779	74850183	exon (NM_009518, exon 4 of 4)	11388	Wnt10a	404	15.3465	99	0	0	0	0	0	0	31	50	0	0	0	0	0	0	33	0	0	0	0	0	0	35	0	0	0	0	0	0	195	62	63	70
cgi11361:chr5:114893770-114894491	chr1	74863519	74863761	Intergenic	25047	Wnt10a	242	14.876	119	110	2	1.68067	4	8	33.3333	35	97.2222	32	2	5.71429	4	8	33.3333	33	29	0	0	0	0	0	51	49	0	0	0	0	0	120	36	33	51
cgi11864:chr6:17413388-17414161	chr1	74901434	74903043	exon (NM_009872, exon 1 of 1)	636	Cdk5r2	1609	13.5488	626	439	15	2.39617	113	869	11.5071	210	96.3303	149	15	7.14286	113	869	11.5071	165	118	0	0	0	0	0	251	172	0	0	0	0	0	662	218	177	267
cgi10349:chr4:128444286-128444764	chr1	74905043	74905258	TTS (NM_009872)	3548	Cdk5r2	215	3.72093	21	20	0	0	0	0	0	8	100	7	0	0	0	0	0	5	5	0	0	0	0	0	8	8	0	0	0	0	0	21	8	5	8
cgi13543:chr7:133343461-133344137	chr1	74928522	74929186	exon (NM_153111, exon 3 of 3)	3128	Fev	664	9.63855	162	41	0	0	0	0	0	60	93.75	13	0	0	0	0	0	34	8	0	0	0	0	0	68	20	0	0	0	0	0	173	64	37	72
cgi4415:chr14:46008165-46008633	chr1	74930876	74932187	intron (NM_153111, intron 1 of 2)	450	Fev	1311	9.76354	500	248	4	0.8	9	13	40.9091	107	83.5938	60	4	3.73832	9	13	40.9091	118	64	0	0	0	0	0	275	124	0	0	0	0	0	555	128	132	295
cgi3239:chr12:71328311-71328858	chr1	74939300	74939710	intron (NM_021541, intron 1 of 4)	212	Cryba2	410	16.0976	214	54	0	0	0	0	0	57	86.3636	8	0	0	0	0	0	54	12	0	0	0	0	0	103	34	0	0	0	0	0	262	66	61	135
cgi3709:chr13:24936924-24937209	chr1	74947130	74947558	promoter-TSS (NR_029876)	-49	Mir375	428	19.1589	216	118	1	0.462963	7	4	63.6364	70	85.3659	38	1	1.42857	7	4	63.6364	58	35	0	0	0	0	0	88	45	0	0	0	0	0	257	82	68	107
cgi2948:chr11:120574537-120575340	chr1	74997206	74998667	5' UTR (NM_010544, exon 1 of 3)	288	Ihh	1461	13.6893	582	291	3	0.515464	10	35	22.2222	174	87	81	3	1.72414	10	35	22.2222	157	71	0	0	0	0	0	251	139	0	0	0	0	0	674	200	176	298
cgi10351:chr4:128602239-128602459	chr1	75121314	75121723	TTS (NM_194333)	281	Nhej1	409	5.37897	62	32	0	0	0	0	0	22	100	11	0	0	0	0	0	15	8	0	0	0	0	0	25	13	0	0	0	0	0	62	22	15	25
cgi13342:chr7:104229958-104230907	chr1	75138007	75139764	promoter-TSS (NM_170755)	56	Cnppd1	1757	7.62664	341	229	1	0.293255	2	2	50	126	94.0299	87	1	0.793651	2	2	50	83	51	0	0	0	0	0	132	91	0	0	0	0	0	351	134	84	133
cgi11288:chr5:108795606-108796966	chr1	75165133	75165516	promoter-TSS (NM_026846)	16	Zfand2b	383	19.8433	245	183	2	0.816327	4	6	40	74	97.3684	56	0	0	0	0	0	58	43	1	1.72414	2	2	50	113	84	1	0.884956	2	4	33.3333	249	76	59	114
cgi5381:chr15:101309704-101309968	chr1	75207380	75207640	promoter-TSS (NM_029010)	106	Stk16	260	16.1538	108	64	0	0	0	0	0	34	80.9524	17	0	0	0	0	0	26	17	0	0	0	0	0	48	30	0	0	0	0	0	131	42	30	59
cgi12922:chr7:29940571-29941345	chr1	75215788	75216557	promoter-TSS (NM_009447)	-345	Tuba4a	769	12.2237	320	238	3	0.9375	6	8	42.8571	89	94.6809	62	3	3.37079	6	8	42.8571	83	69	0	0	0	0	0	148	107	0	0	0	0	0	335	94	86	155
cgi10999:chr5:35868067-35868325	chr1	75232995	75233535	promoter-TSS (NM_001159885)	-12	Dnajb2	540	9.25926	212	163	0	0	0	0	0	49	98	40	0	0	0	0	0	61	46	0	0	0	0	0	102	77	0	0	0	0	0	218	50	61	107
cgi7549:chr19:44758573-44758945	chr1	75313681	75314644	promoter-TSS (NM_016878)	49	Dnpep	963	18.6916	422	151	1	0.236967	3	19	13.6364	130	72.2222	46	1	0.769231	3	19	13.6364	111	36	0	0	0	0	0	181	69	0	0	0	0	0	617	180	152	285
cgi6725:chr18:9957849-9958466	chr1	75356931	75357545	exon (NM_010043, exon 1 of 9)	319	Des	614	23.127	302	144	45	14.9007	224	82	73.2026	108	76.0563	54	45	41.6667	224	82	73.2026	66	31	0	0	0	0	0	128	59	0	0	0	0	0	422	142	92	188
cgi14614:chr8:125626120-125626797	chr1	75371801	75372361	promoter-TSS (NR_037976)	209	Speg	560	8.92857	212	120	31	14.6226	141	41	77.4725	46	92	31	31	67.3913	141	41	77.4725	67	42	0	0	0	0	0	99	47	0	0	0	0	0	229	50	68	111
cgi5817:chr16:84834714-84836211	chr1	75378500	75378962	promoter-TSS (NM_001085371)	42	Speg	462	11.6883	181	114	0	0	0	0	0	43	79.6296	28	0	0	0	0	0	37	19	0	0	0	0	0	101	67	0	0	0	0	0	212	54	44	114
cgi5290:chr15:97923234-97924073	chr1	75384561	75385679	exon (NM_007463, exon 4 of 41)	2935	Speg	1118	7.15564	266	115	31	11.6541	156	35	81.6754	65	81.25	32	31	47.6923	156	35	81.6754	71	31	0	0	0	0	0	130	52	0	0	0	0	0	338	80	86	172
cgi3720:chr13:30636760-30637446	chr1	75418564	75420015	exon (NM_007463, exon 30 of 41)	-13228	Gmppa	1451	10.3377	488	180	55	11.2705	302	107	73.8386	128	85.3333	58	54	42.1875	284	95	74.934	148	54	0	0	0	0	0	212	68	1	0.471698	18	12	60	598	150	183	265
cgi10357:chr4:128798189-128798889	chr1	75446952	75447255	promoter-TSS (NM_183022)	19	Asic4	303	2.64026	34	11	0	0	0	0	0	8	100	2	0	0	0	0	0	8	1	0	0	0	0	0	18	8	0	0	0	0	0	34	8	8	18
cgi3846:chr13:51503938-51504459	chr1	75455134	75455347	intron (NM_183022, intron 1 of 9)	8156	Asic4	213	9.38967	60	43	4	6.66667	12	12	50	17	85	13	4	23.5294	12	12	50	15	12	0	0	0	0	0	28	18	0	0	0	0	0	74	20	16	38
cgi15300:chr9:102592310-102592675	chr1	75471619	75471827	TTS (NM_183022)	4323	Chpf	208	10.5769	90	72	17	18.8889	68	28	70.8333	20	90.9091	14	14	70	62	22	73.8095	29	24	2	6.89655	4	4	50	41	34	1	2.43902	2	2	50	96	22	29	45
cgi3711:chr13:25111817-25112308	chr1	75475245	75476361	promoter-TSS (NM_177056)	243	Chpf	1116	17.7419	573	375	2	0.34904	24	294	7.54717	169	85.3535	116	2	1.18343	24	294	7.54717	153	96	0	0	0	0	0	251	163	0	0	0	0	0	672	198	171	303
cgi9381:chr3:95659598-95659947	chr1	75483286	75483523	exon (NM_178884, exon 19 of 20)	7298	Tmem198	237	5.06329	26	14	3	11.5385	9	3	75	6	50	3	3	50	9	3	75	4	1	0	0	0	0	0	16	10	0	0	0	0	0	37	12	5	20
cgi3132:chr12:37108216-37108808	chr1	75484212	75484653	intron (NM_178884, intron 16 of 19)	8326	Tmem198	441	18.5941	199	75	1	0.502513	3	3	50	71	86.5854	26	1	1.40845	3	3	50	52	17	0	0	0	0	0	76	32	0	0	0	0	0	240	82	56	102
cgi14850:chr9:37267750-37268449	chr1	75500298	75500536	exon (NM_178884, exon 2 of 20)	2610	Obsl1	238	5.04202	54	48	7	12.963	30	10	75	11	91.6667	9	7	63.6364	30	10	75	13	12	0	0	0	0	0	30	27	0	0	0	0	0	55	12	13	30
cgi14397:chr8:107154491-107154865	chr1	75501777	75502959	exon (NM_178884, exon 1 of 20)	659	Obsl1	1182	12.1827	408	213	1	0.245098	7	63	10	133	92.3611	65	1	0.75188	7	63	10	108	66	0	0	0	0	0	167	82	0	0	0	0	0	460	144	118	198
cgi7043:chr18:67364924-67365786	chr1	75518007	75518560	intron (NM_027886, intron 1 of 24)	180	Stk11ip	553	2.16998	30	0	0	0	0	0	0	9	75	0	0	0	0	0	0	8	0	0	0	0	0	0	13	0	0	0	0	0	0	34	12	8	14
cgi6326:chr17:35960075-35960442	chr1	75542840	75543331	intron (NM_009208, intron 1 of 22)	245	Slc4a3	491	7.33198	95	66	1	1.05263	2	5	28.5714	28	77.7778	19	1	3.57143	2	5	28.5714	24	18	0	0	0	0	0	43	29	0	0	0	0	0	116	36	29	51
cgi2682:chr11:102851359-102851670	chr1	77510925	77512028	intron (NM_007936, intron 1 of 17)	186	Epha4	1103	7.25295	311	189	0	0	0	0	0	70	87.5	47	0	0	0	0	0	72	37	0	0	0	0	0	169	105	0	0	0	0	0	341	80	80	181
cgi14109:chr8:73300172-73301304	chr1	78186141	78186404	intron (NM_008781, intron 4 of 7)	7438	Pax3	263	21.2928	159	102	2	1.25786	12	15	44.4444	52	92.8571	26	2	3.84615	12	15	44.4444	40	24	0	0	0	0	0	67	52	0	0	0	0	0	167	56	43	68
cgi15079:chr9:64949023-64949739	chr1	78193207	78193862	5' UTR (NM_001159520, exon 1 of 9)	176	Pax3	655	7.0229	150	107	3	2	8	15	34.7826	42	91.3043	29	3	7.14286	8	15	34.7826	35	22	0	0	0	0	0	73	56	0	0	0	0	0	158	46	37	75
cgi7045:chr18:67448846-67449252	chr1	78200412	78200764	Intergenic	-6877	Pax3	352	1.13636	4	0	0	0	0	0	0	3	75	0	0	0	0	0	0	1	0	0	0	0	0	0	0	0	0	0	0	0	0	5	4	1	0
cgi7599:chr19:46378945-46380310	chr1	78212533	78212817	Intergenic	-18964	Pax3	284	11.2676	88	44	1	1.13636	9	42	17.6471	23	71.875	10	1	4.34783	9	42	17.6471	27	11	0	0	0	0	0	38	23	0	0	0	0	0	114	32	34	48
cgi2847:chr11:116351078-116351799	chr1	78213120	78214372	Intergenic	-20035	Pax3	1252	20.607	700	384	3	0.428571	6	16	27.2727	225	87.2093	120	3	1.33333	6	16	27.2727	200	113	0	0	0	0	0	275	151	0	0	0	0	0	779	258	223	298
cgi15212:chr9:86916778-86917190	chr1	78306639	78307313	promoter-TSS (NM_001004173)	55	Sgpp2	674	8.30861	208	89	2	0.961538	4	9	30.7692	51	91.0714	23	2	3.92157	4	9	30.7692	42	21	0	0	0	0	0	115	45	0	0	0	0	0	213	56	42	115
cgi3242:chr12:71926456-71927018	chr1	78485059	78485491	intron (NR_102757, intron 1 of 16)	197	Farsb	432	5.09259	74	48	0	0	0	0	0	19	86.3636	12	0	0	0	0	0	18	13	0	0	0	0	0	37	23	0	0	0	0	0	78	22	19	37
cgi15826:chrX:100551596-100551968	chr1	78508403	78508645	5' UTR (NM_026713, exon 2 of 7)	889	Mogat1	242	4.13223	41	28	0	0	0	0	0	9	90	4	0	0	0	0	0	14	12	0	0	0	0	0	18	12	0	0	0	0	0	43	10	14	19
cgi11616:chr5:136108539-136108841	chr1	78654198	78655124	promoter-TSS (NM_001136226)	261	Utp14b	926	9.93521	233	121	2	0.858369	6	10	37.5	89	96.7391	46	1	1.1236	3	2	60	54	26	0	0	0	0	0	90	49	1	1.11111	3	8	27.2727	241	92	56	93
cgi4599:chr14:67528915-67530166	chr1	79668150	79668512	intron (NM_183027, intron 1 of 4)	216	Ap1s3	362	13.2597	140	65	0	0	0	0	0	40	83.3333	17	0	0	0	0	0	39	17	0	0	0	0	0	61	31	0	0	0	0	0	161	48	42	71
cgi15827:chrX:100643076-100643324	chr1	79757827	79758408	intron (NM_027057, intron 1 of 4)	226	Wdfy1	581	18.9329	324	103	0	0	0	0	0	99	90	37	0	0	0	0	0	74	28	0	0	0	0	0	151	38	0	0	0	0	0	362	110	84	168
cgi10370:chr4:129219542-129220196	chr1	79772559	79772961	exon (NM_001081210, exon 1 of 4)	167	Mrpl44	402	1.49254	33	18	0	0	0	0	0	6	100	2	0	0	0	0	0	9	3	0	0	0	0	0	18	13	0	0	0	0	0	33	6	9	18
cgi1310:chr10:80297095-80298787	chr1	79854769	79855581	promoter-TSS (NM_009255)	65	Serpine2	812	19.9507	456	309	5	1.09649	18	112	13.8462	153	94.4444	103	5	3.26797	18	112	13.8462	114	77	0	0	0	0	0	189	129	0	0	0	0	0	473	162	118	193
cgi9506:chr3:107989072-107989654	chr1	80754647	80755360	exon (NM_175291, exon 1 of 56)	124	Dock10	713	5.8906	62	0	0	0	0	0	0	19	45.2381	0	0	0	0	0	0	16	0	0	0	0	0	0	27	0	0	0	0	0	0	144	42	43	59
cgi14286:chr8:87500071-87502810	chr1	82279759	82280133	intron (NM_010570, intron 1 of 1)	8068	Irs1	374	14.4385	217	99	0	0	0	0	0	50	92.5926	26	0	0	0	0	0	51	23	0	0	0	0	0	116	50	0	0	0	0	0	231	54	55	122
cgi2511:chr11:96777431-96778117	chr1	82286771	82288397	5' UTR (NM_010570, exon 1 of 2)	430	Irs1	1626	5.04305	240	116	1	0.416667	4	40	9.09091	72	87.8049	41	1	1.38889	4	40	9.09091	58	28	0	0	0	0	0	110	47	0	0	0	0	0	265	82	62	121
cgi2880:chr11:118109002-118110292	chr1	82313021	82313491	intron (NM_029777, intron 1 of 6)	102	Rhbdd1	470	14.8936	164	101	1	0.609756	2	3	40	61	87.1429	35	1	1.63934	2	3	40	37	22	0	0	0	0	0	66	44	0	0	0	0	0	189	70	42	77
cgi11289:chr5:108863013-108863521	chr1	82721368	82721756	promoter-TSS (NM_029409)	69	Mff	388	9.79381	128	60	0	0	0	0	0	37	97.3684	11	0	0	0	0	0	30	14	0	0	0	0	0	61	35	0	0	0	0	0	132	38	32	62
cgi2053:chr11:62352004-62352939	chr1	82835904	82836895	exon (NM_010472, exon 1 of 13)	342	Agfg1	991	18.9707	486	236	2	0.411523	8	80	9.09091	167	88.8298	68	2	1.1976	8	80	9.09091	108	46	0	0	0	0	0	211	122	0	0	0	0	0	551	188	126	237
cgi12836:chr7:26164865-26165161	chr1	84280892	84281187	5' UTR (NM_001003948, exon 1 of 3)	180	Pid1	295	19.661	171	152	2	1.16959	10	88	10.2041	55	94.8276	48	2	3.63636	10	88	10.2041	56	49	0	0	0	0	0	60	55	0	0	0	0	0	187	58	60	69
cgi12177:chr6:83074897-83075198	chr1	84692074	84692320	promoter-TSS (NR_039588)	-217	Mir5126	246	9.7561	92	79	0	0	0	0	0	23	95.8333	19	0	0	0	0	0	30	24	0	0	0	0	0	39	36	0	0	0	0	0	95	24	31	40
cgi4728:chr14:119253811-119254259	chr1	84835030	84836875	promoter-TSS (NM_133975)	-74	Trip12	1845	14.0921	771	305	0	0	0	0	0	216	83.0769	71	0	0	0	0	0	179	75	0	0	0	0	0	376	159	0	0	0	0	0	922	260	211	451
cgi6523:chr17:57170557-57171350	chr1	84931148	84931629	intron (NM_027921, intron 1 of 4)	269	Slc16a14	481	10.8108	112	10	0	0	0	0	0	40	76.9231	7	0	0	0	0	0	26	2	0	0	0	0	0	46	1	0	0	0	0	0	153	52	35	66
cgi3244:chr12:72069311-72069674	chr1	87689903	87691066	intron (NM_133781, intron 1 of 8)	463	Cab39	1163	11.35	335	252	0	0	0	0	0	114	86.3636	81	0	0	0	0	0	73	52	0	0	0	0	0	148	119	0	0	0	0	0	383	132	82	169
cgi2228:chr11:75401475-75402111	chr1	87791050	87791481	exon (NM_022417, exon 1 of 6)	181	Itm2c	431	12.065	148	58	0	0	0	0	0	46	88.4615	20	0	0	0	0	0	44	13	0	0	0	0	0	58	25	0	0	0	0	0	168	52	53	63
cgi14593:chr8:124793057-124793428	chr1	87914865	87915411	Intergenic	-3379	Spata3	546	16.1172	251	121	6	2.39044	16	27	37.2093	81	92.0455	42	6	7.40741	16	27	37.2093	76	27	0	0	0	0	0	94	52	0	0	0	0	0	277	88	83	106
cgi11269:chr5:107124940-107125835	chr1	87942432	87943158	exon (NM_001144993, exon 1 of 3)	357	2810459M11Rik	726	21.2121	390	240	1	0.25641	3	9	25	150	97.4026	86	1	0.666667	3	9	25	112	74	0	0	0	0	0	128	80	0	0	0	0	0	394	154	112	128
cgi523:chr1:134921663-134921996	chr1	87961034	87961743	intron (NM_027357, intron 1 of 24)	195	Psmd1	709	12.1298	310	197	1	0.322581	3	2	60	70	81.3953	43	1	1.42857	3	2	60	86	54	0	0	0	0	0	154	100	0	0	0	0	0	379	86	100	193
cgi14859:chr9:40608749-40609797	chr1	88051184	88051616	promoter-TSS (NM_030184)	10	Armc9	432	16.6667	258	179	0	0	0	0	0	66	91.6667	44	0	0	0	0	0	55	42	0	0	0	0	0	137	93	0	0	0	0	0	274	72	60	142
cgi8089:chr2:51828265-51828515	chr1	88199716	88200559	intron (NM_145222, intron 1 of 1)	342	B3gnt7	843	15.4211	354	115	11	3.10734	220	861	20.3515	89	68.4615	29	10	11.236	99	858	10.3448	86	25	0	0	0	0	0	179	61	1	0.558659	121	3	97.5806	498	130	119	249
cgi5615:chr16:21333306-21333575	chr1	88255187	88256582	promoter-TSS (NR_015507)	145	Ncl	1395	12.3297	403	224	0	0	0	0	0	138	80.2326	84	0	0	0	0	0	78	45	0	0	0	0	0	187	95	0	0	0	0	0	511	172	96	243
cgi62:chr1:20880516-20880892	chr1	88330877	88331442	Intergenic	8256	1700019O17Rik	565	16.2832	269	173	0	0	0	0	0	72	78.2609	46	0	0	0	0	0	79	49	0	0	0	0	0	118	78	0	0	0	0	0	363	92	101	170
cgi13258:chr7:86854939-86855405	chr1	88338568	88339729	Intergenic	16245	1700019O17Rik	1161	7.40741	226	180	1	0.442478	3	13	18.75	81	94.186	61	1	1.23457	3	13	18.75	53	42	0	0	0	0	0	92	77	0	0	0	0	0	231	86	53	92
cgi12051:chr6:51962222-51962798	chr1	88383789	88384591	Intergenic	-39121	Ptma	802	9.47631	182	108	1	0.549451	5	64	7.24638	73	96.0526	46	1	1.36986	5	64	7.24638	36	26	0	0	0	0	0	73	36	0	0	0	0	0	198	76	39	83
cgi14223:chr8:86090532-86091027	chr1	88400425	88401068	Intergenic	-22564	Ptma	643	14.93	335	156	1	0.298507	2	3	40	89	92.7083	45	1	1.1236	2	3	40	85	33	0	0	0	0	0	161	78	0	0	0	0	0	357	96	91	170
cgi6345:chr17:36294888-36295151	chr1	88421403	88425154	promoter-TSS (NM_008972)	-32	Ptma	3751	14.5028	1405	608	3	0.213523	20	229	8.03213	423	77.7574	192	3	0.70922	20	229	8.03213	315	129	0	0	0	0	0	667	287	0	0	0	0	0	1796	544	389	863
cgi4069:chr13:94444228-94444508	chr1	88478720	88479213	5' UTR (NM_008801, exon 1 of 5)	109	Pde6d	493	17.0385	259	99	1	0.3861	2	2	50	71	84.5238	27	0	0	0	0	0	71	31	0	0	0	0	0	117	41	1	0.854701	2	2	50	327	84	80	163
cgi8581:chr2:132770726-132771339	chr1	88483613	88484042	intron (NM_172974, intron 1 of 6)	153	Cops7b	429	5.12821	40	29	0	0	0	0	0	14	63.6364	7	0	0	0	0	0	11	7	0	0	0	0	0	15	15	0	0	0	0	0	63	22	18	23
cgi1486:chr10:107598639-107599929	chr1	88566188	88567449	intron (NM_010933, intron 1 of 2)	329	Nppc	1261	9.51626	447	328	5	1.11857	13	24	35.1351	110	91.6667	74	4	3.63636	11	19	36.6667	105	77	0	0	0	0	0	232	177	1	0.431034	2	5	28.5714	470	120	109	241
cgi14114:chr8:73328712-73329088	chr1	88600194	88600736	promoter-TSS (NM_153530)	86	Dis3l2	542	12.9151	181	97	2	1.10497	8	62	11.4286	65	92.8571	37	1	1.53846	6	56	9.67742	41	22	0	0	0	0	0	75	38	1	1.33333	2	6	25	207	70	43	94
cgi9388:chr3:95861785-95862055	chr1	88995258	88995515	exon (NM_001081082, exon 11 of 11)	2794	Alpi	257	0.77821	1	0	0	0	0	0	0	1	50	0	0	0	0	0	0	0	0	0	0	0	0	0	0	0	0	0	0	0	0	2	2	0	0
cgi2908:chr11:119251269-119252124	chr1	89050488	89051660	exon (NM_001277925, exon 2 of 18)	1637	Ecel1	1172	10.5802	330	130	5	1.51515	12	46	20.6897	108	87.0968	51	5	4.62963	12	46	20.6897	79	32	0	0	0	0	0	143	47	0	0	0	0	0	377	124	91	162
cgi1208:chr10:78996118-78996659	chr1	89052414	89052695	intron (NM_021306, intron 1 of 17)	156	Ecel1	281	17.7936	146	58	0	0	0	0	0	48	96	16	0	0	0	0	0	47	16	0	0	0	0	0	51	26	0	0	0	0	0	152	50	48	54
cgi8498:chr2:126834348-126834792	chr1	89083150	89083802	exon (NM_027084, exon 10 of 13)	3408	Prss56	652	9.5092	105	39	1	0.952381	2	6	25	40	64.5161	19	1	2.5	2	6	25	26	7	0	0	0	0	0	39	13	0	0	0	0	0	206	62	47	97
cgi10789:chr4:155483941-155484493	chr1	89110392	89110957	5' UTR (NM_001039169, exon 1 of 7)	161	Eif4e2	565	13.0973	188	105	0	0	0	0	0	73	98.6486	40	0	0	0	0	0	45	25	0	0	0	0	0	70	40	0	0	0	0	0	189	74	45	70
cgi15019:chr9:58159463-58160927	chr1	89160782	89161531	exon (NM_028889, exon 1 of 4)	218	Efhd1	749	9.34579	216	142	0	0	0	0	0	64	91.4286	37	0	0	0	0	0	63	41	0	0	0	0	0	89	64	0	0	0	0	0	236	70	68	98
cgi626:chr1:158233249-158233921	chr1	89223398	89224138	intron (NM_001110212, intron 1 of 28)	195	Gigyf2	740	17.8378	357	191	0	0	0	0	0	103	78.0303	53	0	0	0	0	0	87	52	0	0	0	0	0	167	86	0	0	0	0	0	434	132	101	201
cgi12624:chr7:5004395-5004927	chr1	89406116	89407132	intron (NM_001111314, intron 3 of 14)	313	Ngef	1016	12.2047	316	125	1	0.316456	3	2	60	118	95.1613	51	1	0.847458	3	2	60	73	28	0	0	0	0	0	125	46	0	0	0	0	0	328	124	77	127
cgi2538:chr11:97547016-97547319	chr1	89652442	89653237	exon (NM_029846, exon 1 of 18)	254	Atg16l1	795	14.3396	266	229	0	0	0	0	0	100	87.7193	83	0	0	0	0	0	77	68	0	0	0	0	0	89	78	0	0	0	0	0	298	114	83	101
cgi4228:chr14:6169740-6170595	chr1	89749925	89750472	intron (NM_177646, intron 1 of 29)	337	Dgkd	547	24.1316	310	215	0	0	0	0	0	111	84.0909	85	0	0	0	0	0	90	55	0	0	0	0	0	109	75	0	0	0	0	0	371	132	107	132
cgi13551:chr7:133645505-133647335	chr1	89904783	89905176	intron (NM_001033291, intron 1 of 27)	146	Usp40	393	4.07125	61	7	0	0	0	0	0	15	93.75	0	0	0	0	0	0	15	2	0	0	0	0	0	31	5	0	0	0	0	0	62	16	15	31
cgi11179:chr5:89104121-89105493	chr1	90101905	90102374	exon (NM_008299, exon 1 of 1)	183	Dnajb3	469	8.95522	119	101	8	6.72269	23	38	37.7049	41	97.619	35	8	19.5122	23	38	37.7049	32	26	0	0	0	0	0	46	40	0	0	0	0	0	120	42	32	46
cgi2881:chr11:118151175-118151865	chr1	90173789	90174279	promoter-TSS (NM_172505)	98	A730008H23Rik	490	14.2857	174	147	10	5.74713	206	1626	11.2445	61	87.1429	52	10	16.3934	206	1626	11.2445	38	35	0	0	0	0	0	75	60	0	0	0	0	0	210	70	52	88
cgi17:chr1:6431282-6431693	chr1	90597529	90599089	5' UTR (NM_177305, exon 1 of 1)	457	Arl4c	1560	16.5385	663	445	1	0.15083	63	3	95.4545	231	89.5349	150	1	0.4329	63	3	95.4545	173	122	0	0	0	0	0	259	173	0	0	0	0	0	765	258	204	303
cgi3907:chr13:55672064-55672647	chr1	90967012	90967820	intron (NM_133816, intron 1 of 5)	379	Sh3bp4	808	8.16832	208	168	0	0	0	0	0	56	84.8485	49	0	0	0	0	0	56	45	0	0	0	0	0	96	74	0	0	0	0	0	230	66	59	105
cgi12577:chr6:148779727-148780194	chr1	91350944	91352450	5' UTR (NM_178119, exon 1 of 18)	311	Agap1	1506	19.5219	745	564	13	1.74497	462	341	57.5342	280	95.2381	209	12	4.28571	416	335	55.3928	192	151	0	0	0	0	0	273	204	1	0.3663	46	6	88.4615	787	294	197	296
cgi5224:chr15:88906665-88906889	chr1	91476830	91478375	intron (NM_001037136, intron 1 of 16)	102864	4933400F21Rik	1545	18.123	624	367	10	1.60256	30	25	54.5455	228	81.4286	131	10	4.38596	30	25	54.5455	180	107	0	0	0	0	0	216	129	0	0	0	0	0	743	280	209	254
cgi419:chr1:94998158-94998686	chr1	91819427	91819706	Intergenic	8184	Gbx2	279	13.6201	132	44	5	3.78788	15	15	50	32	84.2105	14	5	15.625	15	15	50	33	15	0	0	0	0	0	67	15	0	0	0	0	0	146	38	34	74
cgi3351:chr12:85533619-85535109	chr1	91825232	91825570	exon (NM_010262, exon 2 of 2)	2350	Gbx2	338	10.6509	120	35	6	5	26	8	76.4706	31	86.1111	7	6	19.3548	26	8	76.4706	44	10	0	0	0	0	0	45	18	0	0	0	0	0	140	36	48	56
cgi5451:chr16:4419637-4420698	chr1	91826658	91827973	exon (NM_010262, exon 1 of 2)	435	Gbx2	1315	21.749	667	232	5	0.749625	177	637	21.7445	231	80.7692	80	4	1.7316	59	625	8.62573	186	62	0	0	0	0	0	250	90	1	0.4	118	12	90.7692	840	286	227	327
cgi7056:chr18:67959562-67960035	chr1	91838165	91838784	Intergenic	-10724	Gbx2	619	5.81583	106	27	7	6.60377	26	21	55.3191	27	75	7	7	25.9259	26	21	55.3191	27	6	0	0	0	0	0	52	14	0	0	0	0	0	155	36	38	81
cgi6480:chr17:56148494-56149030	chr1	91864811	91865366	exon (NM_139152, exon 4 of 6)	-37338	Gbx2	555	12.6126	105	60	0	0	0	0	0	54	77.1429	28	0	0	0	0	0	23	14	0	0	0	0	0	28	18	0	0	0	0	0	136	70	32	34
cgi7057:chr18:68092666-68093922	chr1	91888739	91889052	intron (NM_139152, intron 3 of 5)	22256	Asb18	313	15.3355	104	32	10	9.61538	145	13	91.7722	36	75	10	10	27.7778	145	13	91.7722	18	6	0	0	0	0	0	50	16	0	0	0	0	0	146	48	30	68
cgi8843:chr2:165058933-165060592	chr1	91889509	91889777	exon (NM_139152, exon 3 of 6)	21509	Asb18	268	7.46269	41	12	4	9.7561	19	1	95	12	60	4	4	33.3333	19	1	95	14	5	0	0	0	0	0	15	3	0	0	0	0	0	67	20	19	28
cgi5930:chr17:6579561-6579780	chr1	92499752	92500285	promoter-TSS (NM_133805)	19	Cops8	533	15.3846	199	58	1	0.502513	7	37	15.9091	65	79.2683	18	1	1.53846	7	37	15.9091	48	15	0	0	0	0	0	86	25	0	0	0	0	0	238	82	53	103
cgi3883:chr13:54867225-54867750	chr1	92895095	92895719	exon (NM_001111312, exon 1 of 13)	103	Lrrfip1	624	23.3974	326	116	0	0	0	0	0	124	84.9315	33	0	0	0	0	0	83	26	0	0	0	0	0	119	57	0	0	0	0	0	407	146	100	161
cgi6494:chr17:56442648-56443926	chr1	92949206	92949779	promoter-TSS (NM_008515)	-528	Lrrfip1	573	8.37696	203	116	2	0.985222	4	6	40	37	77.0833	18	2	5.40541	4	6	40	58	34	0	0	0	0	0	108	64	0	0	0	0	0	237	48	65	124
cgi1129:chr10:67442191-67442854	chr1	93146869	93147430	intron (NM_026454, intron 1 of 9)	254	Ube2f	561	20.3209	274	210	0	0	0	0	0	111	97.3684	82	0	0	0	0	0	77	58	0	0	0	0	0	86	70	0	0	0	0	0	279	114	77	88
cgi7059:chr18:69357848-69358413	chr1	93194473	93195371	promoter-TSS (NM_016717)	7	Scly	898	8.90869	232	111	0	0	0	0	0	60	75	36	0	0	0	0	0	59	24	0	0	0	0	0	113	51	0	0	0	0	0	331	80	80	171
cgi14485:chr8:112889338-112889543	chr1	93241035	93242394	exon (NM_001033292, exon 9 of 9)	-5935	Klhl30	1359	10.4489	538	384	41	7.62082	494	528	48.3366	131	92.2535	91	40	30.5344	488	523	48.269	164	115	1	0.609756	6	5	54.5455	243	178	0	0	0	0	0	604	142	185	277
cgi13104:chr7:52632089-52632646	chr1	93262881	93263329	promoter-TSS (NM_173395)	98	Fam132b	448	4.01786	43	37	6	13.9535	122	264	31.6062	17	94.4444	13	6	35.2941	122	264	31.6062	14	12	0	0	0	0	0	12	12	0	0	0	0	0	44	18	14	12
cgi15969:chrX:159266522-159267674	chr1	93294675	93295644	intron (NM_023343, intron 1 of 11)	200	Ilkap	969	10.1135	325	97	0	0	0	0	0	88	89.7959	26	0	0	0	0	0	88	28	0	0	0	0	0	149	43	0	0	0	0	0	369	98	97	174
cgi7205:chr19:4989710-4990055	chr1	93308958	93309957	intron (NM_019479, intron 2 of 3)	341	Hes6	999	14.4144	379	203	8	2.11082	109	896	10.8458	107	74.3056	63	7	6.54206	104	894	10.4208	99	51	0	0	0	0	0	173	89	1	0.578035	5	2	71.4286	497	144	125	228
cgi14449:chr8:109416909-109417810	chr1	93310791	93311019	Intergenic	-1106	Hes6	228	11.4035	82	40	1	1.21951	3	1	75	24	92.3077	11	1	4.16667	3	1	75	27	12	0	0	0	0	0	31	17	0	0	0	0	0	84	26	27	31
cgi6840:chr18:36079704-36080235	chr1	93355577	93356311	promoter-TSS (NM_011066)	-39	Per2	734	13.8965	192	55	0	0	0	0	0	77	75.4902	18	0	0	0	0	0	48	15	0	0	0	0	0	67	22	0	0	0	0	0	243	102	57	84
cgi1445:chr10:90586173-90586938	chr1	93391042	93391486	promoter-TSS (NM_028718)	19	Traf3ip1	444	23.4234	258	157	1	0.387597	2	6	25	96	92.3077	55	1	1.04167	2	6	25	60	39	0	0	0	0	0	102	63	0	0	0	0	0	276	104	64	108
cgi11988:chr6:47613757-47614538	chr1	93436895	93437649	promoter-TSS (NM_023046)	130	Asb1	754	6.89655	168	65	0	0	0	0	0	50	96.1538	16	0	0	0	0	0	43	21	0	0	0	0	0	75	28	0	0	0	0	0	170	52	43	75
cgi4961:chr15:75543698-75543930	chr1	93697464	93699258	exon (NM_007855, exon 1 of 2)	307	Twist2	1794	7.24638	381	224	4	1.04987	13	7	65	107	82.3077	59	4	3.73832	13	7	65	90	58	0	0	0	0	0	184	107	0	0	0	0	0	461	130	106	225
cgi10734:chr4:152806693-152806949	chr1	94076198	94077651	Intergenic	-31955	Hdac4	1453	13.4893	533	339	3	0.562852	15	145	9.375	194	98.9796	116	3	1.54639	15	145	9.375	142	89	0	0	0	0	0	197	134	0	0	0	0	0	535	196	142	197
cgi14680:chr9:7763788-7764494	chr1	94370038	94370541	promoter-TSS (NM_024197)	45	Ndufa10	503	14.7117	188	126	0	0	0	0	0	68	91.8919	44	0	0	0	0	0	45	28	0	0	0	0	0	75	54	0	0	0	0	0	199	74	48	77
cgi8983:chr2:180882391-180882878	chr1	94538304	94538622	promoter-TSS (NR_028108)	62	Myeov2	318	11.9497	69	0	0	0	0	0	0	22	57.8947	0	0	0	0	0	0	16	0	0	0	0	0	0	31	0	0	0	0	0	0	139	38	26	75
cgi2972:chr12:3365112-3365428	chr1	94727824	94728130	promoter-TSS (NM_016696)	-286	Gpc1	306	15.0327	169	110	0	0	0	0	0	40	86.9565	30	0	0	0	0	0	38	22	0	0	0	0	0	91	58	0	0	0	0	0	209	46	48	115
cgi1762:chr11:21903784-21904054	chr1	94728264	94729442	intron (NM_016696, intron 1 of 8)	590	Gpc1	1178	13.5823	454	257	4	0.881057	24	331	6.76056	143	89.375	92	4	2.7972	24	331	6.76056	124	71	0	0	0	0	0	187	94	0	0	0	0	0	516	160	136	220
cgi6116:chr17:26380815-26381331	chr1	94745012	94745360	intron (NM_016696, intron 1 of 8)	-1769	Mir149	348	4.02299	48	31	6	12.5	24	8	75	11	78.5714	7	6	54.5455	24	8	75	19	13	0	0	0	0	0	18	11	0	0	0	0	0	54	14	21	19
cgi12443:chr6:124364642-124365211	chr1	94803550	94804169	exon (NM_175118, exon 1 of 2)	294	Dusp28	619	3.55412	77	54	0	0	0	0	0	21	95.4545	14	0	0	0	0	0	19	10	0	0	0	0	0	37	30	0	0	0	0	0	78	22	19	37
cgi5866:chr16:92695803-92696061	chr1	94807088	94808104	exon (NM_181405, exon 1 of 11)	194	Rnpepl1	1016	23.0315	509	240	2	0.392927	4	9	30.7692	186	79.4872	106	2	1.07527	4	9	30.7692	144	66	0	0	0	0	0	179	68	0	0	0	0	0	638	234	175	229
cgi2882:chr11:118216248-118216922	chr1	94830839	94831525	non-coding (NR_015525, exon 2 of 2)	197	Capn10	686	10.2041	176	87	0	0	0	0	0	61	87.1429	31	0	0	0	0	0	41	20	0	0	0	0	0	74	36	0	0	0	0	0	208	70	47	91
cgi14342:chr8:94984196-94984978	chr1	94998158	94998686	promoter-TSS (NM_008440)	20	Kif1a	528	7.57576	146	63	0	0	0	0	0	37	92.5	17	0	0	0	0	0	40	19	0	0	0	0	0	69	27	0	0	0	0	0	161	40	43	78
cgi8006:chr2:33226790-33227248	chr1	95073175	95073508	Intergenic	-15817	2310007B03Rik	333	20.4204	137	68	4	2.91971	11	31	26.1905	47	69.1176	19	4	8.51064	11	31	26.1905	33	18	0	0	0	0	0	57	31	0	0	0	0	0	231	68	53	110
cgi7452:chr19:32830472-32832836	chr1	95132279	95133084	exon (NM_172463, exon 1 of 31)	208	Sned1	805	17.3913	301	136	0	0	0	0	0	102	72.8571	48	0	0	0	0	0	81	41	0	0	0	0	0	118	47	0	0	0	0	0	384	140	98	146
cgi12181:chr6:83111756-83112529	chr1	95202282	95202538	promoter-TSS (NM_178051)	37	Mterfd2	256	9.375	91	81	0	0	0	0	0	23	95.8333	21	0	0	0	0	0	23	20	0	0	0	0	0	45	40	0	0	0	0	0	92	24	23	45
cgi25:chr1:9838247-9838611	chr1	95239138	95240669	promoter-TSS (NM_080850)	-318	Ppp1r7	1531	9.66688	503	238	0	0	0	0	0	130	87.8378	60	0	0	0	0	0	124	60	0	0	0	0	0	249	118	0	0	0	0	0	619	148	150	321
cgi6117:chr17:26389773-26390545	chr1	95341509	95342343	intron (NM_133808, intron 1 of 27)	33459	Hdlbp	834	20.1439	404	215	3	0.742574	24	38	38.7097	132	78.5714	65	2	1.51515	15	37	28.8462	110	52	0	0	0	0	0	162	98	1	0.617284	9	1	90	514	168	130	216
cgi14224:chr8:86118298-86118650	chr1	95374804	95376034	promoter-TSS (NM_001159719)	-34	Hdlbp	1230	7.80488	350	206	0	0	0	0	0	89	92.7083	54	0	0	0	0	0	75	44	0	0	0	0	0	186	108	0	0	0	0	0	370	96	79	195
cgi9563:chr3:122431834-122433685	chr1	95408354	95408631	promoter-TSS (NM_145519)	-188	Farp2	277	4.33213	16	16	0	0	0	0	0	5	41.6667	5	0	0	0	0	0	4	4	0	0	0	0	0	7	7	0	0	0	0	0	30	12	7	11
cgi10719:chr4:151533804-151534616	chr1	95531679	95532555	intron (NM_021537, intron 1 of 11)	187	Stk25	876	12.3288	333	234	3	0.900901	20	218	8.40336	107	99.0741	68	2	1.86916	17	216	7.29614	83	59	0	0	0	0	0	143	107	1	0.699301	3	2	60	338	108	84	146
cgi5246:chr15:89354376-89354713	chr1	95582032	95583211	intron (NM_016778, intron 1 of 4)	351	Bok	1179	15.4368	459	214	0	0	0	0	0	148	81.3187	67	0	0	0	0	0	104	46	0	0	0	0	0	207	101	0	0	0	0	0	569	182	128	259
cgi2698:chr11:103224452-103224725	chr1	95650444	95651925	promoter-TSS (NM_174874)	230	Thap4	1481	15.6651	582	331	3	0.515464	26	409	5.97701	203	87.5	105	3	1.47783	26	409	5.97701	146	86	0	0	0	0	0	233	140	0	0	0	0	0	662	232	170	260
cgi5296:chr15:98364084-98364920	chr1	95698268	95698755	promoter-TSS (NM_001105667)	-1	Dtymk	487	9.85626	123	70	0	0	0	0	0	39	81.25	21	0	0	0	0	0	39	25	0	0	0	0	0	45	24	0	0	0	0	0	155	48	44	63
cgi8469:chr2:122060246-122060613	chr1	95700055	95700968	promoter-TSS (NM_025454)	-30	Ing5	913	12.4863	219	125	0	0	0	0	0	74	64.9123	31	0	0	0	0	0	55	39	0	0	0	0	0	90	55	0	0	0	0	0	342	114	89	139
cgi12838:chr7:26207837-26208060	chr1	97210096	97210823	exon (NM_026321, exon 1 of 3)	255	Fam174a	727	7.97799	191	102	2	1.04712	5	3	62.5	55	94.8276	29	0	0	0	0	0	56	31	0	0	0	0	0	80	42	2	2.5	5	3	62.5	194	58	56	80
cgi8118:chr2:61549620-61550020	chr1	97563943	97564345	promoter-TSS (NM_009183)	27	St8sia4	402	5.47264	57	35	0	0	0	0	0	15	68.1818	10	0	0	0	0	0	20	12	0	0	0	0	0	22	13	0	0	0	0	0	74	22	22	30
cgi15440:chr9:113935742-113935971	chr1	98768722	98769006	promoter-TSS (NM_172658)	-116	Slco4c1	284	11.2676	129	91	6	4.65116	17	57	22.973	29	90.625	16	6	20.6897	17	57	22.973	35	22	0	0	0	0	0	65	53	0	0	0	0	0	132	32	35	65
cgi3683:chr13:23646822-23647460	chr1	99557261	99558855	intron (NM_133825, intron 1 of 2)	537	D1Ertd622e	1594	21.079	805	372	1	0.124224	2	4	33.3333	287	85.4167	139	0	0	0	0	0	200	90	0	0	0	0	0	318	143	1	0.314465	2	4	33.3333	976	336	234	406
cgi3853:chr13:51943394-51943621	chr1	99666110	99667267	promoter-TSS (NM_173760)	-20	Ppip5k2	1157	5.18583	188	104	0	0	0	0	0	51	85	25	0	0	0	0	0	50	31	0	0	0	0	0	87	48	0	0	0	0	0	217	60	53	104
cgi2423:chr11:89160568-89160770	chr1	99873512	99873832	5' UTR (NM_013626, exon 2 of 26)	70698	B230216N24Rik	320	15.625	123	97	1	0.813008	2	5	28.5714	44	88	35	1	2.27273	2	5	28.5714	34	25	0	0	0	0	0	45	37	0	0	0	0	0	130	50	35	45
cgi13386:chr7:107685484-107685755	chr1	99991625	99992468	intron (NM_013626, intron 1 of 25)	162	Pam	843	13.7604	346	240	1	0.289017	8	83	8.79121	109	93.9655	66	1	0.917431	8	83	8.79121	93	69	0	0	0	0	0	144	105	0	0	0	0	0	356	116	94	146
cgi12184:chr6:83275881-83276387	chr1	106890486	106891033	exon (NM_011800, exon 12 of 12)	225364	Cdh20	547	4.38757	94	67	8	8.51064	22	16	57.8947	23	95.8333	16	8	34.7826	22	16	57.8947	29	20	0	0	0	0	0	42	31	0	0	0	0	0	95	24	29	42
cgi13977:chr8:47085102-47085721	chr1	107252540	107253475	5' UTR (NM_178779, exon 1 of 3)	279	Rnf152	935	10.6952	402	144	1	0.248756	2	3	40	93	93	34	0	0	0	0	0	122	39	0	0	0	0	0	187	71	1	0.534759	2	3	40	442	100	126	216
cgi8709:chr2:154438852-154439704	chr1	107560404	107561224	promoter-TSS (NM_013784)	376	2310035C23Rik	820	11.2195	245	150	0	0	0	0	0	57	61.9565	39	0	0	0	0	0	66	39	0	0	0	0	0	122	72	0	0	0	0	0	348	92	87	169
cgi15487:chr9:120019421-120020014	chr1	107886457	107888331	exon (NM_001122676, exon 1 of 14)	411	Zcchc2	1874	14.0875	678	475	0	0	0	0	0	239	90.5303	161	0	0	0	0	0	163	118	0	0	0	0	0	276	196	0	0	0	0	0	765	264	186	315
cgi1289:chr10:80023682-80024632	chr1	107890351	107890615	intron (NM_001122675, intron 1 of 12)	3500	Zcchc2	264	14.3939	99	73	0	0	0	0	0	36	94.7368	27	0	0	0	0	0	27	22	0	0	0	0	0	36	24	0	0	0	0	0	101	38	27	36
cgi48:chr1:16094847-16096372	chr1	108068007	108069907	promoter-TSS (NR_040630)	511	Phlpp1	1900	20.2105	872	482	3	0.344037	21	275	7.09459	318	82.8125	186	3	0.943396	21	275	7.09459	236	115	0	0	0	0	0	318	181	0	0	0	0	0	1027	384	283	360
cgi13802:chr8:4275697-4275947	chr1	108609071	108609524	exon (NM_177410, exon 1 of 1)	1569	Bcl2	453	6.62252	145	62	3	2.06897	10	10	50	28	93.3333	10	3	10.7143	10	10	50	41	19	0	0	0	0	0	76	33	0	0	0	0	0	165	30	45	90
cgi4322:chr14:26197683-26198071	chr1	108610234	108610809	5' UTR (NM_177410, exon 1 of 1)	345	Bcl2	575	10.7826	160	53	0	0	0	0	0	52	83.871	14	0	0	0	0	0	43	14	0	0	0	0	0	65	25	0	0	0	0	0	201	62	57	82
cgi2848:chr11:116359978-116360257	chr1	108655925	108656479	exon (NM_027534, exon 1 of 10)	117	Kdsr	554	15.5235	278	121	0	0	0	0	0	75	87.2093	31	0	0	0	0	0	75	34	0	0	0	0	0	128	56	0	0	0	0	0	323	86	85	152
cgi10813:chr5:8056391-8056751	chr1	108692820	108693358	5' UTR (NM_009190, exon 1 of 11)	213	Vps4b	538	13.0112	262	175	0	0	0	0	0	69	98.5714	45	0	0	0	0	0	71	53	0	0	0	0	0	122	77	0	0	0	0	0	263	70	71	122
cgi8770:chr2:158436480-158437350	chr1	111879010	111879805	promoter-TSS (NM_172853)	-906	Cdh7	795	2.26415	66	0	0	0	0	0	0	11	61.1111	0	0	0	0	0	0	12	0	0	0	0	0	0	43	0	0	0	0	0	0	127	18	21	88
cgi1171:chr10:75905041-75905836	chr1	113761064	113761573	5' UTR (NM_001081316, exon 1 of 2)	176	Dsel	509	17.2888	288	159	0	0	0	0	0	85	96.5909	49	0	0	0	0	0	72	43	0	0	0	0	0	131	67	0	0	0	0	0	309	88	76	145
cgi8454:chr2:121096763-121097287	chr1	114313112	114313528	Intergenic	-551825	Dsel	416	4.80769	71	59	0	0	0	0	0	13	65	8	0	0	0	0	0	21	17	0	0	0	0	0	37	34	0	0	0	0	0	93	20	28	45
cgi11858:chr6:13557564-13558141	chr1	120207575	120208110	promoter-TSS (NM_011650)	-134	Tsn	535	15.3271	222	172	0	0	0	0	0	79	96.3415	61	0	0	0	0	0	53	41	0	0	0	0	0	90	70	0	0	0	0	0	227	82	54	91
cgi12186:chr6:83317996-83318468	chr1	120285337	120285582	promoter-TSS (NM_029709)	-175	Clasp1	245	9.79592	66	54	0	0	0	0	0	23	95.8333	19	0	0	0	0	0	17	13	0	0	0	0	0	26	22	0	0	0	0	0	67	24	17	26
cgi3417:chr12:99812742-99813589	chr1	120285797	120286295	5' UTR (NM_029709, exon 1 of 37)	411	Clasp1	498	10.0402	194	96	0	0	0	0	0	43	86	19	0	0	0	0	0	53	31	0	0	0	0	0	98	46	0	0	0	0	0	216	50	57	109
cgi5455:chr16:4586601-4587001	chr1	120355855	120356371	promoter-TSS (NR_027901)	-271	2900060B14Rik	516	5.03876	89	14	0	0	0	0	0	21	80.7692	3	0	0	0	0	0	25	3	0	0	0	0	0	43	8	0	0	0	0	0	115	26	32	57
cgi4192:chr13:117494387-117494691	chr1	120524399	120524859	exon (NM_023755, exon 1 of 15)	107	Tfcp2l1	460	16.5217	226	161	2	0.884956	5	23	17.8571	64	84.2105	48	2	3.125	5	23	17.8571	57	32	0	0	0	0	0	105	81	0	0	0	0	0	283	76	72	135
cgi6591:chr17:73268678-73268939	chr1	120949976	120950360	promoter-TSS (NM_001081125)	28	Gli2	384	15.625	159	51	0	0	0	0	0	46	76.6667	12	0	0	0	0	0	42	15	0	0	0	0	0	71	24	0	0	0	0	0	193	60	46	87
cgi2983:chr12:4775705-4776249	chr1	121316872	121319454	5' UTR (NM_008381, exon 1 of 2)	662	Inhbb	2582	15.7242	1074	666	6	0.558659	22	34	39.2857	353	86.9458	223	5	1.41643	20	31	39.2157	272	169	0	0	0	0	0	449	274	1	0.222717	2	3	40	1268	406	324	538
cgi6269:chr17:34164587-34165134	chr1	121401000	121401574	promoter-TSS (NM_022327)	72	Ralb	574	8.7108	136	58	0	0	0	0	0	39	78	11	0	0	0	0	0	39	18	0	0	0	0	0	58	29	0	0	0	0	0	205	50	43	112
cgi3889:chr13:55201180-55201614	chr1	121422403	121423055	promoter-TSS (NM_146103)	-2	Tmem185b	652	19.3252	337	138	4	1.18694	15	21	41.6667	107	84.9206	46	4	3.73832	15	21	41.6667	88	34	0	0	0	0	0	142	58	0	0	0	0	0	372	126	94	152
cgi13265:chr7:87170026-87170429	chr1	121544931	121545632	intron (NM_145506, intron 1 of 24)	295	Epb4.1l5	701	21.9686	424	323	4	0.943396	12	26	31.5789	145	94.1558	107	2	1.37931	8	18	30.7692	78	59	0	0	0	0	0	201	157	2	0.995025	4	8	33.3333	457	154	86	217
cgi2233:chr11:75546140-75547174	chr1	121733337	121734331	promoter-TSS (NM_019933)	-186	Ptpn4	994	5.23139	154	88	0	0	0	0	0	46	88.4615	30	0	0	0	0	0	26	16	0	0	0	0	0	82	42	0	0	0	0	0	177	52	32	93
cgi11182:chr5:89315590-89316775	chr1	121809731	121809988	promoter-TSS (NM_175106)	-115	Tmem177	257	16.3424	136	31	0	0	0	0	0	41	97.619	15	0	0	0	0	0	34	8	0	0	0	0	0	61	8	0	0	0	0	0	150	42	38	70
cgi10931:chr5:31394950-31396025	chr1	121970257	121970508	promoter-TSS (NM_019432)	-26	Tmem37	251	22.3108	173	83	6	3.46821	21	20	51.2195	55	98.2143	26	6	10.9091	21	20	51.2195	49	23	0	0	0	0	0	69	34	0	0	0	0	0	182	56	52	74
cgi10418:chr4:132194743-132195263	chr1	122017495	122017857	promoter-TSS (NM_028439)	-3	Dbi	362	11.0497	141	83	0	0	0	0	0	40	100	25	0	0	0	0	0	38	20	0	0	0	0	0	63	38	0	0	0	0	0	142	40	39	63
cgi5489:chr16:10395148-10395384	chr1	122237038	122238458	exon (NM_207233, exon 1 of 2)	589	C1ql2	1420	13.0986	577	320	3	0.519931	9	10	47.3684	150	80.6452	77	2	1.33333	7	8	46.6667	169	102	1	0.591716	2	2	50	258	141	0	0	0	0	0	676	186	190	300
cgi10419:chr4:132324237-132324765	chr1	122238945	122239216	exon (NM_207233, exon 2 of 2)	1922	C1ql2	271	4.42804	32	0	0	0	0	0	0	12	100	0	0	0	0	0	0	4	0	0	0	0	0	0	16	0	0	0	0	0	0	32	12	4	16
cgi2234:chr11:75608465-75609760	chr1	122499421	122500567	exon (NM_010133, exon 1 of 2)	930	En1	1146	11.3438	387	183	8	2.06718	24	33	42.1053	115	88.4615	56	8	6.95652	24	33	42.1053	120	52	0	0	0	0	0	152	75	0	0	0	0	0	433	130	134	169
cgi14123:chr8:73397173-73397456	chr1	122503484	122503862	exon (NM_010133, exon 2 of 2)	4609	En1	378	3.7037	66	58	2	3.0303	4	10	28.5714	13	92.8571	11	1	7.69231	2	4	33.3333	18	18	0	0	0	0	0	35	29	1	2.85714	2	6	25	67	14	18	35
cgi10420:chr4:132352190-132352392	chr1	123074486	123074772	Intergenic	90647	B230209K01Rik	286	10.4895	91	43	3	3.2967	9	26	25.7143	30	100	18	3	10	9	26	25.7143	21	8	0	0	0	0	0	40	17	0	0	0	0	0	93	30	22	41
cgi13560:chr7:133952491-133952898	chr1	123224231	123224720	promoter-TSS (NM_001271531)	125	Insig2	489	16.3599	254	123	0	0	0	0	0	75	93.75	38	0	0	0	0	0	71	40	0	0	0	0	0	108	45	0	0	0	0	0	286	80	78	128
cgi10421:chr4:132398977-132399301	chr1	123327568	123327782	promoter-TSS (NM_029955)	31	Ccdc93	214	1.86916	11	10	0	0	0	0	0	4	100	3	0	0	0	0	0	3	3	0	0	0	0	0	4	4	0	0	0	0	0	11	4	3	4
cgi3563:chr12:114067064-114067958	chr1	123464170	123464658	exon (NM_025860, exon 1 of 13)	143	Ddx18	488	2.86885	51	43	1	1.96078	2	2	50	12	85.7143	12	1	8.33333	2	2	50	13	11	0	0	0	0	0	26	20	0	0	0	0	0	53	14	13	26
cgi15311:chr9:104164614-104165518	chr1	125942029	125942710	promoter-TSS (NM_199021)	-234	Dpp10	681	3.23054	48	11	0	0	0	0	0	20	90.9091	8	0	0	0	0	0	13	2	0	0	0	0	0	15	1	0	0	0	0	0	50	22	13	15
cgi58:chr1:19199837-19200148	chr1	127331752	127332553	5' UTR (NM_023735, exon 1 of 12)	151	Actr3	801	17.2285	353	141	1	0.283286	2	3	40	110	79.7101	62	1	0.909091	2	3	40	92	35	0	0	0	0	0	151	44	0	0	0	0	0	467	138	115	214
cgi14622:chr8:125842248-125842518	chr1	127456967	127457923	promoter-TSS (NM_028787)	-148	Slc35f5	956	10.4603	438	157	1	0.228311	2	4	33.3333	92	92	26	1	1.08696	2	4	33.3333	117	47	0	0	0	0	0	229	84	0	0	0	0	0	476	100	129	247
cgi3184:chr12:56921500-56922224	chr1	127808026	127808826	exon (NM_145100, exon 1 of 3)	365	Lypd1	800	9.25	207	126	0	0	0	0	0	64	86.4865	42	0	0	0	0	0	55	35	0	0	0	0	0	88	49	0	0	0	0	0	234	74	64	96
cgi12746:chr7:19872159-19872360	chr1	128389275	128389517	5' UTR (NM_172484, exon 1 of 15)	108	Nckap5	242	8.26446	107	81	3	2.80374	6	13	31.5789	19	95	12	3	15.7895	6	13	31.5789	26	17	0	0	0	0	0	62	52	0	0	0	0	0	108	20	26	62
cgi968:chr10:34001864-34002557	chr1	129101496	129102228	5' UTR (NM_145128, exon 1 of 18)	299	Mgat5	732	5.7377	41	0	0	0	0	0	0	13	30.9524	0	0	0	0	0	0	9	0	0	0	0	0	0	19	0	0	0	0	0	0	145	42	33	70
cgi6469:chr17:54437845-54438184	chr1	129573806	129574714	5' UTR (NM_028135, exon 1 of 8)	338	Tmem163	908	14.978	321	90	2	0.623053	33	402	7.58621	105	77.2059	27	2	1.90476	33	402	7.58621	77	21	0	0	0	0	0	139	42	0	0	0	0	0	411	136	94	181
cgi12821:chr7:25964372-25965004	chr1	129670496	129671437	promoter-TSS (NR_045298)	226	Ccnt2	941	8.28905	253	212	1	0.395257	8	92	8	74	94.8718	61	1	1.35135	8	92	8	47	42	0	0	0	0	0	132	109	0	0	0	0	0	258	78	48	132
cgi7075:chr18:74375640-74376250	chr1	129765265	129765658	intron (NM_178690, intron 1 of 23)	112	Rab3gap1	393	5.08906	37	5	0	0	0	0	0	15	75	1	0	0	0	0	0	7	0	0	0	0	0	0	15	4	0	0	0	0	0	48	20	8	20
cgi9831:chr4:42043283-42044225	chr1	129935111	129935357	intron (NM_001285945, intron 4 of 20)	63814	Zranb3	246	17.8862	1	0	0	0	0	0	0	1	2.27273	0	0	0	0	0	0	0	0	0	0	0	0	0	0	0	0	0	0	0	0	136	44	35	57
cgi15971:chrX:160198817-160199044	chr1	129999857	130000557	promoter-TSS (NM_001285945)	324	R3hdm1	700	14	298	125	1	0.33557	2	4	33.3333	88	89.7959	33	0	0	0	0	0	76	28	1	1.31579	2	4	33.3333	134	64	0	0	0	0	0	344	98	84	162
cgi4811:chr15:27610945-27611534	chr1	130140677	130141549	exon (NM_026390, exon 1 of 13)	355	Ubxn4	872	13.9908	353	189	0	0	0	0	0	101	82.7869	52	0	0	0	0	0	86	46	0	0	0	0	0	166	91	0	0	0	0	0	409	122	97	190
cgi10880:chr5:24347688-24349072	chr1	130255915	130256433	promoter-TSS (NM_008567)	59	Mcm6	518	11.583	157	110	0	0	0	0	0	59	98.3333	32	0	0	0	0	0	39	28	0	0	0	0	0	59	50	0	0	0	0	0	158	60	39	59
cgi874:chr10:7587138-7587548	chr1	130313402	130314019	intron (NM_177445, intron 1 of 15)	282	Dars	617	15.5592	183	21	0	0	0	0	0	59	61.4583	6	0	0	0	0	0	37	5	0	0	0	0	0	87	10	0	0	0	0	0	335	96	73	166
cgi5157:chr15:82729224-82730437	chr1	130487487	130488341	intron (NM_009911, intron 1 of 1)	962	Cxcr4	854	7.02576	191	84	0	0	0	0	0	49	81.6667	19	0	0	0	0	0	48	23	0	0	0	0	0	94	42	0	0	0	0	0	238	60	60	118
cgi8213:chr2:78353012-78353539	chr1	131170059	131170347	intron (NM_172485, intron 1 of 27)	322	Thsd7b	288	15.9722	139	32	0	0	0	0	0	31	67.3913	10	0	0	0	0	0	36	8	0	0	0	0	0	72	14	0	0	0	0	0	191	46	52	93
cgi8299:chr2:93027532-93028861	chr1	132612144	132612447	intron (NM_001162415, intron 2 of 15)	102	Pfkfb2	303	13.8614	87	22	0	0	0	0	0	28	66.6667	7	0	0	0	0	0	20	9	0	0	0	0	0	39	6	0	0	0	0	0	139	42	31	66
cgi8913:chr2:170321573-170322299	chr1	132613254	132614410	promoter-TSS (NM_178691)	-72	Yod1	1156	7.61246	201	128	0	0	0	0	0	52	59.0909	25	0	0	0	0	0	54	39	0	0	0	0	0	95	64	0	0	0	0	0	321	88	74	159
cgi12081:chr6:53237047-53238342	chr1	132774771	132775112	intron (NM_026976, intron 6 of 7)	9046	Il24	341	14.6628	161	142	5	3.10559	16	45	26.2295	48	96	42	5	10.4167	16	45	26.2295	40	36	0	0	0	0	0	73	64	0	0	0	0	0	163	50	40	73
cgi7933:chr2:30532563-30532896	chr1	132993387	132994424	exon (NM_008551, exon 1 of 10)	214	Mapkapk2	1037	16.2006	389	137	2	0.514139	16	285	5.31561	117	69.6429	42	2	1.7094	16	285	5.31561	90	33	0	0	0	0	0	182	62	0	0	0	0	0	519	168	118	233
cgi10436:chr4:132894742-132895577	chr1	133026251	133026454	exon (NM_145508, exon 3 of 3)	8458	Dyrk3	203	11.8227	90	51	13	14.4444	278	125	68.9826	24	100	11	11	45.8333	267	45	85.5769	20	12	1	5	5	50	9.09091	46	28	1	2.17391	6	30	16.6667	91	24	21	46
cgi5616:chr16:21423149-21423642	chr1	133034354	133034955	intron (NM_145508, intron 1 of 2)	156	Dyrk3	601	14.3095	241	129	0	0	0	0	0	69	80.2326	37	0	0	0	0	0	61	40	0	0	0	0	0	111	52	0	0	0	0	0	279	86	67	126
cgi13110:chr7:52714946-52715491	chr1	133049603	133049906	promoter-TSS (NM_010709)	-29	Eif2d	303	5.94059	74	67	0	0	0	0	0	17	94.4444	15	0	0	0	0	0	24	20	0	0	0	0	0	33	32	0	0	0	0	0	75	18	24	33
cgi15515:chr9:122477941-122478906	chr1	133141240	133142132	promoter-TSS (NM_018750)	69	Rassf5	892	23.5426	562	398	11	1.9573	40	90	30.7692	190	90.4762	136	9	4.73684	30	72	29.4118	147	109	0	0	0	0	0	225	153	2	0.888889	10	18	35.7143	622	210	165	247
cgi15020:chr9:58335733-58336910	chr1	133422294	133424974	promoter-TSS (NM_175382)	304	Srgap2	2680	10.4478	990	523	1	0.10101	2	4	33.3333	256	91.4286	138	1	0.390625	2	4	33.3333	224	117	0	0	0	0	0	510	268	0	0	0	0	0	1129	280	257	592
cgi3938:chr13:58907779-58908441	chr1	133724188	133724866	promoter-TSS (NM_173865)	-62	Slc41a1	678	6.78466	169	21	0	0	0	0	0	39	84.7826	6	0	0	0	0	0	40	6	0	0	0	0	0	90	9	0	0	0	0	0	209	46	48	115
cgi6809:chr18:33954312-33954805	chr1	133806822	133807795	5' UTR (NM_001145804, exon 1 of 7)	274	Nucks1	973	15.2107	340	131	2	0.588235	8	2	80	112	75.6757	41	0	0	0	0	0	69	28	1	1.44928	4	1	80	159	62	1	0.628931	4	1	80	417	148	83	186
cgi2237:chr11:75840531-75841546	chr1	133859550	133860036	intron (NM_001177628, intron 1 of 4)	301	Slc45a3	486	26.749	273	119	0	0	0	0	0	115	88.4615	50	0	0	0	0	0	64	29	0	0	0	0	0	94	40	0	0	0	0	0	313	130	72	111
cgi15946:chrX:152057203-152058377	chr1	133903920	133904989	5' UTR (NM_007923, exon 1 of 5)	273	Elk4	1069	20.3929	568	270	1	0.176056	2	6	25	196	89.9083	103	1	0.510204	2	6	25	113	52	0	0	0	0	0	259	115	0	0	0	0	0	618	218	122	278
cgi3164:chr12:55414157-55414357	chr1	133964203	133964825	5' UTR (NM_001114662, exon 1 of 10)	125	Mfsd4	622	8.36013	120	97	0	0	0	0	0	45	86.5385	38	0	0	0	0	0	27	24	0	0	0	0	0	48	35	0	0	0	0	0	141	52	31	58
cgi15517:chr9:122481324-122481841	chr1	134035883	134036137	5' UTR (NM_008795, exon 1 of 16)	252	Cdk18	254	16.5354	92	39	0	0	0	0	0	38	90.4762	16	0	0	0	0	0	25	11	0	0	0	0	0	29	12	0	0	0	0	0	101	42	26	33
cgi5833:chr16:90142648-90144592	chr1	134086665	134087732	promoter-TSS (NM_001033250)	-814	Lemd1	1067	17.4321	421	234	5	1.18765	23	173	11.7347	148	79.5699	85	5	3.37838	23	173	11.7347	98	56	0	0	0	0	0	175	93	0	0	0	0	0	519	186	113	220
cgi12750:chr7:19905246-19905591	chr1	134125581	134125957	intron (NM_001033250, intron 3 of 3)	31104	Mir135b	376	5.31915	77	76	16	20.7792	376	59	86.4368	19	95	18	15	78.9474	370	28	92.9648	22	22	1	4.54545	6	31	16.2162	36	36	0	0	0	0	0	78	20	22	36
cgi14377:chr8:98239700-98240312	chr1	134195136	134195846	5' UTR (NM_144810, exon 1 of 5)	288	Klhdc8a	710	22.2535	433	315	0	0	0	0	0	146	92.4051	109	0	0	0	0	0	118	82	0	0	0	0	0	169	124	0	0	0	0	0	460	158	123	179
cgi7963:chr2:31615308-31615551	chr1	134212476	134213132	5' UTR (NM_028778, exon 1 of 7)	102	Nuak2	656	5.4878	81	0	0	0	0	0	0	25	69.4444	0	0	0	0	0	0	17	0	0	0	0	0	0	39	0	0	0	0	0	0	124	36	26	62
cgi5109:chr15:80003669-80004712	chr1	134257207	134257619	exon (NM_178874, exon 3 of 5)	30445	Tmcc2	412	5.33981	65	30	6	9.23077	25	4	86.2069	18	81.8182	7	6	33.3333	25	4	86.2069	14	6	0	0	0	0	0	33	17	0	0	0	0	0	93	22	17	54
cgi1941:chr11:53793053-53793998	chr1	134287968	134288459	promoter-TSS (NM_178874)	-356	Tmcc2	491	24.0326	272	111	1	0.367647	2	2	50	105	88.9831	46	1	0.952381	2	2	50	72	24	0	0	0	0	0	95	41	0	0	0	0	0	313	118	82	113
cgi5457:chr16:4624514-4625028	chr1	134313947	134314567	exon (NM_172516, exon 1 of 13)	227	Dstyk	620	16.7742	260	163	2	0.769231	4	11	26.6667	84	80.7692	48	0	0	0	0	0	81	51	1	1.23457	2	6	25	95	64	1	1.05263	2	5	28.5714	342	104	100	138
cgi6121:chr17:26644928-26645849	chr1	134439362	134439584	promoter-TSS (NM_177129)	44	Cntn2	222	18.9189	108	16	0	0	0	0	0	33	78.5714	5	0	0	0	0	0	30	4	0	0	0	0	0	45	7	0	0	0	0	0	161	42	44	75
cgi11367:chr5:115140810-115141179	chr1	134776888	134777523	5' UTR (NM_010732, exon 1 of 2)	274	Lrrn2	635	22.6772	441	303	15	3.40136	371	1735	17.6163	140	97.2222	101	15	10.7143	371	1735	17.6163	108	71	0	0	0	0	0	193	131	0	0	0	0	0	445	144	108	193
cgi11029:chr5:38550250-38551019	chr1	134921663	134921996	promoter-TSS (NM_008575)	95	Mdm4	333	14.4144	181	150	1	0.552486	2	4	33.3333	47	97.9167	39	1	2.12766	2	4	33.3333	35	29	0	0	0	0	0	99	82	0	0	0	0	0	183	48	36	99
cgi2018:chr11:60166158-60166622	chr1	134942556	134943286	5' UTR (NM_001099276, exon 1 of 33)	332	Pik3c2b	730	19.726	332	222	0	0	0	0	0	128	88.8889	86	0	0	0	0	0	76	52	0	0	0	0	0	128	84	0	0	0	0	0	364	144	83	137
cgi6704:chr18:4375546-4375929	chr1	135027658	135028481	5' UTR (NM_133819, exon 1 of 2)	327	Ppp1r15b	823	20.8991	369	148	0	0	0	0	0	131	76.1628	57	0	0	0	0	0	79	31	0	0	0	0	0	159	60	0	0	0	0	0	506	172	114	220
cgi13301:chr7:89004014-89004525	chr1	135060354	135061098	Intergenic	32983	Ppp1r15b	744	4.56989	103	64	0	0	0	0	0	32	94.1176	21	0	0	0	0	0	28	17	0	0	0	0	0	43	26	0	0	0	0	0	105	34	28	43
cgi7553:chr19:44800599-44800962	chr1	135170672	135170932	exon (NM_182930, exon 9 of 27)	-4417	Gm19461	260	6.92308	57	14	4	7.01754	17	0	100	13	72.2222	4	4	30.7692	17	0	100	19	4	0	0	0	0	0	25	6	0	0	0	0	0	75	18	23	34
cgi14993:chr9:56643579-56644875	chr1	135260006	135260889	exon (NM_175443, exon 1 of 8)	299	Etnk2	883	10.6455	293	177	1	0.341297	2	4	33.3333	86	91.4894	50	1	1.16279	2	4	33.3333	72	44	0	0	0	0	0	135	83	0	0	0	0	0	354	94	83	177
cgi4106:chr13:99032804-99033446	chr1	135319635	135321021	intron (NM_011439, intron 1 of 13)	461	Sox13	1386	13.4199	430	218	1	0.232558	3	6	33.3333	157	84.4086	82	1	0.636943	3	6	33.3333	98	56	0	0	0	0	0	175	80	0	0	0	0	0	504	186	108	210
cgi2534:chr11:97413069-97413297	chr1	135506330	135507012	intron (NM_009227, intron 1 of 4)	186	Snrpe	682	14.3695	258	135	0	0	0	0	0	86	87.7551	47	0	0	0	0	0	54	32	0	0	0	0	0	118	56	0	0	0	0	0	316	98	60	158
cgi9508:chr3:108013064-108013826	chr1	135557465	135558021	promoter-TSS (NM_001166552)	233	Zc3h11a	556	11.1511	161	52	0	0	0	0	0	28	45.1613	15	0	0	0	0	0	39	10	0	0	0	0	0	94	27	0	0	0	0	0	279	62	65	152
cgi13566:chr7:134119536-134120122	chr1	135975385	135976015	promoter-TSS (NM_007570)	32	Btg2	630	17.7778	353	210	0	0	0	0	0	105	93.75	57	0	0	0	0	0	80	48	0	0	0	0	0	168	105	0	0	0	0	0	377	112	86	179
cgi2718:chr11:104987735-104988309	chr1	135989563	135989819	Intergenic	-13959	Btg2	256	25	138	72	0	0	0	0	0	56	87.5	34	0	0	0	0	0	40	20	0	0	0	0	0	42	18	0	0	0	0	0	169	64	48	57
cgi10465:chr4:133807219-133808052	chr1	136131282	136131666	5' UTR (NM_001008533, exon 1 of 2)	560	Adora1	384	8.85417	140	99	2	1.42857	4	7	36.3636	34	100	26	1	2.94118	2	3	40	38	25	0	0	0	0	0	68	48	1	1.47059	2	4	33.3333	142	34	39	69
cgi9614:chr3:135100797-135102752	chr1	136131955	136132232	promoter-TSS (NM_001008533)	-60	Adora1	277	10.8303	57	47	0	0	0	0	0	11	36.6667	11	0	0	0	0	0	9	7	0	0	0	0	0	37	29	0	0	0	0	0	110	30	14	66
cgi2425:chr11:89864072-89864333	chr1	136195473	136196027	intron (NM_001144855, intron 27 of 28)	9169	Myog	554	18.0505	325	180	21	6.46154	142	155	47.8114	88	88	51	20	22.7273	140	149	48.4429	88	51	1	1.13636	2	6	25	149	78	0	0	0	0	0	360	100	98	162
cgi12193:chr6:83652192-83652902	chr1	136258354	136258745	promoter-TSS (NM_020588)	26	Tmem183a	391	12.2762	132	123	1	0.757576	26	220	10.5691	46	95.8333	42	1	2.17391	26	220	10.5691	24	23	0	0	0	0	0	62	58	0	0	0	0	0	134	48	24	62
cgi3566:chr12:114147318-114147583	chr1	136302529	136302751	promoter-TSS (NM_028057)	73	Cyb5r1	222	6.30631	31	0	0	0	0	0	0	12	85.7143	0	0	0	0	0	0	6	0	0	0	0	0	0	13	0	0	0	0	0	0	34	14	6	14
cgi12659:chr7:13594974-13595448	chr1	136311826	136312536	intron (NM_028320, intron 1 of 7)	137	Adipor1	710	20	394	213	0	0	0	0	0	135	95.0704	69	0	0	0	0	0	115	61	0	0	0	0	0	144	83	0	0	0	0	0	414	142	120	152
cgi11677:chr5:138882677-138883082	chr1	136351853	136352413	promoter-TSS (NM_153128)	1	Klhl12	560	5.35714	105	82	1	0.952381	2	2	50	29	96.6667	21	1	3.44828	2	2	50	29	19	0	0	0	0	0	47	42	0	0	0	0	0	106	30	29	47
cgi12194:chr6:83660512-83660767	chr1	136391092	136391525	promoter-TSS (NM_145510)	72	Rabif	433	16.6282	224	182	0	0	0	0	0	69	95.8333	55	0	0	0	0	0	67	57	0	0	0	0	0	88	70	0	0	0	0	0	230	72	69	89
cgi1047:chr10:53349237-53350087	chr1	136452837	136453178	Intergenic	-3747	Kdm5b	341	15.8358	189	136	0	0	0	0	0	54	100	37	0	0	0	0	0	44	35	0	0	0	0	0	91	64	0	0	0	0	0	189	54	44	91
cgi14562:chr8:123011375-123013609	chr1	136453356	136453701	Intergenic	-3226	Kdm5b	345	11.0145	171	133	0	0	0	0	0	35	92.1053	26	0	0	0	0	0	45	37	0	0	0	0	0	91	70	0	0	0	0	0	175	38	45	92
cgi14235:chr8:86496241-86496953	chr1	136456658	136458321	intron (NM_152895, intron 1 of 26)	735	Kdm5b	1663	9.8617	609	438	1	0.164204	10	102	8.92857	152	92.6829	109	1	0.657895	10	102	8.92857	129	91	0	0	0	0	0	328	238	0	0	0	0	0	628	164	131	333
cgi6178:chr17:28655025-28655381	chr1	136543244	136543830	intron (NM_009307, intron 1 of 9)	279	Syt2	586	10.2389	173	68	1	0.578035	6	31	16.2162	47	78.3333	24	1	2.12766	6	31	16.2162	46	17	0	0	0	0	0	80	27	0	0	0	0	0	224	60	59	105
cgi1103:chr10:61912177-61912754	chr1	136605451	136606000	intron (NM_009307, intron 2 of 9)	62468	Syt2	549	8.74317	184	135	0	0	0	0	0	47	97.9167	32	0	0	0	0	0	50	40	0	0	0	0	0	87	63	0	0	0	0	0	185	48	50	87
cgi14884:chr9:43874913-43875327	chr1	136884094	136884650	exon (NM_001033409, exon 18 of 18)	25230	Ube2t	556	4.31655	106	62	5	4.71698	48	23	67.6056	22	91.6667	9	5	22.7273	48	23	67.6056	32	18	0	0	0	0	0	52	35	0	0	0	0	0	109	24	32	53
cgi11679:chr5:139230390-139232051	chr1	136981949	136982170	intron (NM_001033409, intron 1 of 17)	19793	Lgr6	221	13.5747	137	62	9	6.56934	37	19	66.0714	29	96.6667	12	8	27.5862	35	17	67.3077	29	13	0	0	0	0	0	79	37	1	1.26582	2	2	50	138	30	29	79
cgi403:chr1:93308958-93309957	chr1	137001446	137001888	exon (NM_001033409, exon 1 of 18)	186	Lgr6	442	11.7647	116	19	1	0.862069	5	4	55.5556	44	84.6154	8	1	2.27273	5	4	55.5556	31	7	0	0	0	0	0	41	4	0	0	0	0	0	137	52	39	46
cgi2721:chr11:105153518-105154251	chr1	137043073	137044143	exon (NM_026823, exon 1 of 7)	197	Arl8a	1070	20.1869	517	301	2	0.386847	42	201	17.284	189	87.5	129	1	0.529101	9	195	4.41176	117	69	0	0	0	0	0	211	103	1	0.473934	33	6	84.6154	599	216	139	244
cgi207:chr1:58480188-58480974	chr1	137180109	137180699	exon (NM_001159624, exon 1 of 10)	257	Rnpep	590	16.6102	250	146	0	0	0	0	0	87	88.7755	46	0	0	0	0	0	70	42	0	0	0	0	0	93	58	0	0	0	0	0	274	98	72	104
cgi1048:chr10:53470599-53471271	chr1	137271493	137271742	promoter-TSS (NM_175259)	22	Shisa4	249	9.63855	98	25	0	0	0	0	0	24	100	7	0	0	0	0	0	32	11	0	0	0	0	0	42	7	0	0	0	0	0	100	24	33	43
cgi6526:chr17:57226872-57227110	chr1	137326531	137327297	exon (NM_153774, exon 1 of 24)	154	Ipo9	766	10.1828	224	88	0	0	0	0	0	60	76.9231	26	0	0	0	0	0	69	36	0	0	0	0	0	95	26	0	0	0	0	0	255	78	74	103
cgi12753:chr7:19930382-19930857	chr1	137429070	137429270	exon (NM_173437, exon 3 of 29)	52762	Nav1	200	10	77	0	0	0	0	0	0	19	95	0	0	0	0	0	0	18	0	0	0	0	0	0	40	0	0	0	0	0	0	78	20	18	40
cgi14885:chr9:43892815-43893370	chr1	137481285	137481931	exon (NM_173437, exon 1 of 29)	324	Nav1	646	1.85759	40	29	6	15	40	12	76.9231	11	91.6667	5	5	45.4545	34	10	77.2727	8	6	0	0	0	0	0	21	18	1	4.7619	6	2	75	41	12	8	21
cgi14314:chr8:90306902-90307215	chr1	137584309	137585061	Intergenic	-41089	Csrp1	752	17.8191	394	268	14	3.5533	80	257	23.7389	124	92.5373	90	14	11.2903	80	257	23.7389	103	70	0	0	0	0	0	167	108	0	0	0	0	0	420	134	109	177
cgi12896:chr7:29163391-29163636	chr1	137625740	137625956	promoter-TSS (NM_007791)	74	Csrp1	216	17.5926	110	99	3	2.72727	8	31	20.5128	36	94.7368	32	3	8.33333	8	31	20.5128	35	32	0	0	0	0	0	39	35	0	0	0	0	0	112	38	35	39
cgi8397:chr2:118502662-118503417	chr1	137662458	137663287	5' UTR (NM_013750, exon 1 of 2)	211	Phlda3	829	20.7479	368	125	0	0	0	0	0	113	65.6977	37	0	0	0	0	0	82	25	0	0	0	0	0	173	63	0	0	0	0	0	531	172	133	226
cgi4269:chr14:14952965-14953566	chr1	137715086	137715585	5' UTR (NM_133664, exon 1 of 10)	161	Lad1	499	20.0401	253	117	1	0.395257	2	3	40	84	84	38	1	1.19048	2	3	40	75	37	0	0	0	0	0	94	42	0	0	0	0	0	313	100	89	124
cgi511:chr1:133903920-133904989	chr1	137815287	137815863	promoter-TSS (NM_019645)	26	Pkp1	576	11.4583	192	76	0	0	0	0	0	54	81.8182	19	0	0	0	0	0	42	16	0	0	0	0	0	96	41	0	0	0	0	0	222	66	50	106
cgi10863:chr5:23893529-23894248	chr1	137947399	137947929	exon (NM_001270609, exon 1 of 1)	283	Ascl5	530	11.6981	185	79	0	0	0	0	0	61	98.3871	24	0	0	0	0	0	35	16	0	0	0	0	0	89	39	0	0	0	0	0	186	62	35	89
cgi7399:chr19:23967229-23968320	chr1	138027853	138028503	promoter-TSS (NR_046170)	200	Kif21b	650	17.2308	262	94	2	0.763359	5	7	41.6667	82	73.2143	29	2	2.43902	5	7	41.6667	77	23	0	0	0	0	0	103	42	0	0	0	0	0	372	112	102	158
cgi9502:chr3:107562983-107563204	chr1	138036882	138037184	intron (NM_001039472, intron 1 of 34)	9055	Kif21b	302	14.5695	81	32	0	0	0	0	0	20	45.4545	6	0	0	0	0	0	22	9	0	0	0	0	0	39	17	0	0	0	0	0	179	44	47	88
cgi13570:chr7:134170678-134171055	chr1	138112394	138112693	exon (NM_028872, exon 9 of 10)	18313	5730559C18Rik	299	10.7023	125	36	13	10.4	55	9	85.9375	30	93.75	13	13	43.3333	55	9	85.9375	30	7	0	0	0	0	0	65	16	0	0	0	0	0	131	32	32	67
cgi14140:chr8:74004902-74005617	chr1	138130800	138131240	promoter-TSS (NM_028872)	-163	5730559C18Rik	440	9.54545	144	133	0	0	0	0	0	39	92.8571	35	0	0	0	0	0	29	24	0	0	0	0	0	76	74	0	0	0	0	0	157	42	33	82
cgi13755:chr7:150650756-150651017	chr1	138156347	138157491	exon (NM_001101516, exon 1 of 1)	531	Gpr25	1144	14.5105	507	155	2	0.394477	9	8	52.9412	155	93.3735	61	2	1.29032	9	8	52.9412	154	39	0	0	0	0	0	198	55	0	0	0	0	0	549	166	170	213
cgi4208:chr14:3677597-3678038	chr1	138241976	138242898	5' UTR (NM_001081360, exon 1 of 19)	244	Camsap2	922	17.7874	356	188	0	0	0	0	0	138	84.1463	68	0	0	0	0	0	96	51	0	0	0	0	0	122	69	0	0	0	0	0	413	164	106	143
cgi10816:chr5:8422145-8423171	chr1	138311800	138312255	promoter-TSS (NR_024328)	68	9230116N13Rik	455	15.3846	155	21	0	0	0	0	0	69	98.5714	8	0	0	0	0	0	35	6	0	0	0	0	0	51	7	0	0	0	0	0	157	70	36	51
cgi14287:chr8:87504150-87504389	chr1	138362794	138363207	Intergenic	-1511	Kif14	413	13.0751	166	93	0	0	0	0	0	50	92.5926	31	0	0	0	0	0	31	13	0	0	0	0	0	85	49	0	0	0	0	0	184	54	36	94
cgi4631:chr14:70919603-70920412	chr1	138521214	138521579	promoter-TSS (NM_001160251)	-81	Zfp281	365	4.93151	35	18	0	0	0	0	0	15	83.3333	9	0	0	0	0	0	11	5	0	0	0	0	0	9	4	0	0	0	0	0	45	18	12	15
cgi6412:chr17:46817573-46818153	chr1	138685717	138686145	Intergenic	93143	Gm16880	428	14.486	204	43	14	6.86275	64	14	82.0513	48	77.4194	13	13	27.0833	62	10	86.1111	62	15	1	1.6129	2	4	33.3333	94	15	0	0	0	0	0	251	62	75	114
cgi11889:chr6:28210941-28212310	chr1	138845145	138845774	intron (NM_030676, intron 2 of 8)	4747	Nr5a2	629	8.58506	198	120	0	0	0	0	0	52	96.2963	29	0	0	0	0	0	73	46	0	0	0	0	0	73	45	0	0	0	0	0	201	54	73	74
cgi1370:chr10:81111779-81112132	chr1	138849493	138849711	intron (NM_030676, intron 1 of 8)	605	Nr5a2	218	21.1009	139	111	3	2.15827	7	10	41.1765	43	93.4783	31	3	6.97674	7	10	41.1765	30	26	0	0	0	0	0	66	54	0	0	0	0	0	150	46	32	72
cgi12755:chr7:19946424-19946716	chr1	140515730	140516441	intron (NM_021605, intron 1 of 9)	187	Nek7	711	16.8776	365	253	3	0.821918	8	12	40	114	95	79	1	0.877193	2	6	25	96	66	0	0	0	0	0	155	108	2	1.29032	6	6	50	379	120	99	160
cgi2725:chr11:105805030-105805766	chr1	140738076	140738646	intron (NM_001025565, intron 1 of 4)	660	Lhx9	570	4.21053	75	60	0	0	0	0	0	21	87.5	15	0	0	0	0	0	18	13	0	0	0	0	0	36	32	0	0	0	0	0	79	24	19	36
cgi14453:chr8:109571940-109572702	chr1	140743771	140744026	intron (NM_010714, intron 1 of 6)	257	Lhx9	255	10.1961	96	66	18	18.75	165	62	72.6872	24	92.3077	17	17	70.8333	161	26	86.0963	18	13	1	5.55556	4	36	10	54	36	0	0	0	0	0	98	26	18	54
cgi9455:chr3:102007684-102008688	chr1	140752878	140753398	intron (NM_001081226, intron 1 of 2)	293	2310009B15Rik	520	8.07692	54	0	0	0	0	0	0	20	47.619	0	0	0	0	0	0	15	0	0	0	0	0	0	19	0	0	0	0	0	0	103	42	30	31
cgi2919:chr11:120012038-120012836	chr1	140859972	140860685	promoter-TSS (NM_001166501)	43	Dennd1b	713	24.9649	401	207	0	0	0	0	0	155	87.0787	77	0	0	0	0	0	97	51	0	0	0	0	0	149	79	0	0	0	0	0	435	178	102	155
cgi10905:chr5:29800569-29800937	chr1	141318674	141319328	promoter-TSS (NM_172643)	41	Zbtb41	654	17.737	323	238	0	0	0	0	0	114	98.2759	82	0	0	0	0	0	78	59	0	0	0	0	0	131	97	0	0	0	0	0	331	116	79	136
cgi2240:chr11:76030637-76031220	chr1	141351212	141351810	exon (NM_009791, exon 1 of 28)	161	Aspm	598	8.69565	174	91	0	0	0	0	0	46	88.4615	26	0	0	0	0	0	36	25	0	0	0	0	0	92	40	0	0	0	0	0	196	52	38	106
cgi11993:chr6:47635378-47636153	chr1	145549892	145550306	promoter-TSS (NM_145991)	-285	Cdc73	414	31.401	279	162	0	0	0	0	0	125	96.1538	74	0	0	0	0	0	67	40	0	0	0	0	0	87	48	0	0	0	0	0	291	130	69	92
cgi391:chr1:91838165-91838784	chr1	145586518	145586886	promoter-TSS (NM_023505)	4	Glrx2	368	17.9348	132	38	0	0	0	0	0	56	84.8485	18	0	0	0	0	0	31	11	0	0	0	0	0	45	9	0	0	0	0	0	158	66	35	57
cgi5130:chr15:81559716-81560640	chr1	145623845	145624785	promoter-TSS (NM_013835)	-93	Uchl5	940	18.0851	454	229	0	0	0	0	0	139	81.7647	75	0	0	0	0	0	112	54	0	0	0	0	0	203	100	0	0	0	0	0	538	170	132	236
cgi12897:chr7:29163952-29164367	chr1	145851260	145851639	promoter-TSS (NM_009061)	-171	Rgs2	379	10.0264	90	34	0	0	0	0	0	36	94.7368	18	0	0	0	0	0	19	5	0	0	0	0	0	35	11	0	0	0	0	0	93	38	19	36
cgi14956:chr9:51975990-51976823	chr1	152239908	152240849	promoter-TSS (NM_145511)	-194	BC003331	941	15.0903	395	184	1	0.253165	3	18	14.2857	130	91.5493	55	0	0	0	0	0	98	46	0	0	0	0	0	167	83	1	0.598802	3	18	14.2857	429	142	105	182
cgi3106:chr12:31058024-31058336	chr1	152840409	152840729	promoter-TSS (NM_001024720)	-4	Hmcn1	320	18.75	197	98	0	0	0	0	0	52	86.6667	23	0	0	0	0	0	51	26	0	0	0	0	0	94	49	0	0	0	0	0	218	60	56	102
cgi7857:chr2:26758095-26758447	chr1	153191356	153192554	intron (NM_001039512, intron 1 of 13)	327	Ivns1abp	1198	19.5326	482	150	1	0.207469	4	1	80	164	70.0855	51	0	0	0	0	0	105	36	0	0	0	0	0	213	63	1	0.469484	4	1	80	637	234	136	267
cgi5967:chr17:13200584-13201391	chr1	153275216	153276150	promoter-TSS (NM_026876)	-95	Trmt1l	934	10.2784	267	113	0	0	0	0	0	76	79.1667	32	0	0	0	0	0	79	39	0	0	0	0	0	112	42	0	0	0	0	0	340	96	97	147
cgi13167:chr7:63217366-63217936	chr1	153347157	153348271	intron (NM_011277, intron 1 of 6)	239	Rnf2	1114	19.2101	604	272	0	0	0	0	0	202	94.3925	93	0	0	0	0	0	127	52	0	0	0	0	0	275	127	0	0	0	0	0	640	214	133	293
cgi10498:chr4:135542824-135543397	chr1	153418444	153418885	exon (NM_022018, exon 1 of 14)	162	Fam129a	441	2.72109	39	35	1	2.5641	2	2	50	12	100	10	0	0	0	0	0	8	7	0	0	0	0	0	19	18	1	5.26316	2	2	50	39	12	8	19
cgi11823:chr5:151476158-151477080	chr1	153602315	153603055	5' UTR (NM_001039644, exon 1 of 20)	181	Edem3	740	15.1351	373	215	1	0.268097	2	5	28.5714	108	96.4286	59	1	0.925926	2	5	28.5714	98	57	0	0	0	0	0	167	99	0	0	0	0	0	380	112	98	170
cgi3279:chr12:76836229-76836921	chr1	153936747	153937458	5' UTR (NM_197990, exon 1 of 6)	347	1700025G04Rik	711	17.4402	322	145	1	0.310559	3	10	23.0769	107	86.2903	55	1	0.934579	3	10	23.0769	66	32	0	0	0	0	0	149	58	0	0	0	0	0	402	124	82	196
cgi1618:chr10:127896708-127896916	chr1	154233444	154233874	exon (NM_025677, exon 1 of 5)	153	Tsen15	430	15.814	163	83	0	0	0	0	0	61	89.7059	28	0	0	0	0	0	35	17	0	0	0	0	0	67	38	0	0	0	0	0	184	68	42	74
cgi12083:chr6:53989428-53990332	chr1	154247049	154247494	exon (NM_177756, exon 1 of 12)	275	Colgalt2	445	11.236	148	127	0	0	0	0	0	48	96	44	0	0	0	0	0	51	45	0	0	0	0	0	49	38	0	0	0	0	0	150	50	51	49
cgi10865:chr5:23930901-23931616	chr1	154472039	154472418	promoter-TSS (NM_016846)	12	Rgl1	379	16.3588	164	93	0	0	0	0	0	61	98.3871	37	0	0	0	0	0	40	23	0	0	0	0	0	63	33	0	0	0	0	0	165	62	40	63
cgi3783:chr13:41700817-41701895	chr1	154613058	154614391	promoter-TSS (NM_026369)	53	Arpc5	1333	19.2048	610	453	5	0.819672	16	28	36.3636	218	85.1562	145	4	1.83486	13	24	35.1351	143	108	0	0	0	0	0	249	200	1	0.401606	3	4	42.8571	754	256	177	321
cgi6414:chr17:46848260-46849256	chr1	154749084	154751094	promoter-TSS (NM_001160256)	-313	Smg7	2010	13.4328	631	263	3	0.475436	21	202	9.41704	209	77.4074	79	3	1.43541	21	202	9.41704	136	61	0	0	0	0	0	286	123	0	0	0	0	0	874	270	164	440
cgi5828:chr16:87698964-87699803	chr1	154802061	154803381	intron (NM_175460, intron 1 of 10)	490	Nmnat2	1320	7.42424	285	106	5	1.75439	13	32	28.8889	78	79.5918	29	5	6.41026	13	32	28.8889	54	16	0	0	0	0	0	153	61	0	0	0	0	0	402	98	75	229
cgi10500:chr4:135577061-135577880	chr1	155033066	155033417	intron (NM_008485, intron 1 of 23)	335	Lamc2	351	11.9658	157	133	7	4.4586	22	41	34.9206	42	100	35	7	16.6667	22	41	34.9206	43	36	0	0	0	0	0	72	62	0	0	0	0	0	157	42	43	72
cgi12849:chr7:27963641-27964178	chr1	155179134	155180209	5' UTR (NM_010683, exon 1 of 28)	244	Lamc1	1075	19.7209	664	380	0	0	0	0	0	201	94.8113	113	0	0	0	0	0	177	103	0	0	0	0	0	286	164	0	0	0	0	0	699	212	186	301
cgi2732:chr11:105927207-105927726	chr1	155272286	155272721	exon (NM_001033162, exon 1 of 10)	165	Shcbp1l	435	12.8736	164	65	6	3.65854	15	20	42.8571	49	87.5	24	6	12.2449	15	20	42.8571	30	12	0	0	0	0	0	85	29	0	0	0	0	0	197	56	39	102
cgi7895:chr2:29083152-29083430	chr1	155334112	155334908	intron (NM_007842, intron 1 of 27)	280	Dhx9	796	16.3317	232	66	0	0	0	0	0	91	70	27	0	0	0	0	0	46	13	0	0	0	0	0	95	26	0	0	0	0	0	375	130	77	168
cgi10504:chr4:135699507-135700819	chr1	155396679	155396967	promoter-TSS (NM_028749)	21	Npl	288	1.38889	10	9	0	0	0	0	0	4	100	3	0	0	0	0	0	4	4	0	0	0	0	0	2	2	0	0	0	0	0	10	4	4	2
cgi688:chr1:171899077-171899562	chr1	155746908	155748196	TTS (NR_106194)	493	Glul	1288	13.5093	461	214	0	0	0	0	0	131	75.2874	65	0	0	0	0	0	110	55	0	0	0	0	0	220	94	0	0	0	0	0	669	174	152	343
cgi9410:chr3:96278782-96279190	chr1	155755046	155755289	exon (NM_008131, exon 7 of 7)	8109	Glul	243	4.11523	10	6	3	30	21	0	100	5	50	3	3	60	21	0	100	4	2	0	0	0	0	0	1	1	0	0	0	0	0	28	10	8	10
cgi13125:chr7:52962022-52962430	chr1	156051968	156052668	exon (NM_001204908, exon 2 of 2)	4001	Zfp648	700	2.57143	57	45	5	8.77193	17	32	34.6939	17	94.4444	13	5	29.4118	17	32	34.6939	10	8	0	0	0	0	0	30	24	0	0	0	0	0	58	18	10	30
cgi7764:chr2:18620284-18620853	chr1	156646390	156646806	Intergenic	-73548	Cacna1e	416	11.5385	156	65	9	5.76923	46	15	75.4098	34	70.8333	11	9	26.4706	46	15	75.4098	41	20	0	0	0	0	0	81	34	0	0	0	0	0	209	48	54	107
cgi4837:chr15:35300942-35301600	chr1	156930312	156930691	Intergenic	16264	Ier5	379	13.7203	114	52	0	0	0	0	0	43	82.6923	22	0	0	0	0	0	29	12	0	0	0	0	0	42	18	0	0	0	0	0	134	52	37	45
cgi11926:chr6:30846367-30846954	chr1	156945456	156946868	exon (NM_010500, exon 1 of 1)	604	Ier5	1412	11.1898	452	237	1	0.221239	2	4	33.3333	152	96.2025	82	1	0.657895	2	4	33.3333	110	55	0	0	0	0	0	190	100	0	0	0	0	0	458	158	110	190
cgi13934:chr8:35209468-35210070	chr1	157005679	157006410	exon (NM_021433, exon 1 of 8)	212	Stx6	731	17.7839	367	205	0	0	0	0	0	121	93.0769	65	0	0	0	0	0	83	47	0	0	0	0	0	163	93	0	0	0	0	0	403	130	84	189
cgi14315:chr8:90467618-90467981	chr1	157091222	157092077	Intergenic	85817	Stx6	855	15.6725	426	277	0	0	0	0	0	124	92.5373	81	0	0	0	0	0	96	69	0	0	0	0	0	206	127	0	0	0	0	0	448	134	100	214
cgi6860:chr18:36919793-36920146	chr1	157263980	157264675	exon (NM_011273, exon 1 of 15)	246	Xpr1	695	21.0072	382	148	3	0.78534	100	204	32.8947	110	75.3425	54	2	1.81818	16	203	7.30594	90	40	0	0	0	0	0	182	54	1	0.549451	84	1	98.8235	488	146	113	229
cgi10866:chr5:23950700-23951173	chr1	157405278	157405924	5' UTR (NM_028250, exon 1 of 8)	351	Acbd6	646	19.195	365	238	0	0	0	0	0	122	98.3871	75	0	0	0	0	0	83	61	0	0	0	0	0	160	102	0	0	0	0	0	372	124	87	161
cgi7177:chr19:4125746-4126310	chr1	157583998	157585112	intron (NM_010712, intron 1 of 5)	4602	Lhx4	1114	8.43806	260	110	2	0.769231	6	8	42.8571	70	74.4681	33	2	2.85714	6	8	42.8571	55	25	0	0	0	0	0	135	52	0	0	0	0	0	360	94	72	194
cgi5593:chr16:20141131-20141631	chr1	157588248	157590376	promoter-TSS (NM_010712)	-155	Lhx4	2128	11.4662	777	445	7	0.900901	26	34	43.3333	196	80.3279	126	5	2.55102	14	30	31.8182	217	130	1	0.460829	2	3	40	364	189	1	0.274725	10	1	90.9091	965	244	261	460
cgi8803:chr2:163744198-163744942	chr1	157659564	157660287	exon (NM_023268, exon 1 of 13)	103	Qsox1	723	11.8949	193	97	0	0	0	0	0	52	60.4651	20	0	0	0	0	0	47	21	0	0	0	0	0	94	56	0	0	0	0	0	302	86	67	149
cgi8222:chr2:80287509-80287928	chr1	157819854	157820801	promoter-TSS (NM_001039184)	57	Cep350	947	11.6156	264	94	0	0	0	0	0	74	67.2727	22	0	0	0	0	0	74	32	0	0	0	0	0	116	40	0	0	0	0	0	368	110	99	159
cgi4912:chr15:58765131-58765541	chr1	157882663	157883516	promoter-TSS (NM_001160182)	-76	Tor1aip2	853	18.0539	358	223	0	0	0	0	0	127	82.4675	81	0	0	0	0	0	86	57	0	0	0	0	0	145	85	0	0	0	0	0	439	154	104	181
cgi10817:chr5:8622268-8623253	chr1	158134814	158135215	5' UTR (NM_177838, exon 1 of 5)	141	Fam163a	401	17.4564	217	178	8	3.68664	27	77	25.9615	69	98.5714	56	8	11.5942	27	77	25.9615	57	48	0	0	0	0	0	91	74	0	0	0	0	0	219	70	58	91
cgi4256:chr14:8930488-8930698	chr1	158233249	158233921	promoter-TSS (NM_001134741)	-106	Tdrd5	672	21.4286	365	224	5	1.36986	16	35	31.3725	121	84.0278	71	5	4.13223	16	35	31.3725	85	54	0	0	0	0	0	159	99	0	0	0	0	0	428	144	103	181
cgi6016:chr17:23747307-23747581	chr1	158350826	158351319	Intergenic	53386	Soat1	493	15.4158	220	84	0	0	0	0	0	60	78.9474	20	0	0	0	0	0	48	22	0	0	0	0	0	112	42	0	0	0	0	0	270	76	56	138
cgi4325:chr14:26426219-26427681	chr1	158404146	158404524	5' UTR (NM_009230, exon 1 of 16)	124	Soat1	378	16.4021	156	56	0	0	0	0	0	52	83.871	22	0	0	0	0	0	38	14	0	0	0	0	0	66	20	0	0	0	0	0	193	62	47	84
cgi6753:chr18:14840610-14841819	chr1	158488628	158489569	5' UTR (NM_001136104, exon 1 of 13)	181	Abl2	941	17.2157	391	177	1	0.255754	10	206	4.62963	123	75.9259	55	1	0.813008	10	206	4.62963	91	40	0	0	0	0	0	177	82	0	0	0	0	0	521	162	115	244
cgi11239:chr5:101227197-101227933	chr1	158604187	158604547	exon (NM_023141, exon 1 of 6)	103	Tor3a	360	11.1111	130	93	1	0.769231	10	2	83.3333	39	97.5	30	0	0	0	0	0	34	24	0	0	0	0	0	57	39	1	1.75439	10	2	83.3333	131	40	34	57
cgi15043:chr9:61761994-61762698	chr1	158648469	158649039	intron (NM_145413, intron 1 of 7)	287	Fam20b	570	20.3509	346	255	1	0.289017	9	129	6.52174	106	91.3793	81	1	0.943396	9	129	6.52174	77	56	0	0	0	0	0	163	118	0	0	0	0	0	363	116	80	167
cgi9284:chr3:88335448-88336054	chr1	158869094	158870138	promoter-TSS (NM_001159966)	-98	Ralgps2	1044	18.9655	216	65	0	0	0	0	0	101	51.0101	28	0	0	0	0	0	51	19	0	0	0	0	0	64	18	0	0	0	0	0	440	198	102	140
cgi14154:chr8:74119809-74120147	chr1	159341918	159342960	promoter-TSS (NR_027984)	-44	2810025M15Rik	1042	13.4357	372	242	0	0	0	0	0	130	92.8571	89	0	0	0	0	0	104	68	0	0	0	0	0	138	85	0	0	0	0	0	395	140	110	145
cgi15879:chrX:132330589-132331036	chr1	160286171	160286374	5' UTR (NM_207583, exon 1 of 8)	118	Brinp2	203	14.7783	68	50	1	1.47059	3	10	23.0769	27	90	20	1	3.7037	3	10	23.0769	24	19	0	0	0	0	0	17	11	0	0	0	0	0	72	30	25	17
cgi11459:chr5:122068902-122069165	chr1	160292680	160293006	exon (NM_007495, exon 1 of 23)	408	Astn1	326	10.4294	122	75	2	1.63934	10	16	38.4615	33	97.0588	19	2	6.06061	10	16	38.4615	21	9	0	0	0	0	0	68	47	0	0	0	0	0	132	34	23	75
cgi6423:chr17:47146891-47147482	chr1	161161913	161162667	promoter-TSS (NM_011931)	-167	Rfwd2	754	14.0584	233	117	0	0	0	0	0	82	77.3585	41	0	0	0	0	0	48	29	0	0	0	0	0	103	47	0	0	0	0	0	303	106	60	137
cgi13129:chr7:53040987-53041268	chr1	162125093	162125541	promoter-TSS (NM_025474)	-74	Mrps14	448	4.01786	56	56	0	0	0	0	0	17	94.4444	17	0	0	0	0	0	19	19	0	0	0	0	0	20	20	0	0	0	0	0	57	18	19	20
cgi11032:chr5:38668322-38669063	chr1	162142570	162143536	promoter-TSS (NM_009786)	-30	Cacybp	966	14.9068	381	267	0	0	0	0	0	141	97.9167	98	0	0	0	0	0	90	71	0	0	0	0	0	150	98	0	0	0	0	0	389	144	92	153
cgi14897:chr9:44169424-44169913	chr1	162722161	162723301	intron (NM_013862, intron 1 of 20)	338	Rabgap1l	1140	10.5263	303	154	1	0.330033	3	10	23.0769	110	91.6667	54	1	0.909091	3	10	23.0769	75	41	0	0	0	0	0	118	59	0	0	0	0	0	347	120	83	144
cgi14456:chr8:109674414-109674911	chr1	162836341	162837227	5' UTR (NM_001024952, exon 1 of 20)	242	Rc3h1	886	11.7381	271	136	0	0	0	0	0	96	92.3077	52	0	0	0	0	0	58	28	0	0	0	0	0	117	56	0	0	0	0	0	302	104	64	134
cgi12923:chr7:29946549-29946892	chr1	162964536	162965312	promoter-TSS (NM_173424)	-373	Gas5	776	12.1134	304	156	0	0	0	0	0	89	94.6809	49	0	0	0	0	0	67	32	0	0	0	0	0	148	75	0	0	0	0	0	319	94	71	154
cgi15448:chr9:114597586-114598495	chr1	163000780	163001276	promoter-TSS (NM_172644)	5	Cenpl	496	6.45161	89	67	0	0	0	0	0	29	90.625	17	0	0	0	0	0	17	13	0	0	0	0	0	43	37	0	0	0	0	0	92	32	17	43
cgi10525:chr4:136832698-136834041	chr1	163072915	163073132	intron (NM_028664, intron 1 of 6)	181	Ankrd45	217	9.21659	84	44	3	3.57143	11	5	68.75	20	100	12	3	15	11	5	68.75	16	10	0	0	0	0	0	48	22	0	0	0	0	0	85	20	17	48
cgi7802:chr2:25041245-25041750	chr1	163100774	163101121	TTS (NM_028664)	-11503	4930469G21Rik	347	9.79827	91	0	0	0	0	0	0	24	70.5882	0	0	0	0	0	0	22	0	0	0	0	0	0	45	0	0	0	0	0	0	115	34	30	51
cgi5560:chr16:17891228-17892003	chr1	163180949	163181409	exon (NM_007453, exon 1 of 5)	118	Prdx6	460	10	118	71	0	0	0	0	0	37	80.4348	20	0	0	0	0	0	25	14	0	0	0	0	0	56	37	0	0	0	0	0	146	46	30	70
cgi9958:chr4:59450819-59451397	chr1	163657578	163657812	Intergenic	60931	Fasl	234	10.2564	0	0	0	0	0	0	0	0	0	0	0	0	0	0	0	0	0	0	0	0	0	0	0	0	0	0	0	0	0	71	24	9	38
cgi12646:chr7:11080533-11080744	chr1	163806583	163807229	promoter-TSS (NM_172645)	-114	Suco	646	12.6935	204	149	2	0.980392	9	60	13.0435	78	95.122	58	2	2.5641	9	60	13.0435	49	35	0	0	0	0	0	77	56	0	0	0	0	0	214	82	51	81
cgi12455:chr6:124867465-124868011	chr1	163899250	163899645	promoter-TSS (NM_001204905)	129	Pigc	395	11.1392	148	97	0	0	0	0	0	42	95.4545	24	0	0	0	0	0	33	17	0	0	0	0	0	73	56	0	0	0	0	0	155	44	35	76
cgi7096:chr18:77168642-77169032	chr1	164407697	164408210	exon (NM_172646, exon 1 of 20)	207	Dnm3	513	10.1365	177	123	1	0.564972	2	3	40	39	75	27	1	2.5641	2	3	40	58	36	0	0	0	0	0	80	60	0	0	0	0	0	229	52	64	113
cgi3356:chr12:85758120-85758619	chr1	164478396	164478840	promoter-TSS (NM_144877)	-142	Mettl13	444	16.2162	220	103	1	0.454545	3	18	14.2857	62	86.1111	32	1	1.6129	3	18	14.2857	67	35	0	0	0	0	0	91	36	0	0	0	0	0	242	72	70	100
cgi11561:chr5:130175746-130176069	chr1	164500485	164501733	intron (NM_016796, intron 1 of 7)	150	Vamp4	1248	2.5641	107	89	0	0	0	0	0	31	96.875	25	0	0	0	0	0	29	23	0	0	0	0	0	47	41	0	0	0	0	0	108	32	29	47
cgi10533:chr4:137220526-137220874	chr1	164670103	164670804	intron (NM_001081290, intron 1 of 34)	233	Prrc2c	701	4.56491	116	65	0	0	0	0	0	32	100	15	0	0	0	0	0	21	14	0	0	0	0	0	63	36	0	0	0	0	0	117	32	22	63
cgi5740:chr16:43979444-43980249	chr1	165242133	165242752	intron (NM_175686, intron 1 of 4)	1338	Prrx1	619	12.9241	268	124	0	0	0	0	0	64	80	32	0	0	0	0	0	81	36	0	0	0	0	0	123	56	0	0	0	0	0	332	80	94	158
cgi14347:chr8:96334561-96335416	chr1	165859916	165860542	5' UTR (NM_028776, exon 1 of 14)	333	Scyl3	626	19.1693	332	237	3	0.903614	35	396	8.12065	111	92.5	79	3	2.7027	35	396	8.12065	91	66	0	0	0	0	0	130	92	0	0	0	0	0	356	120	97	139
cgi6596:chr17:74693738-74695130	chr1	165924565	165925285	promoter-TSS (NM_027279)	-13	BC055324	720	4.16667	106	42	0	0	0	0	0	23	76.6667	10	0	0	0	0	0	24	13	0	0	0	0	0	59	19	0	0	0	0	0	131	30	31	70
cgi129:chr1:38054669-38055520	chr1	166178751	166179046	promoter-TSS (NM_054087)	-278	Slc19a2	295	12.8814	143	88	0	0	0	0	0	36	94.7368	22	0	0	0	0	0	31	21	0	0	0	0	0	76	45	0	0	0	0	0	152	38	33	81
cgi7705:chr2:4984805-4985244	chr1	166179171	166179817	exon (NM_054087, exon 1 of 6)	317	Slc19a2	646	10.2167	158	87	0	0	0	0	0	47	71.2121	28	0	0	0	0	0	42	23	0	0	0	0	0	69	36	0	0	0	0	0	216	66	52	98
cgi8458:chr2:121180777-121181170	chr1	166237589	166237815	promoter-TSS (NM_178071)	-87	Blzf1	226	17.6991	91	18	0	0	0	0	0	26	65	8	0	0	0	0	0	16	3	0	0	0	0	0	49	7	0	0	0	0	0	136	40	25	71
cgi1490:chr10:110356809-110357339	chr1	166387798	166388868	5' UTR (NM_009721, exon 1 of 6)	153	Atp1b1	1070	11.215	384	182	1	0.260417	2	3	40	110	91.6667	44	1	0.909091	2	3	40	97	48	0	0	0	0	0	177	90	0	0	0	0	0	440	120	114	206
cgi380:chr1:89749925-89750472	chr1	167124043	167124706	exon (NM_145512, exon 1 of 8)	189	Sft2d2	663	14.178	309	75	0	0	0	0	0	80	85.1064	14	0	0	0	0	0	75	16	0	0	0	0	0	154	45	0	0	0	0	0	359	94	86	179
cgi14900:chr9:44215219-44216017	chr1	167166515	167167249	exon (NM_145513, exon 1 of 7)	207	Tiprl	734	3.26975	68	52	0	0	0	0	0	22	91.6667	15	0	0	0	0	0	13	9	0	0	0	0	0	33	28	0	0	0	0	0	70	24	13	33
cgi15451:chr9:114690344-114691166	chr1	167212050	167212698	Intergenic	-13523	Gpr161	648	14.8148	335	130	1	0.298507	5	1	83.3333	87	90.625	40	0	0	0	0	0	87	32	0	0	0	0	0	161	58	1	0.621118	5	1	83.3333	364	96	94	174
cgi6387:chr17:45767185-45767526	chr1	167389711	167391695	promoter-TSS (NM_027430)	-109	Dcaf6	1984	15.0202	866	376	4	0.461894	33	432	7.09677	231	77.5168	99	4	1.7316	33	432	7.09677	180	83	0	0	0	0	0	455	194	0	0	0	0	0	1152	298	240	614
cgi1460:chr10:93661644-93661863	chr1	167564247	167564918	promoter-TSS (NM_001083897)	89	Mpzl1	671	20.5663	410	93	0	0	0	0	0	127	92.029	32	0	0	0	0	0	108	28	0	0	0	0	0	175	33	0	0	0	0	0	475	138	121	216
cgi14515:chr8:114516048-114516308	chr1	167572479	167572809	Intergenic	-7972	Mpzl1	330	19.3939	159	65	0	0	0	0	0	59	92.1875	25	0	0	0	0	0	39	17	0	0	0	0	0	61	23	0	0	0	0	0	165	64	40	61
cgi10536:chr4:137351782-137352398	chr1	167637915	167638190	5' UTR (NM_178593, exon 1 of 7)	172	Rcsd1	275	14.5455	125	51	1	0.8	2	3	40	40	100	15	0	0	0	0	0	33	11	0	0	0	0	0	52	25	1	1.92308	2	3	40	125	40	33	52
cgi213:chr1:58852427-58852696	chr1	167693837	167694350	exon (NM_011804, exon 1 of 4)	183	Creg1	513	17.154	243	118	0	0	0	0	0	78	88.6364	35	0	0	0	0	0	66	32	0	0	0	0	0	99	51	0	0	0	0	0	280	88	74	118
cgi10538:chr4:137469363-137469851	chr1	167775145	167775391	intron (NR_103716, intron 1 of 8)	56456	Cd247	246	16.2602	137	110	0	0	0	0	0	40	100	28	0	0	0	0	0	38	29	0	0	0	0	0	59	53	0	0	0	0	0	137	40	38	59
cgi5131:chr15:81575445-81575774	chr1	167931597	167933716	intron (NM_198932, intron 1 of 15)	108	Pou2f1	2119	16.0453	851	461	1	0.117509	6	79	7.05882	278	81.7647	148	1	0.359712	6	79	7.05882	181	84	0	0	0	0	0	392	229	0	0	0	0	0	1077	340	224	513
cgi7186:chr19:4305613-4306052	chr1	168168629	168169096	promoter-TSS (NM_175296)	12	Mael	467	18.4154	215	73	27	12.5581	201	73	73.3577	64	74.4186	27	27	42.1875	201	73	73.3577	55	15	0	0	0	0	0	96	31	0	0	0	0	0	296	86	75	135
cgi10542:chr4:137772315-137773600	chr1	168184111	168184378	promoter-TSS (NM_001164528)	-25	Ildr2	267	26.9663	155	124	1	0.645161	2	4	33.3333	72	100	57	1	1.38889	2	4	33.3333	38	30	0	0	0	0	0	45	37	0	0	0	0	0	155	72	38	45
cgi8446:chr2:120556555-120557414	chr1	168238973	168239613	exon (NM_001164528, exon 9 of 10)	55023	Ildr2	640	25.9375	289	134	4	1.38408	10	12	45.4545	108	65.0602	48	4	3.7037	10	12	45.4545	81	36	0	0	0	0	0	100	50	0	0	0	0	0	421	166	110	145
cgi6855:chr18:36829739-36829993	chr1	168309439	168310107	intron (NM_030245, intron 1 of 7)	475	Tada1	668	19.4611	328	95	1	0.304878	2	3	40	98	75.3846	34	1	1.02041	2	3	40	78	19	0	0	0	0	0	152	42	0	0	0	0	0	414	130	98	186
cgi4353:chr14:30821918-30822418	chr1	168339518	168340192	exon (NM_001142948, exon 1 of 5)	104	Pogk	674	21.0682	327	173	6	1.83486	34	214	13.7097	119	83.8028	58	3	2.52101	22	207	9.60699	79	43	1	1.26582	6	5	54.5455	129	72	2	1.55039	6	2	75	438	142	95	201
cgi7101:chr18:77493127-77493544	chr1	168930723	168931994	promoter-TSS (NM_001160262)	-189	Fam78b	1271	16.0504	457	294	3	0.656455	50	238	17.3611	153	75	100	2	1.30719	19	233	7.53968	107	73	0	0	0	0	0	197	121	1	0.507614	31	5	86.1111	609	204	148	257
cgi13419:chr7:109398270-109398550	chr1	169213896	169215283	intron (NM_030724, intron 1 of 6)	668	Uck2	1387	12.9776	511	255	0	0	0	0	0	169	93.8889	80	0	0	0	0	0	134	70	0	0	0	0	0	208	105	0	0	0	0	0	554	180	148	226
cgi10818:chr5:8660245-8660528	chr1	169238381	169239196	promoter-TSS (NM_001039483)	-12	Tmco1	815	8.58896	195	133	0	0	0	0	0	69	98.5714	49	0	0	0	0	0	43	27	0	0	0	0	0	83	57	0	0	0	0	0	196	70	43	83
cgi14458:chr8:109948515-109949092	chr1	169280263	169280672	exon (NM_019993, exon 1 of 11)	346	Aldh9a1	409	19.0709	230	124	0	0	0	0	0	72	92.3077	47	0	0	0	0	0	62	32	0	0	0	0	0	96	45	0	0	0	0	0	247	78	65	104
cgi6338:chr17:36106355-36106917	chr1	169324203	169324552	promoter-TSS (NM_025569)	-450	Mgst3	349	5.15759	43	29	0	0	0	0	0	14	77.7778	9	0	0	0	0	0	6	4	0	0	0	0	0	23	16	0	0	0	0	0	48	18	7	23
cgi3741:chr13:34743821-34745079	chr1	169618406	169619386	promoter-TSS (NM_033652)	-793	Lmx1a	980	17.3469	488	334	4	0.819672	12	23	34.2857	145	85.2941	91	3	2.06897	10	19	34.4828	120	92	0	0	0	0	0	223	151	1	0.44843	2	4	33.3333	561	170	140	251
cgi13891:chr8:26212400-26212983	chr1	169622313	169622526	intron (NM_033652, intron 2 of 7)	2731	Lmx1a	213	20.6573	125	85	3	2.4	9	8	52.9412	41	93.1818	30	3	7.31707	9	8	52.9412	22	16	0	0	0	0	0	62	39	0	0	0	0	0	135	44	23	68
cgi11563:chr5:130230800-130231380	chr1	169733187	169733403	intron (NM_033652, intron 3 of 7)	113606	Lmx1a	216	14.8148	73	61	1	1.36986	2	2	50	31	96.875	26	1	3.22581	2	2	50	19	16	0	0	0	0	0	23	19	0	0	0	0	0	74	32	19	23
cgi15219:chr9:88417716-88418267	chr1	171461421	171461730	promoter-TSS (NM_023284)	19	Nuf2	309	18.123	162	95	2	1.23457	6	10	37.5	51	91.0714	26	2	3.92157	6	10	37.5	41	23	0	0	0	0	0	70	46	0	0	0	0	0	171	56	44	71
cgi14157:chr8:74152915-74153737	chr1	171899077	171899562	promoter-TSS (NR_040438)	16	Hsd17b7	485	8.65979	109	88	0	0	0	0	0	39	92.8571	31	0	0	0	0	0	20	13	0	0	0	0	0	50	44	0	0	0	0	0	115	42	21	52
cgi1948:chr11:54674081-54674425	chr1	172104741	172105420	promoter-TSS (NM_133806)	-4	Uap1	679	25.3314	448	306	0	0	0	0	0	153	88.9535	109	0	0	0	0	0	99	76	0	0	0	0	0	196	121	0	0	0	0	0	484	172	106	206
cgi15539:chrX:5624410-5625565	chr1	172145135	172145553	exon (NM_010633, exon 1 of 8)	180	Uhmk1	418	22.488	209	123	0	0	0	0	0	85	90.4255	45	0	0	0	0	0	55	33	0	0	0	0	0	69	45	0	0	0	0	0	234	94	64	76
cgi8932:chr2:173935525-173936332	chr1	172185517	172185882	Intergenic	-21755	Sh2d1b1	365	21.9178	136	27	1	0.735294	3	10	23.0769	47	58.75	6	1	2.12766	3	10	23.0769	44	11	0	0	0	0	0	45	10	0	0	0	0	0	215	80	63	72
cgi2797:chr11:115183146-115183361	chr1	172519411	172520189	5' UTR (NM_001109985, exon 1 of 10)	180	Nos1ap	778	21.3368	397	237	2	0.503778	5	9	35.7143	145	87.3494	96	1	0.689655	3	5	37.5	103	61	0	0	0	0	0	149	80	1	0.671141	2	4	33.3333	456	166	116	174
cgi15024:chr9:58670038-58671973	chr1	172574327	172574791	promoter-TSS (NM_177068)	-104	Olfml2b	464	15.0862	224	149	0	0	0	0	0	64	91.4286	44	0	0	0	0	0	53	35	0	0	0	0	0	107	70	0	0	0	0	0	236	70	57	109
cgi15523:chr9:122832049-122832393	chr1	172797644	172797989	promoter-TSS (NM_001081304)	85	Atf6	345	12.1739	126	99	1	0.793651	3	2	60	38	90.4762	28	1	2.63158	3	2	60	34	25	0	0	0	0	0	54	46	0	0	0	0	0	132	42	35	55
cgi6339:chr17:36115970-36117670	chr1	172815138	172815638	exon (NM_023173, exon 1 of 6)	283	Dusp12	500	14.4	218	114	0	0	0	0	0	56	77.7778	29	0	0	0	0	0	67	33	0	0	0	0	0	95	52	0	0	0	0	0	263	72	82	109
cgi14720:chr9:20449180-20449480	chr1	172837535	172838302	intron (NM_001029984, intron 5 of 5)	5153	Fcrlb	767	15.9061	389	228	0	0	0	0	0	112	91.8033	76	0	0	0	0	0	120	65	0	0	0	0	0	157	87	0	0	0	0	0	428	122	133	173
cgi1055:chr10:57514538-57514806	chr1	172968204	172968503	Intergenic	19297	Fcgr4	299	2.67559	28	0	0	0	0	0	0	8	100	0	0	0	0	0	0	7	0	0	0	0	0	0	13	0	0	0	0	0	0	30	8	8	14
cgi9786:chr4:34497684-34498655	chr1	172994071	172996091	promoter-TSS (NR_106103)	-298	Mir6546	2020	13.5644	100	12	1	1	2	3	40	43	15.6934	7	1	2.32558	2	3	40	14	0	0	0	0	0	0	43	5	0	0	0	0	0	857	274	193	390
cgi9774:chr4:32702143-32702751	chr1	173000459	173000917	Intergenic	-5905	Mir6546	458	10.0437	58	0	0	0	0	0	0	8	17.3913	0	0	0	0	0	0	18	0	0	0	0	0	0	32	0	0	0	0	0	0	219	46	61	112
cgi9960:chr4:59594132-59594898	chr1	173002542	173003726	Intergenic	-8351	Mir6546	1184	16.8919	0	0	0	0	0	0	0	0	0	0	0	0	0	0	0	0	0	0	0	0	0	0	0	0	0	0	0	0	0	578	200	143	235
cgi9780:chr4:33275832-33276655	chr1	173008073	173008538	Intergenic	-13523	Mir6546	465	10.3226	49	13	0	0	0	0	0	8	16.6667	2	0	0	0	0	0	13	3	0	0	0	0	0	28	8	0	0	0	0	0	220	48	60	112
cgi9823:chr4:41672742-41673260	chr1	173009313	173011340	Intergenic	-15544	Mir6546	2027	13.5175	19	0	0	0	0	0	0	11	4.0146	0	0	0	0	0	0	0	0	0	0	0	0	0	8	0	0	0	0	0	0	858	274	193	391
cgi9533:chr3:110052808-110053992	chr1	173015695	173016190	Intergenic	-21160	Mir6546	495	6.06061	78	0	0	0	0	0	0	13	43.3333	0	0	0	0	0	0	21	0	0	0	0	0	0	44	0	0	0	0	0	0	152	30	43	79
cgi8387:chr2:117075411-117075922	chr1	173032626	173032849	Intergenic	-19054	1700009P17Rik	223	17.0404	92	19	0	0	0	0	0	25	65.7895	8	0	0	0	0	0	23	3	0	0	0	0	0	44	8	0	0	0	0	0	156	38	33	85
cgi7682:chr19:60019075-60019800	chr1	173080473	173080797	promoter-TSS (NM_025321)	99	Sdhc	324	12.963	130	46	0	0	0	0	0	30	71.4286	9	0	0	0	0	0	28	9	0	0	0	0	0	72	28	0	0	0	0	0	183	42	40	101
cgi11036:chr5:40035642-40036141	chr1	173126057	173126286	5' UTR (NM_025557, exon 1 of 3)	227	Pcp4l1	229	20.9607	164	106	10	6.09756	73	443	14.1473	47	97.9167	31	10	21.2766	73	443	14.1473	38	27	0	0	0	0	0	79	48	0	0	0	0	0	165	48	38	79
cgi14904:chr9:44306522-44307261	chr1	173177146	173177532	promoter-TSS (NM_153064)	-96	Ndufs2	386	9.32642	109	49	0	0	0	0	0	33	91.6667	15	0	0	0	0	0	22	8	0	0	0	0	0	54	26	0	0	0	0	0	114	36	23	55
cgi4658:chr14:75683857-75684555	chr1	173200287	173200845	intron (NM_020579, intron 1 of 7)	107	B4galt3	558	12.9032	278	79	1	0.359712	2	2	50	60	83.3333	21	0	0	0	0	0	63	18	0	0	0	0	0	155	40	1	0.645161	2	2	50	326	72	71	183
cgi2747:chr11:106873915-106874145	chr1	173217670	173218191	TTS (NM_025388)	161	Usp21	521	10.7486	212	124	0	0	0	0	0	49	87.5	27	0	0	0	0	0	58	38	0	0	0	0	0	105	59	0	0	0	0	0	245	56	66	123
cgi3575:chr12:114336935-114337212	chr1	173224602	173224949	exon (NM_025388, exon 2 of 7)	337	Ufc1	347	8.06916	101	69	0	0	0	0	0	24	85.7143	16	0	0	0	0	0	25	19	0	0	0	0	0	52	34	0	0	0	0	0	107	28	26	53
cgi13135:chr7:53121341-53121876	chr1	173259021	173259619	promoter-TSS (NM_001128609)	44	Dedd	598	6.02007	70	53	0	0	0	0	0	34	94.4444	28	0	0	0	0	0	17	17	0	0	0	0	0	19	8	0	0	0	0	0	73	36	17	20
cgi6272:chr17:34324619-34325011	chr1	173275570	173276032	promoter-TSS (NM_011070)	-25	Nit1	462	10.8225	159	4	0	0	0	0	0	39	78	0	0	0	0	0	0	38	2	0	0	0	0	0	82	2	0	0	0	0	0	192	50	45	97
cgi14160:chr8:74194937-74195742	chr1	173341341	173342002	promoter-TSS (NM_009480)	-140	Usf1	661	12.708	253	174	3	1.18577	87	212	29.097	78	92.8571	52	2	2.5641	13	150	7.97546	63	45	1	1.5873	74	62	54.4118	112	77	0	0	0	0	0	279	84	69	126
cgi11303:chr5:110536032-110537395	chr1	173367562	173368084	exon (NM_172647, exon 1 of 10)	131	F11r	522	7.27969	173	125	0	0	0	0	0	37	97.3684	23	0	0	0	0	0	42	32	0	0	0	0	0	94	70	0	0	0	0	0	180	38	44	98
cgi2281:chr11:77996806-77997041	chr1	173433520	173434331	exon (NM_019484, exon 1 of 1)	317	Alyref2	811	7.39827	186	101	0	0	0	0	0	53	88.3333	33	0	0	0	0	0	39	20	0	0	0	0	0	94	48	0	0	0	0	0	207	60	47	100
cgi7683:chr19:60302180-60302658	chr1	173609907	173610130	Intergenic	-2167	Cd48	223	12.5561	73	6	2	2.73973	4	4	50	20	71.4286	3	2	10	4	4	50	23	1	0	0	0	0	0	30	2	0	0	0	0	0	107	28	29	50
cgi14570:chr8:123259901-123260385	chr1	173957130	173957614	promoter-TSS (NM_033509)	27	Vangl2	484	15.7025	271	190	1	0.369004	2	3	40	70	92.1053	45	0	0	0	0	0	73	45	0	0	0	0	0	128	100	1	0.78125	2	3	40	288	76	77	135
cgi2940:chr11:120442309-120443122	chr1	173984133	173984379	exon (NM_010916, exon 2 of 2)	3471	Nhlh1	246	21.9512	106	82	9	8.49057	29	35	45.3125	47	87.037	35	9	19.1489	29	35	45.3125	22	16	0	0	0	0	0	37	31	0	0	0	0	0	127	54	26	47
cgi9140:chr3:51287702-51288611	chr1	174012671	174013290	promoter-TSS (NM_021607)	-101	Ncstn	619	12.2779	170	48	0	0	0	0	0	42	55.2632	14	0	0	0	0	0	40	10	0	0	0	0	0	88	24	0	0	0	0	0	309	76	71	162
cgi165:chr1:45852221-45852602	chr1	174078093	174078693	intron (NM_153555, intron 1 of 13)	247	Dcaf8	600	19.3333	361	131	0	0	0	0	0	104	89.6552	33	0	0	0	0	0	89	28	0	0	0	0	0	168	70	0	0	0	0	0	393	116	97	180
cgi14460:chr8:109963137-109963439	chr1	174270997	174271325	promoter-TSS (NM_001039484)	-180	Kcnj10	328	7.92683	110	18	0	0	0	0	0	24	92.3077	7	0	0	0	0	0	29	4	0	0	0	0	0	57	7	0	0	0	0	0	127	26	30	71
cgi11378:chr5:115584450-115585076	chr1	174306482	174307478	exon (NM_026234, exon 1 of 1)	318	Pigm	996	10.8434	309	262	2	0.647249	6	4	60	105	97.2222	89	2	1.90476	6	4	60	68	57	0	0	0	0	0	136	116	0	0	0	0	0	312	108	68	136
cgi8733:chr2:155833633-155834037	chr1	174430210	174430991	intron (NM_178598, intron 1 of 4)	224	Tagln2	781	6.65813	139	38	0	0	0	0	0	32	61.5385	11	0	0	0	0	0	37	7	0	0	0	0	0	70	20	0	0	0	0	0	208	52	47	109
cgi8340:chr2:104970897-104971218	chr1	174493093	174493491	non-coding (NR_027644, exon 6 of 6)	3255	Vsig8	398	20.1005	160	52	0	0	0	0	0	53	66.25	15	0	0	0	0	0	42	13	0	0	0	0	0	65	24	0	0	0	0	0	229	80	56	93
cgi10569:chr4:139590341-139590572	chr1	174562670	174563260	exon (NM_026725, exon 1 of 2)	140	Dusp23	590	9.83051	230	164	0	0	0	0	0	58	100	38	0	0	0	0	0	57	44	0	0	0	0	0	115	82	0	0	0	0	0	233	58	59	116
cgi6658:chr17:86022937-86023244	chr1	175297313	175297930	exon (NM_053199, exon 1 of 9)	204	Cadm3	617	11.6694	255	81	0	0	0	0	0	55	76.3889	22	0	0	0	0	0	58	16	0	0	0	0	0	142	43	0	0	0	0	0	338	72	70	196
cgi15454:chr9:114887165-114888203	chr1	176431861	176432671	exon (NM_019445, exon 1 of 18)	310	Fmn2	810	3.95062	107	91	1	0.934579	6	8	42.8571	29	90.625	24	1	3.44828	6	8	42.8571	29	27	0	0	0	0	0	49	40	0	0	0	0	0	110	32	29	49
cgi7111:chr18:79305674-79307162	chr1	176433443	176433760	exon (NM_019445, exon 1 of 18)	1646	Fmn2	317	1.26183	5	3	0	0	0	0	0	3	75	2	0	0	0	0	0	2	1	0	0	0	0	0	0	0	0	0	0	0	0	6	4	2	0
cgi8307:chr2:93850627-93851061	chr1	176766979	176767224	exon (NM_011825, exon 2 of 2)	84848	Grem2	245	2.44898	10	0	0	0	0	0	0	4	66.6667	0	0	0	0	0	0	1	0	0	0	0	0	0	5	0	0	0	0	0	0	15	6	2	7
cgi1619:chr10:127962117-127962856	chr1	177422230	177422847	5' UTR (NM_011880, exon 1 of 17)	137	Rgs7	617	22.0421	341	180	0	0	0	0	0	122	89.7059	73	0	0	0	0	0	80	47	0	0	0	0	0	139	60	0	0	0	0	0	377	136	86	155
cgi2030:chr11:60726954-60727451	chr1	177555410	177555791	exon (NM_010209, exon 1 of 10)	165	Fh1	381	18.8976	155	76	0	0	0	0	0	64	88.8889	29	0	0	0	0	0	35	18	0	0	0	0	0	56	29	0	0	0	0	0	185	72	45	68
cgi13817:chr8:11187795-11188298	chr1	177622217	177623212	promoter-TSS (NM_010098)	48	Opn3	995	6.03015	204	106	0	0	0	0	0	56	93.3333	30	0	0	0	0	0	50	27	0	0	0	0	0	98	49	0	0	0	0	0	210	60	51	99
cgi6180:chr17:28712443-28712717	chr1	177810738	177811370	intron (NM_012012, intron 1 of 14)	145	Exo1	632	9.49367	159	22	0	0	0	0	0	47	78.3333	9	0	0	0	0	0	43	6	0	0	0	0	0	69	7	0	0	0	0	0	218	60	52	106
cgi5522:chr16:14705913-14706221	chr1	178204765	178205703	5' UTR (NM_176916, exon 1 of 10)	209	Pld5	938	11.5139	295	85	1	0.338983	2	5	28.5714	87	80.5556	22	1	1.14943	2	5	28.5714	74	25	0	0	0	0	0	134	38	0	0	0	0	0	371	108	98	165
cgi12088:chr6:54545054-54545800	chr1	178743500	178744854	promoter-TSS (NM_029756)	-614	Sdccag8	1354	3.69276	144	67	0	0	0	0	0	48	96	20	0	0	0	0	0	28	14	0	0	0	0	0	68	33	0	0	0	0	0	146	50	28	68
cgi6282:chr17:34769005-34769346	chr1	179187431	179189252	Intergenic	-9444	Akt3	1821	12.9599	568	268	0	0	0	0	0	184	77.9661	86	0	0	0	0	0	121	57	0	0	0	0	0	263	125	0	0	0	0	0	718	236	146	336
cgi7767:chr2:18919072-18920261	chr1	179252847	179253239	Intergenic	-74145	Akt3	392	12.2449	120	32	1	0.833333	2	2	50	34	70.8333	11	1	2.94118	2	2	50	30	8	0	0	0	0	0	56	13	0	0	0	0	0	172	48	40	84
cgi2546:chr11:97887791-97888727	chr1	179371623	179372907	Intergenic	-2527	Zbtb18	1284	19.6262	560	269	0	0	0	0	0	221	87.6984	108	0	0	0	0	0	142	68	0	0	0	0	0	197	93	0	0	0	0	0	645	252	162	231
cgi3195:chr12:57792482-57792790	chr1	179726066	179726925	exon (NM_007422, exon 1 of 13)	144	Adss	859	16.298	439	249	0	0	0	0	0	121	86.4286	62	0	0	0	0	0	112	64	0	0	0	0	0	206	123	0	0	0	0	0	487	140	124	223
cgi7332:chr19:9016227-9017206	chr1	179913312	179914131	Intergenic	-7844	Gm16432	819	8.79121	204	47	0	0	0	0	0	53	73.6111	12	0	0	0	0	0	51	12	0	0	0	0	0	100	23	0	0	0	0	0	262	72	66	124
cgi7199:chr19:4855088-4855512	chr1	180117564	180118384	5' UTR (NM_024282, exon 1 of 5)	426	Desi2	820	9.02439	196	53	0	0	0	0	0	55	74.3243	14	0	0	0	0	0	55	16	0	0	0	0	0	86	23	0	0	0	0	0	271	74	71	126
cgi12121:chr6:66485124-66485713	chr1	180206229	180206716	Intergenic	-42811	Cox20	487	20.1232	195	70	4	2.05128	305	299	50.4967	94	95.9184	34	2	2.12766	19	295	6.05096	43	17	1	2.32558	143	2	98.6207	58	19	1	1.72414	143	2	98.6207	209	98	48	63
cgi12006:chr6:47816538-47816782	chr1	180248339	180249442	promoter-TSS (NM_025511)	-393	Cox20	1103	14.1432	470	250	0	0	0	0	0	150	96.1538	81	0	0	0	0	0	90	45	0	0	0	0	0	230	124	0	0	0	0	0	517	156	95	266
cgi4908:chr15:58246887-58247457	chr1	180266551	180268143	exon (NM_016805, exon 1 of 14)	568	Hnrnpu	1592	22.6131	856	384	2	0.233645	11	105	9.48276	297	82.5	143	2	0.673401	11	105	9.48276	203	98	0	0	0	0	0	356	143	0	0	0	0	0	1029	360	235	434
cgi2131:chr11:69614380-69615136	chr1	180299066	180299312	Intergenic	-31274	Hnrnpu	246	17.8862	107	28	0	0	0	0	0	39	88.6364	12	0	0	0	0	0	24	5	0	0	0	0	0	44	11	0	0	0	0	0	131	44	28	59
cgi3000:chr12:8980595-8981068	chr1	180335791	180336802	intron (NM_026626, intron 1 of 6)	285	Efcab2	1011	15.8259	542	334	0	0	0	0	0	139	86.875	86	0	0	0	0	0	129	72	0	0	0	0	0	274	176	0	0	0	0	0	612	160	143	309
cgi3602:chr13:3892696-3892928	chr1	180457419	180461026	promoter-TSS (NM_001161665)	-33	Kif26b	3607	8.09537	875	553	4	0.457143	21	169	11.0526	250	85.6164	153	4	1.6	21	169	11.0526	217	155	0	0	0	0	0	408	245	0	0	0	0	0	1043	292	256	495
cgi653:chr1:165242133-165242752	chr1	181447863	181448198	exon (NM_027188, exon 1 of 12)	103	Smyd3	335	7.76119	82	51	1	1.21951	2	6	25	20	76.9231	12	1	5	2	6	25	22	15	0	0	0	0	0	40	24	0	0	0	0	0	97	26	26	45
cgi12247:chr6:87540529-87540796	chr1	181476048	181477016	promoter-TSS (NM_008249)	-128	Cnst	968	16.9421	440	311	1	0.227273	11	140	7.28477	157	95.7317	114	1	0.636943	11	140	7.28477	96	66	0	0	0	0	0	187	131	0	0	0	0	0	493	164	103	226
cgi11382:chr5:115687935-115688429	chr1	181598016	181598823	promoter-TSS (NM_178653)	58	Sccpdh	807	17.8439	426	309	1	0.234742	3	2	60	140	97.2222	99	1	0.714286	3	2	60	120	87	0	0	0	0	0	166	123	0	0	0	0	0	430	144	120	166
cgi12640:chr7:6682774-6683109	chr1	181733058	181734169	5' UTR (NM_026375, exon 1 of 36)	532	Ahctf1	1111	20.342	555	333	3	0.540541	23	174	11.6751	215	95.1327	131	2	0.930233	19	173	9.89583	119	70	0	0	0	0	0	221	132	1	0.452489	4	1	80	584	226	125	233
cgi13978:chr8:47120663-47120882	chr1	181889652	181890700	Intergenic	-1044	Cdc42bpa	1048	19.084	488	321	1	0.204918	11	100	9.90991	186	93	123	1	0.537634	11	100	9.90991	111	72	0	0	0	0	0	191	126	0	0	0	0	0	512	200	115	197
cgi14662:chr8:128998232-128999029	chr1	182125841	182126453	promoter-TSS (NM_023341)	4	Adck3	612	10.1307	167	102	0	0	0	0	0	57	91.9355	37	0	0	0	0	0	45	33	0	0	0	0	0	65	32	0	0	0	0	0	192	62	51	79
cgi12108:chr6:58590327-58590717	chr1	182186010	182186554	intron (NM_001128605, intron 1 of 10)	149	Psen2	544	13.6029	231	176	1	0.4329	2	5	28.5714	71	95.9459	53	1	1.40845	2	5	28.5714	65	53	0	0	0	0	0	95	70	0	0	0	0	0	241	74	68	99
cgi3071:chr12:23094227-23095021	chr1	182260687	182262998	intron (NM_001081175, intron 1 of 7)	-1163	Gm5069	2311	7.18304	731	420	21	2.87278	84	84	50	144	86.747	72	21	14.5833	84	84	50	179	109	0	0	0	0	0	408	239	0	0	0	0	0	815	166	192	457
cgi11741:chr5:143873945-143874759	chr1	182413328	182413708	5' UTR (NM_001081227, exon 1 of 4)	117	6330403A02Rik	380	22.6316	242	173	2	0.826446	5	7	41.6667	83	96.5116	62	2	2.40964	5	7	41.6667	64	48	0	0	0	0	0	95	63	0	0	0	0	0	259	86	66	107
cgi13822:chr8:11555150-11558650	chr1	182498860	182499622	exon (NM_007415, exon 1 of 23)	135	Parp1	762	7.87402	175	100	1	0.571429	2	5	28.5714	56	93.3333	40	1	1.78571	2	5	28.5714	41	22	0	0	0	0	0	78	38	0	0	0	0	0	195	60	45	90
cgi12908:chr7:29517501-29517927	chr1	182570899	182572012	promoter-TSS (NM_175186)	-9	Lin9	1113	18.6882	515	349	3	0.582524	37	401	8.44749	197	94.7115	136	3	1.52284	37	401	8.44749	135	102	0	0	0	0	0	183	111	0	0	0	0	0	537	208	137	192
cgi11383:chr5:115722671-115722892	chr1	182626727	182627458	promoter-TSS (NM_013729)	72	Mixl1	731	14.7743	325	170	5	1.53846	12	28	30	105	97.2222	48	5	4.7619	12	28	30	86	53	0	0	0	0	0	134	69	0	0	0	0	0	330	108	88	134
cgi12513:chr6:134869944-134871282	chr1	182655894	182656846	exon (NM_133225, exon 1 of 8)	196	Acbd3	952	15.7563	434	245	2	0.460829	18	321	5.30973	143	95.3333	84	2	1.3986	18	321	5.30973	102	55	0	0	0	0	0	189	106	0	0	0	0	0	451	150	105	196
cgi2159:chr11:70245937-70246393	chr1	182707864	182708513	Intergenic	35545	H3f3a	649	10.7858	222	129	1	0.45045	2	6	25	62	88.5714	38	1	1.6129	2	6	25	59	33	0	0	0	0	0	101	58	0	0	0	0	0	263	70	66	127
cgi15166:chr9:76414936-76415178	chr1	182724300	182724557	Intergenic	19305	H3f3a	257	13.2296	146	79	10	6.84932	36	26	58.0645	31	91.1765	15	10	32.2581	36	26	58.0645	37	15	0	0	0	0	0	78	49	0	0	0	0	0	150	34	38	78
cgi13199:chr7:73224348-73224889	chr1	182742624	182744487	intron (NM_008210, intron 1 of 3)	178	H3f3a	1863	12.2383	646	387	0	0	0	0	0	215	94.2982	130	0	0	0	0	0	146	89	0	0	0	0	0	285	168	0	0	0	0	0	681	228	151	302
cgi13854:chr8:14962536-14962751	chr1	182780652	182781442	promoter-TSS (NM_145943)	-235	Sde2	790	9.36709	251	163	0	0	0	0	0	69	93.2432	46	0	0	0	0	0	64	38	0	0	0	0	0	118	79	0	0	0	0	0	260	74	67	119
cgi899:chr10:14425082-14425388	chr1	182824556	182824929	exon (NM_177099, exon 3 of 4)	1493	Lefty2	373	17.1582	156	42	8	5.12821	24	31	43.6364	37	57.8125	14	8	21.6216	24	31	43.6364	46	9	0	0	0	0	0	73	19	0	0	0	0	0	254	64	70	120
cgi8746:chr2:156688501-156689373	chr1	182834286	182834670	promoter-TSS (NM_133705)	73	Pycr2	384	11.4583	104	49	0	0	0	0	0	27	61.3636	16	0	0	0	0	0	29	10	0	0	0	0	0	48	23	0	0	0	0	0	145	44	39	62
cgi8916:chr2:171867564-171868977	chr1	182867113	182867323	exon (NM_010094, exon 3 of 4)	2048	Lefty1	210	10.4762	34	32	13	38.2353	82	35	70.0855	13	59.0909	12	12	92.3077	74	31	70.4762	7	6	0	0	0	0	0	14	14	1	7.14286	8	4	66.6667	75	22	24	29
cgi6741:chr18:12279784-12280136	chr1	182872375	182873070	promoter-TSS (NM_144794)	74	Tmem63a	695	14.3885	226	177	3	1.32743	17	9	65.3846	76	76	63	0	0	0	0	0	46	34	2	4.34783	14	7	66.6667	104	80	1	0.961538	3	2	60	320	100	65	155
cgi4958:chr15:75472692-75472952	chr1	183074105	183074436	promoter-TSS (NM_026171)	17	Nvl	331	10.2719	85	26	0	0	0	0	0	28	82.3529	7	0	0	0	0	0	27	10	0	0	0	0	0	30	9	0	0	0	0	0	110	34	34	42
cgi5308:chr15:98634500-98634739	chr1	183081023	183081476	intron (NM_030131, intron 1 of 4)	188	Cnih4	453	21.1921	221	99	1	0.452489	10	123	7.5188	78	81.25	35	1	1.28205	10	123	7.5188	52	24	0	0	0	0	0	91	40	0	0	0	0	0	264	96	61	107
cgi15951:chrX:154480389-154481836	chr1	183140939	183142519	5' UTR (NM_145514, exon 1 of 14)	380	Wdr26	1580	18.7342	885	409	4	0.451977	10	26	27.7778	266	89.8649	116	2	0.75188	5	15	25	229	102	1	0.436681	3	5	37.5	390	191	1	0.25641	2	6	25	1011	296	258	457
cgi4096:chr13:97312239-97312580	chr1	183282509	183283038	promoter-TSS (NM_001160212)	15	Cnih3	529	17.0132	223	110	1	0.44843	3	14	17.6471	76	84.4444	35	1	1.31579	3	14	17.6471	61	27	0	0	0	0	0	86	48	0	0	0	0	0	263	90	71	102
cgi10959:chr5:33616763-33618018	chr1	183771995	183772885	promoter-TSS (NM_133815)	92	Lbr	890	24.0449	543	400	0	0	0	0	0	210	98.1308	154	0	0	0	0	0	130	94	0	0	0	0	0	203	152	0	0	0	0	0	552	214	133	205
cgi3787:chr13:43011683-43012353	chr1	183949642	183950845	promoter-TSS (NM_001083120)	-133	Enah	1203	27.4314	688	452	3	0.436047	9	8	52.9412	281	85.1515	204	2	0.711744	4	5	44.4444	146	99	0	0	0	0	0	261	149	1	0.383142	5	3	62.5	805	330	168	307
cgi14174:chr8:74684516-74685561	chr1	184054786	184055407	exon (NM_012058, exon 1 of 3)	229	Srp9	621	11.2721	209	156	2	0.956938	19	232	7.56972	65	92.8571	53	2	3.07692	19	232	7.56972	65	47	0	0	0	0	0	79	56	0	0	0	0	0	234	70	71	93
cgi1625:chr10:128063212-128063610	chr1	184212226	184213002	intron (NM_007853, intron 1 of 2)	276	Degs1	776	16.2371	368	265	1	0.271739	5	5	50	113	89.6825	80	1	0.884956	5	5	50	89	69	0	0	0	0	0	166	116	0	0	0	0	0	394	126	94	174
cgi12332:chr6:106719110-106719448	chr1	184271118	184271716	intron (NM_175127, intron 1 of 4)	320	Fbxo28	598	11.3712	200	99	2	1	66	13	83.5443	65	95.5882	42	0	0	0	0	0	45	23	0	0	0	0	0	90	34	2	2.22222	66	13	83.5443	204	68	45	91
cgi11865:chr6:17586841-17587325	chr1	184338794	184339742	promoter-TSS (NM_173378)	-30	Trp53bp2	948	14.346	371	269	1	0.269542	2	2	50	131	96.3235	93	1	0.763359	2	2	50	83	68	0	0	0	0	0	157	108	0	0	0	0	0	377	136	84	157
cgi15524:chr9:122859820-122860436	chr1	184447130	184447951	promoter-TSS (NM_009794)	73	Capn2	821	15.3471	349	237	0	0	0	0	0	114	90.4762	79	0	0	0	0	0	88	60	0	0	0	0	0	147	98	0	0	0	0	0	387	126	93	168
cgi15330:chr9:106379394-106379795	chr1	184694024	184694281	promoter-TSS (NM_144796)	-884	Susd4	257	25.6809	151	97	0	0	0	0	0	60	90.9091	48	0	0	0	0	0	32	24	0	0	0	0	0	59	25	0	0	0	0	0	162	66	32	64
cgi3752:chr13:36816497-36816756	chr1	185857192	185858416	promoter-TSS (NM_028516)	73	1700056E22Rik	1224	12.7451	505	275	0	0	0	0	0	133	85.2564	63	0	0	0	0	0	126	65	0	0	0	0	0	246	147	0	0	0	0	0	592	156	143	293
cgi2035:chr11:60988043-60988968	chr1	186542365	186542683	non-coding (NR_040627, exon 3 of 3)	6148	4930488B22Rik	318	16.9811	173	104	5	2.89017	19	18	51.3514	48	88.8889	30	5	10.4167	19	18	51.3514	53	32	0	0	0	0	0	72	42	0	0	0	0	0	202	54	60	88
cgi10612:chr4:144482159-144482781	chr1	186551595	186551849	exon (NM_008250, exon 4 of 4)	4650	Hlx	254	5.51181	49	9	3	6.12245	41	2	95.3488	14	100	3	3	21.4286	41	2	95.3488	8	2	0	0	0	0	0	27	4	0	0	0	0	0	50	14	8	28
cgi3128:chr12:36219178-36219670	chr1	186555534	186556924	5' UTR (NM_008250, exon 1 of 4)	143	Hlx	1390	13.9568	628	267	0	0	0	0	0	168	86.5979	81	0	0	0	0	0	157	62	0	0	0	0	0	303	124	0	0	0	0	0	726	194	180	352
cgi5867:chr16:92697064-92699136	chr1	186634649	186635052	exon (NM_001081361, exon 1 of 9)	341	Marc1	403	19.3548	195	131	37	18.9744	169	104	61.9048	62	79.4872	44	36	58.0645	165	97	62.9771	49	33	1	2.04082	4	7	36.3636	84	54	0	0	0	0	0	271	78	69	124
cgi1729:chr11:16652218-16653083	chr1	186669380	186669874	promoter-TSS (NM_133684)	99	Marc2	494	15.3846	213	89	0	0	0	0	0	68	89.4737	32	0	0	0	0	0	58	21	0	0	0	0	0	87	36	0	0	0	0	0	248	76	66	106
cgi10884:chr5:25003526-25005839	chr1	186706441	186707045	exon (NM_178692, exon 1 of 2)	172	C130074G19Rik	604	19.8675	366	258	41	11.2022	543	589	47.9682	118	98.3333	72	41	34.7458	543	589	47.9682	77	54	0	0	0	0	0	171	132	0	0	0	0	0	372	120	78	174
cgi12901:chr7:29237195-29237503	chr1	187027811	187028288	promoter-TSS (NM_001163754)	3	Rab3gap2	477	7.96646	129	71	0	0	0	0	0	36	94.7368	19	0	0	0	0	0	31	17	0	0	0	0	0	62	35	0	0	0	0	0	153	38	40	75
cgi15334:chr9:106587654-106588370	chr1	187152743	187153317	exon (NM_198653, exon 1 of 23)	250	Iars2	574	19.1638	330	255	2	0.606061	9	37	19.5652	100	90.9091	78	1	1	7	34	17.0732	100	72	0	0	0	0	0	130	105	1	0.769231	2	3	40	359	110	106	143
cgi720:chr1:173957130-173957614	chr1	187186709	187187364	promoter-TSS (NM_029735)	63	Eprs	655	22.5954	312	108	2	0.641026	66	80	45.2055	110	74.3243	44	1	0.909091	6	77	7.22892	77	23	0	0	0	0	0	125	41	1	0.8	60	3	95.2381	417	148	101	168
cgi12126:chr6:67484858-67485654	chr1	187278816	187279540	non-coding (NR_040305, exon 1 of 3)	269	Gm2061	724	20.1657	457	220	3	0.656455	6	7	46.1538	140	95.8904	68	3	2.14286	6	7	46.1538	117	65	0	0	0	0	0	200	87	0	0	0	0	0	491	146	129	216
cgi14573:chr8:123606585-123609136	chr1	188528160	188528404	intron (NM_009367, intron 1 of 6)	1589	Tgfb2	244	15.5738	102	0	0	0	0	0	0	35	92.1053	0	0	0	0	0	0	21	0	0	0	0	0	0	46	0	0	0	0	0	0	126	38	24	64
cgi5574:chr16:18392612-18393084	chr1	188529019	188529595	5' UTR (NM_009367, exon 1 of 7)	564	Tgfb2	576	17.7083	254	78	0	0	0	0	0	82	80.3922	24	0	0	0	0	0	72	20	0	0	0	0	0	100	34	0	0	0	0	0	306	102	75	129
cgi10618:chr4:145230188-145231200	chr1	188573128	188573381	promoter-TSS (NM_026041)	-18	Rrp15	253	8.69565	74	63	0	0	0	0	0	22	100	18	0	0	0	0	0	17	15	0	0	0	0	0	35	30	0	0	0	0	0	78	22	18	38
cgi8037:chr2:35516682-35517687	chr1	188791269	188792185	5' UTR (NM_033077, exon 1 of 1)	432	D1Pas1	916	6.33188	116	40	17	14.6552	66	18	78.5714	40	68.9655	17	17	42.5	66	18	78.5714	20	5	0	0	0	0	0	56	18	0	0	0	0	0	181	58	39	84
cgi4275:chr14:17197140-17198691	chr1	189039348	189039679	promoter-TSS (NM_028848)	124	Gpatch2	331	15.1057	119	53	0	0	0	0	0	42	84	20	0	0	0	0	0	29	13	0	0	0	0	0	48	20	0	0	0	0	0	144	50	37	57
cgi9423:chr3:96531381-96532064	chr1	189431193	189431473	Intergenic	-1552	Esrrg	280	2.14286	22	0	0	0	0	0	0	3	50	0	0	0	0	0	0	2	0	0	0	0	0	0	17	0	0	0	0	0	0	39	6	5	28
cgi1904:chr11:51076373-51077232	chr1	189432877	189433561	intron (NM_001243792, intron 1 of 7)	334	Esrrg	684	20.1754	353	234	13	3.68272	99	652	13.1824	123	89.1304	91	13	10.5691	99	652	13.1824	79	55	0	0	0	0	0	151	88	0	0	0	0	0	436	138	93	205
cgi7122:chr18:80559429-80560528	chr1	190831112	190831837	exon (NM_172650, exon 1 of 18)	244	Kctd3	725	16.5517	283	125	0	0	0	0	0	90	75	41	0	0	0	0	0	78	24	0	0	0	0	0	115	60	0	0	0	0	0	423	120	118	185
cgi8536:chr2:130120475-130120790	chr1	191167194	191167861	promoter-TSS (NM_001159850)	58	Kcnk2	667	20.09	269	151	2	0.743494	4	10	28.5714	86	64.1791	48	2	2.32558	4	10	28.5714	56	32	0	0	0	0	0	127	71	0	0	0	0	0	427	134	85	208
cgi14629:chr8:126001495-126002120	chr1	191511794	191512318	promoter-TSS (NM_001081363)	-91	Cenpf	524	9.54198	149	109	0	0	0	0	0	46	92	33	0	0	0	0	0	31	21	0	0	0	0	0	72	55	0	0	0	0	0	167	50	37	80
cgi117:chr1:36827654-36828038	chr1	191551806	191552712	5' UTR (NM_008976, exon 1 of 19)	112	Ptpn14	906	16.3355	475	320	1	0.210526	16	240	6.25	143	96.6216	96	1	0.699301	16	240	6.25	122	86	0	0	0	0	0	210	138	0	0	0	0	0	483	148	123	212
cgi1375:chr10:81309211-81309597	chr1	191745770	191746277	exon (NM_026796, exon 1 of 12)	143	Smyd2	507	26.8245	357	187	2	0.560224	9	71	11.25	127	93.3824	62	2	1.5748	9	71	11.25	87	44	0	0	0	0	0	143	81	0	0	0	0	0	382	136	92	154
cgi5186:chr15:84817987-84818215	chr1	191993105	191993480	intron (NM_008937, intron 1 of 4)	1266	Prox1	375	10.1333	109	54	1	0.917431	8	1	88.8889	31	81.5789	15	1	3.22581	8	1	88.8889	29	16	0	0	0	0	0	49	23	0	0	0	0	0	133	38	31	64
cgi276:chr1:74170819-74171497	chr1	191994470	191994910	promoter-TSS (NM_008937)	-131	Prox1	440	18.1818	217	120	7	3.22581	206	669	23.5429	70	87.5	46	6	8.57143	59	667	8.12672	58	34	0	0	0	0	0	89	40	1	1.1236	147	2	98.6577	283	80	63	140
cgi8857:chr2:165671072-165671316	chr1	191996623	191997078	Intergenic	-2292	Prox1	455	4.3956	47	0	0	0	0	0	0	12	60	0	0	0	0	0	0	13	0	0	0	0	0	0	22	0	0	0	0	0	0	73	20	19	34
cgi9195:chr3:65469954-65470654	chr1	191998794	191999473	Intergenic	-4575	Prox1	679	3.82916	70	23	0	0	0	0	0	14	53.8462	7	0	0	0	0	0	22	11	0	0	0	0	0	34	5	0	0	0	0	0	105	26	30	49
cgi5807:chr16:75766927-75767221	chr1	192735373	192735810	promoter-TSS (NM_178775)	57	Rps6kc1	437	14.6453	181	90	0	0	0	0	0	51	79.6875	25	0	0	0	0	0	50	23	0	0	0	0	0	80	42	0	0	0	0	0	250	64	65	121
cgi5162:chr15:82952788-82953292	chr1	192752327	192752853	non-coding (NR_037578, exon 1 of 9)	206	Angel2	526	18.6312	261	193	3	1.14943	46	203	18.4739	80	81.6327	66	3	3.75	46	203	18.4739	58	42	0	0	0	0	0	123	85	0	0	0	0	0	287	98	63	126
cgi11712:chr5:140864927-140865423	chr1	192802128	192803330	5' UTR (NM_144879, exon 1 of 8)	148	Vash2	1202	12.1464	448	289	1	0.223214	9	0	100	141	96.5753	92	0	0	0	0	0	101	65	0	0	0	0	0	206	132	1	0.485437	9	0	100	453	146	101	206
cgi10794:chr4:155609947-155610697	chr1	192849404	192850366	non-coding (NR_027298, exon 1 of 2)	184	Mfsd7b	962	7.69231	227	167	1	0.440529	2	6	25	73	98.6486	49	1	1.36986	2	6	25	63	46	0	0	0	0	0	91	72	0	0	0	0	0	229	74	64	91
cgi8734:chr2:155890915-155891649	chr1	192886527	192887234	promoter-TSS (NM_001163422)	-19	Nsl1	707	7.35502	88	37	0	0	0	0	0	32	61.5385	16	0	0	0	0	0	21	8	0	0	0	0	0	35	13	0	0	0	0	0	175	52	45	78
cgi8868:chr2:166888018-166888780	chr1	192921736	192922555	promoter-TSS (NM_030060)	-147	Batf3	819	17.5824	308	68	1	0.324675	2	4	33.3333	86	59.7222	17	1	1.16279	2	4	33.3333	61	14	0	0	0	0	0	161	37	0	0	0	0	0	466	144	90	232
cgi15389:chr9:108468886-108470149	chr1	192949776	192950039	Intergenic	27615	Batf3	263	20.5323	163	114	23	14.1104	93	74	55.6886	49	90.7407	37	22	44.898	91	69	56.875	42	28	0	0	0	0	0	72	49	1	1.38889	2	5	28.5714	180	54	45	81
cgi5083:chr15:79233248-79233880	chr1	193006303	193008249	promoter-TSS (NM_007498)	-64	Atf3	1946	7.09147	414	170	6	1.44928	26	37	41.2698	113	81.8841	52	6	5.30973	26	37	41.2698	107	51	0	0	0	0	0	194	67	0	0	0	0	0	519	138	126	255
cgi5856:chr16:91646977-91648738	chr1	193008606	193009070	Intergenic	-1626	Atf3	464	9.48276	166	59	10	6.0241	43	32	57.3333	35	79.5455	11	10	28.5714	43	32	57.3333	45	18	0	0	0	0	0	86	30	0	0	0	0	0	201	44	50	107
cgi1395:chr10:82799900-82800722	chr1	193048206	193048802	Intergenic	-41292	Atf3	596	12.0805	193	67	0	0	0	0	0	67	93.0556	25	0	0	0	0	0	43	16	0	0	0	0	0	83	26	0	0	0	0	0	209	72	46	91
cgi10633:chr4:146230588-146231025	chr1	193141671	193142022	exon (NM_025424, exon 1 of 4)	150	Nenf	351	14.245	138	93	2	1.44928	87	81	51.7857	50	100	32	1	2	10	79	11.236	32	24	0	0	0	0	0	56	37	1	1.78571	77	2	97.4684	138	50	32	56
cgi11833:chr6:5675673-5675924	chr1	193149726	193150359	intron (NM_025864, intron 1 of 7)	199	Tmem206	633	8.84676	218	73	1	0.458716	2	4	33.3333	54	96.4286	29	1	1.85185	2	4	33.3333	65	17	0	0	0	0	0	99	27	0	0	0	0	0	224	56	66	102
cgi15335:chr9:106691229-106691600	chr1	193219958	193221680	5' UTR (NM_144880, exon 1 of 13)	101	Ppp2r5a	1722	16.6086	694	482	3	0.432277	8	11	42.1053	260	90.9091	171	2	0.769231	6	8	42.8571	152	104	1	0.657895	2	3	40	282	207	0	0	0	0	0	774	286	168	320
cgi15525:chr9:122930229-122930710	chr1	193398835	193399970	promoter-TSS (NM_178632)	10	Dtl	1135	3.70044	95	80	1	1.05263	4	40	9.09091	38	90.4762	33	1	2.63158	4	40	9.09091	17	14	0	0	0	0	0	40	33	0	0	0	0	0	99	42	17	40
cgi12268:chr6:88791533-88793017	chr1	193541614	193543014	promoter-TSS (NM_001134829)	40	Lpgat1	1400	16.5714	596	439	8	1.34228	224	700	24.2424	222	95.6897	158	6	2.7027	59	688	7.89826	125	92	0	0	0	0	0	249	189	2	0.803213	165	12	93.2203	648	232	129	287
cgi13743:chr7:149844854-149847223	chr1	193645129	193645850	5' UTR (NM_010892, exon 1 of 8)	138	Nek2	721	14.7018	297	185	0	0	0	0	0	99	93.3962	54	0	0	0	0	0	71	42	0	0	0	0	0	127	89	0	0	0	0	0	315	106	78	131
cgi13151:chr7:54305807-54306392	chr1	193730476	193731576	exon (NM_009579, exon 1 of 2)	366	Slc30a1	1100	13.0909	377	238	0	0	0	0	0	136	94.4444	92	0	0	0	0	0	93	61	0	0	0	0	0	148	85	0	0	0	0	0	393	144	97	152
cgi4676:chr14:79790035-79790738	chr1	193809115	193809379	exon (NM_023727, exon 3 of 3)	7993	Rd3	264	2.27273	18	13	4	22.2222	24	10	70.5882	5	83.3333	5	4	80	24	10	70.5882	6	4	0	0	0	0	0	7	4	0	0	0	0	0	19	6	6	7
cgi3188:chr12:57620868-57621130	chr1	193916149	193916632	promoter-TSS (NM_011633)	89	Traf5	483	15.3209	194	145	1	0.515464	3	1	75	64	86.4865	52	1	1.5625	3	1	75	49	34	0	0	0	0	0	81	59	0	0	0	0	0	213	74	51	88
cgi3584:chr12:117519113-117520324	chr1	193960607	193962494	intron (NM_144814, intron 1 of 9)	118	Rcor3	1887	14.8384	794	472	1	0.125945	7	68	9.33333	240	85.7143	141	1	0.416667	7	68	9.33333	202	124	0	0	0	0	0	352	207	0	0	0	0	0	877	280	213	384
cgi2980:chr12:4082494-4082922	chr1	194014548	194014968	promoter-TSS (NM_010600)	4	Kcnh1	420	21.9048	216	149	2	0.925926	17	239	6.64062	80	86.9565	55	2	2.5	17	239	6.64062	54	37	0	0	0	0	0	82	57	0	0	0	0	0	246	92	61	93
cgi10645:chr4:147310574-147310919	chr1	194596835	194597332	intron (NM_144881, intron 1 of 11)	329	Hhat	497	5.23139	69	22	0	0	0	0	0	26	100	11	0	0	0	0	0	17	7	0	0	0	0	0	26	4	0	0	0	0	0	69	26	17	26
cgi9429:chr3:97555606-97555857	chr1	194659783	194659986	Intergenic	-8014	1700065J18Rik	203	3.94089	14	0	0	0	0	0	0	4	50	0	0	0	0	0	0	3	0	0	0	0	0	0	7	0	0	0	0	0	0	25	8	5	12
cgi14178:chr8:74944744-74945715	chr1	194660820	194661245	Intergenic	-6866	1700065J18Rik	425	9.88235	150	62	1	0.666667	2	4	33.3333	39	92.8571	11	1	2.5641	2	4	33.3333	41	19	0	0	0	0	0	70	32	0	0	0	0	0	165	42	43	80
cgi8069:chr2:38860269-38860774	chr1	194681081	194681649	intron (NM_198247, intron 1 of 3)	581	Sertad4	568	19.7183	224	83	2	0.892857	7	6	53.8462	77	68.75	35	1	1.2987	2	4	33.3333	48	22	0	0	0	0	0	99	26	1	1.0101	5	2	71.4286	315	112	70	133
cgi8758:chr2:157385787-157386317	chr1	194861674	194862215	promoter-TSS (NM_181546)	-53	Syt14	541	14.7874	150	74	0	0	0	0	0	49	61.25	30	0	0	0	0	0	38	19	0	0	0	0	0	63	25	0	0	0	0	0	242	80	49	113
cgi3124:chr12:34641817-34643566	chr1	194956014	194956571	exon (NM_145415, exon 1 of 12)	152	Diexf	557	20.1077	281	128	0	0	0	0	0	97	86.6071	45	0	0	0	0	0	69	35	0	0	0	0	0	115	48	0	0	0	0	0	335	112	82	141
cgi1065:chr10:59078872-59079483	chr1	194979064	194979606	promoter-TSS (NM_016851)	29	Irf6	542	9.9631	245	178	18	7.34694	76	103	42.4581	54	100	38	18	33.3333	76	103	42.4581	73	53	0	0	0	0	0	118	87	0	0	0	0	0	246	54	73	119
cgi2996:chr12:8647705-8648037	chr1	196445855	196447070	5' UTR (NM_008882, exon 1 of 32)	440	Plxna2	1215	13.8272	518	261	1	0.19305	2	6	25	146	86.9048	63	0	0	0	0	0	155	89	0	0	0	0	0	217	109	1	0.460829	2	6	25	590	168	180	242
cgi3976:chr13:66300375-66301002	chr1	196802468	196803025	non-coding (NR_033564, exon 1 of 5)	406	Gm16897	557	12.9264	205	118	0	0	0	0	0	61	84.7222	32	0	0	0	0	0	50	32	0	0	0	0	0	94	54	0	0	0	0	0	239	72	57	110
cgi15337:chr9:106787401-106787606	chr1	197067784	197068055	Intergenic	-65011	Cr2	271	8.11808	51	45	0	0	0	0	0	20	90.9091	16	0	0	0	0	0	8	8	0	0	0	0	0	23	21	0	0	0	0	0	54	22	8	24
cgi11386:chr5:115777005-115777966	chr10	3134204	3135100	5' UTR (NM_172546, exon 1 of 13)	348	Cnksr3	896	12.0536	323	174	0	0	0	0	0	105	97.2222	63	0	0	0	0	0	72	33	0	0	0	0	0	146	78	0	0	0	0	0	355	108	76	171
cgi13370:chr7:106616732-106617611	chr10	4423985	4424839	intron (NM_019958, intron 1 of 4)	271	Rgs17	854	5.8548	167	115	0	0	0	0	0	47	94	30	0	0	0	0	0	33	21	0	0	0	0	0	87	64	0	0	0	0	0	173	50	35	88
cgi12110:chr6:58856718-58857141	chr10	4522155	4523054	promoter-TSS (NM_175374)	7	Mtrf1l	899	8.23137	232	148	1	0.431034	2	4	33.3333	71	95.9459	38	1	1.40845	2	4	33.3333	57	35	0	0	0	0	0	104	75	0	0	0	0	0	239	74	58	107
cgi14218:chr8:85387340-85388469	chr10	4540341	4541532	promoter-TSS (NM_025995)	-139	Fbxo5	1191	9.23594	349	187	1	0.286533	2	6	25	102	92.7273	52	0	0	0	0	0	84	49	1	1.19048	2	6	25	163	86	0	0	0	0	0	388	110	91	187
cgi853:chr1:196802468-196803025	chr10	5633619	5634270	exon (NM_007956, exon 2 of 9)	100550	Esr1	651	10.7527	171	44	0	0	0	0	0	45	64.2857	11	0	0	0	0	0	51	13	0	0	0	0	0	75	20	0	0	0	0	0	241	70	72	99
cgi3316:chr12:81619426-81620848	chr10	5913680	5914395	promoter-TSS (NM_025343)	-102	1700052N19Rik	715	16.2238	321	99	0	0	0	0	0	100	86.2069	40	0	0	0	0	0	65	19	0	0	0	0	0	156	40	0	0	0	0	0	365	116	77	172
cgi5332:chr15:99125239-99125833	chr10	5958413	5959826	intron (NM_001033466, intron 1 of 2)	687	Zbtb2	1413	21.7976	686	459	5	0.728863	138	175	44.0895	250	81.1688	182	4	1.6	88	166	34.6457	165	117	0	0	0	0	0	271	160	1	0.369004	50	9	84.7458	798	308	181	309
cgi14180:chr8:74998608-74999425	chr10	5977293	5977533	exon (NM_001033466, exon 3 of 3)	18980	Zbtb2	240	5.83333	67	48	9	13.4328	40	7	85.1064	13	92.8571	9	9	69.2308	40	7	85.1064	21	16	0	0	0	0	0	33	23	0	0	0	0	0	69	14	21	34
cgi13152:chr7:54387516-54388241	chr10	5999539	5999761	intron (NM_031185, intron 2 of 3)	41217	Zbtb2	222	8.10811	54	40	8	14.8148	29	8	78.3784	17	94.4444	10	8	47.0588	29	8	78.3784	13	9	0	0	0	0	0	24	21	0	0	0	0	0	55	18	13	24
cgi13664:chr7:144500871-144502304	chr10	6079765	6080194	exon (NM_031185, exon 1 of 4)	232	Akap12	429	14.4522	222	95	0	0	0	0	0	58	93.5484	24	0	0	0	0	0	63	25	0	0	0	0	0	101	46	0	0	0	0	0	235	62	66	107
cgi5540:chr16:17201046-17201509	chr10	6372599	6373361	intron (NM_172308, intron 1 of 27)	486	Mthfd1l	762	16.7979	347	131	0	0	0	0	0	103	80.4688	38	0	0	0	0	0	90	44	0	0	0	0	0	154	49	0	0	0	0	0	462	128	115	219
cgi7805:chr2:25079487-25080765	chr10	6605534	6606271	intron (NM_001159942, intron 1 of 16)	261	Plekhg1	737	9.22659	162	96	0	0	0	0	0	48	70.5882	29	0	0	0	0	0	43	24	0	0	0	0	0	71	43	0	0	0	0	0	270	68	68	134
cgi7241:chr19:5726130-5726453	chr10	6979375	6980302	exon (NM_133485, exon 1 of 4)	552	Ppp1r14c	927	12.082	273	128	2	0.732601	4	6	40	83	74.1071	39	2	2.40964	4	6	40	78	38	0	0	0	0	0	112	51	0	0	0	0	0	381	112	98	171
cgi14524:chr8:119147966-119148209	chr10	7309493	7310449	exon (NM_172784, exon 1 of 7)	373	Lrp11	956	17.364	436	240	1	0.229358	12	222	5.12821	153	92.1687	87	1	0.653595	12	222	5.12821	127	69	0	0	0	0	0	156	84	0	0	0	0	0	459	166	132	161
cgi2138:chr11:69727333-69728066	chr10	7382539	7383427	promoter-TSS (NR_030698)	-186	A630066F11Rik	888	17.7928	396	159	1	0.252525	57	5	91.9355	140	88.6076	61	0	0	0	0	0	113	45	0	0	0	0	0	143	53	1	0.699301	57	5	91.9355	454	158	126	170
cgi13909:chr8:28087117-28090397	chr10	7400707	7401658	promoter-TSS (NR_033219)	176	Lats1	951	16.8244	442	243	2	0.452489	7	22	24.1379	149	93.125	88	2	1.34228	7	22	24.1379	106	65	0	0	0	0	0	187	90	0	0	0	0	0	462	160	109	193
cgi8338:chr2:104966449-104967663	chr10	7500202	7500664	intron (NM_145418, intron 1 of 7)	282	Ginm1	462	18.6147	185	107	0	0	0	0	0	57	66.2791	31	0	0	0	0	0	49	34	0	0	0	0	0	79	42	0	0	0	0	0	274	86	71	117
cgi3910:chr13:55724297-55724644	chr10	7512572	7512861	promoter-TSS (NM_026141)	25	Ppil4	289	22.8374	124	110	0	0	0	0	0	56	84.8485	45	0	0	0	0	0	19	18	0	0	0	0	0	49	47	0	0	0	0	0	142	66	24	52
cgi1463:chr10:94151042-94151871	chr10	7587138	7587548	exon (NM_172785, exon 6 of 6)	31164	Mir5104	410	12.1951	148	68	11	7.43243	30	29	50.8475	46	92	22	11	23.913	30	29	50.8475	39	19	0	0	0	0	0	63	27	0	0	0	0	0	157	50	39	68
cgi6002:chr17:21082163-21082894	chr10	7675145	7676706	promoter-TSS (NM_138667)	-5	Tab2	1561	18.5778	704	335	2	0.284091	14	145	8.80503	229	78.9655	117	1	0.436681	12	142	7.79221	151	78	0	0	0	0	0	324	140	1	0.308642	2	3	40	857	290	189	378
cgi10781:chr4:155221498-155222153	chr10	8237704	8238584	exon (NM_177387, exon 1 of 8)	479	Ust	880	8.63636	240	181	1	0.416667	2	2	50	75	98.6842	61	1	1.33333	2	2	50	56	36	0	0	0	0	0	109	84	0	0	0	0	0	241	76	56	109
cgi4170:chr13:112597981-112599677	chr10	8605536	8606501	promoter-TSS (NM_175155)	-151	Sash1	965	15.1295	439	176	0	0	0	0	0	123	84.2466	56	0	0	0	0	0	108	50	0	0	0	0	0	208	70	0	0	0	0	0	535	146	129	260
cgi15185:chr9:79190133-79190649	chr10	9394416	9395345	5' UTR (NM_177271, exon 1 of 2)	125	Samd5	929	13.3477	326	104	1	0.306748	3	6	33.3333	113	91.129	35	1	0.884956	3	6	33.3333	80	31	0	0	0	0	0	133	38	0	0	0	0	0	351	124	86	141
cgi390:chr1:91826658-91827973	chr10	9620195	9621130	5' UTR (NM_001081344, exon 1 of 26)	175	Stxbp5	935	16.2567	364	196	2	0.549451	14	164	7.86517	129	84.8684	62	1	0.775194	12	162	6.89655	108	58	1	0.925926	2	2	50	127	76	0	0	0	0	0	425	152	121	152
cgi587:chr1:145549892-145550306	chr10	10277624	10277985	exon (NM_026405, exon 1 of 3)	200	Rab32	361	21.6066	168	54	0	0	0	0	0	62	79.4872	25	0	0	0	0	0	36	11	0	0	0	0	0	70	18	0	0	0	0	0	233	78	48	107
cgi10657:chr4:147818418-147818939	chr10	10408976	10409196	exon (NM_016976, exon 9 of 9)	-61758	4930567K20Rik	220	7.27273	79	69	2	2.53165	4	6	40	16	100	12	2	12.5	4	6	40	21	18	0	0	0	0	0	42	39	0	0	0	0	0	81	16	23	42
cgi14529:chr8:119467353-119467947	chr10	10869004	10869667	5' UTR (NM_001284354, exon 1 of 29)	108	Shprh	663	15.3846	325	246	2	0.615385	15	227	6.19835	94	92.1569	73	2	2.12766	15	227	6.19835	90	65	0	0	0	0	0	141	108	0	0	0	0	0	340	102	92	146
cgi5084:chr15:79271923-79272567	chr10	11000516	11001900	promoter-TSS (NM_027968)	80	Fbxo30	1384	9.9711	347	241	0	0	0	0	0	113	81.8841	74	0	0	0	0	0	81	52	0	0	0	0	0	153	115	0	0	0	0	0	390	138	89	163
cgi11576:chr5:130924865-130925727	chr10	11063095	11063610	exon (NM_010146, exon 1 of 4)	110	Epm2a	515	24.8544	307	286	3	0.977199	10	90	10	124	96.875	116	2	1.6129	8	84	8.69565	81	75	0	0	0	0	0	102	95	1	0.980392	2	6	25	311	128	81	102
cgi2817:chr11:115569221-115569573	chr10	12588750	12589455	Intergenic	-7570	Utrn	705	16.7376	298	161	1	0.33557	4	32	11.1111	103	87.2881	54	1	0.970874	4	32	11.1111	67	39	0	0	0	0	0	128	68	0	0	0	0	0	351	118	80	153
cgi3368:chr12:86518134-86518482	chr10	12642522	12642931	non-coding (NR_038027, exon 1 of 4)	198	B230208H11Rik	409	17.6039	185	104	0	0	0	0	0	62	86.1111	40	0	0	0	0	0	49	31	0	0	0	0	0	74	33	0	0	0	0	0	210	72	53	85
cgi12476:chr6:126594107-126595143	chr10	12683815	12684493	promoter-TSS (NM_001163591)	-89	Stx11	678	9.73451	215	147	1	0.465116	2	3	40	63	95.4545	40	0	0	0	0	0	62	42	0	0	0	0	0	90	65	1	1.11111	2	3	40	220	66	62	92
cgi13710:chr7:148379523-148381060	chr10	12728108	12728926	exon (NM_175102, exon 1 of 1)	261	Sf3b5	818	5.62347	122	95	0	0	0	0	0	43	93.4783	31	0	0	0	0	0	34	27	0	0	0	0	0	45	37	0	0	0	0	0	132	46	38	48
cgi4805:chr15:26238402-26239437	chr10	12780728	12781072	Intergenic	-29694	Plagl1	344	18.6047	158	83	10	6.32911	45	53	45.9184	53	82.8125	27	9	16.9811	42	48	46.6667	32	17	1	3.125	3	5	37.5	73	39	0	0	0	0	0	205	64	44	97
cgi583:chr1:140752878-140753398	chr10	12810339	12811105	5' UTR (NM_009538, exon 1 of 6)	128	Plagl1	766	12.7937	282	182	12	4.25532	30	34	46.875	78	79.5918	57	12	15.3846	30	34	46.875	70	50	0	0	0	0	0	134	75	0	0	0	0	0	353	98	88	167
cgi12012:chr6:47974605-47975399	chr10	12912595	12913040	intron (NM_181470, intron 1 of 10)	125	Ltv1	445	11.6854	201	163	1	0.497512	2	5	28.5714	50	96.1538	37	1	2	2	5	28.5714	46	40	0	0	0	0	0	105	86	0	0	0	0	0	207	52	46	109
cgi10661:chr4:148000383-148001265	chr10	13043676	13043919	intron (NM_001195065, intron 1 of 12)	168	Phactr2	243	4.11523	34	33	0	0	0	0	0	10	100	9	0	0	0	0	0	10	10	0	0	0	0	0	14	14	0	0	0	0	0	34	10	10	14
cgi15224:chr9:89105980-89106275	chr10	13193552	13194328	exon (NM_001195065, exon 1 of 13)	262	Phactr2	776	14.433	330	207	1	0.30303	2	5	28.5714	102	91.0714	66	1	0.980392	2	5	28.5714	94	57	0	0	0	0	0	134	84	0	0	0	0	0	369	112	98	159
cgi4198:chr13:120197594-120197945	chr10	13272755	13273256	promoter-TSS (NM_001164195)	-58	Pex3	501	15.1697	203	71	1	0.492611	5	38	11.6279	64	84.2105	17	1	1.5625	5	38	11.6279	51	13	0	0	0	0	0	88	41	0	0	0	0	0	254	76	58	120
cgi12351:chr6:113233113-113233407	chr10	13588559	13588961	promoter-TSS (NM_025446)	-124	Aig1	402	22.3881	237	157	12	5.06329	156	252	38.2353	86	95.5556	54	12	13.9535	156	252	38.2353	57	36	0	0	0	0	0	94	67	0	0	0	0	0	241	90	57	94
cgi6146:chr17:27639625-27639943	chr10	13684372	13687422	promoter-TSS (NM_010437)	-288	Hivep2	3050	11.7377	972	496	4	0.411523	14	11	56	281	78.4916	135	3	1.06762	11	10	52.381	220	111	0	0	0	0	0	471	250	1	0.212314	3	1	75	1263	358	276	629
cgi12360:chr6:113444566-113445127	chr10	14264772	14265445	promoter-TSS (NM_001002268)	-267	Gpr126	673	19.9108	402	329	7	1.74129	227	571	28.4461	128	95.5224	104	6	4.6875	137	571	19.3503	110	89	0	0	0	0	0	164	136	1	0.609756	90	0	100	417	134	114	169
cgi8026:chr2:34768774-34769016	chr10	14425082	14425388	promoter-TSS (NR_045824)	60	Vta1	306	13.7255	91	72	0	0	0	0	0	29	69.0476	26	0	0	0	0	0	22	17	0	0	0	0	0	40	29	0	0	0	0	0	137	42	31	64
cgi15654:chrX:45947279-45947562	chr10	17442835	17444022	intron (NM_010828, intron 1 of 1)	395	Cited2	1187	11.1205	428	227	2	0.46729	6	2	75	119	90.1515	59	0	0	0	0	0	122	73	1	0.819672	3	1	75	187	95	1	0.534759	3	1	75	469	132	133	204
cgi5528:chr16:16146706-16147039	chr10	17667033	17668086	exon (NM_001033432, exon 1 of 4)	313	Heca	1053	13.6752	279	130	4	1.43369	104	194	34.8993	116	80.5556	57	3	2.58621	26	194	11.8182	65	31	0	0	0	0	0	98	42	1	1.02041	78	0	100	353	144	85	124
cgi5150:chr15:82054611-82054833	chr10	17742364	17742944	intron (NM_028440, intron 1 of 2)	404	Abracl	580	14.1379	312	194	1	0.320513	3	10	23.0769	67	81.7073	42	1	1.49254	3	10	23.0769	66	45	0	0	0	0	0	179	107	0	0	0	0	0	374	82	78	214
cgi3902:chr13:55565494-55566237	chr10	17775040	17776091	promoter-TSS (NM_001111065)	-180	Reps1	1051	20.7422	473	297	0	0	0	0	0	185	84.8624	110	0	0	0	0	0	106	60	0	0	0	0	0	182	127	0	0	0	0	0	588	218	119	251
cgi11866:chr6:17643886-17644907	chr10	18038079	18039212	Intergenic	-83859	Ccdc28a	1133	12.0035	343	195	2	0.58309	10	80	11.1111	131	96.3235	74	1	0.763359	7	74	8.64198	81	50	0	0	0	0	0	131	71	1	0.763359	3	6	33.3333	360	136	83	141
cgi13189:chr7:71646414-71647452	chr10	18564693	18565232	promoter-TSS (NM_022032)	86	Perp	539	19.666	284	138	4	1.40845	8	10	44.4444	100	94.3396	48	4	4	8	10	44.4444	81	36	0	0	0	0	0	103	54	0	0	0	0	0	313	106	90	117
cgi13213:chr7:77425304-77426582	chr10	18734905	18735403	promoter-TSS (NM_009397)	62	Tnfaip3	498	14.0562	211	139	0	0	0	0	0	66	94.2857	38	0	0	0	0	0	47	33	0	0	0	0	0	98	68	0	0	0	0	0	222	70	50	102
cgi14185:chr8:75247116-75247906	chr10	19076690	19077385	exon (NM_053008, exon 1 of 1)	693	Olig3	695	2.01439	61	15	0	0	0	0	0	13	92.8571	3	0	0	0	0	0	15	4	0	0	0	0	0	33	8	0	0	0	0	0	63	14	16	33
cgi15920:chrX:147091687-147091912	chr10	19311787	19312162	exon (NM_010511, exon 1 of 7)	211	Ifngr1	375	2.66667	41	37	0	0	0	0	0	9	90	7	0	0	0	0	0	14	12	0	0	0	0	0	18	18	0	0	0	0	0	49	10	15	24
cgi11472:chr5:122804014-122804927	chr10	19569789	19570051	intron (NM_029529, intron 1 of 1)	1345	Slc35d3	262	12.9771	129	69	0	0	0	0	0	33	97.0588	19	0	0	0	0	0	33	17	0	0	0	0	0	63	33	0	0	0	0	0	131	34	34	63
cgi13673:chr7:146132053-146133012	chr10	19570316	19571516	5' UTR (NM_029529, exon 1 of 2)	349	Slc35d3	1200	9	318	189	2	0.628931	6	15	28.5714	101	93.5185	61	2	1.9802	6	15	28.5714	87	50	0	0	0	0	0	130	78	0	0	0	0	0	337	108	91	138
cgi11327:chr5:111759430-111760081	chr10	19627176	19627553	exon (NM_008822, exon 1 of 10)	115	Pex7	377	19.6286	173	126	1	0.578035	2	3	40	72	97.2973	53	1	1.38889	2	3	40	48	34	0	0	0	0	0	53	39	0	0	0	0	0	175	74	48	53
cgi284:chr1:74647669-74648033	chr10	19653420	19654916	promoter-TSS (NM_008580)	-164	Map3k5	1496	18.3155	661	382	0	0	0	0	0	239	87.2263	140	0	0	0	0	0	165	91	0	0	0	0	0	257	151	0	0	0	0	0	815	274	200	341
cgi2041:chr11:61318285-61318829	chr10	19868240	19869155	promoter-TSS (NM_001198635)	-28	Map7	915	29.5082	576	367	5	0.868056	24	30	44.4444	240	88.8889	161	5	2.08333	24	30	44.4444	128	79	0	0	0	0	0	208	127	0	0	0	0	0	658	270	148	240
cgi4689:chr14:90297998-90298875	chr10	20031753	20032959	promoter-TSS (NM_153787)	81	Bclaf1	1206	8.95522	263	135	0	0	0	0	0	90	83.3333	48	0	0	0	0	0	57	28	0	0	0	0	0	116	59	0	0	0	0	0	337	108	78	151
cgi11309:chr5:110771443-110772064	chr10	20067478	20067844	promoter-TSS (NM_027930)	36	Mtfr2	366	10.3825	89	75	1	1.1236	2	4	33.3333	37	97.3684	28	1	2.7027	2	4	33.3333	20	16	0	0	0	0	0	32	31	0	0	0	0	0	90	38	20	32
cgi13904:chr8:27096632-27096962	chr10	20672223	20672764	5' UTR (NM_026203, exon 1 of 24)	141	Ahi1	541	18.854	266	121	1	0.37594	5	38	11.6279	95	93.1373	45	1	1.05263	5	38	11.6279	75	35	0	0	0	0	0	96	41	0	0	0	0	0	291	102	79	110
cgi15922:chrX:147451753-147451996	chr10	20878783	20881122	intron (NM_001198914, intron 1 of 15)	837	Myb	2339	5.1304	369	287	9	2.43902	56	507	9.94671	108	90	81	9	8.33333	56	507	9.94671	90	74	0	0	0	0	0	171	132	0	0	0	0	0	392	120	94	178
cgi8250:chr2:84888250-84888784	chr10	21015721	21016453	intron (NM_001042593, intron 1 of 17)	302	Hbs1l	732	19.3989	285	84	0	0	0	0	0	95	66.9014	24	0	0	0	0	0	63	17	0	0	0	0	0	127	43	0	0	0	0	0	426	142	96	188
cgi4280:chr14:19102997-19103976	chr10	21602056	21602375	5' UTR (NM_001161845, exon 1 of 14)	226	Sgk1	319	15.674	153	70	1	0.653595	2	6	25	42	84	21	1	2.38095	2	6	25	40	22	0	0	0	0	0	71	27	0	0	0	0	0	191	50	52	89
cgi11700:chr5:140211885-140212328	chr10	21713714	21714719	promoter-TSS (NM_011361)	-255	Sgk1	1005	14.7264	471	224	0	0	0	0	0	143	96.6216	65	0	0	0	0	0	113	51	0	0	0	0	0	215	108	0	0	0	0	0	517	148	129	240
cgi8174:chr2:73224385-73224965	chr10	21778172	21778635	Intergenic	9481	4930444G20Rik	463	13.3909	215	57	0	0	0	0	0	42	67.7419	12	0	0	0	0	0	56	16	0	0	0	0	0	117	29	0	0	0	0	0	287	62	72	153
cgi5129:chr15:81524003-81525474	chr10	21868339	21871497	promoter-TSS (NM_001254744)	-842	E030030I06Rik	3158	7.47308	687	241	0	0	0	0	0	193	81.7797	73	0	0	0	0	0	169	65	0	0	0	0	0	325	103	0	0	0	0	0	872	236	201	435
cgi12227:chr6:85865667-85866080	chr10	21878248	21878583	promoter-TSS (NM_009016)	1	Raet1a	335	14.3284	161	153	4	2.48447	32	163	16.4103	46	95.8333	43	4	8.69565	32	163	16.4103	38	36	0	0	0	0	0	77	74	0	0	0	0	0	164	48	39	77
cgi1131:chr10:67739748-67740059	chr10	21993128	21994073	intron (NM_001177775, intron 1 of 5)	321	H60b	945	8.04233	246	182	2	0.813008	6	6	50	74	97.3684	55	2	2.7027	6	6	50	60	47	0	0	0	0	0	112	80	0	0	0	0	0	248	76	60	112
cgi2390:chr11:86940298-86941208	chr10	22365063	22365311	intron (NM_178934, intron 1 of 4)	370	Slc2a12	248	16.9355	103	100	2	1.94175	4	4	50	37	88.0952	35	2	5.40541	4	4	50	24	23	0	0	0	0	0	42	42	0	0	0	0	0	121	42	30	49
cgi15925:chrX:147603749-147604243	chr10	22450473	22451831	5' UTR (NM_011603, exon 1 of 7)	101	Tbpl1	1358	17.673	662	285	0	0	0	0	0	216	90	94	0	0	0	0	0	142	51	0	0	0	0	0	304	140	0	0	0	0	0	738	240	165	333
cgi7999:chr2:32701687-32702044	chr10	23069541	23070411	promoter-TSS (NM_010167)	-267	Eya4	870	17.931	355	178	0	0	0	0	0	108	69.2308	56	0	0	0	0	0	71	36	0	0	0	0	0	176	86	0	0	0	0	0	517	156	113	248
cgi304:chr1:75165133-75165516	chr10	23506764	23507273	promoter-TSS (NM_011295)	-4	Rps12	509	7.46562	97	45	0	0	0	0	0	33	86.8421	16	0	0	0	0	0	18	9	0	0	0	0	0	46	20	0	0	0	0	0	105	38	20	47
cgi1068:chr10:59413980-59415143	chr10	23516741	23517014	promoter-TSS (NM_183116)	86	Slc18b1	273	13.9194	113	62	1	0.884956	2	4	33.3333	38	100	25	1	2.63158	2	4	33.3333	32	17	0	0	0	0	0	43	20	0	0	0	0	0	113	38	32	43
cgi4693:chr14:99697654-99698663	chr10	23869097	23869544	5' UTR (NM_016797, exon 1 of 10)	198	Stx7	447	4.02685	74	12	0	0	0	0	0	15	83.3333	2	0	0	0	0	0	18	2	0	0	0	0	0	41	8	0	0	0	0	0	91	18	23	50
cgi10682:chr4:149111776-149112349	chr10	23943393	23943773	exon (NM_021509, exon 1 of 12)	260	Moxd1	380	14.2105	151	60	2	1.3245	6	4	60	54	100	23	2	3.7037	6	4	60	37	14	0	0	0	0	0	60	23	0	0	0	0	0	157	54	42	61
cgi5983:chr17:15517674-15517930	chr10	24315258	24315892	exon (NM_010217, exon 1 of 5)	327	Ctgf	634	13.5647	206	85	0	0	0	0	0	68	79.0698	30	0	0	0	0	0	64	27	0	0	0	0	0	74	28	0	0	0	0	0	325	86	98	141
cgi6203:chr17:29797433-29798008	chr10	24431512	24432235	promoter-TSS (NM_008813)	34	Enpp1	723	12.7248	214	56	0	0	0	0	0	72	78.2609	22	0	0	0	0	0	51	15	0	0	0	0	0	91	19	0	0	0	0	0	265	92	62	111
cgi14689:chr9:9238698-9239289	chr10	24589657	24590194	exon (NM_027347, exon 1 of 29)	134	Med23	537	13.7803	288	217	0	0	0	0	0	68	91.8919	48	0	0	0	0	0	85	62	0	0	0	0	0	135	107	0	0	0	0	0	300	74	89	137
cgi12999:chr7:36000117-36000576	chr10	25016526	25017028	intron (NM_018747, intron 1 of 7)	2192	Akap7	502	18.3267	211	140	0	0	0	0	0	87	94.5652	54	0	0	0	0	0	43	29	0	0	0	0	0	81	57	0	0	0	0	0	223	92	46	85
cgi12825:chr7:26022611-26022965	chr10	25079391	25080402	intron (NM_001199265, intron 1 of 19)	293	Epb4.1l2	1011	7.71513	219	75	0	0	0	0	0	74	94.8718	30	0	0	0	0	0	47	13	0	0	0	0	0	98	32	0	0	0	0	0	234	78	52	104
cgi13372:chr7:106683928-106684395	chr10	25797954	25798735	non-coding (NR_028030, exon 1 of 1)	284	Gm9767	781	19.2061	431	232	0	0	0	0	0	141	94	78	0	0	0	0	0	101	59	0	0	0	0	0	189	95	0	0	0	0	0	476	150	107	219
cgi12850:chr7:27980732-27981206	chr10	26093498	26095333	intron (NM_172787, intron 1 of 21)	575	L3mbtl3	1835	13.624	578	305	4	0.692042	152	408	27.1429	237	94.8	122	3	1.26582	39	404	8.80361	129	73	0	0	0	0	0	212	110	1	0.471698	113	4	96.5812	603	250	135	218
cgi2160:chr11:70265338-70265771	chr10	27794325	27794907	promoter-TSS (NM_008983)	-10	Ptprk	582	12.0275	150	102	2	1.33333	6	39	13.3333	62	88.5714	42	1	1.6129	4	33	10.8108	39	25	0	0	0	0	0	49	35	1	2.04082	2	6	25	168	70	45	53
cgi15350:chr9:107436213-107436894	chr10	28866478	28867487	exon (NM_026138, exon 2 of 7)	3181	Soga3	1009	14.0733	503	294	4	0.795229	14	21	40	129	90.8451	76	4	3.10078	14	21	40	153	81	0	0	0	0	0	221	137	0	0	0	0	0	542	142	161	239
cgi12483:chr6:127403470-127404044	chr10	28916430	28917293	exon (NM_026138, exon 6 of 7)	-14587	9330159F19Rik	863	2.54925	71	32	7	9.85915	49	6	89.0909	21	95.4545	11	7	33.3333	49	6	89.0909	7	2	0	0	0	0	0	43	19	0	0	0	0	0	74	22	8	44
cgi15931:chrX:148667950-148668329	chr10	29033049	29033392	promoter-TSS (NM_025855)	-85	Echdc1	343	5.8309	62	10	0	0	0	0	0	18	90	6	0	0	0	0	0	16	2	0	0	0	0	0	28	2	0	0	0	0	0	64	20	16	28
cgi13315:chr7:91754239-91754812	chr10	29081376	29082056	intron (NM_001110198, intron 1 of 3)	532	Rnf146	680	25	412	261	1	0.242718	2	5	28.5714	160	94.1176	105	0	0	0	0	0	120	77	1	0.833333	2	5	28.5714	132	79	0	0	0	0	0	429	170	124	135
cgi7255:chr19:6015454-6015722	chr10	29255298	29255656	5' UTR (NM_028351, exon 1 of 5)	196	Rspo3	358	15.0838	162	97	0	0	0	0	0	40	74.0741	21	0	0	0	0	0	55	32	0	0	0	0	0	67	44	0	0	0	0	0	219	54	77	88
cgi9981:chr4:64785481-64785948	chr10	29418967	29419173	Intergenic	-163397	Rspo3	206	15.534	0	0	0	0	0	0	0	0	0	0	0	0	0	0	0	0	0	0	0	0	0	0	0	0	0	0	0	0	0	103	32	19	52
cgi6250:chr17:33855387-33855780	chr10	29920046	29920437	exon (NM_001109747, exon 1 of 3)	104	Cenpw	391	8.18414	54	35	0	0	0	0	0	25	78.125	15	0	0	0	0	0	13	7	0	0	0	0	0	16	13	0	0	0	0	0	78	32	19	27
cgi1655:chr11:3661712-3662354	chr10	30320173	30320593	intron (NM_028604, intron 1 of 12)	172	Trmt11	420	13.8095	200	82	0	0	0	0	0	52	89.6552	24	0	0	0	0	0	45	17	0	0	0	0	0	103	41	0	0	0	0	0	211	58	47	106
cgi7564:chr19:45080297-45081313	chr10	30338045	30338414	promoter-TSS (NM_025798)	-58	Hint3	369	4.87805	42	31	0	0	0	0	0	13	72.2222	7	0	0	0	0	0	12	7	0	0	0	0	0	17	17	0	0	0	0	0	54	18	15	21
cgi15952:chrX:155693551-155694706	chr10	30522465	30523259	promoter-TSS (NM_172495)	51	Ncoa7	794	18.6398	426	218	0	0	0	0	0	133	89.8649	65	0	0	0	0	0	113	56	0	0	0	0	0	180	97	0	0	0	0	0	453	148	120	185
cgi1703:chr11:6191324-6192278	chr10	30562147	30563043	promoter-TSS (NM_013904)	-6	Hey2	896	13.8393	381	154	0	0	0	0	0	111	89.5161	50	0	0	0	0	0	85	38	0	0	0	0	0	185	66	0	0	0	0	0	429	124	93	212
cgi14632:chr8:126177560-126178443	chr10	31033234	31033575	intron (NM_027168, intron 1 of 5)	194	Hddc2	341	14.6628	169	107	0	0	0	0	0	46	92	27	0	0	0	0	0	41	27	0	0	0	0	0	82	53	0	0	0	0	0	176	50	43	83
cgi337:chr1:78508403-78508645	chr10	31165381	31165805	5' UTR (NM_009413, exon 1 of 7)	134	Tpd52l1	424	16.9811	199	109	0	0	0	0	0	62	86.1111	41	0	0	0	0	0	50	27	0	0	0	0	0	87	41	0	0	0	0	0	238	72	58	108
cgi15462:chr9:118415258-118416299	chr10	31328402	31329461	exon (NM_001146349, exon 1 of 6)	599	Rnf217	1059	19.0746	474	298	3	0.632911	174	365	32.282	183	90.5941	117	2	1.0929	24	345	6.50407	125	80	0	0	0	0	0	166	101	1	0.60241	150	20	88.2353	516	202	137	177
cgi3879:chr13:54788436-54789722	chr10	32609662	32610161	promoter-TSS (NM_001025286)	-191	Nkain2	499	8.01603	94	53	0	0	0	0	0	34	85	20	0	0	0	0	0	25	20	0	0	0	0	0	35	13	0	0	0	0	0	113	40	29	44
cgi7353:chr19:10763147-10763709	chr10	33344169	33344373	5' UTR (NM_175448, exon 1 of 6)	135	Clvs2	204	16.6667	88	33	1	1.13636	3	3	50	25	73.5294	10	1	4	3	3	50	18	6	0	0	0	0	0	45	17	0	0	0	0	0	123	34	28	61
cgi3715:chr13:29050110-29050496	chr10	33738963	33739750	promoter-TSS (NM_025614)	65	Rwdd1	787	14.7395	286	193	0	0	0	0	0	99	85.3448	73	0	0	0	0	0	85	59	0	0	0	0	0	102	61	0	0	0	0	0	322	116	91	115
cgi14715:chr9:20325645-20326204	chr10	33926634	33927257	5' UTR (NM_172508, exon 1 of 6)	411	Dse	623	17.6565	379	198	0	0	0	0	0	101	91.8182	54	0	0	0	0	0	104	49	0	0	0	0	0	174	95	0	0	0	0	0	394	110	108	176
cgi4241:chr14:7589241-7589688	chr10	34001864	34002557	exon (NM_009433, exon 1 of 1)	215	Tspyl1	693	6.34921	128	43	0	0	0	0	0	37	84.0909	15	0	0	0	0	0	33	14	0	0	0	0	0	58	14	0	0	0	0	0	150	44	38	68
cgi4283:chr14:19725776-19726569	chr10	34138021	34138340	exon (NM_176968, exon 1 of 12)	153	Nt5dc1	319	15.674	141	115	1	0.70922	2	5	28.5714	42	84	34	1	2.38095	2	5	28.5714	42	34	0	0	0	0	0	57	47	0	0	0	0	0	171	50	47	74
cgi1509:chr10:115910050-115911421	chr10	36226682	36227483	5' UTR (NM_001253355, exon 1 of 6)	470	Hs3st5	801	5.74282	161	74	0	0	0	0	0	42	91.3043	24	0	0	0	0	0	46	20	0	0	0	0	0	73	30	0	0	0	0	0	172	46	47	79
cgi4212:chr14:4213234-4214092	chr10	36693946	36695064	5' UTR (NM_008229, exon 1 of 14)	155	Hdac2	1118	15.2057	506	327	0	0	0	0	0	143	84.1176	91	0	0	0	0	0	125	81	0	0	0	0	0	238	155	0	0	0	0	0	570	170	135	265
cgi11625:chr5:136379479-136379679	chr10	36855919	36857122	exon (NM_008538, exon 2 of 2)	2211	Marcks	1203	20.1164	595	332	2	0.336134	4	8	33.3333	234	96.6942	115	2	0.854701	4	8	33.3333	146	89	0	0	0	0	0	215	128	0	0	0	0	0	620	242	152	226
cgi15937:chrX:149441638-149442166	chr10	38853689	38854092	promoter-TSS (NM_183254)	62	Tube1	403	17.3697	228	75	0	0	0	0	0	63	90	18	0	0	0	0	0	58	26	0	0	0	0	0	107	31	0	0	0	0	0	255	70	69	116
cgi11863:chr6:17015001-17015543	chr10	39089353	39090266	5' UTR (NM_001122892, exon 1 of 13)	205	Fyn	913	17.9628	443	290	0	0	0	0	0	158	96.3415	104	0	0	0	0	0	119	79	0	0	0	0	0	166	107	0	0	0	0	0	456	164	121	171
cgi5577:chr16:18498760-18499420	chr10	39450930	39452940	promoter-TSS (NM_011264)	-31	Rev3l	2010	18.5075	861	541	5	0.58072	14	82	14.5833	299	80.3763	200	3	1.00334	10	75	11.7647	195	126	0	0	0	0	0	367	215	2	0.544959	4	7	36.3636	1029	372	233	424
cgi15090:chr9:65308675-65309149	chr10	39618734	39619093	non-coding (NR_033628, exon 1 of 4)	130	AA474331	359	12.8134	152	130	0	0	0	0	0	42	91.3043	33	0	0	0	0	0	41	37	0	0	0	0	0	69	60	0	0	0	0	0	157	46	42	69
cgi1656:chr11:3674668-3675011	chr10	39646558	39646887	promoter-TSS (NM_001163503)	6	2010001E11Rik	329	17.6292	181	129	6	3.31492	15	22	40.5405	52	89.6552	32	6	11.5385	15	22	40.5405	46	35	0	0	0	0	0	83	62	0	0	0	0	0	195	58	50	87
cgi5194:chr15:85406729-85408574	chr10	39744660	39745085	5' UTR (NM_144821, exon 1 of 4)	201	AI317395	425	8.94118	152	83	1	0.657895	2	2	50	31	81.5789	20	1	3.22581	2	2	50	49	27	0	0	0	0	0	72	36	0	0	0	0	0	180	38	56	86
cgi8612:chr2:145500666-145501111	chr10	39861566	39862244	5' UTR (NM_001114332, exon 1 of 6)	155	Slc16a10	678	11.2094	134	27	0	0	0	0	0	48	63.1579	12	0	0	0	0	0	28	5	0	0	0	0	0	58	10	0	0	0	0	0	201	76	46	79
cgi11044:chr5:44491764-44492664	chr10	39966536	39966995	promoter-TSS (NM_001042556)	19	Rpf2	459	10.4575	125	87	1	0.8	3	12	20	47	97.9167	35	1	2.12766	3	12	20	21	17	0	0	0	0	0	57	35	0	0	0	0	0	135	48	23	64
cgi878:chr10:9394416-9395345	chr10	40020577	40022549	exon (NM_007444, exon 1 of 8)	429	Amd2	1972	9.22921	390	160	1	0.25641	3	2	60	111	60.989	42	0	0	0	0	0	102	47	0	0	0	0	0	177	71	1	0.564972	3	2	60	629	182	153	294
cgi6162:chr17:28044401-28044756	chr10	40068847	40069966	exon (NM_001168304, exon 1 of 13)	293	Cdk19	1119	9.11528	233	136	0	0	0	0	0	80	78.4314	47	0	0	0	0	0	50	31	0	0	0	0	0	103	58	0	0	0	0	0	304	102	66	136
cgi13162:chr7:58766471-58766782	chr10	40402960	40403463	exon (NM_177793, exon 1 of 5)	124	Mettl24	503	14.3141	246	166	4	1.62602	9	7	56.25	68	94.4444	48	4	5.88235	9	7	56.25	68	46	0	0	0	0	0	110	72	0	0	0	0	0	257	72	69	116
cgi1568:chr10:126496341-126497516	chr10	40603151	40604332	promoter-TSS (NM_027879)	402	Wasf1	1181	20.4911	667	418	0	0	0	0	0	218	90.0826	142	0	0	0	0	0	148	89	0	0	0	0	0	301	187	0	0	0	0	0	713	242	155	316
cgi8802:chr2:163683932-163684464	chr10	40791969	40792171	promoter-TSS (NM_199058)	-680	Gpr6	202	18.8119	70	0	0	0	0	0	0	23	60.5263	0	0	0	0	0	0	24	0	0	0	0	0	0	23	0	0	0	0	0	0	134	38	48	48
cgi9782:chr4:33334458-33335721	chr10	41022661	41023125	5' UTR (NM_133999, exon 1 of 23)	154	Fig4	464	1.2931	1	0	0	0	0	0	0	1	16.6667	0	0	0	0	0	0	0	0	0	0	0	0	0	0	0	0	0	0	0	0	31	6	9	16
cgi10699:chr4:150481733-150483011	chr10	41170144	41170496	non-coding (NR_102360, exon 1 of 7)	156	Zbtb24	352	15.9091	158	99	0	0	0	0	0	56	100	31	0	0	0	0	0	42	26	0	0	0	0	0	60	42	0	0	0	0	0	158	56	42	60
cgi12489:chr6:128150342-128150818	chr10	41209852	41210609	promoter-TSS (NM_009213)	-14	Ppil6	757	5.81242	169	108	0	0	0	0	0	42	95.4545	23	0	0	0	0	0	44	32	0	0	0	0	0	83	53	0	0	0	0	0	179	44	46	89
cgi8249:chr2:84877213-84877779	chr10	41238664	41239776	promoter-TSS (NM_016898)	-86	Cd164	1112	11.1511	231	133	1	0.4329	15	31	32.6087	83	66.9355	41	1	1.20482	15	31	32.6087	61	39	0	0	0	0	0	87	53	0	0	0	0	0	376	124	91	161
cgi13617:chr7:135604517-135605636	chr10	41529677	41530361	promoter-TSS (NM_026643)	-345	Cep57l1	684	7.01754	151	102	0	0	0	0	0	45	93.75	32	0	0	0	0	0	37	24	0	0	0	0	0	69	46	0	0	0	0	0	155	48	37	70
cgi7909:chr2:29790806-29791207	chr10	41607096	41607504	promoter-TSS (NM_001013370)	55	Sesn1	408	25.9804	212	73	0	0	0	0	0	74	69.8113	29	0	0	0	0	0	56	12	0	0	0	0	0	82	32	0	0	0	0	0	291	106	76	109
cgi7695:chr2:3249532-3250027	chr10	41737840	41738316	5' UTR (NM_001034858, exon 1 of 18)	110	Armc2	476	8.82353	112	10	0	0	0	0	0	30	71.4286	3	0	0	0	0	0	25	2	0	0	0	0	0	57	5	0	0	0	0	0	160	42	39	79
cgi2786:chr11:114712573-114713915	chr10	41916789	41917674	exon (NM_019740, exon 3 of 4)	79316	Foxo3	885	5.42373	163	58	11	6.74847	64	7	90.1408	42	87.5	12	11	26.1905	64	7	90.1408	32	9	0	0	0	0	0	89	37	0	0	0	0	0	180	48	36	96
cgi4882:chr15:51696676-51697212	chr10	41994538	41998359	promoter-TSS (NM_019740)	99	Foxo3	3821	11.9864	1150	532	15	1.30435	48	34	58.5366	378	82.5328	178	15	3.96825	48	34	58.5366	286	142	0	0	0	0	0	486	212	0	0	0	0	0	1483	458	360	665
cgi3424:chr12:100801610-100802001	chr10	42198040	42198464	5' UTR (NM_145743, exon 1 of 13)	119	Lace1	424	11.7925	144	115	1	0.694444	2	3	40	43	86	36	1	2.32558	2	3	40	34	28	0	0	0	0	0	67	51	0	0	0	0	0	171	50	39	82
cgi5924:chr17:6321332-6321778	chr10	42221645	42222524	5' UTR (NM_017472, exon 1 of 4)	225	Snx3	879	22.5256	424	282	0	0	0	0	0	157	79.2929	104	0	0	0	0	0	109	70	0	0	0	0	0	158	108	0	0	0	0	0	553	198	134	221
cgi1955:chr11:55274437-55274791	chr10	42299395	42299697	intron (NM_152229, intron 1 of 8)	3848	Nr2e1	302	5.96026	79	50	0	0	0	0	0	16	88.8889	12	0	0	0	0	0	15	5	0	0	0	0	0	48	33	0	0	0	0	0	83	18	17	48
cgi689:chr1:172104741-172105420	chr10	42301814	42304545	5' UTR (NM_152229, exon 1 of 9)	214	Nr2e1	2731	7.98242	715	260	15	2.0979	190	1870	9.2233	164	75.2294	68	15	9.14634	190	1870	9.2233	190	75	0	0	0	0	0	361	117	0	0	0	0	0	920	218	243	459
cgi2571:chr11:98635120-98635440	chr10	42311336	42311721	Intergenic	-8135	Nr2e1	385	14.5455	162	73	1	0.617284	2	2	50	49	87.5	23	1	2.04082	2	2	50	41	20	0	0	0	0	0	72	30	0	0	0	0	0	181	56	47	78
cgi651:chr1:164500485-164501733	chr10	42333861	42334210	Intergenic	-30642	Nr2e1	349	14.8997	158	58	0	0	0	0	0	40	76.9231	18	0	0	0	0	0	36	14	0	0	0	0	0	82	26	0	0	0	0	0	184	52	45	87
cgi9583:chr3:128902643-128903291	chr10	42355585	42356060	Intergenic	-42899	Ostm1	475	5.89474	59	0	0	0	0	0	0	11	39.2857	0	0	0	0	0	0	9	0	0	0	0	0	0	39	0	0	0	0	0	0	128	28	26	74
cgi15197:chr9:83334416-83334891	chr10	42398635	42399201	exon (NM_172416, exon 1 of 6)	196	Ostm1	566	9.89399	207	71	0	0	0	0	0	51	91.0714	21	0	0	0	0	0	71	28	0	0	0	0	0	85	22	0	0	0	0	0	216	56	75	85
cgi864:chr10:6079765-6080194	chr10	42481274	42482128	intron (NM_153055, intron 1 of 20)	399	Sec63	854	12.178	178	73	0	0	0	0	0	65	62.5	25	0	0	0	0	0	41	21	0	0	0	0	0	72	27	0	0	0	0	0	235	104	52	79
cgi12361:chr6:113451726-113452039	chr10	42740867	42741900	exon (NM_175407, exon 6 of 7)	152952	Sobp	1033	15.1016	429	326	19	4.4289	48	122	28.2353	149	95.5128	118	18	12.0805	46	117	28.2209	108	86	0	0	0	0	0	172	122	1	0.581395	2	5	28.5714	448	156	113	179
cgi2890:chr11:118884060-118884892	chr10	42892965	42894905	promoter-TSS (NR_102361)	401	Sobp	1940	13.6082	793	393	4	0.504414	20	128	13.5135	230	87.1212	108	3	1.30435	18	125	12.5874	207	104	0	0	0	0	0	356	181	1	0.280899	2	3	40	900	264	229	407
cgi12503:chr6:131383673-131384043	chr10	42940855	42941840	promoter-TSS (NM_027772)	56	Pdss2	985	8.73096	284	158	1	0.352113	2	5	28.5714	82	95.3488	40	0	0	0	0	0	63	39	0	0	0	0	0	139	79	1	0.719424	2	5	28.5714	293	86	64	143
cgi8571:chr2:132073264-132073593	chr10	43176082	43176343	intron (NM_001168289, intron 7 of 7)	-22733	Bend3	261	8.42912	53	25	4	7.54717	16	0	100	14	63.6364	4	4	28.5714	16	0	100	18	10	0	0	0	0	0	21	11	0	0	0	0	0	86	22	26	38
cgi3136:chr12:40948800-40950110	chr10	43198190	43199901	promoter-TSS (NM_199028)	100	Bend3	1711	15.6634	657	309	0	0	0	0	0	232	86.5672	118	0	0	0	0	0	134	65	0	0	0	0	0	291	126	0	0	0	0	0	742	268	149	325
cgi6766:chr18:21159703-21161037	chr10	43231128	43231451	exon (NM_199028, exon 4 of 4)	29510	1700021F05Rik	323	17.9567	167	51	12	7.18563	67	6	91.7808	44	75.8621	12	12	27.2727	67	6	91.7808	46	17	0	0	0	0	0	77	22	0	0	0	0	0	210	58	56	96
cgi7338:chr19:10092621-10092892	chr10	43260301	43260932	intron (NM_026411, intron 1 of 3)	183	1700021F05Rik	631	10.7765	208	93	1	0.480769	13	4	76.4706	50	73.5294	31	0	0	0	0	0	58	26	0	0	0	0	0	100	36	1	1	13	4	76.4706	273	68	72	133
cgi5570:chr16:18248124-18249388	chr10	43298146	43299404	promoter-TSS (NM_009846)	-200	Cd24a	1258	8.10811	293	170	0	0	0	0	0	82	80.3922	50	0	0	0	0	0	74	43	0	0	0	0	0	137	77	0	0	0	0	0	349	102	85	162
cgi7300:chr19:7131005-7131739	chr10	43621108	43621675	promoter-TSS (NM_130892)	150	Qrsl1	567	6.70194	106	90	0	0	0	0	0	28	73.6842	24	0	0	0	0	0	20	17	0	0	0	0	0	58	49	0	0	0	0	0	124	38	24	62
cgi6261:chr17:34056739-34057525	chr10	43723295	43724261	exon (NM_172393, exon 1 of 20)	874	Aim1	966	18.8406	456	293	0	0	0	0	0	142	78.022	87	0	0	0	0	0	107	62	0	0	0	0	0	207	144	0	0	0	0	0	567	182	130	255
cgi9290:chr3:88383525-88383734	chr10	43868328	43868908	Intergenic	-21635	Speer5-ps1	580	12.7586	139	25	5	3.59712	30	18	62.5	37	50	9	5	13.5135	30	18	62.5	37	5	0	0	0	0	0	65	11	0	0	0	0	0	331	74	78	179
cgi13228:chr7:81157488-81158996	chr10	43987983	43988552	5' UTR (NM_053069, exon 1 of 8)	104	Atg5	569	18.2777	296	173	1	0.337838	2	6	25	98	94.2308	56	1	1.02041	2	6	25	85	57	0	0	0	0	0	113	60	0	0	0	0	0	315	104	92	119
cgi1959:chr11:57372761-57372980	chr10	44178357	44178699	promoter-TSS (NM_007548)	-35	Prdm1	342	5.26316	41	34	0	0	0	0	0	16	88.8889	14	0	0	0	0	0	13	9	0	0	0	0	0	12	11	0	0	0	0	0	43	18	13	12
cgi10002:chr4:82969503-82970240	chr10	44249235	44249615	Intergenic	-70932	Prdm1	380	0.526316	2	0	0	0	0	0	0	2	100	0	0	0	0	0	0	0	0	0	0	0	0	0	0	0	0	0	0	0	0	2	2	0	0
cgi13896:chr8:26707449-26708183	chr10	44786709	44787370	promoter-TSS (NM_011156)	20	Prep	661	28.7443	445	267	1	0.224719	11	1	91.6667	177	93.1579	101	0	0	0	0	0	99	62	0	0	0	0	0	169	104	1	0.591716	11	1	91.6667	462	190	103	169
cgi2573:chr11:98670877-98671451	chr10	44878033	44878318	exon (NM_011156, exon 15 of 15)	91156	Prep	285	11.2281	100	76	21	21	120	27	81.6327	28	87.5	20	20	71.4286	118	23	83.6879	21	18	0	0	0	0	0	51	38	1	1.96078	2	4	33.3333	122	32	28	62
cgi10870:chr5:23990957-23991236	chr10	45009108	45009602	5' UTR (NM_024286, exon 1 of 4)	244	Popdc3	494	12.1457	176	109	1	0.568182	2	2	50	59	98.3333	32	1	1.69492	2	2	50	47	30	0	0	0	0	0	70	47	0	0	0	0	0	177	60	47	70
cgi12637:chr7:6335707-6336246	chr10	45055288	45056029	promoter-TSS (NM_024285)	91	Bves	741	19.4332	330	224	2	0.606061	5	12	29.4118	137	95.1389	102	2	1.45985	5	12	29.4118	75	54	0	0	0	0	0	118	68	0	0	0	0	0	343	144	78	121
cgi8103:chr2:56975800-56976746	chr10	45205488	45206674	Intergenic	-16074	Lin28b	1186	19.8988	361	132	2	0.554017	6	6	50	161	68.2203	58	2	1.24224	6	6	50	73	30	0	0	0	0	0	127	44	0	0	0	0	0	546	236	114	196
cgi7934:chr2:30549013-30549215	chr10	45297573	45298260	exon (NM_172473, exon 1 of 24)	282	Hace1	687	14.8472	146	28	0	0	0	0	0	71	69.6078	19	0	0	0	0	0	33	7	0	0	0	0	0	42	2	0	0	0	0	0	217	102	46	69
cgi2575:chr11:98724804-98725384	chr10	49502824	49503174	exon (NM_010349, exon 2 of 18)	5561	Grik2	350	6.85714	68	15	3	4.41176	6	15	28.5714	21	87.5	4	3	14.2857	6	15	28.5714	13	4	0	0	0	0	0	34	7	0	0	0	0	0	79	24	16	39
cgi1706:chr11:6344025-6344765	chr10	49508290	49508673	promoter-TSS (NM_010349)	78	Grik2	383	9.92167	124	63	3	2.41935	18	101	15.1261	34	89.4737	17	3	8.82353	18	101	15.1261	37	16	0	0	0	0	0	53	30	0	0	0	0	0	154	38	43	73
cgi11129:chr5:73404682-73405382	chr10	50312315	50312824	promoter-TSS (NM_198007)	95	Ascc3	509	25.5403	331	184	0	0	0	0	0	127	97.6923	57	0	0	0	0	0	71	40	0	0	0	0	0	133	87	0	0	0	0	0	341	130	73	138
cgi6309:chr17:35371911-35372153	chr10	50614049	50615138	promoter-TSS (NM_011376)	-863	Sim1	1089	8.26446	264	99	1	0.378788	6	12	33.3333	70	77.7778	28	1	1.42857	6	12	33.3333	75	29	0	0	0	0	0	119	42	0	0	0	0	0	370	90	94	186
cgi14740:chr9:20954150-20954501	chr10	50620518	50620958	intron (NM_011376, intron 1 of 10)	5281	Sim1	440	10.9091	179	54	1	0.558659	2	5	28.5714	44	91.6667	11	1	2.27273	2	5	28.5714	41	15	0	0	0	0	0	94	28	0	0	0	0	0	199	48	45	106
cgi5656:chr16:30388058-30389100	chr10	51397582	51397811	exon (NM_001159389, exon 1 of 19)	131	Rfx6	229	13.1004	83	0	0	0	0	0	0	24	80	0	0	0	0	0	0	26	0	0	0	0	0	0	33	0	0	0	0	0	0	119	30	37	52
cgi8240:chr2:84567378-84567663	chr10	51742207	51742800	promoter-TSS (NM_153786)	12	Vgll2	593	14.8398	238	85	0	0	0	0	0	59	67.0455	25	0	0	0	0	0	66	22	0	0	0	0	0	113	38	0	0	0	0	0	342	88	88	166
cgi12370:chr6:113841261-113841556	chr10	51747252	51747845	exon (NM_153786, exon 3 of 3)	5057	Vgll2	593	3.70995	103	75	3	2.91262	6	17	26.087	21	95.4545	11	2	9.52381	4	11	26.6667	23	15	1	4.34783	2	6	25	59	49	0	0	0	0	0	104	22	23	59
cgi525:chr1:135027658-135028481	chr10	51953201	51954145	intron (NM_025705, intron 1 of 10)	248	Dcbld1	944	13.5593	394	157	0	0	0	0	0	104	81.25	48	0	0	0	0	0	86	37	0	0	0	0	0	204	72	0	0	0	0	0	444	128	104	212
cgi6154:chr17:27792418-27792872	chr10	52101522	52102095	5' UTR (NM_001199272, exon 1 of 9)	121	Gopc	573	20.2443	293	98	0	0	0	0	0	91	78.4483	29	0	0	0	0	0	73	27	0	0	0	0	0	129	42	0	0	0	0	0	367	116	86	165
cgi4426:chr14:47808550-47809203	chr10	52137190	52138095	exon (NM_030250, exon 1 of 5)	290	Nus1	905	17.4586	409	140	1	0.244499	3	19	13.6364	132	83.5443	45	1	0.757576	3	19	13.6364	90	36	0	0	0	0	0	187	59	0	0	0	0	0	497	158	111	228
cgi8364:chr2:109857898-109858195	chr10	52265424	52265724	promoter-TSS (NR_037920)	-29	Zfa-ps	300	16.6667	129	15	3	2.32558	9	3	75	33	66	3	3	9.09091	9	3	75	37	4	0	0	0	0	0	59	8	0	0	0	0	0	193	50	56	87
cgi1398:chr10:83111207-83111662	chr10	52410331	52411428	exon (NM_178675, exon 1 of 8)	573	Slc35f1	1097	10.392	434	272	2	0.460829	4	5	44.4444	106	92.9825	58	2	1.88679	4	5	44.4444	104	74	0	0	0	0	0	224	140	0	0	0	0	0	460	114	108	238
cgi11211:chr5:93696520-93697632	chr10	53099059	53099759	5' UTR (NM_001204983, exon 1 of 13)	248	Cep85l	700	11.4286	240	150	1	0.416667	2	5	28.5714	78	97.5	48	1	1.28205	2	5	28.5714	66	41	0	0	0	0	0	96	61	0	0	0	0	0	244	80	68	96
cgi14239:chr8:86549869-86550166	chr10	53316620	53317663	intron (NM_025541, intron 1 of 3)	375	Asf1a	1043	13.0393	350	249	1	0.285714	4	17	19.0476	126	92.6471	98	1	0.793651	4	17	19.0476	76	54	0	0	0	0	0	148	97	0	0	0	0	0	371	136	78	157
cgi8409:chr2:118860519-118861169	chr10	53349237	53350087	exon (NM_027830, exon 2 of 14)	583	Mcm9	850	14.3529	218	73	0	0	0	0	0	80	65.5738	34	0	0	0	0	0	52	18	0	0	0	0	0	86	21	0	0	0	0	0	313	122	68	123
cgi7232:chr19:5559933-5561254	chr10	53470599	53471271	promoter-TSS (NM_001081428)	-220	Fam184a	672	8.63095	128	98	2	1.5625	4	10	28.5714	43	74.1379	29	2	4.65116	4	10	28.5714	38	31	0	0	0	0	0	47	38	0	0	0	0	0	163	58	45	60
cgi2108:chr11:69137099-69137510	chr10	53794436	53795971	promoter-TSS (NR_038016)	398	Man1a	1535	12.6384	542	262	4	0.738007	18	77	18.9474	172	88.6598	79	4	2.32558	18	77	18.9474	137	62	0	0	0	0	0	233	121	0	0	0	0	0	611	194	152	265
cgi6207:chr17:29989346-29989558	chr10	55834951	55835746	exon (NM_001163833, exon 2 of 2)	8626	Msl3l2	795	15.5975	324	94	3	0.925926	11	6	64.7059	97	78.2258	33	3	3.09278	11	6	64.7059	83	22	0	0	0	0	0	144	39	0	0	0	0	0	481	124	109	248
cgi10016:chr4:86876052-86876492	chr10	55948460	55948785	promoter-TSS (NM_001033385)	-128	Tbc1d32	325	5.53846	53	48	0	0	0	0	0	18	100	14	0	0	0	0	0	17	16	0	0	0	0	0	18	18	0	0	0	0	0	53	18	17	18
cgi15672:chrX:50946284-50946741	chr10	57205996	57206825	promoter-TSS (NR_045353)	220	Hsf2	829	23.1604	449	242	1	0.222717	8	62	11.4286	173	90.1042	94	1	0.578035	8	62	11.4286	113	65	0	0	0	0	0	163	83	0	0	0	0	0	489	192	121	176
cgi4394:chr14:35486556-35487966	chr10	57251825	57252411	intron (NM_019760, intron 1 of 8)	217	Serinc1	586	17.7474	269	110	0	0	0	0	0	87	83.6538	32	0	0	0	0	0	59	23	0	0	0	0	0	123	55	0	0	0	0	0	326	104	75	147
cgi902:chr10:17742364-17742944	chr10	57351824	57352026	5' UTR (NM_008863, exon 1 of 6)	138	Pkib	202	6.93069	17	0	0	0	0	0	0	8	57.1429	0	0	0	0	0	0	5	0	0	0	0	0	0	4	0	0	0	0	0	0	29	14	8	7
cgi11150:chr5:76373685-76373940	chr10	57514538	57514806	intron (NM_020561, intron 1 of 7)	322	Smpdl3a	268	15.6716	162	108	4	2.46914	10	20	33.3333	41	97.619	33	4	9.7561	10	20	33.3333	44	30	0	0	0	0	0	77	45	0	0	0	0	0	163	42	44	77
cgi6901:chr18:37892294-37892788	chr10	57718093	57718488	promoter-TSS (NM_027375)	17	Gcc2	395	1.01266	8	0	0	0	0	0	0	3	75	0	0	0	0	0	0	2	0	0	0	0	0	0	3	0	0	0	0	0	0	9	4	2	3
cgi14322:chr8:90977953-90978552	chr10	57785998	57786573	promoter-TSS (NM_026148)	72	Lims1	575	20.8696	296	224	0	0	0	0	0	111	92.5	82	0	0	0	0	0	65	48	0	0	0	0	0	120	94	0	0	0	0	0	324	120	71	133
cgi4427:chr14:47896107-47897008	chr10	57909474	57910197	intron (NM_011240, intron 1 of 28)	236	Ranbp2	723	21.8534	329	87	0	0	0	0	0	132	83.5443	33	0	0	0	0	0	79	17	0	0	0	0	0	118	37	0	0	0	0	0	399	158	97	144
cgi10017:chr4:87677504-87679434	chr10	57960612	57960936	promoter-TSS (NM_001162956)	89	Ccdc138	324	9.87654	85	66	0	0	0	0	0	32	100	22	0	0	0	0	0	21	18	0	0	0	0	0	32	26	0	0	0	0	0	87	32	22	33
cgi3382:chr12:87039129-87039483	chr10	58275007	58276847	promoter-TSS (NM_172788)	-180	Sh3rf3	1840	11.3043	576	318	0	0	0	0	0	179	86.0577	102	0	0	0	0	0	145	80	0	0	0	0	0	252	136	0	0	0	0	0	700	208	172	320
cgi3005:chr12:11156939-11157346	chr10	58684023	58685535	promoter-TSS (NM_001024911)	109	Sowahc	1512	12.5661	574	189	0	0	0	0	0	165	86.8421	60	0	0	0	0	0	137	52	0	0	0	0	0	272	77	0	0	0	0	0	664	190	156	318
cgi1555:chr10:122422281-122423664	chr10	58785775	58786670	5' UTR (NM_011030, exon 1 of 15)	179	P4ha1	895	17.4302	513	295	0	0	0	0	0	141	90.3846	76	0	0	0	0	0	132	71	0	0	0	0	0	240	148	0	0	0	0	0	579	156	155	268
cgi985:chr10:40402960-40403463	chr10	58858367	58858607	Intergenic	-7946	Pla2g12b	240	15	0	0	0	0	0	0	0	0	0	0	0	0	0	0	0	0	0	0	0	0	0	0	0	0	0	0	0	0	0	127	36	28	63
cgi7849:chr2:26300403-26301491	chr10	59078872	59079483	intron (NM_001033259, intron 1 of 7)	262	Mcu	611	15.3846	211	89	1	0.473934	5	56	8.19672	66	70.2128	31	1	1.51515	5	56	8.19672	64	22	0	0	0	0	0	81	36	0	0	0	0	0	321	94	90	137
cgi3290:chr12:77866437-77866673	chr10	59165095	59165547	promoter-TSS (NM_144822)	-62	Micu1	452	17.6991	255	40	0	0	0	0	0	69	86.25	12	0	0	0	0	0	51	7	0	0	0	0	0	135	21	0	0	0	0	0	297	80	61	156
cgi15692:chrX:56820412-56821470	chr10	59342098	59342729	promoter-TSS (NM_019965)	75	Dnajb12	631	1.58479	26	0	0	0	0	0	0	9	90	0	0	0	0	0	0	3	0	0	0	0	0	0	14	0	0	0	0	0	0	28	10	4	14
cgi14743:chr9:20986003-20986351	chr10	59413980	59415143	promoter-TSS (NM_029083)	-44	Ddit4	1163	10.3181	381	281	1	0.262467	3	9	25	110	91.6667	75	0	0	0	0	0	99	75	0	0	0	0	0	172	131	1	0.581395	3	9	25	409	120	105	184
cgi12670:chr7:16531101-16531514	chr10	59465529	59466041	promoter-TSS (NM_025514)	75	Anapc16	512	3.90625	50	0	0	0	0	0	0	19	95	0	0	0	0	0	0	12	0	0	0	0	0	0	19	0	0	0	0	0	0	51	20	12	19
cgi14405:chr8:107792013-107793896	chr10	59569129	59570546	intron (NM_052994, intron 1 of 10)	833	Spock2	1417	9.17431	478	269	2	0.41841	5	9	35.7143	120	92.3077	74	2	1.66667	5	9	35.7143	114	67	0	0	0	0	0	244	128	0	0	0	0	0	500	130	120	250
cgi9514:chr3:108209764-108210004	chr10	59648556	59649396	exon (NM_016803, exon 4 of 4)	33032	Chst3	840	4.52381	79	0	0	0	0	0	0	17	44.7368	0	0	0	0	0	0	21	0	0	0	0	0	0	41	0	0	0	0	0	0	138	38	32	68
cgi11272:chr5:107717842-107718682	chr10	59681507	59682210	5' UTR (NM_016803, exon 1 of 4)	149	Chst3	703	16.2162	387	166	1	0.258398	4	1	80	111	97.3684	52	0	0	0	0	0	81	38	0	0	0	0	0	195	76	1	0.512821	4	1	80	393	114	82	197
cgi2579:chr11:98820919-98821426	chr10	59740206	59740695	promoter-TSS (NM_001146121)	75	Psap	489	1.63599	38	10	0	0	0	0	0	7	87.5	3	0	0	0	0	0	8	2	0	0	0	0	0	23	5	0	0	0	0	0	39	8	8	23
cgi11764:chr5:144775451-144775788	chr10	59766072	59766285	TTS (NM_001146121)	18970	Psap	213	13.1455	127	81	16	12.5984	83	16	83.8384	27	96.4286	15	15	55.5556	81	13	86.1702	33	21	0	0	0	0	0	67	45	1	1.49254	2	3	40	134	28	35	71
cgi926:chr10:21878248-21878583	chr10	59809576	59809807	promoter-TSS (NM_001159572)	93	4632428N05Rik	231	22.5108	99	65	7	7.07071	60	45	57.1429	27	51.9231	17	7	25.9259	60	45	57.1429	26	18	0	0	0	0	0	46	30	0	0	0	0	0	168	52	44	72
cgi11627:chr5:136409969-136410578	chr10	60148696	60149089	intron (NR_045556, intron 2 of 68)	10345	Cdh23	393	7.63359	158	61	3	1.89873	8	9	47.0588	29	96.6667	10	3	10.3448	8	9	47.0588	39	15	0	0	0	0	0	90	36	0	0	0	0	0	159	30	39	90
cgi7712:chr2:5871917-5872147	chr10	60149336	60150528	intron (NR_045556, intron 1 of 68)	9306	Cdh23	1192	18.2886	500	197	5	1	53	197	21.2	155	71.1009	60	4	2.58065	45	147	23.4375	125	49	0	0	0	0	0	220	88	1	0.454545	8	50	13.7931	712	218	169	325
cgi9145:chr3:52820794-52821227	chr10	60215336	60215693	promoter-TSS (NM_023596)	15	Slc29a3	357	11.2045	86	6	0	0	0	0	0	22	55	4	0	0	0	0	0	23	2	0	0	0	0	0	41	0	0	0	0	0	0	192	40	54	98
cgi8341:chr2:105064485-105064725	chr10	60293295	60294558	5' UTR (NM_029770, exon 1 of 17)	402	Unc5b	1263	11.7181	265	99	3	1.13208	7	14	33.3333	98	66.2162	42	0	0	0	0	0	63	24	1	1.5873	3	4	42.8571	104	33	2	1.92308	4	10	28.5714	383	148	88	147
cgi13450:chr7:117008938-117009185	chr10	60609020	60609424	intron (NM_009163, intron 1 of 14)	1191	Sgpl1	404	15.8416	203	109	4	1.97044	175	541	24.4413	60	93.75	39	3	5	32	526	5.73477	62	34	0	0	0	0	0	81	36	1	1.23457	143	15	90.5063	212	64	64	84
cgi12671:chr7:16542810-16543164	chr10	60610096	60610715	promoter-TSS (NM_009163)	7	Sgpl1	619	22.6171	427	271	4	0.936768	15	68	18.0723	133	95	92	3	2.25564	13	65	16.6667	104	70	1	0.961538	2	3	40	190	109	0	0	0	0	0	447	140	110	197
cgi14004:chr8:55614851-55615461	chr10	60708640	60708851	exon (NM_001081127, exon 4 of 22)	27440	Adamts14	211	6.63507	31	13	7	22.5806	26	2	92.8571	13	92.8571	6	6	46.1538	24	0	100	8	3	0	0	0	0	0	10	4	1	10	2	2	50	32	14	8	10
cgi4922:chr15:64143826-64144775	chr10	60735876	60736403	promoter-TSS (NM_001081127)	46	Adamts14	527	20.4934	274	208	4	1.45985	44	26	62.8571	89	82.4074	66	3	3.37079	40	12	76.9231	80	62	0	0	0	0	0	105	80	1	0.952381	4	14	22.2222	301	108	81	112
cgi15415:chr9:110235768-110236241	chr10	60845892	60846436	5' UTR (NM_013753, exon 1 of 20)	107	Pald1	544	17.6471	320	182	0	0	0	0	0	87	90.625	57	0	0	0	0	0	78	51	0	0	0	0	0	155	74	0	0	0	0	0	346	96	80	170
cgi14005:chr8:58773328-58773591	chr10	60881106	60881430	intron (NM_013611, intron 1 of 2)	548	Nodal	324	8.64198	80	15	0	0	0	0	0	26	92.8571	9	0	0	0	0	0	19	2	0	0	0	0	0	35	4	0	0	0	0	0	89	28	23	38
cgi12374:chr6:114347712-114348256	chr10	60914921	60915694	5' UTR (NM_010124, exon 1 of 3)	109	Eif4ebp2	773	17.0763	354	154	0	0	0	0	0	126	95.4545	64	0	0	0	0	0	103	53	0	0	0	0	0	125	37	0	0	0	0	0	364	132	105	127
cgi13026:chr7:46773087-46773450	chr10	60938357	60938985	promoter-TSS (NM_153542)	90	Lrrc20	628	2.86624	73	67	0	0	0	0	0	17	94.4444	14	0	0	0	0	0	15	13	0	0	0	0	0	41	40	0	0	0	0	0	74	18	15	41
cgi10025:chr4:88428367-88428677	chr10	61057879	61058143	promoter-TSS (NM_001177511)	-221	Npffr1	264	14.3939	108	53	9	8.33333	129	148	46.5704	38	100	16	9	23.6842	129	148	46.5704	26	11	0	0	0	0	0	44	26	0	0	0	0	0	108	38	26	44
cgi3813:chr13:47106223-47106465	chr10	61088248	61088995	exon (NM_001177511, exon 4 of 4)	-22747	Ppa1	747	2.67738	78	20	2	2.5641	10	0	100	17	85	2	2	11.7647	10	0	100	22	6	0	0	0	0	0	39	12	0	0	0	0	0	88	20	26	42
cgi5799:chr16:64851045-64852763	chr10	61111139	61111851	exon (NM_026438, exon 1 of 11)	126	Ppa1	712	19.382	330	145	1	0.30303	3	2	60	110	79.7101	43	0	0	0	0	0	70	32	0	0	0	0	0	150	70	1	0.666667	3	2	60	411	138	87	186
cgi8327:chr2:103867855-103868612	chr10	61142765	61143487	promoter-TSS (NM_009120)	57	Sar1a	722	14.4044	221	144	2	0.904977	45	14	76.2712	69	66.3462	49	1	1.44928	4	14	22.2222	58	34	0	0	0	0	0	94	61	1	1.06383	41	0	100	328	104	85	139
cgi5875:chr16:93919775-93920000	chr10	61158189	61159451	exon (NM_027912, exon 1 of 4)	486	Tysnd1	1262	19.6513	596	299	3	0.503356	10	36	21.7391	197	79.4355	100	3	1.52284	10	36	21.7391	175	94	0	0	0	0	0	224	105	0	0	0	0	0	721	248	203	270
cgi12376:chr6:114688316-114688639	chr10	61178023	61178326	intron (NM_001284300, intron 1 of 9)	164	Aifm2	303	14.5215	148	46	0	0	0	0	0	42	95.4545	13	0	0	0	0	0	29	12	0	0	0	0	0	77	21	0	0	0	0	0	151	44	29	78
cgi12986:chr7:35015085-35015415	chr10	61245870	61247113	intron (NM_207000, intron 1 of 8)	120	H2afy2	1243	13.3548	575	336	2	0.347826	4	11	26.6667	157	94.5783	97	2	1.27389	4	11	26.6667	135	79	0	0	0	0	0	283	160	0	0	0	0	0	605	166	140	299
cgi5168:chr15:83294602-83294983	chr10	61440798	61442050	5' UTR (NM_007731, exon 1 of 41)	432	Col13a1	1252	9.10543	349	210	2	0.573066	43	12	78.1818	93	81.5789	51	1	1.07527	2	6	25	103	73	0	0	0	0	0	153	86	1	0.653595	41	6	87.234	442	114	119	209
cgi15984:chrX:165234149-165234612	chr10	61573453	61573843	intron (NM_027251, intron 1 of 3)	113	2010107G23Rik	390	20	202	114	0	0	0	0	0	70	89.7436	38	0	0	0	0	0	54	29	0	0	0	0	0	78	47	0	0	0	0	0	218	78	59	81
cgi14749:chr9:21069641-21070107	chr10	61595527	61595795	promoter-TSS (NM_009719)	-177	Neurog3	268	13.4328	169	27	0	0	0	0	0	33	91.6667	5	0	0	0	0	0	45	10	0	0	0	0	0	91	12	0	0	0	0	0	173	36	45	92
cgi6549:chr17:66472824-66473192	chr10	61596373	61596636	exon (NM_009719, exon 2 of 2)	667	Neurog3	263	21.2928	139	65	1	0.719424	2	4	33.3333	43	76.7857	23	1	2.32558	2	4	33.3333	29	15	0	0	0	0	0	67	27	0	0	0	0	0	166	56	32	78
cgi8593:chr2:139502985-139504596	chr10	61693398	61694235	exon (NM_197996, exon 1 of 8)	149	Tspan15	837	13.3811	295	110	0	0	0	0	0	71	63.3929	24	0	0	0	0	0	72	32	0	0	0	0	0	152	54	0	0	0	0	0	429	112	100	217
cgi9305:chr3:88973349-88973603	chr10	61732465	61732729	3' UTR (NM_001146100, exon 18 of 18)	17411	Tacr2	264	3.0303	27	26	2	7.40741	13	1	92.8571	4	50	3	2	50	13	1	92.8571	6	6	0	0	0	0	0	17	17	0	0	0	0	0	42	8	12	22
cgi10030:chr4:88442978-88443202	chr10	61802674	61803182	promoter-TSS (NR_038038)	241	Hk1	508	7.08661	126	108	0	0	0	0	0	36	100	26	0	0	0	0	0	30	24	0	0	0	0	0	60	58	0	0	0	0	0	126	36	30	60
cgi566:chr1:137947399-137947929	chr10	61912177	61912754	promoter-TSS (NM_181423)	-25	Supv3l1	577	10.3986	149	87	0	0	0	0	0	48	80	25	0	0	0	0	0	28	15	0	0	0	0	0	73	47	0	0	0	0	0	182	60	33	89
cgi9190:chr3:63767902-63768786	chr10	61949037	61950082	promoter-TSS (NM_133672)	-7	Vps26a	1045	7.46411	159	79	1	0.628931	5	19	20.8333	42	53.8462	16	1	2.38095	5	19	20.8333	46	26	0	0	0	0	0	71	37	0	0	0	0	0	237	78	63	96
cgi11904:chr6:29352792-29353103	chr10	62040657	62041323	exon (NM_028197, exon 1 of 7)	215	2510003E04Rik	666	12.012	239	139	0	0	0	0	0	77	96.25	52	0	0	0	0	0	65	35	0	0	0	0	0	97	52	0	0	0	0	0	246	80	67	99
cgi411:chr1:94538304-94538622	chr10	62064700	62065184	exon (NM_019553, exon 1 of 15)	104	Ddx21	484	6.61157	114	80	0	0	0	0	0	27	84.375	21	0	0	0	0	0	25	20	0	0	0	0	0	62	39	0	0	0	0	0	126	32	26	68
cgi685:chr1:169733187-169733403	chr10	62113348	62114460	promoter-TSS (NM_053183)	42	Ddx50	1112	10.2518	336	234	0	0	0	0	0	86	75.4386	63	0	0	0	0	0	72	52	0	0	0	0	0	178	119	0	0	0	0	0	424	114	93	217
cgi15416:chr9:110282991-110283820	chr10	62188454	62189001	exon (NM_001033260, exon 1 of 4)	119	Stox1	547	5.85009	87	35	0	0	0	0	0	29	90.625	12	0	0	0	0	0	21	9	0	0	0	0	0	37	14	0	0	0	0	0	90	32	21	37
cgi14008:chr8:59800179-59801229	chr10	62254395	62255293	intron (NM_026201, intron 1 of 24)	272	Ccar1	898	20.2673	497	310	1	0.201207	3	1	75	169	92.8571	105	0	0	0	0	0	117	78	0	0	0	0	0	211	127	1	0.473934	3	1	75	543	182	126	235
cgi3179:chr12:56403591-56404115	chr10	62349537	62350097	Intergenic	-7055	Tet1	560	13.2143	269	89	0	0	0	0	0	64	86.4865	24	0	0	0	0	0	59	16	0	0	0	0	0	146	49	0	0	0	0	0	302	74	64	164
cgi9136:chr3:51162708-51163086	chr10	62383268	62383767	exon (NM_175194, exon 1 of 9)	137	Slc25a16	499	18.8377	182	79	1	0.549451	3	5	37.5	52	55.3191	18	1	1.92308	3	5	37.5	60	32	0	0	0	0	0	70	29	0	0	0	0	0	300	94	92	114
cgi112:chr1:36603756-36604135	chr10	62409600	62409994	promoter-TSS (NM_177372)	20	Dna2	394	20.8122	196	76	0	0	0	0	0	80	97.561	28	0	0	0	0	0	57	26	0	0	0	0	0	59	22	0	0	0	0	0	205	82	60	63
cgi5047:chr15:78259064-78259369	chr10	62442926	62443558	intron (NM_027425, intron 1 of 17)	271	Rufy2	632	7.91139	109	56	0	0	0	0	0	41	82	23	0	0	0	0	0	30	16	0	0	0	0	0	38	17	0	0	0	0	0	141	50	37	54
cgi4851:chr15:37209205-37209479	chr10	62485770	62487041	promoter-TSS (NM_026085)	191	Hnrnph3	1271	11.3297	354	163	0	0	0	0	0	119	82.6389	55	0	0	0	0	0	67	31	0	0	0	0	0	168	77	0	0	0	0	0	453	144	94	215
cgi3903:chr13:55572807-55574383	chr10	62563017	62563246	exon (NM_016864, exon 1 of 1)	228	Atoh7	229	28.821	138	71	0	0	0	0	0	56	84.8485	39	0	0	0	0	0	41	19	0	0	0	0	0	41	13	0	0	0	0	0	165	66	47	52
cgi6919:chr18:38398911-38399248	chr10	62655183	62655421	exon (NM_182992, exon 2 of 20)	11398	Mypn	238	1.68067	9	0	0	0	0	0	0	3	75	0	0	0	0	0	0	4	0	0	0	0	0	0	2	0	0	0	0	0	0	10	4	4	2
cgi10036:chr4:88783264-88783794	chr10	62706662	62707191	intron (NM_030114, intron 1 of 25)	382	Herc4	529	15.879	299	219	1	0.334448	2	5	28.5714	84	100	65	0	0	0	0	0	73	50	0	0	0	0	0	142	104	1	0.704225	2	5	28.5714	299	84	73	142
cgi6296:chr17:35115232-35115518	chr10	62800924	62802173	exon (NM_019812, exon 1 of 9)	231	Sirt1	1249	26.4211	584	308	4	0.684932	123	337	26.7391	257	77.8788	145	4	1.55642	123	337	26.7391	139	77	0	0	0	0	0	188	86	0	0	0	0	0	772	330	185	257
cgi9002:chr2:181598895-181599426	chr10	62892308	62892915	promoter-TSS (NM_177612)	-234	Ctnna3	607	17.4629	147	56	0	0	0	0	0	61	57.5472	26	0	0	0	0	0	29	9	0	0	0	0	0	57	21	0	0	0	0	0	268	106	56	106
cgi9307:chr3:88991085-88991401	chr10	63046363	63046623	intron (NM_001164376, intron 5 of 17)	126234	Ctnna3	260	3.07692	5	5	4	80	12	4	75	4	50	4	4	100	12	4	75	0	0	0	0	0	0	0	1	1	0	0	0	0	0	15	8	1	6
cgi15945:chrX:151772687-151773096	chr10	66558929	66560220	5' UTR (NM_178606, exon 1 of 8)	161	Reep3	1291	16.8861	473	341	2	0.422833	13	252	4.90566	196	89.9083	145	1	0.510204	11	246	4.28016	125	92	0	0	0	0	0	152	104	1	0.657895	2	6	25	529	218	139	172
cgi6796:chr18:31948597-31948874	chr10	66589517	66590199	promoter-TSS (NM_207221)	-148	Jmjd1c	682	29.6188	347	239	0	0	0	0	0	153	75.7426	99	0	0	0	0	0	82	64	0	0	0	0	0	112	76	0	0	0	0	0	484	202	118	164
cgi8130:chr2:66472781-66473039	chr10	66747513	66748245	5' UTR (NM_001036293, exon 1 of 4)	150	Nrbf2	732	21.8579	341	155	6	1.75953	151	158	48.8673	109	68.125	60	4	3.66972	23	147	13.5294	76	27	1	1.31579	65	5	92.8571	156	68	1	0.641026	63	6	91.3043	505	160	121	224
cgi5399:chr15:102185953-102186723	chr10	66998020	67000488	Intergenic	-1363	Egr2	2468	8.2658	628	386	2	0.318471	5	8	38.4615	165	80.8824	104	2	1.21212	5	8	38.4615	162	98	0	0	0	0	0	301	184	0	0	0	0	0	733	204	193	336
cgi3625:chr13:13529689-13530485	chr10	67001048	67001857	intron (NM_010118, intron 1 of 1)	836	Egr2	809	9.39431	274	134	2	0.729927	5	8	38.4615	65	85.5263	28	2	3.07692	5	8	38.4615	61	32	0	0	0	0	0	148	74	0	0	0	0	0	311	76	70	165
cgi15644:chrX:45387395-45388000	chr10	67010789	67012000	exon (NM_001005419, exon 1 of 1)	308	Ado	1211	20.1486	652	474	2	0.306748	5	13	27.7778	220	90.1639	158	1	0.454545	3	8	27.2727	167	123	0	0	0	0	0	265	193	1	0.377358	2	5	28.5714	714	244	178	292
cgi11257:chr5:105844461-105845321	chr10	67374925	67375310	intron (NM_178679, intron 1 of 4)	292	Zfp365	385	20.2597	207	140	2	0.966184	21	296	6.62461	76	97.4359	54	2	2.63158	21	296	6.62461	52	30	0	0	0	0	0	79	56	0	0	0	0	0	211	78	53	80
cgi8486:chr2:125331184-125332229	chr10	67442191	67442854	exon (NM_001081346, exon 1 of 13)	177	Rtkn2	663	12.368	187	37	0	0	0	0	0	53	64.6341	10	0	0	0	0	0	49	7	0	0	0	0	0	85	20	0	0	0	0	0	321	82	89	150
cgi3207:chr12:60114363-60114666	chr10	67739748	67740059	intron (NM_023598, intron 2 of 9)	1570	Arid5b	311	14.1479	141	34	0	0	0	0	0	38	86.3636	7	0	0	0	0	0	30	6	0	0	0	0	0	73	21	0	0	0	0	0	172	44	35	93
cgi7790:chr2:24222978-24223308	chr10	68675336	68676471	promoter-TSS (NM_001252638)	-38	Rhobtb1	1135	13.2159	431	135	1	0.232019	10	11	47.619	106	70.6667	37	1	0.943396	10	11	47.619	106	37	0	0	0	0	0	219	61	0	0	0	0	0	603	150	155	298
cgi2583:chr11:98902326-98903129	chr10	68732691	68733024	exon (NM_001252638, exon 7 of 12)	56916	Rhobtb1	333	2.4024	51	43	6	11.7647	34	9	79.0698	7	87.5	6	6	85.7143	34	9	79.0698	15	11	0	0	0	0	0	29	26	0	0	0	0	0	52	8	15	29
cgi1785:chr11:26287148-26287495	chr10	68815534	68815834	promoter-TSS (NM_007659)	-24	Cdk1	300	9.33333	87	53	0	0	0	0	0	25	89.2857	17	0	0	0	0	0	27	18	0	0	0	0	0	35	18	0	0	0	0	0	95	28	29	38
cgi13200:chr7:73253884-73255224	chr10	68861162	68862294	Intergenic	-46068	Cdk1	1132	6.18375	211	87	2	0.947867	6	4	60	66	94.2857	30	2	3.0303	6	4	60	50	16	0	0	0	0	0	95	41	0	0	0	0	0	233	70	55	108
cgi5257:chr15:92227354-92227931	chr10	69284958	69285172	exon (NM_170728, exon 6 of 41)	-103215	Ank3	214	7.47664	45	15	2	4.44444	7	1	87.5	13	81.25	2	2	15.3846	7	1	87.5	14	5	0	0	0	0	0	18	8	0	0	0	0	0	57	16	16	25
cgi13669:chr7:145588622-145589780	chr10	69559418	69560760	exon (NM_001111121, exon 1 of 9)	220	Ccdc6	1342	16.0954	528	265	3	0.568182	148	282	34.4186	202	93.5185	107	2	0.990099	26	281	8.46906	123	56	0	0	0	0	0	203	102	1	0.492611	122	1	99.187	570	216	131	223
cgi5664:chr16:31428812-31430122	chr10	69651753	69652288	exon (NM_001111121, exon 9 of 9)	-15394	2310015B20Rik	535	5.60748	121	48	7	5.78512	46	9	83.6364	24	80	6	6	25	43	7	86	23	7	1	4.34783	3	2	60	74	35	0	0	0	0	0	135	30	28	77
cgi13455:chr7:117265073-117266571	chr10	69707672	69708278	promoter-TSS (NM_025807)	-49	Slc16a9	606	10.5611	234	140	0	0	0	0	0	60	93.75	37	0	0	0	0	0	72	48	0	0	0	0	0	102	55	0	0	0	0	0	257	64	76	117
cgi14943:chr9:50424886-50425693	chr10	70061366	70062904	promoter-TSS (NM_178621)	-96	Phyhipl	1538	20.156	788	369	3	0.380711	12	81	12.9032	284	91.6129	140	3	1.05634	12	81	12.9032	178	81	0	0	0	0	0	326	148	0	0	0	0	0	870	310	193	367
cgi13417:chr7:109371539-109371761	chr10	70621771	70622808	promoter-TSS (NM_031397)	92	Bicc1	1037	17.3578	408	220	1	0.245098	9	115	7.25806	169	93.8889	101	1	0.591716	9	115	7.25806	102	54	0	0	0	0	0	137	65	0	0	0	0	0	448	180	109	159
cgi14325:chr8:91220599-91221345	chr10	70700386	70700921	exon (NM_009360, exon 1 of 7)	138	Tfam	535	22.4299	319	158	2	0.626959	5	4	55.5556	111	92.5	47	0	0	0	0	0	64	29	0	0	0	0	0	144	82	2	1.38889	5	4	55.5556	348	120	69	159
cgi10961:chr5:33721101-33721649	chr10	70747481	70748341	promoter-TSS (NM_145420)	99	Ube2d1	860	12.3256	330	153	0	0	0	0	0	104	98.1132	50	0	0	0	0	0	78	33	0	0	0	0	0	148	70	0	0	0	0	0	332	106	78	148
cgi9059:chr3:28162284-28162613	chr10	70807238	70807854	promoter-TSS (NM_134007)	51	Cisd1	616	16.8831	196	84	0	0	0	0	0	59	56.7308	26	0	0	0	0	0	55	23	0	0	0	0	0	82	35	0	0	0	0	0	312	104	82	126
cgi3621:chr13:12742098-12743040	chr10	70810293	70811292	exon (NM_027184, exon 1 of 6)	252	Ipmk	999	16.6166	508	300	0	0	0	0	0	142	85.5422	89	0	0	0	0	0	143	84	0	0	0	0	0	223	127	0	0	0	0	0	591	166	163	262
cgi14014:chr8:63111095-63112301	chr10	72117506	72117789	promoter-TSS (NM_025635)	5	Zwint	283	4.947	25	14	0	0	0	0	0	13	92.8571	7	0	0	0	0	0	4	2	0	0	0	0	0	8	5	0	0	0	0	0	26	14	4	8
cgi12127:chr6:70741752-70742379	chr10	72561877	72562951	Intergenic	-12961	A330049N07Rik	1074	15.8287	526	257	5	0.95057	46	152	23.2323	163	95.8824	84	4	2.45399	28	143	16.3743	134	72	1	0.746269	18	9	66.6667	229	101	0	0	0	0	0	554	170	140	244
cgi8598:chr2:142888667-142889010	chr10	74388222	74388474	Intergenic	-41628	Gnaz	252	11.9048	77	13	2	2.5974	4	4	50	19	63.3333	3	2	10.5263	4	4	50	23	5	0	0	0	0	0	35	5	0	0	0	0	0	115	30	30	55
cgi5163:chr15:82979281-82979861	chr10	74429649	74430220	promoter-TSS (NM_010311)	-41	Gnaz	571	23.8179	286	216	2	0.699301	16	68	19.0476	111	81.6176	81	1	0.900901	8	63	11.2676	68	53	0	0	0	0	0	107	82	1	0.934579	8	5	61.5385	355	136	90	129
cgi9459:chr3:102799598-102799953	chr10	74454148	74454472	exon (NM_010311, exon 3 of 4)	24334	Gnaz	324	12.3457	74	8	1	1.35135	2	3	40	19	47.5	3	1	5.26316	2	3	40	20	5	0	0	0	0	0	35	0	0	0	0	0	0	159	40	43	76
cgi3492:chr12:109940059-109940808	chr10	74499712	74500045	promoter-TSS (NM_029781)	45	Rab36	333	12.6126	113	11	0	0	0	0	0	36	85.7143	3	0	0	0	0	0	25	3	0	0	0	0	0	52	5	0	0	0	0	0	136	42	32	62
cgi7642:chr19:53464298-53465361	chr10	74523130	74524954	exon (NM_001081412, exon 1 of 23)	401	Bcr	1824	13.4868	516	230	12	2.32558	38	43	46.9136	176	71.5447	85	12	6.81818	38	43	46.9136	130	54	0	0	0	0	0	210	91	0	0	0	0	0	707	246	173	288
cgi12383:chr6:115551839-115552233	chr10	74674650	74675192	promoter-TSS (NM_001145826)	103	Specc1l	542	16.2362	242	58	0	0	0	0	0	84	95.4545	26	0	0	0	0	0	60	17	0	0	0	0	0	98	15	0	0	0	0	0	254	88	64	102
cgi3494:chr12:110030386-110032981	chr10	74779628	74780455	intron (NM_009630, intron 1 of 2)	354	Adora2a	827	20.3144	474	168	4	0.843882	11	13	45.8333	144	85.7143	46	4	2.77778	11	13	45.8333	117	34	0	0	0	0	0	213	88	0	0	0	0	0	574	168	138	268
cgi661:chr1:167166515-167167249	chr10	74979794	74980335	promoter-TSS (NM_175133)	2	Gucd1	541	11.8299	155	82	0	0	0	0	0	49	76.5625	26	0	0	0	0	0	45	25	0	0	0	0	0	61	31	0	0	0	0	0	221	64	58	99
cgi1570:chr10:126516660-126517431	chr10	74980773	74981091	promoter-TSS (NM_175133)	145	Snrpd3	318	6.28931	40	29	0	0	0	0	0	18	90	11	0	0	0	0	0	6	6	0	0	0	0	0	16	12	0	0	0	0	0	42	20	6	16
cgi10920:chr5:31171823-31172366	chr10	75022595	75023100	exon (NM_198860, exon 1 of 4)	227	Fam211b	505	22.1782	284	165	0	0	0	0	0	110	98.2143	63	0	0	0	0	0	69	43	0	0	0	0	0	105	59	0	0	0	0	0	290	112	69	109
cgi13429:chr7:112729617-112730055	chr10	75130050	75130821	intron (NM_172549, intron 29 of 36)	-23683	Susd2	771	14.786	378	222	2	0.529101	4	11	26.6667	107	93.8596	68	1	0.934579	2	6	25	105	60	0	0	0	0	0	166	94	1	0.60241	2	5	28.5714	406	114	113	179
cgi14410:chr8:107821452-107821881	chr10	75226823	75227261	promoter-TSS (NM_172549)	60	Cabin1	438	11.8721	147	92	0	0	0	0	0	48	92.3077	32	0	0	0	0	0	28	18	0	0	0	0	0	71	42	0	0	0	0	0	163	52	31	80
cgi786:chr1:184212226-184213002	chr10	75322418	75323085	intron (NM_010798, intron 1 of 2)	243	Mif	667	11.994	266	73	0	0	0	0	0	56	70	7	0	0	0	0	0	66	20	0	0	0	0	0	144	46	0	0	0	0	0	361	80	103	178
cgi9315:chr3:89126784-89127005	chr10	75355972	75356336	promoter-TSS (NM_024440)	11	Derl3	364	0.549451	1	0	0	0	0	0	0	1	50	0	0	0	0	0	0	0	0	0	0	0	0	0	0	0	0	0	0	0	0	2	2	0	0
cgi14756:chr9:21229323-21229818	chr10	75383885	75384688	promoter-TSS (NM_001161853)	72	Smarcb1	803	10.4608	212	131	0	0	0	0	0	77	91.6667	50	0	0	0	0	0	43	28	0	0	0	0	0	92	53	0	0	0	0	0	232	84	47	101
cgi7704:chr2:4933593-4933850	chr10	75398569	75399098	intron (NM_175329, intron 1 of 3)	516	Chchd10	529	12.4764	192	87	8	4.16667	75	84	47.1698	47	71.2121	19	8	17.0213	75	84	47.1698	55	23	0	0	0	0	0	90	45	0	0	0	0	0	301	66	74	161
cgi15419:chr9:110434405-110435813	chr10	75495234	75495599	promoter-TSS (NM_177475)	60	Zfp280b	365	8.76712	92	0	0	0	0	0	0	29	90.625	0	0	0	0	0	0	20	0	0	0	0	0	0	43	0	0	0	0	0	0	95	32	20	43
cgi3210:chr12:60231769-60232786	chr10	75700501	75700898	promoter-TSS (NM_133182)	-90	Prmt2	397	5.54156	66	64	0	0	0	0	0	19	86.3636	17	0	0	0	0	0	13	13	0	0	0	0	0	34	34	0	0	0	0	0	70	22	14	34
cgi3444:chr12:103213567-103214545	chr10	75807507	75808314	exon (NM_001081419, exon 1 of 38)	125	Dip2a	807	17.596	369	193	0	0	0	0	0	122	85.9155	71	0	0	0	0	0	86	50	0	0	0	0	0	161	72	0	0	0	0	0	416	142	97	177
cgi5831:chr16:89885017-89885476	chr10	75905041	75905836	5' UTR (NM_001282992, exon 1 of 42)	218	Pcnt	795	17.8616	351	168	2	0.569801	4	7	36.3636	113	79.5775	53	2	1.76991	4	7	36.3636	66	38	0	0	0	0	0	172	77	0	0	0	0	0	471	142	89	240
cgi2447:chr11:94490918-94491481	chr10	75931421	75931943	promoter-TSS (NM_019434)	-34	Mcm3ap	522	11.1111	179	86	0	0	0	0	0	51	87.931	23	0	0	0	0	0	45	21	0	0	0	0	0	83	42	0	0	0	0	0	202	58	49	95
cgi9264:chr3:87733755-87734508	chr10	75994075	75994473	promoter-TSS (NM_146006)	-98	Lss	398	13.5678	121	40	0	0	0	0	0	28	51.8519	10	0	0	0	0	0	26	8	0	0	0	0	0	67	22	0	0	0	0	0	187	54	40	93
cgi8479:chr2:122564065-122564576	chr10	76059080	76059530	exon (NM_146007, exon 28 of 28)	20912	Ftcd	450	7.55556	84	15	6	7.14286	32	0	100	22	64.7059	6	6	27.2727	32	0	100	22	4	0	0	0	0	0	40	5	0	0	0	0	0	115	34	28	53
cgi1214:chr10:79138148-79138623	chr10	76077123	76077371	exon (NM_146007, exon 3 of 28)	8902	Col6a2	248	9.67742	86	69	12	13.9535	67	18	78.8235	23	95.8333	15	12	52.1739	67	18	78.8235	22	17	0	0	0	0	0	41	37	0	0	0	0	0	87	24	22	41
cgi15278:chr9:99143617-99144123	chr10	76086026	76086241	promoter-TSS (NM_146007)	15	Col6a2	215	10.2326	81	37	0	0	0	0	0	20	90.9091	11	0	0	0	0	0	17	7	0	0	0	0	0	44	19	0	0	0	0	0	87	22	20	45
cgi15553:chrX:7339625-7340134	chr10	76424376	76424877	promoter-TSS (NM_021568)	65	Pcbp3	501	10.3792	152	47	1	0.657895	3	17	15	47	90.3846	20	1	2.12766	3	17	15	35	13	0	0	0	0	0	70	14	0	0	0	0	0	166	52	39	75
cgi6926:chr18:39152564-39153486	chr10	76495225	76496222	promoter-TSS (NM_031196)	-233	Slc19a1	997	1.60481	69	44	2	2.89855	4	8	33.3333	12	75	8	2	16.6667	4	8	33.3333	32	17	0	0	0	0	0	25	19	0	0	0	0	0	73	16	32	25
cgi2262:chr11:77302926-77303636	chr10	76628295	76628927	intron (NM_009929, intron 2 of 41)	664	Col18a1	632	13.6076	297	119	2	0.673401	7	17	29.1667	76	88.3721	31	2	2.63158	7	17	29.1667	66	30	0	0	0	0	0	155	58	0	0	0	0	0	343	86	73	184
cgi1346:chr10:80787990-80788695	chr10	76721652	76722590	promoter-TSS (NR_026944)	76	Pofut2	938	8.52878	251	100	0	0	0	0	0	75	93.75	32	0	0	0	0	0	88	32	0	0	0	0	0	88	36	0	0	0	0	0	256	80	88	88
cgi13460:chr7:118172180-118172919	chr10	76728528	76728745	exon (NM_030262, exon 6 of 9)	6592	Pofut2	217	7.37327	59	48	10	16.9492	64	22	74.4186	15	93.75	10	10	66.6667	64	22	74.4186	13	11	0	0	0	0	0	31	27	0	0	0	0	0	60	16	13	31
cgi13910:chr8:28133925-28134549	chr10	76880516	76881279	promoter-TSS (NR_027377)	120	Adarb1	763	15.2031	284	148	1	0.352113	2	3	40	108	93.1034	64	1	0.925926	2	3	40	81	40	0	0	0	0	0	95	44	0	0	0	0	0	310	116	87	107
cgi4485:chr14:55633660-55634028	chr10	76978305	76978840	promoter-TSS (NM_133998)	-15	Fam207a	535	8.97196	116	86	0	0	0	0	0	40	83.3333	30	0	0	0	0	0	23	19	0	0	0	0	0	53	37	0	0	0	0	0	125	48	24	53
cgi13461:chr7:118198894-118199174	chr10	77044323	77044870	promoter-TSS (NM_145925)	85	Pttg1ip	547	2.92505	57	53	0	0	0	0	0	15	93.75	13	0	0	0	0	0	9	8	0	0	0	0	0	33	32	0	0	0	0	0	58	16	9	33
cgi2168:chr11:70467228-70469738	chr10	77068694	77069562	intron (NM_019929, intron 1 of 3)	149	Sumo3	868	22.1198	432	188	3	0.694444	8	4	66.6667	170	88.5417	77	1	0.588235	2	2	50	92	38	0	0	0	0	0	170	73	2	1.17647	6	2	75	478	192	99	187
cgi15599:chrX:17738955-17740694	chr10	77084825	77085609	intron (NM_019803, intron 1 of 5)	151	Ube2g2	784	17.0918	380	190	2	0.526316	16	6	72.7273	121	90.2985	58	0	0	0	0	0	103	53	1	0.970874	2	3	40	156	79	1	0.641026	14	3	82.3529	397	134	105	158
cgi4215:chr14:4518342-4519171	chr10	77127015	77127332	Intergenic	-22140	Tspear	317	13.8801	152	81	7	4.60526	28	10	73.6842	37	84.0909	18	7	18.9189	28	10	73.6842	48	26	0	0	0	0	0	67	37	0	0	0	0	0	180	44	55	81
cgi1880:chr11:49525525-49526459	chr10	77140519	77140762	Intergenic	-8673	Tspear	243	18.93	131	108	0	0	0	0	0	41	89.1304	34	0	0	0	0	0	30	26	0	0	0	0	0	60	48	0	0	0	0	0	143	46	34	63
cgi11940:chr6:34827748-34828253	chr10	77364833	77365282	intron (NM_145152, intron 1 of 1)	223	Lrrc3	449	11.5813	160	96	1	0.625	2	4	33.3333	50	96.1538	32	1	2	2	4	33.3333	43	29	0	0	0	0	0	67	35	0	0	0	0	0	162	52	43	67
cgi4745:chr14:122862652-122864508	chr10	77441018	77441571	promoter-TSS (NM_026431)	-100	1810043G02Rik	553	19.1682	284	158	0	0	0	0	0	88	83.0189	46	0	0	0	0	0	72	40	0	0	0	0	0	124	72	0	0	0	0	0	339	106	83	150
cgi15555:chrX:7455140-7455915	chr10	77472062	77472709	exon (NM_008826, exon 1 of 22)	155	Pfkl	647	8.03709	151	102	1	0.662252	2	4	33.3333	47	90.3846	32	1	2.12766	2	4	33.3333	43	29	0	0	0	0	0	61	41	0	0	0	0	0	169	52	46	71
cgi12387:chr6:115803309-115803825	chr10	77497173	77497438	intron (NM_001271559, intron 9 of 11)	-7726	Dnmt3l	265	16.6038	142	17	4	2.8169	16	0	100	42	95.4545	4	4	9.52381	16	0	100	39	4	0	0	0	0	0	61	9	0	0	0	0	0	157	44	42	71
cgi14543:chr8:122098309-122099405	chr10	77531859	77532585	5' UTR (NM_015790, exon 1 of 7)	109	Icosl	726	15.7025	355	156	2	0.56338	6	12	33.3333	105	92.1053	47	2	1.90476	6	12	33.3333	92	44	0	0	0	0	0	158	65	0	0	0	0	0	410	114	107	189
cgi14022:chr8:64238544-64238891	chr10	77632192	77632621	exon (NM_138601, exon 1 of 7)	106	D10Jhu81e	429	3.2634	38	33	1	2.63158	9	186	4.61538	13	92.8571	11	1	7.69231	9	186	4.61538	11	9	0	0	0	0	0	14	13	0	0	0	0	0	39	14	11	14
cgi9260:chr3:87600792-87600996	chr10	77647732	77648039	promoter-TSS (NM_029546)	8	Pwp2	307	16.9381	88	0	0	0	0	0	0	27	51.9231	0	0	0	0	0	0	17	0	0	0	0	0	0	44	0	0	0	0	0	0	170	52	32	86
cgi14544:chr8:122128921-122129189	chr10	77706912	77707588	5' UTR (NM_001081055, exon 1 of 23)	137	Trappc10	676	16.8639	313	185	0	0	0	0	0	105	92.1053	62	0	0	0	0	0	82	55	0	0	0	0	0	126	68	0	0	0	0	0	325	114	84	127
cgi7180:chr19:4169408-4170119	chr10	77814655	77815270	promoter-TSS (NM_053014)	-518	Agpat3	615	29.2683	300	160	3	1	32	342	8.55615	134	74.4444	72	2	1.49254	25	340	6.84932	72	39	0	0	0	0	0	94	49	1	1.06383	7	2	77.7778	399	180	88	131
cgi2448:chr11:94515042-94515317	chr10	77875375	77875866	exon (NM_010925, exon 1 of 13)	167	Rrp1	491	11.8126	155	66	0	0	0	0	0	51	87.931	20	0	0	0	0	0	54	26	0	0	0	0	0	50	20	0	0	0	0	0	169	58	56	55
cgi10086:chr4:102791803-102792518	chr10	77888379	77888712	exon (NM_007793, exon 1 of 3)	131	Cstb	333	2.4024	33	20	0	0	0	0	0	8	100	6	0	0	0	0	0	16	9	0	0	0	0	0	9	5	0	0	0	0	0	33	8	16	9
cgi14220:chr8:85855825-85856618	chr10	77927253	77927822	exon (NM_172134, exon 1 of 11)	155	Pdxk	569	16.8717	328	179	1	0.304878	2	4	33.3333	89	92.7083	53	1	1.1236	2	4	33.3333	79	44	0	0	0	0	0	160	82	0	0	0	0	0	356	96	87	173
cgi7495:chr19:40947624-40948039	chr10	77944744	77945117	Intergenic	-17238	Pdxk	373	10.7239	112	32	2	1.78571	9	51	15	29	72.5	7	2	6.89655	9	51	15	26	7	0	0	0	0	0	57	18	0	0	0	0	0	170	40	37	93
cgi8262:chr2:90894084-90894471	chr10	78215135	78215696	exon (NM_027630, exon 1 of 7)	396	Ccdc105	561	1.06952	12	11	0	0	0	0	0	4	66.6667	3	0	0	0	0	0	1	1	0	0	0	0	0	7	7	0	0	0	0	0	26	6	2	18
cgi6692:chr17:88929229-88929490	chr10	78243094	78243420	promoter-TSS (NM_009200)	16	Slc1a6	326	12.8834	124	43	0	0	0	0	0	32	76.1905	12	0	0	0	0	0	31	12	0	0	0	0	0	61	19	0	0	0	0	0	151	42	39	70
cgi2112:chr11:69160058-69160302	chr10	78996118	78996659	exon (NM_015817, exon 1 of 6)	143	Ppap2c	541	8.13309	152	77	4	2.63158	76	108	41.3043	39	88.6364	22	3	7.69231	16	108	12.9032	34	20	0	0	0	0	0	79	35	1	1.26582	60	0	100	167	44	35	88
cgi6262:chr17:34066138-34067498	chr10	79017200	79018000	intron (NM_027422, intron 1 of 13)	236	Mier2	800	22.75	414	212	1	0.241546	2	6	25	142	78.022	70	0	0	0	0	0	93	49	0	0	0	0	0	179	93	1	0.558659	2	6	25	486	182	107	197
cgi5427:chr15:102865192-102865456	chr10	79075027	79075237	exon (NM_001168624, exon 2 of 2)	1631	C2cd4c	210	12.381	72	36	7	9.72222	23	12	65.7143	21	80.7692	11	7	33.3333	23	12	65.7143	26	12	0	0	0	0	0	25	13	0	0	0	0	0	108	26	35	47
cgi4172:chr13:113253931-113254761	chr10	79076524	79076835	promoter-TSS (NM_001168624)	83	C2cd4c	311	12.2186	93	44	3	3.22581	6	9	40	32	84.2105	15	1	3.125	2	4	33.3333	25	12	1	4	2	3	40	36	17	1	2.77778	2	2	50	105	38	29	38
cgi2109:chr11:69139782-69140344	chr10	79099934	79100840	exon (NM_001024539, exon 1 of 13)	276	Shc2	906	21.4128	488	217	2	0.409836	4	4	50	172	88.6598	90	2	1.16279	4	4	50	121	59	0	0	0	0	0	195	68	0	0	0	0	0	556	194	133	229
cgi1549:chr10:121176707-121177220	chr10	79132052	79132717	exon (NM_148934, exon 1 of 2)	230	Tpgs1	665	17.4436	300	207	0	0	0	0	0	105	90.5172	72	0	0	0	0	0	75	53	0	0	0	0	0	120	82	0	0	0	0	0	318	116	79	123
cgi11401:chr5:116081441-116081836	chr10	79138148	79138623	exon (NM_148934, exon 2 of 2)	6231	Tpgs1	475	14.7368	276	105	25	9.05797	103	46	69.1275	68	97.1429	26	25	36.7647	103	46	69.1275	81	34	0	0	0	0	0	127	45	0	0	0	0	0	281	70	82	129
cgi13201:chr7:73532507-73533298	chr10	79144439	79145093	promoter-TSS (NM_177613)	-174	Cdc34	654	10.7034	169	135	1	0.591716	12	143	7.74194	66	94.2857	47	1	1.51515	12	143	7.74194	38	33	0	0	0	0	0	65	55	0	0	0	0	0	176	70	39	67
cgi144:chr1:40382655-40382864	chr10	79179007	79180785	exon (NM_008226, exon 1 of 8)	517	Hcn2	1778	11.0236	488	230	10	2.04918	144	1477	8.88341	181	92.3469	85	10	5.52486	144	1477	8.88341	110	61	0	0	0	0	0	197	84	0	0	0	0	0	523	196	121	206
cgi10089:chr4:103292212-103292727	chr10	79187214	79187534	exon (NM_008226, exon 2 of 8)	7995	Hcn2	320	5	54	51	10	18.5185	261	28	90.3114	16	100	14	9	56.25	259	25	91.1972	6	6	0	0	0	0	0	32	31	1	3.125	2	3	40	54	16	6	32
cgi4876:chr15:44579983-44580248	chr10	79197828	79198908	TTS (NM_172551)	10958	Polrmt	1080	15.9259	456	217	73	16.0088	3200	363	89.812	142	82.5581	79	71	50	2977	128	95.8776	104	47	1	0.961538	11	234	4.4898	210	91	1	0.47619	212	1	99.5305	554	172	123	259
cgi13046:chr7:51591324-51591618	chr10	79209217	79209458	promoter-TSS (NM_172551)	-12	Polrmt	241	14.9378	90	78	0	0	0	0	0	34	94.4444	29	0	0	0	0	0	29	23	0	0	0	0	0	27	26	0	0	0	0	0	92	36	29	27
cgi14547:chr8:122156840-122157297	chr10	79217754	79218041	promoter-TSS (NM_023304)	34	Fgf22	287	13.2404	113	59	11	9.73451	33	28	54.0984	35	92.1053	19	10	28.5714	31	24	56.3636	34	16	0	0	0	0	0	44	24	1	2.27273	2	4	33.3333	120	38	36	46
cgi1759:chr11:21896659-21897046	chr10	79229208	79230511	promoter-TSS (NM_144528)	-163	Rnf126	1303	17.3446	572	250	1	0.174825	2	3	40	202	89.3805	86	1	0.49505	2	3	40	137	62	0	0	0	0	0	233	102	0	0	0	0	0	645	226	153	266
cgi4994:chr15:76124786-76125689	chr10	79239879	79240203	promoter-TSS (NM_031380)	22	Fstl3	324	17.284	125	54	17	13.6	62	46	57.4074	46	82.1429	22	16	34.7826	60	42	58.8235	33	14	0	0	0	0	0	46	18	1	2.17391	2	4	33.3333	181	56	51	74
cgi12141:chr6:72047328-72048044	chr10	79242682	79242964	exon (NM_031380, exon 3 of 5)	2804	Fstl3	282	8.51064	79	47	2	2.53165	6	2	75	23	95.8333	14	2	8.69565	6	2	75	19	12	0	0	0	0	0	37	21	0	0	0	0	0	80	24	19	37
cgi11597:chr5:135422000-135422286	chr10	79256222	79256597	promoter-TSS (NM_023128)	93	Palm	375	16.5333	150	120	0	0	0	0	0	60	96.7742	49	0	0	0	0	0	37	27	0	0	0	0	0	53	44	0	0	0	0	0	152	62	37	53
cgi11524:chr5:124803489-124804659	chr10	79282150	79282452	exon (NM_023128, exon 9 of 9)	-1465	Misp	302	10.596	140	46	11	7.85714	64	1	98.4615	31	96.875	11	11	35.4839	64	1	98.4615	32	9	0	0	0	0	0	77	26	0	0	0	0	0	144	32	33	79
cgi11770:chr5:145118473-145119468	chr10	79316818	79318094	non-coding (NR_029447, exon 1 of 1)	260	E130317F20Rik	1276	8.77743	295	260	0	0	0	0	0	108	96.4286	100	0	0	0	0	0	54	45	0	0	0	0	0	133	115	0	0	0	0	0	300	112	55	133
cgi14765:chr9:21602885-21603358	chr10	79337001	79337458	non-coding (NR_033210, exon 1 of 6)	149	BC005764	457	18.3807	210	132	0	0	0	0	0	77	91.6667	43	0	0	0	0	0	39	25	0	0	0	0	0	94	64	0	0	0	0	0	239	84	46	109
cgi15717:chrX:70587882-70588185	chr10	79344807	79345034	intron (NM_011178, intron 4 of 4)	2509	Prtn3	227	4.40529	32	29	7	21.875	34	13	72.3404	9	90	7	7	77.7778	34	13	72.3404	9	9	0	0	0	0	0	14	13	0	0	0	0	0	33	10	9	14
cgi9760:chr4:22422040-22422272	chr10	79361921	79362169	exon (NM_001163276, exon 8 of 15)	8447	Cfd	248	8.06452	16	0	0	0	0	0	0	4	20	0	0	0	0	0	0	5	0	0	0	0	0	0	7	0	0	0	0	0	0	81	20	25	36
cgi6936:chr18:43552345-43552935	chr10	79371463	79371665	exon (NM_001163276, exon 1 of 15)	119	Med16	202	1.9802	9	7	0	0	0	0	0	3	75	2	0	0	0	0	0	1	0	0	0	0	0	0	5	5	0	0	0	0	0	10	4	1	5
cgi1572:chr10:126528017-126529023	chr10	79379553	79379929	promoter-TSS (NM_177994)	25	Kiss1r	376	13.2979	180	116	1	0.555556	17	280	5.72391	45	90	26	1	2.22222	17	280	5.72391	58	37	0	0	0	0	0	77	53	0	0	0	0	0	194	50	60	84
cgi11771:chr5:145306264-145307633	chr10	79383776	79384733	intron (NM_053244, intron 4 of 4)	4539	Kiss1r	957	2.92581	94	62	14	14.8936	43	29	59.7222	27	96.4286	17	14	51.8519	43	29	59.7222	30	20	0	0	0	0	0	37	25	0	0	0	0	0	95	28	30	37
cgi7181:chr19:4191903-4192796	chr10	79389330	79390581	promoter-TSS (NM_001288625)	-130	Arid3a	1251	14.3885	514	224	0	0	0	0	0	134	74.4444	58	0	0	0	0	0	103	41	0	0	0	0	0	277	125	0	0	0	0	0	677	180	129	368
cgi3611:chr13:9093707-9093971	chr10	79433564	79434109	exon (NM_130455, exon 1 of 9)	368	Grin3b	545	19.0826	288	129	2	0.694444	4	4	50	89	85.5769	41	2	2.24719	4	4	50	77	38	0	0	0	0	0	122	50	0	0	0	0	0	339	104	89	146
cgi13952:chr8:41371737-41371958	chr10	79439529	79440516	TTS (NM_130455)	6554	Grin3b	987	16.0081	576	389	87	15.1042	543	93	85.3774	147	93.038	91	87	59.1837	543	93	85.3774	167	109	0	0	0	0	0	262	189	0	0	0	0	0	622	158	176	288
cgi45:chr1:15795673-15796189	chr10	79441069	79441342	exon (NM_001003949, exon 8 of 11)	5869	Tmem259	273	4.3956	32	5	2	6.25	9	1	90	10	83.3333	2	2	20	9	1	90	7	0	0	0	0	0	0	15	3	0	0	0	0	0	37	12	8	17
cgi309:chr1:75313681-75314644	chr10	79451127	79451576	promoter-TSS (NM_007725)	7	Cnn2	449	20.0445	221	142	0	0	0	0	0	78	86.6667	51	0	0	0	0	0	46	31	0	0	0	0	0	97	60	0	0	0	0	0	250	90	52	108
cgi14768:chr9:21741443-21741759	chr10	79476364	79476683	intron (NM_013850, intron 41 of 45)	-2893	Hmha1	319	3.76176	47	27	7	14.8936	36	7	83.7209	11	91.6667	8	7	63.6364	36	7	83.7209	12	7	0	0	0	0	0	24	12	0	0	0	0	0	48	12	12	24
cgi11636:chr5:136674351-136674921	chr10	79502246	79502630	promoter-TSS (NM_025554)	-34	Polr2e	384	15.625	164	81	0	0	0	0	0	58	96.6667	25	0	0	0	0	0	38	15	0	0	0	0	0	68	41	0	0	0	0	0	167	60	39	68
cgi10735:chr4:152855735-152857546	chr10	79516057	79516957	promoter-TSS (NM_001037741)	252	Gpx4	900	10.6667	233	129	1	0.429185	2	5	28.5714	95	98.9583	60	1	1.05263	2	5	28.5714	50	28	0	0	0	0	0	88	41	0	0	0	0	0	235	96	51	88
cgi7258:chr19:6061019-6061919	chr10	79565060	79565509	intron (NM_183426, intron 1 of 31)	162	Sbno2	449	22.2717	206	81	0	0	0	0	0	74	74	31	0	0	0	0	0	44	16	0	0	0	0	0	88	34	0	0	0	0	0	284	100	58	126
cgi14772:chr9:21765983-21766321	chr10	79578086	79579685	promoter-TSS (NM_011492)	-395	Stk11	1599	7.50469	288	181	0	0	0	0	0	110	91.6667	83	0	0	0	0	0	54	37	0	0	0	0	0	124	61	0	0	0	0	0	320	120	59	141
cgi7754:chr2:17961323-17961771	chr10	79579930	79580137	intron (NM_011492, intron 1 of 9)	753	Stk11	207	11.5942	47	7	0	0	0	0	0	17	70.8333	2	0	0	0	0	0	10	1	0	0	0	0	0	20	4	0	0	0	0	0	88	24	13	51
cgi774:chr1:182824556-182824929	chr10	79594170	79594979	non-coding (NR_036582, exon 11 of 11)	5557	Dos	809	10.6304	206	20	6	2.91262	25	8	75.7576	61	70.9302	6	6	9.83607	25	8	75.7576	48	4	0	0	0	0	0	97	10	0	0	0	0	0	326	86	81	159
cgi11775:chr5:145726060-145727111	chr10	79601515	79602290	non-coding (NR_036582, exon 1 of 11)	209	Dos	775	18.0645	387	191	4	1.03359	208	77	72.9825	135	96.4286	69	1	0.740741	5	64	7.24638	95	50	0	0	0	0	0	157	72	3	1.91083	203	13	93.9815	395	140	97	158
cgi9110:chr3:37318074-37319867	chr10	79604099	79604359	promoter-TSS (NM_025313)	-831	Atp5d	260	20.7692	88	0	0	0	0	0	0	30	55.5556	0	0	0	0	0	0	21	0	0	0	0	0	0	37	0	0	0	0	0	0	177	54	45	78
cgi4503:chr14:56386693-56387030	chr10	79605041	79605356	5' UTR (NM_025313, exon 1 of 4)	139	Atp5d	315	7.61905	45	22	0	0	0	0	0	20	83.3333	11	0	0	0	0	0	14	6	0	0	0	0	0	11	5	0	0	0	0	0	56	24	18	14
cgi3293:chr12:78062690-78063840	chr10	79610921	79613780	intron (NM_021565, intron 1 of 8)	1316	Midn	2859	8.39454	757	262	0	0	0	0	0	207	86.25	64	0	0	0	0	0	172	61	0	0	0	0	0	378	137	0	0	0	0	0	906	240	197	469
cgi5675:chr16:32332212-32333074	chr10	79627330	79627607	Intergenic	-3117	Cirbp	277	7.22022	41	26	0	0	0	0	0	16	80	8	0	0	0	0	0	7	3	0	0	0	0	0	18	15	0	0	0	0	0	54	20	9	25
cgi12811:chr7:25739717-25740483	chr10	79630276	79631087	promoter-TSS (NM_007705)	96	Cirbp	811	9.61776	192	129	0	0	0	0	0	74	94.8718	47	0	0	0	0	0	40	25	0	0	0	0	0	78	57	0	0	0	0	0	196	78	40	78
cgi9155:chr3:54559369-54559809	chr10	79634544	79634777	TTS (NM_007705)	-1028	1600002K03Rik	233	18.0258	84	1	1	1.19048	30	1	96.7742	23	54.7619	1	1	4.34783	30	1	96.7742	28	0	0	0	0	0	0	33	0	0	0	0	0	0	145	42	42	61
cgi14417:chr8:108042423-108043217	chr10	79642040	79642421	promoter-TSS (NM_007909)	4	Efna2	381	6.82415	64	53	0	0	0	0	0	24	92.3077	17	0	0	0	0	0	9	8	0	0	0	0	0	31	28	0	0	0	0	0	66	26	9	31
cgi11638:chr5:136719724-136720009	chr10	79649398	79649717	exon (NM_007909, exon 2 of 4)	7331	Efna2	319	9.40439	122	105	19	15.5738	120	46	72.2892	29	96.6667	21	18	62.069	116	25	82.2695	30	27	0	0	0	0	0	63	57	1	1.5873	4	21	16	123	30	30	63
cgi6718:chr18:7626532-7626948	chr10	79653187	79653488	TTS (NM_007909)	11111	Efna2	301	15.2824	96	67	0	0	0	0	0	35	76.087	25	0	0	0	0	0	22	15	0	0	0	0	0	39	27	0	0	0	0	0	119	46	28	45
cgi12144:chr6:72294881-72295312	chr10	79689082	79689677	promoter-TSS (NM_023431)	37	Mum1	595	4.03361	75	53	1	1.33333	4	9	30.7692	23	95.8333	14	0	0	0	0	0	26	19	0	0	0	0	0	26	20	1	3.84615	4	9	30.7692	76	24	26	26
cgi1011:chr10:42892965-42894905	chr10	79723482	79723842	promoter-TSS (NM_010255)	51	Gamt	360	2.77778	36	28	0	0	0	0	0	10	100	7	0	0	0	0	0	9	8	0	0	0	0	0	17	13	0	0	0	0	0	40	10	11	19
cgi14418:chr8:108089412-108090820	chr10	79727408	79728023	promoter-TSS (NM_001122605)	-20	Dazap1	615	25.3659	332	116	1	0.301205	2	3	40	144	92.3077	43	0	0	0	0	0	68	26	1	1.47059	2	3	40	120	47	0	0	0	0	0	365	156	77	132
cgi1520:chr10:117183194-117183542	chr10	79755056	79755648	intron (NM_009091, intron 1 of 3)	176	Rps15	592	18.9189	304	220	0	0	0	0	0	102	91.0714	73	0	0	0	0	0	74	58	0	0	0	0	0	128	89	0	0	0	0	0	337	112	78	147
cgi7248:chr19:5771022-5771380	chr10	79767520	79767836	exon (NM_011789, exon 5 of 14)	3113	Apc2	316	17.0886	145	42	11	7.58621	36	13	73.4694	40	74.0741	14	11	27.5	36	13	73.4694	36	11	0	0	0	0	0	69	17	0	0	0	0	0	207	54	57	96
cgi10111:chr4:107475095-107476298	chr10	79768916	79769242	exon (NM_011789, exon 8 of 14)	4514	Apc2	326	4.90798	45	14	6	13.3333	23	6	79.3103	16	100	6	6	37.5	23	6	79.3103	7	2	0	0	0	0	0	22	6	0	0	0	0	0	47	16	9	22
cgi2604:chr11:100599392-100599892	chr10	79775239	79776122	exon (NM_011789, exon 14 of 14)	7612	2310011J03Rik	883	4.53001	123	78	23	18.6992	103	8	92.7928	35	87.5	23	23	65.7143	103	8	92.7928	32	20	0	0	0	0	0	56	35	0	0	0	0	0	135	40	35	60
cgi2605:chr11:100620831-100621431	chr10	79777754	79778298	exon (NM_011789, exon 14 of 14)	5267	2310011J03Rik	544	1.47059	34	33	7	20.5882	46	13	77.9661	7	87.5	6	6	85.7143	44	7	86.2745	9	9	0	0	0	0	0	18	18	1	5.55556	2	6	25	35	8	9	18
cgi14030:chr8:69384023-69385081	chr10	79782878	79783359	TTS (NM_008793)	174	2310011J03Rik	481	5.82121	76	35	0	0	0	0	0	26	92.8571	14	0	0	0	0	0	15	7	0	0	0	0	0	35	14	0	0	0	0	0	79	28	15	36
cgi2607:chr11:100711400-100712274	chr10	79798228	79798434	3' UTR (NM_001204931, exon 5 of 5)	5441	Reep6	206	7.76699	72	34	6	8.33333	24	13	64.8649	14	87.5	6	6	42.8571	24	13	64.8649	25	14	0	0	0	0	0	33	14	0	0	0	0	0	81	16	29	36
cgi13684:chr7:146845810-146846061	chr10	79803913	79805763	exon (NM_001285435, exon 10 of 13)	6355	Adamtsl5	1850	2.48649	153	85	16	10.4575	66	20	76.7442	43	93.4783	29	16	37.2093	66	20	76.7442	44	21	0	0	0	0	0	66	35	0	0	0	0	0	169	46	47	76
cgi12615:chr7:4947427-4947654	chr10	79811126	79811456	promoter-TSS (NM_001285435)	-98	Adamtsl5	330	18.7879	215	146	0	0	0	0	0	59	95.1613	46	0	0	0	0	0	59	30	0	0	0	0	0	97	70	0	0	0	0	0	224	62	63	99
cgi13476:chr7:121260455-121261381	chr10	79811765	79812075	promoter-TSS (NM_001285435)	-727	Adamtsl5	310	5.16129	90	54	6	6.66667	20	8	71.4286	15	93.75	9	6	40	20	8	71.4286	21	14	0	0	0	0	0	54	31	0	0	0	0	0	94	16	22	56
cgi6942:chr18:44987868-44988675	chr10	79819136	79819780	intron (NM_183152, intron 1 of 14)	254	Plk5	644	16.7702	237	148	1	0.421941	4	14	22.2222	81	75	50	1	1.23457	4	14	22.2222	62	45	0	0	0	0	0	94	53	0	0	0	0	0	303	108	70	125
cgi3504:chr12:111425673-111427115	chr10	79844306	79845310	exon (NM_198615, exon 2 of 2)	5588	Mex3d	1004	1.39442	62	45	8	12.9032	47	18	72.3077	12	85.7143	8	8	66.6667	47	18	72.3077	17	12	0	0	0	0	0	33	25	0	0	0	0	0	64	14	17	33
cgi7459:chr19:36131092-36132271	chr10	79849372	79850652	exon (NM_198615, exon 1 of 2)	384	Mex3d	1280	21.25	468	239	1	0.213675	17	188	8.29268	198	72.7941	98	1	0.505051	17	188	8.29268	115	62	0	0	0	0	0	155	79	0	0	0	0	0	672	272	158	242
cgi1789:chr11:29072126-29073524	chr10	79861471	79862811	promoter-TSS (NM_013595)	83	Mbd3	1340	12.5373	390	210	0	0	0	0	0	150	89.2857	87	0	0	0	0	0	97	61	0	0	0	0	0	143	62	0	0	0	0	0	441	168	110	163
cgi9076:chr3:31208401-31208977	chr10	79869459	79869659	promoter-TSS (NM_025650)	7	Uqcr11	200	16	53	16	0	0	0	0	0	18	56.25	5	0	0	0	0	0	14	4	0	0	0	0	0	21	7	0	0	0	0	0	102	32	25	45
cgi8866:chr2:166821197-166821941	chr10	79895796	79896958	promoter-TSS (NM_001164149)	21	Tcf3	1162	13.253	274	71	2	0.729927	15	214	6.55022	92	59.7403	18	2	2.17391	15	214	6.55022	52	11	0	0	0	0	0	130	42	0	0	0	0	0	468	154	86	228
cgi9329:chr3:89766995-89767400	chr10	79934618	79934905	Intergenic	-22889	Onecut3	287	0.696864	1	1	1	100	8	40	16.6667	1	50	1	1	100	8	40	16.6667	0	0	0	0	0	0	0	0	0	0	0	0	0	0	2	2	0	0
cgi15735:chrX:71499916-71500588	chr10	79937970	79938445	Intergenic	-19443	Onecut3	475	16.8421	207	112	0	0	0	0	0	72	90	35	0	0	0	0	0	43	22	0	0	0	0	0	92	55	0	0	0	0	0	233	80	51	102
cgi8253:chr2:90519156-90519670	chr10	79957531	79958927	exon (NM_139226, exon 1 of 2)	578	Onecut3	1396	13.6103	419	199	2	0.477327	19	204	8.52018	127	66.8421	72	2	1.5748	19	204	8.52018	112	52	0	0	0	0	0	180	75	0	0	0	0	0	571	190	153	228
cgi14590:chr8:124430691-124431948	chr10	80023682	80024632	exon (NM_025852, exon 1 of 15)	148	Rexo1	950	9.26316	254	134	0	0	0	0	0	81	92.0455	48	0	0	0	0	0	62	28	0	0	0	0	0	111	58	0	0	0	0	0	275	88	66	121
cgi10121:chr4:107889942-107890809	chr10	80031735	80032005	exon (NM_078477, exon 2 of 2)	-7565	Rexo1	270	5.18519	51	36	9	17.6471	39	12	76.4706	14	100	9	9	64.2857	39	12	76.4706	10	7	0	0	0	0	0	27	20	0	0	0	0	0	51	14	10	27
cgi4921:chr15:63891556-63892369	chr10	80039610	80040809	promoter-TSS (NM_078477)	-169	Klf16	1199	21.3511	668	363	3	0.449102	44	42	51.1628	211	82.4219	116	1	0.473934	4	34	10.5263	145	79	1	0.689655	2	6	25	312	168	1	0.320513	38	2	95	811	256	169	386
cgi13957:chr8:41947477-41948187	chr10	80049268	80049731	exon (NM_145421, exon 2 of 5)	3586	Abhd17a	463	18.5745	281	180	46	16.3701	240	33	87.9121	80	93.0233	53	45	56.25	238	28	89.4737	83	52	1	1.20482	2	5	28.5714	118	75	0	0	0	0	0	294	86	88	120
cgi5032:chr15:76778842-76779427	chr10	80052692	80053159	5' UTR (NM_145421, exon 1 of 5)	160	Abhd17a	467	16.7024	201	120	0	0	0	0	0	64	82.0513	34	0	0	0	0	0	52	34	0	0	0	0	0	85	52	0	0	0	0	0	241	78	64	99
cgi10798:chr5:3647296-3647986	chr10	80065551	80065943	intron (NM_019575, intron 1 of 6)	120	Scamp4	392	18.3673	191	66	0	0	0	0	0	71	98.6111	27	0	0	0	0	0	29	6	0	0	0	0	0	91	33	0	0	0	0	0	194	72	31	91
cgi1404:chr10:84217585-84217821	chr10	80069234	80069693	exon (NM_001100606, exon 2 of 2)	-2541	Mir6912	459	9.15033	213	173	30	14.0845	156	29	84.3243	39	92.8571	31	30	76.9231	156	29	84.3243	62	43	0	0	0	0	0	112	99	0	0	0	0	0	223	42	66	115
cgi13637:chr7:138695829-138696277	chr10	80084722	80085855	promoter-TSS (NM_134002)	-236	Csnk1g2	1133	6.88438	214	102	0	0	0	0	0	73	93.5897	31	0	0	0	0	0	50	27	0	0	0	0	0	91	44	0	0	0	0	0	219	78	50	91
cgi10129:chr4:108292258-108292995	chr10	80097055	80097298	5' UTR (NM_001159591, exon 2 of 12)	4776	Csnk1g2	243	11.5226	87	32	15	17.2414	70	5	93.3333	28	100	15	15	53.5714	70	5	93.3333	16	7	0	0	0	0	0	43	10	0	0	0	0	0	103	28	19	56
cgi6952:chr18:46756939-46757443	chr10	80101134	80101510	exon (NM_001159591, exon 6 of 12)	8921	Csnk1g2	376	2.12766	22	5	2	9.09091	7	1	87.5	6	75	2	2	33.3333	7	1	87.5	5	1	0	0	0	0	0	11	2	0	0	0	0	0	30	8	7	15
cgi8448:chr2:120796258-120796528	chr10	80118853	80119075	exon (NM_145361, exon 1 of 9)	852	Btbd2	222	27.027	90	1	0	0	0	0	0	39	65	1	0	0	0	0	0	19	0	0	0	0	0	0	32	0	0	0	0	0	0	155	60	34	61
cgi6361:chr17:37187579-37188147	chr10	80138523	80139608	Intergenic	-4345	Mknk2	1085	15.6682	379	161	0	0	0	0	0	132	77.6471	46	0	0	0	0	0	97	39	0	0	0	0	0	150	76	0	0	0	0	0	476	170	128	178
cgi10130:chr4:108452651-108453430	chr10	80153885	80154177	exon (NM_172457, exon 2 of 4)	10534	Mob3a	292	4.10959	33	16	5	15.1515	35	0	100	12	100	5	5	41.6667	35	0	100	7	3	0	0	0	0	0	14	8	0	0	0	0	0	33	12	7	14
cgi11060:chr5:52862395-52862897	chr10	80164453	80164862	promoter-TSS (NM_172457)	-93	Mob3a	409	11.2469	125	73	0	0	0	0	0	45	97.8261	33	0	0	0	0	0	35	18	0	0	0	0	0	45	22	0	0	0	0	0	126	46	35	45
cgi9613:chr3:135085884-135086575	chr10	80165286	80165607	promoter-TSS (NM_172457)	9	Izumo4	321	18.6916	93	0	0	0	0	0	0	22	36.6667	0	0	0	0	0	0	28	0	0	0	0	0	0	43	0	0	0	0	0	0	219	60	57	102
cgi5598:chr16:20516856-20517474	chr10	80204549	80204893	exon (NM_007460, exon 1 of 31)	235	Ap3d1	344	19.186	142	38	1	0.704225	2	5	28.5714	53	80.303	13	0	0	0	0	0	37	9	0	0	0	0	0	52	16	1	1.92308	2	5	28.5714	183	66	47	70
cgi7905:chr2:29682757-29683303	chr10	80217631	80218424	promoter-TSS (NM_199322)	77	Dot1l	793	24.7163	308	144	2	0.649351	159	203	43.9227	137	69.898	56	1	0.729927	16	198	7.47664	66	32	0	0	0	0	0	105	56	1	0.952381	143	5	96.6216	461	196	96	169
cgi6050:chr17:24625284-24626256	chr10	80260432	80261794	promoter-TSS (NM_013651)	258	Plekhj1	1362	21.1454	650	272	0	0	0	0	0	227	78.8194	90	0	0	0	0	0	154	72	0	0	0	0	0	269	110	0	0	0	0	0	820	288	187	345
cgi3642:chr13:20182249-20183527	chr10	80269775	80270395	exon (NM_007445, exon 5 of 5)	2092	Amh	620	10	150	22	1	0.666667	2	3	40	53	85.4839	5	1	1.88679	2	3	40	48	6	0	0	0	0	0	49	11	0	0	0	0	0	180	62	53	65
cgi81:chr1:32229386-32229891	chr10	80289000	80289982	promoter-TSS (NR_027656)	50	Oaz1-ps	982	10.5906	218	46	0	0	0	0	0	71	68.2692	15	0	0	0	0	0	48	12	0	0	0	0	0	99	19	0	0	0	0	0	305	104	67	134
cgi15650:chrX:45698565-45698963	chr10	80297095	80298787	exon (NM_001013758, exon 2 of 2)	6399	Mir1982	1692	7.80142	426	244	60	14.0845	354	151	70.099	119	90.1515	74	60	50.4202	354	151	70.099	108	64	0	0	0	0	0	199	106	0	0	0	0	0	478	132	127	219
cgi214:chr1:59030055-59030961	chr10	80306394	80307048	promoter-TSS (NM_001013758)	63	Lingo3	654	17.4312	327	134	1	0.30581	2	5	28.5714	101	88.5965	34	1	0.990099	2	5	28.5714	78	35	0	0	0	0	0	148	65	0	0	0	0	0	393	114	93	186
cgi12691:chr7:16899018-16899441	chr10	80317712	80318488	promoter-TSS (NM_025349)	80	Sppl2b	776	7.73196	179	109	1	0.558659	2	5	28.5714	57	95	30	1	1.75439	2	5	28.5714	49	28	0	0	0	0	0	73	51	0	0	0	0	0	188	60	51	77
cgi1970:chr11:57981660-57982114	chr10	80360645	80360993	exon (NM_001081688, exon 16 of 18)	2895	Timm13	348	5.17241	48	13	0	0	0	0	0	16	88.8889	3	0	0	0	0	0	10	2	0	0	0	0	0	22	8	0	0	0	0	0	65	18	12	35
cgi1547:chr10:121062972-121063763	chr10	80362881	80363749	TTS (NM_010722)	399	Timm13	868	12.212	323	151	1	0.309598	2	6	25	96	90.566	53	1	1.04167	2	6	25	71	36	0	0	0	0	0	156	62	0	0	0	0	0	362	106	78	178
cgi3339:chr12:85028870-85029515	chr10	80380619	80381048	exon (NM_010722, exon 1 of 12)	156	Lmnb2	429	8.39161	97	43	0	0	0	0	0	31	86.1111	18	0	0	0	0	0	15	5	0	0	0	0	0	51	20	0	0	0	0	0	106	36	18	52
cgi15194:chr9:82723262-82723919	chr10	80391425	80393406	promoter-TSS (NM_008655)	-420	Gadd45b	1981	7.37002	502	316	3	0.59761	11	44	20	133	91.0959	85	3	2.25564	11	44	20	120	71	0	0	0	0	0	249	160	0	0	0	0	0	567	146	132	289
cgi7590:chr19:46072505-46073156	chr10	80394939	80395194	TTS (NM_008655)	2231	Gadd45b	255	12.549	101	0	0	0	0	0	0	23	71.875	0	0	0	0	0	0	23	0	0	0	0	0	0	55	0	0	0	0	0	0	144	32	34	78
cgi10139:chr4:109148640-109149326	chr10	80448457	80448779	intron (NM_001038655, intron 2 of 3)	15492	Gng7	322	8.07453	104	51	3	2.88462	12	10	54.5455	26	100	13	3	11.5385	12	10	54.5455	28	15	0	0	0	0	0	50	23	0	0	0	0	0	104	26	28	50
cgi1673:chr11:4847000-4848244	chr10	80484559	80485136	exon (NM_145217, exon 2 of 2)	3274	Diras1	577	8.31889	149	60	5	3.3557	19	18	51.3514	43	89.5833	21	5	11.6279	19	18	51.3514	33	12	0	0	0	0	0	73	27	0	0	0	0	0	160	48	35	77
cgi2618:chr11:100980843-100981513	chr10	80493858	80494410	exon (NM_134135, exon 2 of 2)	2523	Slc39a3	552	1.44928	26	0	0	0	0	0	0	7	87.5	0	0	0	0	0	0	5	0	0	0	0	0	0	14	0	0	0	0	0	0	27	8	5	14
cgi736:chr1:176766979-176767224	chr10	80532647	80533040	promoter-TSS (NM_022653)	16	Thop1	393	16.285	144	51	0	0	0	0	0	47	73.4375	21	0	0	0	0	0	42	11	0	0	0	0	0	55	19	0	0	0	0	0	175	64	45	66
cgi412:chr1:94727824-94728130	chr10	80568471	80569036	promoter-TSS (NM_023138)	62	Map2k2	565	16.9912	223	159	1	0.44843	8	79	9.1954	81	84.375	60	1	1.23457	8	79	9.1954	58	47	0	0	0	0	0	84	52	0	0	0	0	0	285	96	70	119
cgi1710:chr11:6447038-6447255	chr10	80598053	80598305	promoter-TSS (NM_010731)	-837	Zbtb7a	252	15.0794	112	39	3	2.67857	6	15	28.5714	34	89.4737	14	3	8.82353	6	15	28.5714	32	14	0	0	0	0	0	46	11	0	0	0	0	0	124	38	35	51
cgi7142:chr18:83126523-83126729	chr10	80598765	80600912	intron (NM_010731, intron 1 of 2)	823	Zbtb7a	2147	13.8798	772	375	6	0.777202	46	570	7.46753	223	74.8322	108	4	1.79372	42	561	6.96517	166	79	0	0	0	0	0	383	188	2	0.522193	4	9	30.7692	950	298	208	444
cgi13059:chr7:51846399-51847178	chr10	80606711	80607742	exon (NM_010731, exon 2 of 3)	8211	Zbtb7a	1031	5.23763	201	121	25	12.4378	189	16	92.1951	51	94.4444	26	25	49.0196	189	16	92.1951	57	41	0	0	0	0	0	93	54	0	0	0	0	0	205	54	57	94
cgi10142:chr4:109348894-109349770	chr10	80610740	80611339	exon (NM_010731, exon 3 of 3)	12024	Zbtb7a	599	4.34057	90	79	21	23.3333	113	14	88.9764	26	100	22	21	80.7692	113	14	88.9764	21	18	0	0	0	0	0	43	39	0	0	0	0	0	90	26	21	43
cgi14793:chr9:22272077-22272784	chr10	80616124	80617111	TTS (NM_021501)	13847	Pias4	987	15.8055	566	170	43	7.59717	659	107	86.0313	143	91.6667	44	43	30.0699	659	107	86.0313	148	53	0	0	0	0	0	275	73	0	0	0	0	0	602	156	157	289
cgi9062:chr3:28981312-28981940	chr10	80630236	80630718	promoter-TSS (NM_021501)	-12	Pias4	482	12.4481	120	19	0	0	0	0	0	34	56.6667	8	0	0	0	0	0	29	4	0	0	0	0	0	57	7	0	0	0	0	0	188	60	42	86
cgi351:chr1:84835030-84836875	chr10	80639202	80639800	intron (NM_007907, intron 1 of 13)	125	Eef2	598	11.7057	185	120	0	0	0	0	0	60	85.7143	41	0	0	0	0	0	45	33	0	0	0	0	0	80	46	0	0	0	0	0	221	70	52	99
cgi1207:chr10:78243094-78243420	chr10	80645616	80645924	promoter-TSS (NM_001190473)	18	Dapk3	308	16.2338	128	65	0	0	0	0	0	48	96	19	0	0	0	0	0	23	11	0	0	0	0	0	57	35	0	0	0	0	0	134	50	24	60
cgi11947:chr6:36338527-36338735	chr10	80652760	80653220	exon (NM_001190473, exon 3 of 9)	-4446	Atcayos	460	5.65217	78	62	16	20.5128	98	19	83.7607	25	96.1538	20	16	64	98	19	83.7607	20	12	0	0	0	0	0	33	30	0	0	0	0	0	86	26	21	39
cgi850:chr1:194979064-194979606	chr10	80655105	80655820	exon (NM_001190473, exon 9 of 9)	-1973	Atcayos	715	19.3007	205	56	0	0	0	0	0	89	64.4928	17	0	0	0	0	0	55	14	0	0	0	0	0	61	25	0	0	0	0	0	326	138	82	106
cgi696:chr1:172837535-172838302	chr10	80695769	80696047	promoter-TSS (NM_001034895)	0	Zfr2	278	21.5827	146	88	0	0	0	0	0	45	75	30	0	0	0	0	0	31	15	0	0	0	0	0	70	43	0	0	0	0	0	182	60	34	88
cgi10144:chr4:109652586-109653025	chr10	80702690	80702956	exon (NM_001034895, exon 4 of 18)	6915	Zfr2	266	9.02256	76	51	17	22.3684	155	31	83.3333	24	100	17	17	70.8333	155	31	83.3333	27	20	0	0	0	0	0	25	14	0	0	0	0	0	76	24	27	25
cgi4250:chr14:8400385-8401138	chr10	80720012	80720602	5' UTR (NM_010768, exon 1 of 14)	263	Matk	590	15.9322	287	95	1	0.348432	2	2	50	79	84.0426	26	1	1.26582	2	2	50	54	18	0	0	0	0	0	154	51	0	0	0	0	0	358	94	73	191
cgi9340:chr3:90193050-90193967	chr10	80729348	80729719	exon (NM_025317, exon 1 of 3)	137	Mrpl54	371	2.15633	23	20	0	0	0	0	0	4	50	2	0	0	0	0	0	5	4	0	0	0	0	0	14	14	0	0	0	0	0	33	8	6	19
cgi13771:chr7:152100852-152101356	chr10	80748462	80748843	promoter-TSS (NM_001282096)	-127	Tjp3	381	7.87402	83	35	0	0	0	0	0	28	93.3333	12	0	0	0	0	0	23	8	0	0	0	0	0	32	15	0	0	0	0	0	86	30	23	33
cgi13772:chr7:152125475-152125726	chr10	80755543	80756258	intron (NM_001146687, intron 1 of 16)	184	Pip5k1c	715	20.979	398	184	0	0	0	0	0	140	93.3333	69	0	0	0	0	0	86	40	0	0	0	0	0	172	75	0	0	0	0	0	430	150	92	188
cgi10145:chr4:109654246-109656857	chr10	80782992	80783303	promoter-TSS (NM_027381)	-700	Cactin	311	3.85852	35	30	0	0	0	0	0	12	100	9	0	0	0	0	0	4	2	0	0	0	0	0	19	19	0	0	0	0	0	36	12	4	20
cgi4291:chr14:21212605-21213107	chr10	80783415	80784026	promoter-TSS (NM_027381)	-127	Cactin	611	17.3486	270	138	1	0.37037	2	4	33.3333	89	83.9623	44	1	1.1236	2	4	33.3333	47	23	0	0	0	0	0	134	71	0	0	0	0	0	357	106	62	189
cgi2620:chr11:101025327-101025842	chr10	80785284	80785521	exon (NM_027381, exon 2 of 9)	1555	Cactin	237	3.37553	27	11	3	11.1111	11	1	91.6667	7	87.5	3	3	42.8571	11	1	91.6667	4	2	0	0	0	0	0	16	6	0	0	0	0	0	28	8	4	16
cgi7943:chr2:30683273-30683992	chr10	80787990	80788695	exon (NM_027381, exon 9 of 9)	-3105	Tbxa2r	705	6.52482	98	45	12	12.2449	50	8	86.2069	32	69.5652	11	11	34.375	48	5	90.566	21	10	1	4.7619	2	3	40	45	24	0	0	0	0	0	162	46	31	85
cgi13062:chr7:52003924-52004188	chr10	80795202	80795932	exon (NM_009325, exon 3 of 4)	4119	Tbxa2r	730	9.86301	255	131	25	9.80392	138	33	80.7018	68	94.4444	25	25	36.7647	138	33	80.7018	70	39	0	0	0	0	0	117	67	0	0	0	0	0	264	72	72	120
cgi14795:chr9:23026807-23028353	chr10	80805721	80806288	promoter-TSS (NM_148951)	6	Gipc3	567	8.46561	104	91	5	4.80769	22	7	75.8621	44	91.6667	38	5	11.3636	22	7	75.8621	25	23	0	0	0	0	0	35	30	0	0	0	0	0	112	48	27	37
cgi5682:chr16:32914058-32914759	chr10	80809300	80809806	intron (NM_001163165, intron 8 of 9)	-3542	Gipc3	506	3.95257	80	31	8	10	34	11	75.5556	16	80	11	8	50	34	11	75.5556	16	5	0	0	0	0	0	48	15	0	0	0	0	0	87	20	18	49
cgi15098:chr9:65916956-65917685	chr10	80812822	80813441	promoter-TSS (NM_001163166)	39	Hmg20b	619	20.3554	334	224	5	1.49701	223	401	35.7372	115	91.2698	79	4	3.47826	142	401	26.151	77	54	0	0	0	0	0	142	91	1	0.704225	81	0	100	366	126	84	156
cgi11200:chr5:92863570-92864335	chr10	80820121	80820699	promoter-TSS (NM_028657)	95	Mfsd12	578	14.1869	173	73	0	0	0	0	0	80	97.561	31	0	0	0	0	0	42	16	0	0	0	0	0	51	26	0	0	0	0	0	178	82	42	54
cgi4520:chr14:57722726-57723708	chr10	80826740	80827697	TTS (NM_028657)	1346	4930404N11Rik	957	14.4201	468	228	47	10.0427	236	61	79.4613	115	83.3333	55	47	40.8696	236	61	79.4613	124	63	0	0	0	0	0	229	110	0	0	0	0	0	557	138	147	272
cgi12101:chr6:56664827-56665538	chr10	80840893	80841801	promoter-TSS (NM_019757)	-232	Fzr1	908	8.14978	220	115	1	0.454545	2	4	33.3333	71	95.9459	49	1	1.40845	2	4	33.3333	58	27	0	0	0	0	0	91	39	0	0	0	0	0	223	74	58	91
cgi14798:chr9:24578554-24578963	chr10	80846934	80847393	promoter-TSS (NM_133964)	-9	Dohh	459	5.22876	69	46	0	0	0	0	0	22	91.6667	11	0	0	0	0	0	16	11	0	0	0	0	0	31	24	0	0	0	0	0	71	24	16	31
cgi6225:chr17:31991828-31993097	chr10	80883012	80883530	exon (NM_008688, exon 2 of 10)	-4229	Mir1191b	518	6.17761	101	54	15	14.8515	61	8	88.4058	25	78.125	15	15	60	61	8	88.4058	35	18	0	0	0	0	0	41	21	0	0	0	0	0	146	32	46	68
cgi1609:chr10:127707416-127707827	chr10	80892775	80893984	Intergenic	-3462	Nfic	1209	23.3251	669	395	18	2.69058	278	322	46.3333	253	89.7163	134	13	5.13834	58	295	16.4306	146	90	1	0.684932	4	4	50	270	171	4	1.48148	216	23	90.3766	766	282	160	324
cgi6965:chr18:51277272-51277641	chr10	80926953	80927486	intron (NM_176954, intron 9 of 11)	18234	Celf5	533	5.25328	122	32	0	0	0	0	0	21	75	7	0	0	0	0	0	27	9	0	0	0	0	0	74	16	0	0	0	0	0	147	28	37	82
cgi14799:chr9:24585439-24585735	chr10	80945104	80945541	exon (NM_176954, exon 1 of 12)	131	Celf5	437	21.968	261	141	1	0.383142	2	4	33.3333	88	91.6667	46	1	1.13636	2	4	33.3333	69	38	0	0	0	0	0	104	57	0	0	0	0	0	278	96	73	109
cgi5684:chr16:33062328-33062899	chr10	80961929	80962282	exon (NM_010102, exon 1 of 1)	776	S1pr4	353	2.83286	48	0	0	0	0	0	0	8	80	0	0	0	0	0	0	14	0	0	0	0	0	0	26	0	0	0	0	0	0	51	10	15	26
cgi9262:chr3:87710016-87710948	chr10	80965556	80965845	exon (NM_010304, exon 7 of 7)	-2819	S1pr4	289	17.9931	77	1	0	0	0	0	0	27	51.9231	1	0	0	0	0	0	14	0	0	0	0	0	0	36	0	0	0	0	0	0	130	52	26	52
cgi1384:chr10:81817111-81817363	chr10	81007283	81008120	promoter-TSS (NM_010301)	89	Gna11	837	16.0096	304	241	0	0	0	0	0	125	93.2836	97	0	0	0	0	0	85	68	0	0	0	0	0	94	76	0	0	0	0	0	329	134	90	105
cgi5173:chr15:83425120-83425697	chr10	81033605	81033837	Intergenic	-4311	Tle2	232	16.3793	116	64	0	0	0	0	0	31	81.5789	23	0	0	0	0	0	28	13	0	0	0	0	0	57	28	0	0	0	0	0	131	38	31	62
cgi1979:chr11:58680676-58680919	chr10	81037918	81038142	promoter-TSS (NM_019725)	-2	Tle2	224	24.1071	147	82	0	0	0	0	0	48	88.8889	27	0	0	0	0	0	46	30	0	0	0	0	0	53	25	0	0	0	0	0	172	54	54	64
cgi10161:chr4:114728987-114730500	chr10	81050431	81050831	exon (NM_019725, exon 17 of 21)	12599	Tle2	400	11	216	135	30	13.8889	131	38	77.5148	44	100	30	29	65.9091	129	34	79.1411	72	47	0	0	0	0	0	100	58	1	1	2	4	33.3333	224	44	76	104
cgi9345:chr3:90313113-90313591	chr10	81063708	81063928	promoter-TSS (NM_053254)	-173	Tle6	220	5.45455	22	22	1	4.54545	2	4	33.3333	6	50	6	1	16.6667	2	4	33.3333	4	4	0	0	0	0	0	12	12	0	0	0	0	0	48	12	9	27
cgi14330:chr8:92871608-92872104	chr10	81090156	81090392	promoter-TSS (NM_001163430)	79	Sirt6	236	16.9492	96	70	0	0	0	0	0	37	92.5	27	0	0	0	0	0	25	18	0	0	0	0	0	34	25	0	0	0	0	0	112	40	29	43
cgi3148:chr12:51749954-51750433	chr10	81106037	81106680	exon (NM_027480, exon 17 of 20)	-5455	Gm10778	643	24.2613	360	164	4	1.11111	145	293	33.105	135	86.5385	62	2	1.48148	16	285	5.31561	96	46	0	0	0	0	0	129	56	2	1.55039	129	8	94.1606	432	156	119	157
cgi9646:chr3:145316257-145316778	chr10	81111779	81112132	intron (NM_001142963, intron 1 of 3)	142	Gm10778	353	18.6969	93	32	0	0	0	0	0	22	33.3333	5	0	0	0	0	0	18	9	0	0	0	0	0	53	18	0	0	0	0	0	226	66	51	109
cgi9870:chr4:44715997-44717589	chr10	81150107	81150493	Intergenic	-17270	Zfp433	386	16.0622	0	0	0	0	0	0	0	0	0	0	0	0	0	0	0	0	0	0	0	0	0	0	0	0	0	0	0	0	0	217	62	48	107
cgi9729:chr4:12098549-12099044	chr10	81167624	81167902	intron (NM_001243067, intron 1 of 3)	193	Zfp433	278	12.9496	26	0	0	0	0	0	0	9	25	0	0	0	0	0	0	3	0	0	0	0	0	0	14	0	0	0	0	0	0	103	36	21	46
cgi9871:chr4:44723511-44724010	chr10	81233590	81233883	intron (NM_199062, intron 1 of 3)	150	Zfp781	293	13.6519	0	0	0	0	0	0	0	0	0	0	0	0	0	0	0	0	0	0	0	0	0	0	0	0	0	0	0	0	0	118	40	20	58
cgi9767:chr4:25208653-25209075	chr10	81274875	81275249	intron (NM_001142963, intron 1 of 3).2	131	Gm10778	374	17.6471	58	0	0	0	0	0	0	13	19.697	0	0	0	0	0	0	8	0	0	0	0	0	0	37	0	0	0	0	0	0	226	66	50	110
cgi9873:chr4:44769371-44769871	chr10	81309211	81309597	Intergenic	-17275	Zfp433	386	16.0622	0	0	0	0	0	0	0	0	0	0	0	0	0	0	0	0	0	0	0	0	0	0	0	0	0	0	0	0	0	217	62	48	107
cgi9874:chr4:45024614-45025295	chr10	81326733	81327011	intron (NM_001243067, intron 1 of 3).2	193	Zfp433	278	12.9496	0	0	0	0	0	0	0	0	0	0	0	0	0	0	0	0	0	0	0	0	0	0	0	0	0	0	0	0	0	103	36	21	46
cgi9875:chr4:45031438-45031815	chr10	81392928	81393221	intron (NM_199062, intron 1 of 3).2	150	Zfp781	293	13.6519	0	0	0	0	0	0	0	0	0	0	0	0	0	0	0	0	0	0	0	0	0	0	0	0	0	0	0	0	0	118	40	20	58
cgi9876:chr4:45097015-45097654	chr10	81441366	81441740	Intergenic	-48328	Zfp781	374	18.1818	0	0	0	0	0	0	0	0	0	0	0	0	0	0	0	0	0	0	0	0	0	0	0	0	0	0	0	0	0	227	68	51	108
cgi983:chr10:40020577-40022549	chr10	81459841	81460119	Intergenic	-50892	Zfp873	278	12.9496	1	0	0	0	0	0	0	1	2.77778	0	0	0	0	0	0	0	0	0	0	0	0	0	0	0	0	0	0	0	0	103	36	21	46
cgi15142:chr9:72654810-72655701	chr10	81510959	81511223	intron (NM_001024626, intron 1 of 2)	219	Zfp873	264	12.8788	113	68	1	0.884956	2	6	25	31	91.1765	18	1	3.22581	2	6	25	24	13	0	0	0	0	0	58	37	0	0	0	0	0	117	34	24	59
cgi9050:chr3:25042599-25043341	chr10	81546113	81546415	Intergenic	35392	Zfp873	302	14.5695	82	8	1	1.21951	6	52	10.3448	25	56.8182	5	1	4	6	52	10.3448	11	0	0	0	0	0	0	46	3	0	0	0	0	0	124	44	18	62
cgi6968:chr18:52927755-52928643	chr10	81641038	81641285	Intergenic	50404	AU041133	247	6.47773	43	0	0	0	0	0	0	12	75	0	0	0	0	0	0	13	0	0	0	0	0	0	18	0	0	0	0	0	0	53	16	17	20
cgi3822:chr13:48720569-48721376	chr10	81817111	81817363	Intergenic	-113217	Zfp938	252	7.93651	49	16	0	0	0	0	0	17	85	7	0	0	0	0	0	7	2	0	0	0	0	0	25	7	0	0	0	0	0	55	20	8	27
cgi5686:chr16:33251441-33252053	chr10	82085406	82085993	intron (NM_001135569, intron 1 of 2)	273	1190007I07Rik	587	1.70358	34	27	0	0	0	0	0	8	80	5	0	0	0	0	0	7	5	0	0	0	0	0	19	17	0	0	0	0	0	42	10	9	23
cgi6633:chr17:83615201-83615463	chr10	82092451	82093063	5' UTR (NM_172552, exon 1 of 10)	170	Gm9855	612	22.2222	275	91	0	0	0	0	0	104	76.4706	30	0	0	0	0	0	56	12	0	0	0	0	0	115	49	0	0	0	0	0	368	136	75	157
cgi3899:chr13:55516182-55516491	chr10	82161728	82162569	intron (NM_001081218, intron 1 of 14)	397	Hcfc2	841	18.0737	367	165	1	0.27248	2	2	50	129	84.8684	59	1	0.775194	2	2	50	85	41	0	0	0	0	0	153	65	0	0	0	0	0	487	152	101	234
cgi11020:chr5:37636896-37637663	chr10	82226108	82227066	intron (NM_010914, intron 1 of 7)	299	Nfyb	958	15.0313	316	199	0	0	0	0	0	141	97.9167	90	0	0	0	0	0	77	50	0	0	0	0	0	98	59	0	0	0	0	0	322	144	79	99
cgi13491:chr7:125259259-125259724	chr10	82274702	82275120	promoter-TSS (NR_038042)	43	1700028I16Rik	418	11.4833	120	65	0	0	0	0	0	45	93.75	25	0	0	0	0	0	22	17	0	0	0	0	0	53	23	0	0	0	0	0	124	48	23	53
cgi8941:chr2:174264242-174264578	chr10	82321737	82322175	promoter-TSS (NM_015762)	5	Txnrd1	438	15.9817	158	68	0	0	0	0	0	41	58.5714	20	0	0	0	0	0	37	16	0	0	0	0	0	80	32	0	0	0	0	0	234	70	53	111
cgi2497:chr11:96181357-96181707	chr10	82322965	82323436	5' UTR (NM_001042514, exon 1 of 14)	115	Txnrd1	471	15.7113	235	151	0	0	0	0	0	65	87.8378	44	0	0	0	0	0	67	42	0	0	0	0	0	103	65	0	0	0	0	0	258	74	74	110
cgi14802:chr9:25059565-25060974	chr10	82417109	82417416	Intergenic	-30979	Chst11	307	7.81759	86	69	12	13.9535	51	9	85	22	91.6667	18	12	54.5455	51	9	85	27	20	0	0	0	0	0	37	31	0	0	0	0	0	88	24	27	37
cgi1621:chr10:127985918-127986279	chr10	82447910	82448621	promoter-TSS (NM_021439)	24	Chst11	711	17.7215	349	182	0	0	0	0	0	113	89.6825	55	0	0	0	0	0	82	51	0	0	0	0	0	154	76	0	0	0	0	0	397	126	91	180
cgi13430:chr7:112766261-112766462	chr10	82799900	82800722	intron (NM_177388, intron 1 of 10)	251	Slc41a2	822	13.8686	293	203	0	0	0	0	0	107	93.8596	72	0	0	0	0	0	77	55	0	0	0	0	0	109	76	0	0	0	0	0	310	114	83	113
cgi1285:chr10:79934618-79934905	chr10	82822754	82823565	intron (NM_026579, intron 1 of 3)	194	D10Wsu102e	811	18.9889	505	211	0	0	0	0	0	146	94.8052	51	0	0	0	0	0	119	47	0	0	0	0	0	240	113	0	0	0	0	0	529	154	127	248
cgi4176:chr13:113717515-113718170	chr10	83006506	83007097	exon (NM_001033375, exon 1 of 33)	116	A230046K03Rik	591	25.7191	328	201	0	0	0	0	0	128	84.2105	81	0	0	0	0	0	84	53	0	0	0	0	0	116	67	0	0	0	0	0	408	152	110	146
cgi9272:chr3:87981668-87981973	chr10	83111207	83111662	promoter-TSS (NM_145220)	-26	Appl2	455	13.6264	94	45	0	0	0	0	0	32	51.6129	20	0	0	0	0	0	23	11	0	0	0	0	0	39	14	0	0	0	0	0	186	62	40	84
cgi10182:chr4:116269913-116270256	chr10	83185420	83185974	promoter-TSS (NM_001145198)	87	1500009L16Rik	554	1.08303	16	15	0	0	0	0	0	6	100	5	0	0	0	0	0	6	6	0	0	0	0	0	4	4	0	0	0	0	0	16	6	6	4
cgi15092:chr9:65435570-65436089	chr10	83902969	83904200	promoter-TSS (NM_001004363)	-369	Nuak1	1231	17.7092	663	398	1	0.15083	2	4	33.3333	199	91.2844	127	1	0.502513	2	4	33.3333	165	96	0	0	0	0	0	299	175	0	0	0	0	0	749	218	182	349
cgi4359:chr14:31638714-31639231	chr10	83996513	83997073	promoter-TSS (NM_175451)	-160	Ckap4	560	26.4286	307	177	0	0	0	0	0	124	83.7838	64	0	0	0	0	0	66	44	0	0	0	0	0	117	69	0	0	0	0	0	377	148	75	154
cgi4943:chr15:73526263-73526540	chr10	84039019	84040205	promoter-TSS (NM_146008)	-80	Tcp11l2	1186	5.73356	246	99	0	0	0	0	0	56	82.3529	17	0	0	0	0	0	54	22	0	0	0	0	0	136	60	0	0	0	0	0	289	68	62	159
cgi10785:chr4:155336495-155336821	chr10	84084976	84085421	promoter-TSS (NM_027423)	17	Polr3b	445	16.6292	256	194	3	1.17188	6	9	40	73	98.6486	52	2	2.73973	4	7	36.3636	60	40	1	1.66667	2	2	50	123	102	0	0	0	0	0	263	74	61	128
cgi2633:chr11:101303803-101304167	chr10	84217585	84217821	Intergenic	-1090	Rfx4	236	20.339	105	16	0	0	0	0	0	42	87.5	11	0	0	0	0	0	26	4	0	0	0	0	0	37	1	0	0	0	0	0	122	48	30	44
cgi11224:chr5:99283767-99284438	chr10	84221737	84222114	intron (NM_001024918, intron 1 of 17)	3133	Rfx4	377	10.6101	126	51	8	6.34921	19	13	59.375	39	97.5	15	8	20.5128	19	13	59.375	20	7	0	0	0	0	0	67	29	0	0	0	0	0	131	40	20	71
cgi4221:chr14:5491717-5492231	chr10	84222831	84223073	intron (NM_001024918, intron 1 of 17)	4159	Rfx4	242	18.1818	121	48	6	4.95868	21	33	38.8889	37	84.0909	15	6	16.2162	21	33	38.8889	42	15	0	0	0	0	0	42	18	0	0	0	0	0	147	44	46	57
cgi10778:chr4:155186266-155187145	chr10	84380260	84380718	exon (NM_183172, exon 1 of 10)	131	Ric8b	458	16.5939	247	42	0	0	0	0	0	75	98.6842	22	0	0	0	0	0	50	6	0	0	0	0	0	122	14	0	0	0	0	0	260	76	51	133
cgi12312:chr6:97098448-97098990	chr10	84565166	84565983	promoter-TSS (NM_010214)	203	AI597468	817	13.9535	281	156	0	0	0	0	0	109	95.614	57	0	0	0	0	0	62	28	0	0	0	0	0	110	71	0	0	0	0	0	306	114	67	125
cgi15229:chr9:90008710-90009742	chr10	84646997	84648235	5' UTR (NM_007771, exon 1 of 13)	183	Cry1	1238	21.6478	626	436	3	0.479233	26	266	8.90411	244	91.0448	174	3	1.22951	26	266	8.90411	137	98	0	0	0	0	0	245	164	0	0	0	0	0	704	268	149	287
cgi4852:chr15:37721188-37721934	chr10	84849492	84851001	exon (NM_028709, exon 1 of 17)	688	Btbd11	1509	9.54274	482	292	1	0.207469	2	5	28.5714	119	82.6389	66	1	0.840336	2	5	28.5714	138	87	0	0	0	0	0	225	139	0	0	0	0	0	555	144	156	255
cgi12154:chr6:73198707-73198994	chr10	85061391	85061613	exon (NM_028709, exon 4 of 17)	346	Btbd11	222	10.8108	50	24	9	18	63	113	35.7955	23	95.8333	10	8	34.7826	56	99	36.129	11	6	0	0	0	0	0	16	8	1	6.25	7	14	33.3333	53	24	12	17
cgi766:chr1:182498860-182499622	chr10	85334569	85335054	intron (NM_133993, intron 1 of 14)	236	Pwp1	485	11.5464	127	72	0	0	0	0	0	40	71.4286	23	0	0	0	0	0	29	14	0	0	0	0	0	58	35	0	0	0	0	0	202	56	45	101
cgi12600:chr7:4452677-4453411	chr10	85379168	85379967	5' UTR (NM_181650, exon 1 of 12)	122	Prdm4	799	13.0163	301	165	3	0.996678	10	68	12.8205	99	95.1923	57	3	3.0303	10	68	12.8205	81	44	0	0	0	0	0	121	64	0	0	0	0	0	310	104	82	124
cgi12558:chr6:145695428-145695993	chr10	85391171	85391663	exon (NM_001163614, exon 1 of 1)	181	Ascl4	492	8.53659	104	73	2	1.92308	4	11	26.6667	40	95.2381	29	2	5	4	11	26.6667	34	22	0	0	0	0	0	30	22	0	0	0	0	0	111	42	34	35
cgi12343:chr6:112646297-112646807	chr10	85484516	85485162	exon (NM_153195, exon 1 of 9)	165	Fbxo7	646	13.9319	244	154	1	0.409836	2	4	33.3333	86	95.5556	63	1	1.16279	2	4	33.3333	64	38	0	0	0	0	0	94	53	0	0	0	0	0	248	90	64	94
cgi8278:chr2:91762786-91762987	chr10	85763010	85763582	5' UTR (NM_011595, exon 1 of 5)	139	Timp3	572	11.5385	137	55	1	0.729927	5	3	62.5	44	66.6667	17	1	2.27273	5	3	62.5	27	12	0	0	0	0	0	66	26	0	0	0	0	0	236	66	52	118
cgi5775:chr16:56037538-56038162	chr10	86167607	86168711	promoter-TSS (NM_011631)	30	Hsp90b1	1104	11.2319	410	251	1	0.243902	3	4	42.8571	99	79.8387	59	1	1.0101	3	4	42.8571	76	47	0	0	0	0	0	235	145	0	0	0	0	0	459	124	82	253
cgi8113:chr2:60221131-60221438	chr10	86241761	86242276	exon (NM_175331, exon 1 of 14)	269	Nt5dc3	515	21.3592	221	133	0	0	0	0	0	75	68.1818	50	0	0	0	0	0	54	38	0	0	0	0	0	92	45	0	0	0	0	0	321	110	71	140
cgi12072:chr6:52202739-52204110	chr10	86371485	86371863	intron (NM_138673, intron 31 of 68)	99013	Stab2	378	13.2275	185	165	41	22.1622	249	40	86.1592	48	96	43	41	85.4167	249	40	86.1592	46	40	0	0	0	0	0	91	82	0	0	0	0	0	195	50	48	97
cgi15765:chrX:91077217-91077714	chr10	86521129	86521356	intron (NM_029685, intron 1 of 5)	452	1700113H08Rik	227	4.40529	26	7	1	3.84615	4	3	57.1429	9	90	5	1	11.1111	4	3	57.1429	3	1	0	0	0	0	0	14	1	0	0	0	0	0	27	10	3	14
cgi5610:chr16:20716122-20718085	chr10	86955191	86956698	5' UTR (NM_008553, exon 1 of 2)	460	Ascl1	1507	15.793	594	274	4	0.673401	18	110	14.0625	191	80.2521	94	4	2.09424	18	110	14.0625	157	78	0	0	0	0	0	246	102	0	0	0	0	0	729	238	195	296
cgi10196:chr4:116793205-116793952	chr10	87609364	87609942	promoter-TSS (NM_029249)	33	Parpbp	578	12.1107	249	125	0	0	0	0	0	70	100	29	0	0	0	0	0	54	29	0	0	0	0	0	125	67	0	0	0	0	0	249	70	54	125
cgi5951:chr17:8626351-8627702	chr10	87819562	87820048	promoter-TSS (NM_027878)	15	Dram1	486	4.93827	50	26	1	2	3	19	13.6364	19	79.1667	6	1	5.26316	3	19	13.6364	12	5	0	0	0	0	0	19	15	0	0	0	0	0	71	24	16	31
cgi15956:chrX:156064876-156065875	chr10	87841818	87842500	promoter-TSS (NM_001004164)	2	Gnptab	682	20.2346	379	222	3	0.791557	26	324	7.42857	124	89.8551	76	2	1.6129	22	319	6.45161	87	57	0	0	0	0	0	168	89	1	0.595238	4	5	44.4444	412	138	93	181
cgi14060:chr8:72635788-72636824	chr10	87922240	87922736	intron (NM_011517, intron 1 of 8)	156	Sycp3	496	8.46774	196	122	16	8.16327	166	41	80.1932	39	92.8571	18	16	41.0256	166	41	80.1932	44	25	0	0	0	0	0	113	79	0	0	0	0	0	213	42	48	123
cgi6390:chr17:45942274-45942971	chr10	88194021	88194835	promoter-TSS (NM_001037166)	269	Arl1	814	14.742	358	130	1	0.27933	2	5	28.5714	93	77.5	40	1	1.07527	2	5	28.5714	87	32	0	0	0	0	0	178	58	0	0	0	0	0	426	120	99	207
cgi4532:chr14:58508648-58509374	chr10	88289227	88289637	5' UTR (NM_175158, exon 1 of 62)	127	Utp20	410	10.2439	131	85	1	0.763359	2	5	28.5714	35	83.3333	19	1	2.85714	2	5	28.5714	37	22	0	0	0	0	0	59	44	0	0	0	0	0	141	42	39	60
cgi8280:chr2:91803336-91803965	chr10	88348563	88349300	5' UTR (NM_145423, exon 1 of 15)	195	Slc5a8	737	0.814111	33	19	0	0	0	0	0	4	66.6667	2	0	0	0	0	0	14	6	0	0	0	0	0	15	11	0	0	0	0	0	36	6	14	16
cgi10725:chr4:151664355-151664839	chr10	88807369	88807880	Intergenic	-87090	Ano4	511	20.3523	332	248	4	1.20482	83	112	42.5641	103	99.0385	77	3	2.91262	15	107	12.2951	72	57	0	0	0	0	0	157	114	1	0.636943	68	5	93.1507	334	104	72	158
cgi2068:chr11:63736893-63737172	chr10	89148481	89149178	5' UTR (NM_198021, exon 1 of 18)	200	Scyl2	697	14.0603	308	167	0	0	0	0	0	87	88.7755	47	0	0	0	0	0	85	45	0	0	0	0	0	136	75	0	0	0	0	0	352	98	90	164
cgi4537:chr14:59819772-59820610	chr10	89194778	89195207	promoter-TSS (NM_025914)	47	Actr6	429	2.7972	27	17	0	0	0	0	0	10	83.3333	5	0	0	0	0	0	3	1	0	0	0	0	0	14	11	0	0	0	0	0	29	12	3	14
cgi3826:chr13:48764281-48764694	chr10	89207694	89208554	intron (NM_029166, intron 1 of 20)	388	Uhrf1bp1l	860	9.30233	245	152	0	0	0	0	0	68	85	34	0	0	0	0	0	59	33	0	0	0	0	0	118	85	0	0	0	0	0	271	80	68	123
cgi9005:chr3:5575796-5576577	chr10	89335764	89336301	promoter-TSS (NM_001128086)	-221	Anks1b	537	22.3464	222	80	2	0.900901	7	7	50	69	57.5	20	1	1.44928	2	6	25	59	26	1	1.69492	5	1	83.3333	94	34	0	0	0	0	0	383	120	98	165
cgi8623:chr2:147009646-147010289	chr10	89597841	89598136	intron (NM_001128086, intron 8 of 24)	261735	Anks1b	295	18.3051	123	1	1	0.813008	3	1	75	34	62.963	1	1	2.94118	3	1	75	35	0	0	0	0	0	0	54	0	0	0	0	0	0	207	54	56	97
cgi8693:chr2:153171161-153172495	chr10	90291663	90292647	intron (NM_181398, intron 3 of 9)	252719	Anks1b	984	15.6504	266	50	1	0.37594	3	3	50	96	62.3377	26	1	1.04167	3	3	50	50	9	0	0	0	0	0	120	15	0	0	0	0	0	392	154	72	166
cgi11953:chr6:38248726-38249328	chr10	90432649	90432892	3' UTR (NM_001177397, exon 12 of 12)	112717	Apaf1	243	10.6996	69	13	0	0	0	0	0	25	96.1538	7	0	0	0	0	0	17	3	0	0	0	0	0	27	3	0	0	0	0	0	71	26	18	27
cgi4058:chr13:91946855-91947324	chr10	90545046	90546125	promoter-TSS (NM_027078)	-98	Apaf1	1079	10.1946	272	166	0	0	0	0	0	93	84.5455	53	0	0	0	0	0	71	40	0	0	0	0	0	108	73	0	0	0	0	0	348	110	88	150
cgi3016:chr12:14156489-14157450	chr10	90586173	90586938	intron (NM_133668, intron 1 of 7)	152	Slc25a3	765	19.8693	464	245	0	0	0	0	0	132	86.8421	81	0	0	0	0	0	108	55	0	0	0	0	0	224	109	0	0	0	0	0	500	152	115	233
cgi10783:chr4:155265152-155266785	chr10	90633447	90634848	promoter-TSS (NM_001283048)	216	Tmpo	1401	16.1313	547	258	1	0.182815	2	5	28.5714	223	98.6726	100	1	0.44843	2	5	28.5714	107	52	0	0	0	0	0	217	106	0	0	0	0	0	565	226	109	230
cgi15768:chrX:91234016-91234232	chr10	90644245	90644756	Intergenic	-10137	Tmpo	511	5.87084	80	37	0	0	0	0	0	27	90	16	0	0	0	0	0	17	8	0	0	0	0	0	36	13	0	0	0	0	0	85	30	18	37
cgi1160:chr10:75130050-75130821	chr10	92184815	92185217	intron (NM_008682, intron 1 of 14)	147	Nedd1	402	15.4229	193	180	1	0.518135	2	5	28.5714	60	96.7742	55	1	1.66667	2	5	28.5714	48	46	0	0	0	0	0	85	79	0	0	0	0	0	195	62	48	85
cgi2434:chr11:93816715-93817376	chr10	92623186	92624411	5' UTR (NM_146239, exon 1 of 17)	178	Cdk17	1225	12.898	407	238	1	0.2457	2	3	40	139	87.9747	80	0	0	0	0	0	79	47	0	0	0	0	0	189	111	1	0.529101	2	3	40	453	158	90	205
cgi13504:chr7:126887809-126888097	chr10	92772858	92773308	intron (NM_001282967, intron 1 of 3)	821	Elk3	450	10.6667	219	147	1	0.456621	2	2	50	45	93.75	31	1	2.22222	2	2	50	54	36	0	0	0	0	0	120	80	0	0	0	0	0	236	48	59	129
cgi8799:chr2:163484044-163484582	chr10	92916116	92916633	exon (NM_008517, exon 1 of 19)	234	Lta4h	517	12.766	110	30	0	0	0	0	0	40	60.6061	11	0	0	0	0	0	35	12	0	0	0	0	0	35	7	0	0	0	0	0	199	66	54	79
cgi6694:chr17:91487265-91488118	chr10	93002533	93002742	promoter-TSS (NM_175488)	140	Amdhd1	209	20.0957	110	82	1	0.909091	3	8	27.2727	32	76.1905	23	1	3.125	3	8	27.2727	35	25	0	0	0	0	0	43	34	0	0	0	0	0	147	42	44	61
cgi9659:chr3:146347960-146348513	chr10	93051989	93052443	promoter-TSS (NR_045810)	58	4933408J17Rik	454	21.5859	87	7	0	0	0	0	0	32	32.6531	0	0	0	0	0	0	16	2	0	0	0	0	0	39	5	0	0	0	0	0	261	98	49	114
cgi15585:chrX:11729670-11729955	chr10	93103568	93104272	5' UTR (NM_021320, exon 1 of 10)	126	Ntn4	704	17.6136	370	250	5	1.35135	57	170	25.1101	112	90.3226	68	3	2.67857	36	126	22.2222	100	68	0	0	0	0	0	158	114	2	1.26582	21	44	32.3077	396	124	105	167
cgi11746:chr5:144031152-144031784	chr10	93296416	93297137	intron (NM_183199, intron 1 of 3)	2477	Usp44	721	15.8114	352	221	3	0.852273	8	24	25	110	96.4912	67	2	1.81818	6	21	22.2222	85	57	0	0	0	0	0	157	97	1	0.636943	2	3	40	362	114	89	159
cgi13505:chr7:126937285-126937855	chr10	93308626	93309178	exon (NM_001206851, exon 3 of 7)	14602	Usp44	552	2.89855	69	1	0	0	0	0	0	15	93.75	0	0	0	0	0	0	15	0	0	0	0	0	0	39	1	0	0	0	0	0	73	16	17	40
cgi9356:chr3:94462263-94462933	chr10	93351919	93352610	intron (NM_019648, intron 2 of 11)	1682	Metap2	691	8.1042	104	28	0	0	0	0	0	28	50	6	0	0	0	0	0	24	9	0	0	0	0	0	52	13	0	0	0	0	0	210	56	45	109
cgi14395:chr8:107064640-107065216	chr10	93498085	93499304	promoter-TSS (NM_172538)	-51	Fgd6	1219	11.813	385	183	2	0.519481	27	362	6.94087	133	92.3611	63	2	1.50376	27	362	6.94087	91	43	0	0	0	0	0	161	77	0	0	0	0	0	427	144	101	182
cgi3829:chr13:48965437-48965916	chr10	93610545	93611133	5' UTR (NM_011629, exon 1 of 14)	163	Nr2c1	588	6.80272	92	75	0	0	0	0	0	34	85	27	0	0	0	0	0	22	19	0	0	0	0	0	36	29	0	0	0	0	0	111	40	25	46
cgi10216:chr4:117806982-117807749	chr10	93661644	93661863	promoter-TSS (NM_025551)	0	Ndufa12	219	17.3516	117	64	0	0	0	0	0	38	100	20	0	0	0	0	0	29	19	0	0	0	0	0	50	25	0	0	0	0	0	117	38	29	50
cgi10218:chr4:117933441-117933672	chr10	93774630	93775220	Intergenic	-13477	Gm4792	590	8.81356	155	76	1	0.645161	3	8	27.2727	52	100	29	1	1.92308	3	8	27.2727	40	22	0	0	0	0	0	63	25	0	0	0	0	0	156	52	40	64
cgi1142:chr10:70621771-70622808	chr10	93977442	93978283	intron (NM_172051, intron 1 of 3)	261	Tmcc3	841	20.4518	496	362	5	1.00806	11	18	37.931	167	97.093	128	4	2.39521	9	16	36	137	93	0	0	0	0	0	192	141	1	0.520833	2	2	50	505	172	139	194
cgi6197:chr17:29463536-29463861	chr10	94151042	94151871	promoter-TSS (NM_029852)	-78	Ccdc41	829	22.1954	447	265	0	0	0	0	0	144	78.2609	92	0	0	0	0	0	108	67	0	0	0	0	0	195	106	0	0	0	0	0	549	184	126	239
cgi7242:chr19:5729217-5729746	chr10	94406235	94408200	promoter-TSS (NM_018797)	-6	Plxnc1	1965	16.6921	732	291	1	0.136612	2	4	33.3333	243	74.0854	103	1	0.411523	2	4	33.3333	198	82	0	0	0	0	0	291	106	0	0	0	0	0	976	328	267	381
cgi220:chr1:59819630-59821057	chr10	94786123	94786636	intron (NM_009950, intron 1 of 2)	351	Cradd	513	5.06823	50	37	0	0	0	0	0	23	88.4615	17	0	0	0	0	0	10	8	0	0	0	0	0	17	12	0	0	0	0	0	59	26	11	22
cgi7294:chr19:7048753-7049181	chr10	94877021	94879729	promoter-TSS (NM_001168657)	-257	Socs2	2708	11.9645	862	419	3	0.348028	12	47	20.339	239	73.7654	113	3	1.25523	12	47	20.339	211	106	0	0	0	0	0	412	200	0	0	0	0	0	1272	324	300	648
cgi12157:chr6:77193654-77194819	chr10	94964351	94964607	promoter-TSS (NM_026065)	82	Mrpl42	256	9.375	74	70	0	0	0	0	0	23	95.8333	19	0	0	0	0	0	14	14	0	0	0	0	0	37	37	0	0	0	0	0	75	24	14	37
cgi12656:chr7:13556425-13556814	chr10	94977297	94978527	intron (NM_080560, intron 1 of 3)	116	Ube2n	1230	19.8374	643	395	2	0.311042	12	125	8.75912	232	95.082	145	2	0.862069	12	125	8.75912	161	97	0	0	0	0	0	250	153	0	0	0	0	0	676	244	168	264
cgi1986:chr11:58791398-58792198	chr10	95025880	95026991	5' UTR (NM_027722, exon 1 of 5)	365	Nudt4	1111	17.8218	423	252	3	0.70922	14	132	9.58904	176	88.8889	117	3	1.70455	14	132	9.58904	87	53	0	0	0	0	0	160	82	0	0	0	0	0	507	198	106	203
cgi14318:chr8:90661725-90662410	chr10	95403195	95403966	5' UTR (NM_001001932, exon 1 of 29)	284	Eea1	771	22.5681	445	338	1	0.224719	20	4	83.3333	161	92.5287	124	0	0	0	0	0	102	78	0	0	0	0	0	182	136	1	0.549451	20	4	83.3333	488	174	110	204
cgi2518:chr11:96975881-96976654	chr10	96079119	96080418	5' UTR (NM_007569, exon 1 of 2)	134	Btg1	1299	13.241	472	220	0	0	0	0	0	151	87.7907	71	0	0	0	0	0	121	51	0	0	0	0	0	200	98	0	0	0	0	0	565	172	144	249
cgi5692:chr16:34572790-34573255	chr10	96080670	96080873	intron (NM_007569, intron 1 of 1)	1137	Btg1	203	4.92611	32	32	0	0	0	0	0	8	80	8	0	0	0	0	0	11	11	0	0	0	0	0	13	13	0	0	0	0	0	34	10	11	13
cgi5024:chr15:76553834-76554489	chr10	98376468	98378541	promoter-TSS (NM_026482)	-281	Atp2b1	2073	22.0936	1064	638	6	0.56391	16	80	16.6667	376	82.0961	218	3	0.797872	10	71	12.3457	249	145	0	0	0	0	0	439	275	3	0.683371	6	9	40	1246	458	290	498
cgi8472:chr2:122174244-122174825	chr10	98569416	98570375	promoter-TSS (NM_015737)	91	Poc1b	959	16.8926	317	82	1	0.315457	3	16	15.7895	105	64.8148	25	1	0.952381	3	16	15.7895	62	13	0	0	0	0	0	150	44	0	0	0	0	0	466	162	96	208
cgi2440:chr11:94334632-94335946	chr10	98724131	98726815	promoter-TSS (NM_026268)	-392	Dusp6	2684	6.1848	530	271	0	0	0	0	0	146	87.9518	73	0	0	0	0	0	141	62	0	0	0	0	0	243	136	0	0	0	0	0	609	166	159	284
cgi7154:chr18:86882386-86882843	chr10	99478091	99479274	intron (NM_013598, intron 1 of 9)	225	Kitl	1183	13.3559	487	239	0	0	0	0	0	118	74.6835	50	0	0	0	0	0	146	73	0	0	0	0	0	223	116	0	0	0	0	0	616	158	186	272
cgi4832:chr15:34767104-34767689	chr10	99949782	99950444	promoter-TSS (NM_001110013)	-132	Tmtc3	662	15.71	309	186	1	0.323625	3	3	50	86	82.6923	55	0	0	0	0	0	82	52	0	0	0	0	0	141	79	1	0.70922	3	3	50	389	104	98	187
cgi4545:chr14:60996944-60998112	chr10	100051585	100051973	5' UTR (NM_175128, exon 1 of 7)	114	4930430F08Rik	388	9.27835	148	51	0	0	0	0	0	30	83.3333	9	0	0	0	0	0	48	14	0	0	0	0	0	70	28	0	0	0	0	0	168	36	52	80
cgi14814:chr9:30750106-30750929	chr10	102490800	102491296	exon (NM_172553, exon 1 of 4)	363	Alx1	496	4.83871	105	6	0	0	0	0	0	22	91.6667	5	0	0	0	0	0	22	1	0	0	0	0	0	61	0	0	0	0	0	0	121	24	28	69
cgi2267:chr11:77328408-77329490	chr10	105010497	105011506	promoter-TSS (NR_038032)	533	Tmtc2	1009	8.52329	223	171	0	0	0	0	0	76	88.3721	51	0	0	0	0	0	45	37	0	0	0	0	0	102	83	0	0	0	0	0	261	86	50	125
cgi11398:chr5:115956573-115957065	chr10	105278139	105278922	promoter-TSS (NM_207522)	-4	Ccdc59	783	13.5377	329	241	0	0	0	0	0	103	97.1698	75	0	0	0	0	0	71	49	0	0	0	0	0	155	117	0	0	0	0	0	341	106	73	162
cgi4548:chr14:61656580-61656879	chr10	106708927	106709663	promoter-TSS (NM_001284329)	-155	Lin7a	736	8.15217	239	107	1	0.41841	4	14	22.2222	50	83.3333	18	1	2	4	14	22.2222	68	32	0	0	0	0	0	121	57	0	0	0	0	0	295	60	86	149
cgi2442:chr11:94352416-94352798	chr10	107598639	107599929	promoter-TSS (NM_027892)	-172	Ppp1r12a	1290	12.8682	459	326	5	1.08932	20	85	19.0476	146	87.9518	98	2	1.36986	10	82	10.8696	103	79	1	0.970874	4	0	100	210	149	2	0.952381	6	3	66.6667	509	166	109	234
cgi1158:chr10:74980773-74981091	chr10	107769200	107770364	5' UTR (NM_054056, exon 2 of 7)	537	Pawr	1164	24.5704	724	466	3	0.414365	12	75	13.7931	277	96.8531	173	2	0.722022	10	72	12.1951	163	95	0	0	0	0	0	284	198	1	0.352113	2	3	40	756	286	167	303
cgi2413:chr11:88006960-88007400	chr10	109892665	109893106	Intergenic	-144820	9230102K24Rik	441	22.6757	195	80	1	0.512821	2	3	40	88	88	26	0	0	0	0	0	50	22	1	2	2	3	40	57	32	0	0	0	0	0	221	100	59	62
cgi2997:chr12:8680762-8681716	chr10	110181979	110182829	promoter-TSS (NM_178609)	-117	E2f7	850	24.2353	437	282	0	0	0	0	0	179	86.8932	116	0	0	0	0	0	102	60	0	0	0	0	0	156	106	0	0	0	0	0	536	206	123	207
cgi1750:chr11:20442503-20443773	chr10	110356809	110357339	promoter-TSS (NM_007792)	-158	Csrp2	530	12.4528	179	133	1	0.558659	2	4	33.3333	59	89.3939	44	1	1.69492	2	4	33.3333	38	26	0	0	0	0	0	82	63	0	0	0	0	0	191	66	38	87
cgi12848:chr7:27951140-27951971	chr10	110446512	110447494	exon (NM_172554, exon 1 of 17)	119	Zdhhc17	982	21.5886	565	310	1	0.176991	15	103	12.7119	201	94.8113	124	1	0.497512	15	103	12.7119	129	70	0	0	0	0	0	235	116	0	0	0	0	0	606	212	144	250
cgi432:chr1:95700055-95700968	chr10	110601539	110602732	5' UTR (NM_001003717, exon 1 of 23)	278	Osbpl8	1193	15.5909	519	270	2	0.385356	48	10	82.7586	156	83.871	88	1	0.641026	2	6	25	145	77	1	0.689655	46	4	92	218	105	0	0	0	0	0	597	186	161	250
cgi11163:chr5:77523782-77524407	chr10	110910025	110910882	intron (NM_015781, intron 1 of 15)	206	Nap1l1	857	14.7025	327	218	1	0.30581	6	3	66.6667	123	97.619	76	0	0	0	0	0	71	48	0	0	0	0	0	133	94	1	0.75188	6	3	66.6667	330	126	71	133
cgi14952:chr9:51086670-51087388	chr10	110943194	110943953	exon (NM_009344, exon 1 of 2)	232	Phlda1	759	21.8709	445	263	0	0	0	0	0	152	91.5663	90	0	0	0	0	0	120	61	0	0	0	0	0	173	112	0	0	0	0	0	475	166	129	180
cgi14820:chr9:31193591-31194221	chr10	111409687	111410324	intron (NM_178610, intron 1 of 9)	255	Krr1	637	7.53532	162	112	0	0	0	0	0	44	91.6667	27	0	0	0	0	0	42	28	0	0	0	0	0	76	57	0	0	0	0	0	175	48	46	81
cgi10234:chr4:119094581-119095577	chr10	112365785	112366152	5' UTR (NM_001033474, exon 1 of 1)	113	Atxn7l3b	367	27.7929	259	213	0	0	0	0	0	102	100	82	0	0	0	0	0	67	51	0	0	0	0	0	90	80	0	0	0	0	0	259	102	67	90
cgi5798:chr16:64770353-64771059	chr10	114237496	114239257	promoter-TSS (NM_146241)	49	Trhde	1761	12.0386	596	219	6	1.00671	15	19	44.1176	169	79.717	54	6	3.5503	15	19	44.1176	139	52	0	0	0	0	0	288	113	0	0	0	0	0	807	212	182	413
cgi199:chr1:57028354-57030345	chr10	114688115	114688741	intron (NM_025706, intron 1 of 16)	121	Tbc1d15	626	11.5016	196	141	1	0.510204	7	70	9.09091	64	88.8889	50	1	1.5625	7	70	9.09091	51	31	0	0	0	0	0	81	60	0	0	0	0	0	223	72	56	95
cgi6716:chr18:7002295-7002657	chr10	114752211	114752763	5' UTR (NM_024454, exon 1 of 7)	160	Rab21	552	24.2754	258	86	0	0	0	0	0	102	76.1194	33	0	0	0	0	0	61	23	0	0	0	0	0	95	30	0	0	0	0	0	358	134	83	141
cgi2990:chr12:5216797-5217034	chr10	114799121	114799649	promoter-TSS (NM_133683)	-67	Tmem19	528	15.9091	246	119	0	0	0	0	0	73	86.9048	43	0	0	0	0	0	62	26	0	0	0	0	0	111	50	0	0	0	0	0	280	84	66	130
cgi13445:chr7:116582284-116582877	chr10	114821308	114823017	promoter-TSS (NM_025780)	148	Zfc3h1	1709	13.2241	723	393	0	0	0	0	0	212	93.8053	111	0	0	0	0	0	184	111	0	0	0	0	0	327	171	0	0	0	0	0	759	226	191	342
cgi1862:chr11:45793560-45794446	chr10	115024455	115024965	5' UTR (NM_010195, exon 1 of 18)	126	Lgr5	510	14.5098	243	125	0	0	0	0	0	66	89.1892	35	0	0	0	0	0	74	40	0	0	0	0	0	103	50	0	0	0	0	0	296	74	91	131
cgi10235:chr4:119164824-119165371	chr10	115550495	115551397	promoter-TSS (NM_001161855)	27	4933416C03Rik	902	0.221729	2	1	1	50	3	2	60	2	100	1	1	50	3	2	60	0	0	0	0	0	0	0	0	0	0	0	0	0	0	2	2	0	0
cgi10237:chr4:119211835-119212888	chr10	115738433	115738635	5' UTR (NM_029928, exon 1 of 32)	104	Ptprb	202	17.8218	87	60	2	2.29885	6	21	22.2222	36	100	23	2	5.55556	6	21	22.2222	23	19	0	0	0	0	0	28	18	0	0	0	0	0	87	36	23	28
cgi15776:chrX:91881411-91881902	chr10	115855157	115855453	non-coding (NR_028107, exon 1 of 2)	128	Kcnmb4os1	296	3.37838	34	0	0	0	0	0	0	9	90	0	0	0	0	0	0	9	0	0	0	0	0	0	16	0	0	0	0	0	0	35	10	9	16
cgi522:chr1:134776888-134777523	chr10	115910050	115911421	promoter-TSS (NM_021452)	-157	Kcnmb4	1371	15.3173	459	203	1	0.217865	2	5	28.5714	171	81.4286	79	1	0.584795	2	5	28.5714	98	35	0	0	0	0	0	190	89	0	0	0	0	0	562	210	108	244
cgi2800:chr11:115228351-115229156	chr10	116018224	116019225	promoter-TSS (NM_001037847)	-158	Cnot2	1001	14.1858	334	146	1	0.299401	2	5	28.5714	124	87.3239	49	1	0.806452	2	5	28.5714	68	31	0	0	0	0	0	142	66	0	0	0	0	0	378	142	75	161
cgi3925:chr13:56397242-56398004	chr10	116386795	116387655	promoter-TSS (NR_038026)	211	Rab3ip	860	23.7209	422	294	3	0.7109	11	106	9.40171	173	84.8039	117	2	1.15607	9	104	7.9646	97	67	0	0	0	0	0	152	110	1	0.657895	2	2	50	484	204	115	165
cgi2933:chr11:120319172-120319589	chr10	116500351	116500952	intron (NM_007636, intron 1 of 15)	218	Cct2	601	17.97	311	139	0	0	0	0	0	94	87.037	48	0	0	0	0	0	69	31	0	0	0	0	0	148	60	0	0	0	0	0	362	108	77	177
cgi4303:chr14:21748189-21748995	chr10	116584885	116585908	intron (NM_177798, intron 1 of 9)	133	Frs2	1023	16.4223	399	233	6	1.50376	71	1085	6.14187	141	83.9286	89	6	4.25532	71	1085	6.14187	97	55	0	0	0	0	0	161	89	0	0	0	0	0	507	168	121	218
cgi2844:chr11:116195520-116197049	chr10	116661114	116661605	exon (NM_026570, exon 1 of 7)	203	Yeats4	491	17.5153	200	103	1	0.5	5	1	83.3333	75	87.2093	36	0	0	0	0	0	45	22	0	0	0	0	0	80	45	1	1.25	5	1	83.3333	234	86	52	96
cgi2509:chr11:96711201-96711739	chr10	116812877	116814232	intron (NM_001013391, intron 1 of 9)	474	Cpsf6	1355	12.1033	334	202	2	0.598802	20	260	7.14286	144	87.8049	89	2	1.38889	20	260	7.14286	73	48	0	0	0	0	0	117	65	0	0	0	0	0	391	164	82	145
cgi7207:chr19:5023876-5024483	chr10	117066273	117067046	intron (NM_027468, intron 1 of 8)	104	Cpm	773	9.05563	152	55	0	0	0	0	0	52	74.2857	18	0	0	0	0	0	39	17	0	0	0	0	0	61	20	0	0	0	0	0	206	70	48	88
cgi15431:chr9:110856272-110856540	chr10	117146931	117147988	intron (NM_010786, intron 1 of 11)	354	Mdm2	1057	18.1646	485	235	0	0	0	0	0	174	90.625	92	0	0	0	0	0	118	60	0	0	0	0	0	193	83	0	0	0	0	0	564	192	124	248
cgi9685:chr3:157229726-157230803	chr10	117183194	117183542	promoter-TSS (NM_029875)	46	Slc35e3	348	10.3448	26	0	0	0	0	0	0	11	30.5556	0	0	0	0	0	0	8	0	0	0	0	0	0	7	0	0	0	0	0	0	79	36	23	20
cgi7874:chr2:28060965-28061829	chr10	117229351	117230110	promoter-TSS (NM_134010)	30	Nup107	759	9.22266	194	84	0	0	0	0	0	49	70	17	0	0	0	0	0	48	20	0	0	0	0	0	97	47	0	0	0	0	0	250	70	67	113
cgi7361:chr19:11943229-11943598	chr10	117282859	117283447	promoter-TSS (NM_024457)	-123	Rap1b	588	21.7687	194	47	0	0	0	0	0	94	73.4375	16	0	0	0	0	0	40	8	0	0	0	0	0	60	23	0	0	0	0	0	279	128	62	89
cgi14975:chr9:54798568-54799080	chr10	117578599	117579352	5' UTR (NM_010785, exon 1 of 13)	133	Mdm1	753	14.077	291	151	0	0	0	0	0	97	91.5094	47	0	0	0	0	0	74	44	0	0	0	0	0	120	60	0	0	0	0	0	329	106	80	143
cgi15606:chrX:20425759-20425969	chr10	118305039	118306542	exon (NM_001014390, exon 1 of 3)	168	Dyrk2	1503	19.1617	707	398	0	0	0	0	0	260	90.2778	139	0	0	0	0	0	158	88	0	0	0	0	0	289	171	0	0	0	0	0	803	288	172	343
cgi15405:chr9:108976280-108976837	chr10	118676255	118677449	5' UTR (NM_027994, exon 1 of 15)	259	Cand1	1194	19.7655	636	407	2	0.314465	14	184	7.07071	214	90.678	135	2	0.934579	14	184	7.07071	138	94	0	0	0	0	0	284	178	0	0	0	0	0	697	236	143	318
cgi319:chr1:75471619-75471827	chr10	118890467	118891808	promoter-TSS (NM_133442)	48	Grip1	1341	18.1954	704	373	12	1.70455	547	417	56.7427	211	86.4754	117	11	5.21327	545	411	57.0084	155	90	1	0.645161	2	6	25	338	166	0	0	0	0	0	787	244	170	373
cgi15781:chrX:92041667-92043698	chr10	119526679	119526926	exon (NM_080446, exon 12 of 13)	23218	Helb	247	4.04858	37	14	4	10.8108	14	2	87.5	9	90	4	4	44.4444	14	2	87.5	11	5	0	0	0	0	0	17	5	0	0	0	0	0	38	10	11	17
cgi8198:chr2:74590946-74591459	chr10	119549665	119550387	promoter-TSS (NM_080446)	-5	Helb	722	5.54017	137	59	0	0	0	0	0	27	67.5	6	0	0	0	0	0	28	14	0	0	0	0	0	82	39	0	0	0	0	0	213	40	58	115
cgi2206:chr11:74451466-74452189	chr10	119638347	119639024	promoter-TSS (NM_028679)	-93	Irak3	677	11.5214	232	82	4	1.72414	8	10	44.4444	69	88.4615	28	4	5.7971	8	10	44.4444	66	24	0	0	0	0	0	97	30	0	0	0	0	0	256	78	71	107
cgi1123:chr10:66589517-66590199	chr10	119645758	119646008	promoter-TSS (NM_026617)	1	Tmbim4	250	16	125	32	0	0	0	0	0	39	97.5	10	0	0	0	0	0	29	11	0	0	0	0	0	57	11	0	0	0	0	0	126	40	29	57
cgi4554:chr14:62175137-62176232	chr10	119664055	119664630	intron (NM_025431, intron 1 of 2)	227	Llph	575	3.13043	37	0	0	0	0	0	0	15	83.3333	0	0	0	0	0	0	12	0	0	0	0	0	0	10	0	0	0	0	0	0	54	18	13	23
cgi1667:chr11:4166616-4167109	chr10	119911976	119914666	5' UTR (NM_010441, exon 1 of 5)	670	Hmga2	2690	11.0781	898	383	0	0	0	0	0	267	89.5973	106	0	0	0	0	0	239	104	0	0	0	0	0	392	173	0	0	0	0	0	1031	298	263	470
cgi3527:chr12:112615179-112616434	chr10	119989496	119990244	Intergenic	-75879	Hmga2	748	5.61497	172	70	4	2.32558	17	26	39.5349	36	85.7143	9	4	11.1111	17	26	39.5349	45	10	0	0	0	0	0	91	51	0	0	0	0	0	204	42	51	111
cgi15095:chr9:65524247-65524586	chr10	120335424	120336246	intron (NM_177092, intron 1 of 6)	192	Msrb3	822	20.9246	440	240	0	0	0	0	0	157	91.2791	84	0	0	0	0	0	99	52	0	0	0	0	0	184	104	0	0	0	0	0	480	172	110	198
cgi13353:chr7:105326423-105326816	chr10	120414921	120416814	exon (NM_001081193, exon 1 of 13)	518	Lemd3	1893	18.4892	875	473	6	0.685714	27	225	10.7143	329	94	177	6	1.82371	27	225	10.7143	220	113	0	0	0	0	0	326	183	0	0	0	0	0	928	350	227	351
cgi11651:chr5:137774697-137775318	chr10	120470927	120471199	promoter-TSS (NM_011915)	3	Wif1	272	11.0294	75	34	0	0	0	0	0	29	96.6667	14	0	0	0	0	0	18	7	0	0	0	0	0	28	13	0	0	0	0	0	77	30	19	28
cgi13237:chr7:85927735-85928014	chr10	120747288	120748080	intron (NM_029057, intron 1 of 11)	561	Tbc1d30	792	13.1313	316	200	1	0.316456	2	3	40	98	94.2308	69	1	1.02041	2	3	40	91	60	0	0	0	0	0	127	71	0	0	0	0	0	333	104	94	135
cgi3617:chr13:12487751-12488072	chr10	120788058	120788598	Intergenic	-13818	Gns	540	16.6667	211	162	2	0.947867	18	179	9.13706	77	85.5556	64	2	2.5974	18	179	9.13706	52	40	0	0	0	0	0	82	58	0	0	0	0	0	247	90	58	99
cgi2655:chr11:102110036-102110578	chr10	120802023	120802704	exon (NM_029364, exon 1 of 14)	218	Gns	681	15.2717	292	103	0	0	0	0	0	91	87.5	36	0	0	0	0	0	81	34	0	0	0	0	0	120	33	0	0	0	0	0	326	104	86	136
cgi8143:chr2:70309930-70310430	chr10	120912560	120913850	5' UTR (NM_138956, exon 1 of 5)	101	Rassf3	1290	9.92248	327	217	4	1.22324	18	153	10.5263	87	67.9688	54	4	4.5977	18	153	10.5263	96	68	0	0	0	0	0	144	95	0	0	0	0	0	475	128	126	221
cgi353:chr1:87689903-87691066	chr10	121023299	121023566	intron (NM_019786, intron 1 of 20)	417	Tbk1	267	15.7303	135	84	1	0.740741	2	3	40	36	85.7143	20	1	2.77778	2	3	40	39	23	0	0	0	0	0	60	41	0	0	0	0	0	155	42	44	69
cgi11962:chr6:39067719-39068856	chr10	121023763	121024080	promoter-TSS (NM_019786)	-72	Tbk1	317	16.4038	115	89	0	0	0	0	0	50	96.1538	38	0	0	0	0	0	29	21	0	0	0	0	0	36	30	0	0	0	0	0	117	52	29	36
cgi13515:chr7:128125232-128126237	chr10	121043949	121044185	exon (NM_001081056, exon 13 of 25)	19305	Xpot	236	6.77966	56	41	11	19.6429	56	22	71.7949	15	93.75	10	10	66.6667	51	15	77.2727	11	8	0	0	0	0	0	30	23	1	3.33333	5	7	41.6667	57	16	11	30
cgi6505:chr17:56723572-56724975	chr10	121062972	121063763	promoter-TSS (NM_001081056)	4	Xpot	791	19.2162	377	238	5	1.32626	21	49	30	117	76.9737	60	5	4.2735	21	49	30	84	48	0	0	0	0	0	176	130	0	0	0	0	0	463	152	103	208
cgi11722:chr5:141211466-141211753	chr10	121078645	121079141	exon (NM_177335, exon 1 of 13)	136	D930020B18Rik	496	23.3871	283	212	2	0.706714	11	31	26.1905	112	96.5517	89	2	1.78571	11	31	26.1905	59	42	0	0	0	0	0	112	81	0	0	0	0	0	288	116	59	113
cgi11654:chr5:137798982-137799185	chr10	121176707	121177220	promoter-TSS (NM_173022)	-29	BC048403	513	11.6959	182	137	0	0	0	0	0	58	96.6667	47	0	0	0	0	0	39	27	0	0	0	0	0	85	63	0	0	0	0	0	184	60	39	85
cgi13341:chr7:104099916-104100448	chr10	121484430	121484956	promoter-TSS (NM_001081037)	-322	Srgap1	526	25.4753	300	213	2	0.666667	22	281	7.26073	126	94.0299	81	2	1.5873	22	281	7.26073	74	58	0	0	0	0	0	100	74	0	0	0	0	0	317	134	76	107
cgi10717:chr4:151527861-151528152	chr10	121533688	121534271	exon (NM_153059, exon 1 of 6)	178	Tmem5	583	18.5249	270	153	0	0	0	0	0	107	99.0741	60	0	0	0	0	0	63	41	0	0	0	0	0	100	52	0	0	0	0	0	271	108	63	100
cgi8518:chr2:128643923-128644270	chr10	121885655	121886377	exon (NM_016847, exon 1 of 2)	461	Avpr1a	722	7.75623	135	46	0	0	0	0	0	36	64.2857	13	0	0	0	0	0	31	13	0	0	0	0	0	68	20	0	0	0	0	0	192	56	42	94
cgi15465:chr9:118834328-118834609	chr10	122115686	122116534	promoter-TSS (NR_106182)	-261	Mir8104	848	20.0472	471	352	2	0.424628	4	8	33.3333	154	90.5882	108	1	0.649351	2	6	25	129	103	0	0	0	0	0	188	141	1	0.531915	2	2	50	535	170	148	217
cgi1946:chr11:54335927-54336673	chr10	122422281	122423664	promoter-TSS (NR_029527)	-193	Mirlet7i	1383	20.9689	625	330	3	0.48	21	276	7.07071	258	88.9655	142	2	0.775194	19	271	6.55172	142	71	0	0	0	0	0	225	117	1	0.444444	2	5	28.5714	734	290	159	285
cgi373:chr1:89083150-89083802	chr10	122513082	122513626	5' UTR (NM_001163024, exon 1 of 35)	207	Mon2	544	18.75	254	117	1	0.393701	12	171	6.55738	87	85.2941	41	1	1.14943	12	171	6.55738	75	37	0	0	0	0	0	92	39	0	0	0	0	0	277	102	80	95
cgi5642:chr16:28445105-28447031	chr10	122633382	122634397	promoter-TSS (NM_027604)	89	Usp15	1015	17.3399	446	168	1	0.224215	2	3	40	141	80.1136	52	1	0.70922	2	3	40	110	36	0	0	0	0	0	195	80	0	0	0	0	0	520	176	128	216
cgi14478:chr8:112302423-112303259	chr10	122701497	122702845	non-coding (NR_045514, exon 1 of 6)	1039	Fam19a2	1348	18.2493	730	476	26	3.56164	123	166	42.5606	227	92.2764	151	23	10.1322	117	150	43.8202	152	102	0	0	0	0	0	351	223	3	0.854701	6	16	27.2727	783	246	166	371
cgi3225:chr12:70297781-70299262	chr10	124826024	124826422	Intergenic	-60632	Slc16a7	398	5.52764	50	35	2	4	16	42	27.5862	19	86.3636	11	2	10.5263	16	42	27.5862	14	10	0	0	0	0	0	17	14	0	0	0	0	0	79	22	17	40
cgi11853:chr6:8901049-8901510	chr10	125403142	125403977	exon (NM_177152, exon 1 of 19)	285	Lrig3	835	19.6407	439	317	0	0	0	0	0	158	96.3415	108	0	0	0	0	0	124	96	0	0	0	0	0	157	113	0	0	0	0	0	456	164	129	163
cgi10260:chr4:122672884-122674255	chr10	126338008	126338510	exon (NM_001159559, exon 1 of 6)	168	Xrcc6bp1	502	10.757	206	156	0	0	0	0	0	54	100	45	0	0	0	0	0	64	50	0	0	0	0	0	88	61	0	0	0	0	0	208	54	65	89
cgi4560:chr14:62911424-62911860	chr10	126342828	126343122	Intergenic	-4548	Xrcc6bp1	294	4.08163	33	26	0	0	0	0	0	10	83.3333	8	0	0	0	0	0	7	5	0	0	0	0	0	16	13	0	0	0	0	0	40	12	9	19
cgi10264:chr4:122860553-122860911	chr10	126365393	126365692	Intergenic	-27116	Xrcc6bp1	299	9.36455	97	82	1	1.03093	2	3	40	28	100	25	0	0	0	0	0	25	18	0	0	0	0	0	44	39	1	2.27273	2	3	40	97	28	25	44
cgi675:chr1:168339518-168340192	chr10	126415467	126417218	exon (NM_001113470, exon 1 of 8)	570	Ctdsp2	1751	15.4198	655	371	2	0.305344	10	66	13.1579	205	75.9259	124	2	0.97561	10	66	13.1579	144	79	0	0	0	0	0	306	168	0	0	0	0	0	822	270	180	372
cgi15034:chr9:59527912-59528544	chr10	126467633	126467945	promoter-TSS (NM_025537)	81	Tsfm	312	18.5897	169	139	0	0	0	0	0	53	91.3793	39	0	0	0	0	0	38	31	0	0	0	0	0	78	69	0	0	0	0	0	180	58	40	82
cgi1663:chr11:4035227-4035536	chr10	126478021	126479290	promoter-TSS (NM_001205036)	-206	LOC100504608	1269	8.35303	459	310	0	0	0	0	0	95	89.6226	55	0	0	0	0	0	106	73	0	0	0	0	0	258	182	0	0	0	0	0	486	106	110	270
cgi2540:chr11:97605478-97606700	chr10	126496341	126497516	5' UTR (NM_001033262, exon 1 of 4)	311	March9	1175	20.0851	608	310	1	0.164474	11	130	7.80142	207	87.7119	114	1	0.483092	11	130	7.80142	164	78	0	0	0	0	0	237	118	0	0	0	0	0	746	236	189	321
cgi15786:chrX:92906909-92907460	chr10	126500685	126500895	5' UTR (NM_009870, exon 1 of 8)	131	Cdk4	210	4.7619	30	30	0	0	0	0	0	9	90	9	0	0	0	0	0	11	11	0	0	0	0	0	10	10	0	0	0	0	0	31	10	11	10
cgi11318:chr5:111209244-111209685	chr10	126516660	126517431	exon (NM_001033263, exon 1 of 19)	1083	Agap2	771	9.59792	271	136	1	0.369004	2	6	25	72	97.2973	33	1	1.38889	2	6	25	70	33	0	0	0	0	0	129	70	0	0	0	0	0	276	74	71	131
cgi15292:chr9:100543307-100544910	chr10	126518583	126518786	intron (NM_001033263, intron 1 of 18)	2722	Agap2	203	10.8374	63	0	0	0	0	0	0	20	90.9091	0	0	0	0	0	0	11	0	0	0	0	0	0	32	0	0	0	0	0	0	65	22	11	32
cgi2210:chr11:74643402-74645915	chr10	126528017	126529023	intron (NM_001033263, intron 18 of 18)	12557	Agap2	1006	7.75348	225	94	1	0.444444	3	5	37.5	69	88.4615	32	1	1.44928	3	5	37.5	55	25	0	0	0	0	0	101	37	0	0	0	0	0	250	78	57	115
cgi14946:chr9:50535827-50536396	chr10	126602037	126603314	promoter-TSS (NM_001244618)	-211	B4galnt1	1277	19.5771	738	457	4	0.542005	9	11	45	229	91.6	153	4	1.74672	9	11	45	174	111	0	0	0	0	0	335	193	0	0	0	0	0	824	250	193	381
cgi844:chr1:194596835-194597332	chr10	126607655	126608267	intron (NM_008080, intron 9 of 10)	5074	B4galnt1	612	10.7843	187	75	1	0.534759	3	2	60	43	65.1515	17	1	2.32558	3	2	60	28	10	0	0	0	0	0	116	48	0	0	0	0	0	271	66	44	161
cgi12424:chr6:120413194-120413852	chr10	126617296	126617531	exon (NM_177615, exon 1 of 17)	287	Slc26a10	235	9.3617	82	80	2	2.43902	5	12	29.4118	21	95.4545	19	2	9.52381	5	12	29.4118	29	29	0	0	0	0	0	32	32	0	0	0	0	0	83	22	29	32
cgi1428:chr10:87841818-87842500	chr10	126625569	126625913	intron (NM_028027, intron 2 of 15)	1138	Arhgef25	344	15.6977	190	138	0	0	0	0	0	50	92.5926	33	0	0	0	0	0	50	37	0	0	0	0	0	90	68	0	0	0	0	0	194	54	50	90
cgi14827:chr9:34293677-34293921	chr10	126626894	126627156	promoter-TSS (NM_001166413)	85	Arhgef25	262	9.16031	95	61	0	0	0	0	0	22	91.6667	13	0	0	0	0	0	23	15	0	0	0	0	0	50	33	0	0	0	0	0	97	24	23	50
cgi10993:chr5:35448073-35448472	chr10	126632438	126632773	intron (NR_045715, intron 1 of 3)	159	Dtx3	335	14.9254	181	133	0	0	0	0	0	49	98	31	0	0	0	0	0	30	21	0	0	0	0	0	102	81	0	0	0	0	0	188	50	31	107
cgi14083:chr8:73027143-73027354	chr10	126648275	126648814	exon (NM_054097, exon 1 of 10)	133	Pip4k2c	539	18.1818	246	147	2	0.813008	27	348	7.2	91	92.8571	54	2	2.1978	27	348	7.2	53	27	0	0	0	0	0	102	66	0	0	0	0	0	261	98	56	107
cgi10273:chr4:123363746-123364574	chr10	126676352	126676576	intron (NM_008447, intron 13 of 27)	23955	Kif5a	224	5.35714	40	33	7	17.5	21	13	61.7647	12	100	8	7	58.3333	21	13	61.7647	6	4	0	0	0	0	0	22	21	0	0	0	0	0	41	12	7	22
cgi4948:chr15:74346484-74350229	chr10	126699876	126700187	5' UTR (NM_001039000, exon 1 of 29)	387	Kif5a	311	10.9325	101	0	0	0	0	0	0	28	82.3529	0	0	0	0	0	0	29	0	0	0	0	0	0	44	0	0	0	0	0	0	121	34	33	54
cgi4963:chr15:75576482-75578594	chr10	126703295	126703932	intron (NM_027151, intron 1 of 13)	296	Dctn2	637	15.0706	266	127	1	0.37594	2	4	33.3333	79	82.2917	42	1	1.26582	2	4	33.3333	67	34	0	0	0	0	0	120	51	0	0	0	0	0	322	96	81	145
cgi4859:chr15:38591546-38591960	chr10	126725749	126726230	promoter-TSS (NM_033072)	-163	Mbd6	481	19.1268	194	73	0	0	0	0	0	76	82.6087	38	0	0	0	0	0	51	18	0	0	0	0	0	67	17	0	0	0	0	0	241	92	67	82
cgi1674:chr11:4886844-4887277	chr10	126727417	126727764	promoter-TSS (NM_007837)	-258	Ddit3	347	13.8329	142	62	0	0	0	0	0	43	89.5833	14	0	0	0	0	0	20	7	0	0	0	0	0	79	41	0	0	0	0	0	155	48	21	86
cgi11356:chr5:114550120-114550739	chr10	126748549	126749094	promoter-TSS (NM_001003913)	20	Mars	545	13.211	224	190	4	1.78571	134	17	88.7417	70	97.2222	59	1	1.42857	44	2	95.6522	58	47	1	1.72414	43	3	93.4783	96	84	2	2.08333	47	12	79.661	230	72	59	99
cgi2364:chr11:85048014-85048776	chr10	126763389	126764303	intron (NM_001285785, intron 8 of 15)	3063	Arhgap9	914	12.9103	384	222	20	5.20833	128	202	38.7879	104	88.1356	57	20	19.2308	128	202	38.7879	107	62	0	0	0	0	0	173	103	0	0	0	0	0	436	118	115	203
cgi13326:chr7:97128618-97129918	chr10	126817444	126817709	Intergenic	-9790	R3hdm2	265	31.6981	165	110	0	0	0	0	0	79	94.0476	48	0	0	0	0	0	33	29	0	0	0	0	0	53	33	0	0	0	0	0	175	84	33	58
cgi9600:chr3:130974624-130975039	chr10	126948745	126949177	Intergenic	-3034	Ndufa4l2	432	5.55556	30	0	0	0	0	0	0	9	37.5	0	0	0	0	0	0	7	0	0	0	0	0	0	14	0	0	0	0	0	0	121	24	28	69
cgi11025:chr5:38215114-38216046	chr10	126963278	126964002	exon (NM_183297, exon 2 of 2)	-4140	Shmt2	724	6.62983	164	78	8	4.87805	26	19	57.7778	47	97.9167	20	6	12.766	18	13	58.0645	33	15	0	0	0	0	0	84	43	2	2.38095	8	6	57.1429	171	48	35	88
cgi486:chr1:128389275-128389517	chr10	126971167	126971528	intron (NM_183297, intron 1 of 1)	267	Nxph4	361	12.7424	162	68	0	0	0	0	0	38	82.6087	22	0	0	0	0	0	37	13	0	0	0	0	0	87	33	0	0	0	0	0	200	46	43	111
cgi7985:chr2:32390553-32391453	chr10	126972067	126972275	promoter-TSS (NM_183297)	-556	Nxph4	208	25	100	32	0	0	0	0	0	36	69.2308	13	0	0	0	0	0	25	8	0	0	0	0	0	39	11	0	0	0	0	0	148	52	36	60
cgi13522:chr7:129124879-129125359	chr10	126981494	126981749	exon (NM_008512, exon 76 of 89)	-10007	Nxph4	255	12.549	147	107	19	12.9252	297	50	85.5908	30	93.75	21	18	60	293	14	95.4397	36	25	1	2.77778	4	36	10	81	61	0	0	0	0	0	149	32	36	81
cgi7016:chr18:63137410-63137918	chr10	127058705	127058958	promoter-TSS (NM_008512)	-628	Lrp1	253	3.16206	27	14	1	3.7037	2	4	33.3333	6	75	2	1	16.6667	2	4	33.3333	5	1	0	0	0	0	0	16	11	0	0	0	0	0	29	8	5	16
cgi1252:chr10:79604099-79604359	chr10	127103547	127104241	promoter-TSS (NR_045171)	-135	Nab2	694	9.2219	181	121	2	1.10497	118	6	95.1613	61	95.3125	41	0	0	0	0	0	43	31	0	0	0	0	0	77	49	2	2.5974	118	6	95.1613	187	64	45	78
cgi1297:chr10:80084722-80085855	chr10	127113919	127114465	promoter-TSS (NM_001113211)	71	Tmem194	546	13.5531	198	154	0	0	0	0	0	70	94.5946	56	0	0	0	0	0	49	40	0	0	0	0	0	79	58	0	0	0	0	0	214	74	50	90
cgi13944:chr8:37210063-37210276	chr10	127176682	127177096	intron (NM_198035, intron 1 of 1)	295	Zbtb39	414	17.3913	187	106	1	0.534759	14	182	7.14286	67	93.0556	37	1	1.49254	14	182	7.14286	46	21	0	0	0	0	0	74	48	0	0	0	0	0	192	72	46	74
cgi6799:chr18:32098654-32099030	chr10	127472335	127473366	intron (NM_001113199, intron 1 of 8)	449	Naca	1031	13.579	364	122	0	0	0	0	0	106	75.7143	30	0	0	0	0	0	89	37	0	0	0	0	0	169	55	0	0	0	0	0	464	140	116	208
cgi6307:chr17:35301437-35302348	chr10	127495763	127496925	intron (NM_019766, intron 1 of 7)	306	Ptges3	1162	16.6954	441	320	0	0	0	0	0	151	77.8351	108	0	0	0	0	0	72	49	0	0	0	0	0	218	163	0	0	0	0	0	559	194	100	265
cgi11963:chr6:39155445-39157370	chr10	127520304	127521046	intron (NM_016774, intron 1 of 9)	312	Atp5b	742	7.00809	205	189	0	0	0	0	0	50	96.1538	48	0	0	0	0	0	50	45	0	0	0	0	0	105	96	0	0	0	0	0	207	52	50	105
cgi12564:chr6:146590887-146591425	chr10	127529915	127530528	intron (NM_054078, intron 1 of 29)	383	Baz2a	613	6.85155	170	34	0	0	0	0	0	40	95.2381	9	0	0	0	0	0	38	10	0	0	0	0	0	92	15	0	0	0	0	0	175	42	40	93
cgi7782:chr2:22750929-22751536	chr10	127533818	127534541	intron (NM_054078, intron 2 of 29)	4341	Baz2a	723	16.0443	302	158	0	0	0	0	0	82	70.6897	40	0	0	0	0	0	74	37	0	0	0	0	0	146	81	0	0	0	0	0	382	116	87	179
cgi7666:chr19:58528167-58528395	chr10	127631066	127632269	promoter-TSS (NM_001285777)	-23	Gls2	1203	6.98254	209	95	0	0	0	0	0	60	71.4286	26	0	0	0	0	0	49	25	0	0	0	0	0	100	44	0	0	0	0	0	311	84	71	156
cgi12713:chr7:17529898-17530279	chr10	127648797	127649002	promoter-TSS (NM_025716)	-50	Spryd4	205	9.7561	77	1	0	0	0	0	0	19	95	1	0	0	0	0	0	17	0	0	0	0	0	0	41	0	0	0	0	0	0	78	20	17	41
cgi7799:chr2:24909901-24910225	chr10	127669127	127669491	TTS (NM_008600)	190	Timeless	364	9.34066	69	32	0	0	0	0	0	24	70.5882	11	0	0	0	0	0	15	7	0	0	0	0	0	30	14	0	0	0	0	0	92	34	22	36
cgi323:chr1:75483286-75483523	chr10	127707416	127707827	promoter-TSS (NM_019963)	-10	Stat2	411	5.3528	74	28	0	0	0	0	0	19	86.3636	6	0	0	0	0	0	16	6	0	0	0	0	0	39	16	0	0	0	0	0	94	22	22	50
cgi7879:chr2:28388957-28389246	chr10	127740190	127740511	promoter-TSS (NM_001252326)	-40	Pan2	321	3.11526	22	0	0	0	0	0	0	7	70	0	0	0	0	0	0	6	0	0	0	0	0	0	9	0	0	0	0	0	0	28	10	6	12
cgi544:chr1:136452837-136453178	chr10	127759470	127759903	5' UTR (NM_019953, exon 1 of 6)	172	Cnpy2	433	6.00462	104	32	0	0	0	0	0	21	80.7692	3	0	0	0	0	0	34	10	0	0	0	0	0	49	19	0	0	0	0	0	120	26	35	59
cgi3098:chr12:29236897-29237259	chr10	127774659	127775151	promoter-TSS (NM_026444)	17	Cs	492	18.2927	277	210	1	0.361011	3	4	42.8571	78	86.6667	61	0	0	0	0	0	63	50	1	1.5873	3	4	42.8571	136	99	0	0	0	0	0	315	90	69	156
cgi13524:chr7:129210303-129211390	chr10	127805541	127806317	5' UTR (NM_001081040, exon 1 of 5)	1164	Coq10a	776	8.24742	196	124	1	0.510204	2	3	40	60	93.75	42	1	1.66667	2	3	40	45	31	0	0	0	0	0	91	51	0	0	0	0	0	201	64	46	91
cgi4967:chr15:75724378-75724793	chr10	127813801	127814597	promoter-TSS (NM_172790)	19	Ankrd52	796	19.8492	399	303	0	0	0	0	0	130	82.2785	100	0	0	0	0	0	100	79	0	0	0	0	0	169	124	0	0	0	0	0	474	158	121	195
cgi14832:chr9:35074868-35075577	chr10	127846805	127847008	promoter-TSS (NM_027257)	-55	Nabp2	203	5.91133	45	21	0	0	0	0	0	11	91.6667	4	0	0	0	0	0	16	5	0	0	0	0	0	18	12	0	0	0	0	0	46	12	16	18
cgi12714:chr7:17532010-17532432	chr10	127848402	127848901	promoter-TSS (NM_001164237)	-20	Rnf41	499	8.01603	153	105	0	0	0	0	0	38	95	23	0	0	0	0	0	42	27	0	0	0	0	0	73	55	0	0	0	0	0	155	40	42	73
cgi1496:chr10:111409687-111410324	chr10	127895621	127896514	promoter-TSS (NM_001114097)	-224	Smarcc2	893	14.5577	349	221	0	0	0	0	0	119	91.5385	78	0	0	0	0	0	82	53	0	0	0	0	0	148	90	0	0	0	0	0	373	130	86	157
cgi10285:chr4:124377724-124378242	chr10	127896708	127896916	TTS (NR_106183)	520	Smarcc2	208	6.73077	39	37	2	5.12821	25	361	6.47668	14	100	12	2	14.2857	25	361	6.47668	11	11	0	0	0	0	0	14	14	0	0	0	0	0	39	14	11	14
cgi14370:chr8:97844401-97844657	chr10	127962117	127962856	intron (NM_011843, intron 1 of 30)	428	Esyt1	739	8.93099	193	109	0	0	0	0	0	61	92.4242	33	0	0	0	0	0	53	33	0	0	0	0	0	79	43	0	0	0	0	0	214	66	60	88
cgi3980:chr13:67033637-67034456	chr10	127984340	127985074	promoter-TSS (NM_134003)	93	Zc3h10	734	13.3515	315	159	0	0	0	0	0	83	84.6939	48	0	0	0	0	0	75	41	0	0	0	0	0	157	70	0	0	0	0	0	386	98	92	196
cgi3533:chr12:112723362-112724212	chr10	127985918	127986279	intron (NM_018860, intron 1 of 3)	125	Rpl41	361	3.87812	32	18	0	0	0	0	0	12	85.7143	6	0	0	0	0	0	7	4	0	0	0	0	0	13	8	0	0	0	0	0	36	14	8	14
cgi6010:chr17:23013611-23013830	chr10	128002340	128003508	promoter-TSS (NM_011119)	66	Pa2g4	1168	9.76027	322	140	0	0	0	0	0	90	78.9474	41	0	0	0	0	0	77	40	0	0	0	0	0	155	59	0	0	0	0	0	444	114	104	226
cgi2822:chr11:115675883-115676576	chr10	128026652	128027625	promoter-TSS (NM_010153)	-582	Erbb3	973	11.3052	362	181	2	0.552486	8	10	44.4444	96	87.2727	56	2	2.08333	8	10	44.4444	81	43	0	0	0	0	0	185	82	0	0	0	0	0	396	110	86	200
cgi15607:chrX:20497515-20498302	chr10	128063212	128063610	intron (NM_013765, intron 1 of 3)	151	Rps26	398	18.0905	209	74	0	0	0	0	0	65	90.2778	29	0	0	0	0	0	44	10	0	0	0	0	0	100	35	0	0	0	0	0	236	72	49	115
cgi6322:chr17:35653604-35654240	chr10	128082811	128083012	5' UTR (NM_011772, exon 1 of 8)	137	Ikzf4	201	17.9104	74	0	0	0	0	0	0	28	77.7778	0	0	0	0	0	0	22	0	0	0	0	0	0	24	0	0	0	0	0	0	132	36	36	60
cgi3534:chr12:112775719-112777394	chr10	128106024	128106474	TTS (NM_173733)	4725	Suox	450	6.22222	84	70	2	2.38095	5	25	16.6667	24	85.7143	20	2	8.33333	5	25	16.6667	18	14	0	0	0	0	0	42	36	0	0	0	0	0	112	28	21	63
cgi1999:chr11:59263372-59264193	chr10	128110842	128111049	promoter-TSS (NM_173733)	28	Suox	207	17.3913	88	38	0	0	0	0	0	32	88.8889	16	0	0	0	0	0	26	11	0	0	0	0	0	30	11	0	0	0	0	0	103	36	29	38
cgi6354:chr17:36973872-36974392	chr10	128141586	128142274	5' UTR (NM_183417, exon 1 of 8)	177	Cdk2	688	16.2791	299	187	0	0	0	0	0	87	77.6786	47	0	0	0	0	0	62	39	0	0	0	0	0	150	101	0	0	0	0	0	412	112	78	222
cgi365:chr1:88421403-88425154	chr10	128180842	128181211	promoter-TSS (NM_016811)	85	Dgka	369	16.8022	204	105	0	0	0	0	0	53	85.4839	30	0	0	0	0	0	53	31	0	0	0	0	0	98	44	0	0	0	0	0	232	62	64	106
cgi9166:chr3:55586723-55587301	chr10	128184840	128185741	promoter-TSS (NM_001170869)	-220	Wibg	901	9.76693	205	44	0	0	0	0	0	48	54.5455	10	0	0	0	0	0	40	10	0	0	0	0	0	117	24	0	0	0	0	0	364	88	81	195
cgi15608:chrX:20538720-20539330	chr10	128242044	128242814	promoter-TSS (NM_028873)	-303	Dnajc14	770	9.35065	180	104	0	0	0	0	0	65	90.2778	40	0	0	0	0	0	28	17	0	0	0	0	0	87	47	0	0	0	0	0	189	72	29	88
cgi4833:chr15:35085040-35085750	chr10	128328122	128328733	exon (NM_010272, exon 1 of 3)	346	Gdf11	611	17.0213	245	119	2	0.816327	4	9	30.7692	86	82.6923	42	2	2.32558	4	9	30.7692	77	38	0	0	0	0	0	82	39	0	0	0	0	0	323	104	97	122
cgi481:chr1:123464170-123464658	chr10	128346938	128347405	intron (NM_007653, intron 1 of 7)	250	Cd63	467	26.1242	280	94	1	0.357143	11	200	5.21327	101	82.7869	33	1	0.990099	11	200	5.21327	67	28	0	0	0	0	0	112	33	0	0	0	0	0	329	122	80	127
cgi8520:chr2:128718026-128718310	chr10	128360161	128360602	intron (NM_015740, intron 1 of 3)	198	Bloc1s1	441	12.6984	148	45	0	0	0	0	0	36	64.2857	10	0	0	0	0	0	38	11	0	0	0	0	0	74	24	0	0	0	0	0	250	56	61	133
cgi13914:chr8:28238855-28239222	chr10	128370672	128371267	5' UTR (NM_008398, exon 1 of 25)	101	Itga7	595	9.7479	259	140	0	0	0	0	0	54	93.1034	28	0	0	0	0	0	63	31	0	0	0	0	0	142	81	0	0	0	0	0	265	58	64	143
cgi6323:chr17:35804321-35804892	chr10	129881852	129882064	Intergenic	10992	Vmn2r86	212	8.49057	57	15	4	7.01754	22	10	68.75	14	77.7778	6	4	28.5714	22	10	68.75	15	3	0	0	0	0	0	28	6	0	0	0	0	0	69	18	18	33
cgi12715:chr7:17607756-17607995	chr10	129907414	129907694	Intergenic	-14604	Vmn2r86	280	14.2857	123	44	7	5.69106	15	30	33.3333	38	95	18	7	18.4211	15	30	33.3333	34	11	0	0	0	0	0	51	15	0	0	0	0	0	134	40	38	56
cgi10286:chr4:124386232-124386487	chr11	3093001	3093702	intron (NM_030207, intron 1 of 32)	114	Sfi1	701	5.99144	173	171	43	24.8555	10617	3991	72.6794	42	100	41	40	95.2381	10538	3483	75.1587	49	48	1	2.04082	57	82	41.0072	82	82	2	2.43902	22	426	4.91071	173	42	49	82
cgi12167:chr6:82982761-82983551	chr11	3102286	3103196	promoter-TSS (NM_001166549)	155	Eif4enif1	910	23.7363	590	340	5	0.847458	203	305	39.9606	207	95.8333	123	2	0.966184	31	291	9.62733	133	76	0	0	0	0	0	250	141	3	1.2	172	14	92.4731	604	216	137	251
cgi397:chr1:92949206-92949779	chr11	3165993	3166689	promoter-TSS (NM_007879)	48	Drg1	696	10.3448	185	108	0	0	0	0	0	61	84.7222	41	0	0	0	0	0	47	24	0	0	0	0	0	77	43	0	0	0	0	0	244	72	64	108
cgi622:chr1:157659564-157660287	chr11	3189169	3191064	promoter-TSS (NM_001253691)	-343	Patz1	1895	7.4934	347	209	2	0.576369	21	171	10.9375	111	78.169	78	1	0.900901	11	157	6.54762	62	37	0	0	0	0	0	174	94	1	0.574713	10	14	41.6667	435	142	81	212
cgi10287:chr4:124391898-124392603	chr11	3231820	3232499	exon (NM_178149, exon 3 of 6)	1426	Pik3ip1	679	6.77467	143	131	1	0.699301	2	6	25	46	100	41	1	2.17391	2	6	25	37	34	0	0	0	0	0	60	56	0	0	0	0	0	143	46	37	60
cgi13525:chr7:129245113-129245470	chr11	3308806	3309342	5' UTR (NM_010718, exon 1 of 16)	167	Limk2	536	14.9254	261	153	0	0	0	0	0	75	93.75	48	0	0	0	0	0	76	44	0	0	0	0	0	110	61	0	0	0	0	0	286	80	80	126
cgi11064:chr5:53060653-53061051	chr11	3352183	3352686	promoter-TSS (NR_028317)	-5	8430429K09Rik	503	9.14513	124	83	0	0	0	0	0	45	97.8261	33	0	0	0	0	0	33	23	0	0	0	0	0	46	27	0	0	0	0	0	130	46	35	49
cgi2319:chr11:80241971-80242784	chr11	3417029	3417264	TTS (NM_013870)	2442	Selm	235	14.4681	119	64	10	8.40336	29	14	67.4419	30	88.2353	14	10	33.3333	29	14	67.4419	30	15	0	0	0	0	0	59	35	0	0	0	0	0	124	34	31	59
cgi11170:chr5:82223503-82224005	chr11	3435670	3435987	intron (NM_001284429, intron 2 of 21)	3466	Smtn	317	13.2492	182	129	1	0.549451	5	33	13.1579	41	97.619	29	1	2.43902	5	33	13.1579	50	38	0	0	0	0	0	91	62	0	0	0	0	0	189	42	52	95
cgi13526:chr7:129276099-129276787	chr11	3528955	3529567	Intergenic	18275	Tug1	612	10.4575	269	104	2	0.743494	6	7	46.1538	60	93.75	26	2	3.33333	6	7	46.1538	78	26	0	0	0	0	0	131	52	0	0	0	0	0	295	64	85	146
cgi14639:chr8:126755077-126756386	chr11	3548600	3549554	promoter-TSS (NM_001159288)	-266	Tug1	954	16.9811	422	307	0	0	0	0	0	149	91.9753	112	0	0	0	0	0	91	61	0	0	0	0	0	182	134	0	0	0	0	0	452	162	96	194
cgi3956:chr13:63916418-63916977	chr11	3661712	3662354	intron (NM_152818, intron 2 of 13)	101873	Osbp2	642	18.3801	255	169	5	1.96078	230	159	59.126	100	84.7458	65	2	2	21	144	12.7273	66	46	0	0	0	0	0	89	58	3	3.37079	209	15	93.3036	292	118	73	101
cgi11260:chr5:106128741-106129829	chr11	3674668	3675011	intron (NM_152818, intron 2 of 13)	89066	Osbp2	343	22.7405	234	149	2	0.854701	4	7	36.3636	76	97.4359	54	2	2.63158	4	7	36.3636	62	39	0	0	0	0	0	96	56	0	0	0	0	0	236	78	62	96
cgi9203:chr3:66784767-66785535	chr11	3763610	3763860	exon (NM_152818, exon 1 of 14)	171	Osbp2	250	22.4	111	52	0	0	0	0	0	30	53.5714	13	0	0	0	0	0	37	17	0	0	0	0	0	44	22	0	0	0	0	0	170	56	57	57
cgi6666:chr17:86565780-86566179	chr11	3794621	3795480	promoter-TSS (NM_026150)	78	4921536K21Rik	859	4.42375	138	51	1	0.724638	3	5	37.5	29	76.3158	11	1	3.44828	3	5	37.5	37	14	0	0	0	0	0	72	26	0	0	0	0	0	181	38	45	98
cgi3731:chr13:31902885-31903869	chr11	3813421	3813973	5' UTR (NM_153142, exon 1 of 2)	970	Slc35e4	552	18.4783	273	167	0	0	0	0	0	87	85.2941	53	0	0	0	0	0	80	45	0	0	0	0	0	106	69	0	0	0	0	0	324	102	93	129
cgi12288:chr6:91066397-91067004	chr11	3897989	3898822	exon (NM_016922, exon 4 of 4)	8470	Gal3st1	833	5.52221	150	42	6	4	16	19	45.7143	44	95.6522	12	6	13.6364	16	19	45.7143	39	11	0	0	0	0	0	67	19	0	0	0	0	0	158	46	40	72
cgi5402:chr15:102300744-102301675	chr11	3996558	3996908	TTS (NM_144520)	-1299	Mtfp1	350	19.4286	169	95	1	0.591716	3	13	18.75	55	80.8824	37	1	1.81818	3	13	18.75	29	17	0	0	0	0	0	85	41	0	0	0	0	0	210	68	38	104
cgi528:chr1:135260006-135260889	chr11	4018468	4018845	promoter-TSS (NM_144520)	75	Sec14l2	377	4.24403	40	21	0	0	0	0	0	13	81.25	4	0	0	0	0	0	7	4	0	0	0	0	0	20	13	0	0	0	0	0	44	16	7	21
cgi7017:chr18:63545902-63546947	chr11	4035227	4035536	exon (NM_027859, exon 1 of 9)	219	Rnf215	309	16.8285	131	81	0	0	0	0	0	39	75	28	0	0	0	0	0	40	18	0	0	0	0	0	52	35	0	0	0	0	0	160	52	45	63
cgi7783:chr2:22895015-22895699	chr11	4060223	4060620	promoter-TSS (NM_026175)	65	Sf3a1	397	14.6096	130	67	0	0	0	0	0	41	70.6897	18	0	0	0	0	0	29	17	0	0	0	0	0	60	32	0	0	0	0	0	179	58	40	81
cgi7499:chr19:41337680-41338794	chr11	4086646	4087206	promoter-TSS (NM_134023)	90	Tbc1d10a	560	14.2857	168	23	0	0	0	0	0	58	72.5	5	0	0	0	0	0	50	7	0	0	0	0	0	60	11	0	0	0	0	0	212	80	57	75
cgi12048:chr6:51473921-51474166	chr11	4118127	4118617	exon (NM_028022, exon 1 of 9)	118	Gatsl3	490	15.5102	286	209	5	1.74825	18	135	11.7647	73	96.0526	54	4	5.47945	16	132	10.8108	76	55	0	0	0	0	0	137	100	1	0.729927	2	3	40	289	76	76	137
cgi14086:chr8:73034048-73034718	chr11	4166616	4167109	promoter-TSS (NM_001039537)	64	Lif	493	14.1988	205	113	0	0	0	0	0	65	92.8571	36	0	0	0	0	0	56	32	0	0	0	0	0	84	45	0	0	0	0	0	228	70	59	99
cgi2663:chr11:102260884-102261334	chr11	4494216	4494955	intron (NM_028860, intron 1 of 17)	232	Mtmr3	739	19.4858	360	170	1	0.277778	17	188	8.29268	126	87.5	65	1	0.793651	17	188	8.29268	92	50	0	0	0	0	0	142	55	0	0	0	0	0	426	144	108	174
cgi3348:chr12:85441816-85442362	chr11	4537625	4537922	promoter-TSS (NM_029291)	-22	Ascc2	297	12.1212	122	67	0	0	0	0	0	31	86.1111	14	0	0	0	0	0	36	22	0	0	0	0	0	55	31	0	0	0	0	0	136	36	38	62
cgi14197:chr8:80073233-80073458	chr11	4645942	4646990	intron (NM_138948, intron 1 of 4)	315	Cabp7	1048	19.8473	561	300	9	1.60428	167	319	34.3621	193	92.7885	107	7	3.62694	37	309	10.6936	137	75	1	0.729927	128	5	96.2406	231	118	1	0.4329	2	5	28.5714	611	208	148	255
cgi3483:chr12:109544472-109544951	chr11	4748800	4749790	5' UTR (NM_010898, exon 1 of 16)	252	Nf2	990	17.7778	522	287	0	0	0	0	0	151	85.7955	88	0	0	0	0	0	121	73	0	0	0	0	0	250	126	0	0	0	0	0	602	176	137	289
cgi6612:chr17:79419659-79420578	chr11	4795286	4795836	intron (NM_172438, intron 1 of 19)	215	Thoc5	550	11.6364	224	80	0	0	0	0	0	49	76.5625	17	0	0	0	0	0	56	17	0	0	0	0	0	119	46	0	0	0	0	0	265	64	64	137
cgi1917:chr11:51817639-51817948	chr11	4847000	4848244	promoter-TSS (NM_001243043)	98	Ap1b1	1244	10.2894	373	208	0	0	0	0	0	114	89.0625	55	0	0	0	0	0	101	53	0	0	0	0	0	158	100	0	0	0	0	0	393	128	105	160
cgi7414:chr19:25580094-25581460	chr11	4886844	4887277	intron (NM_001243044, intron 1 of 21)	234	Ap1b1	433	18.0139	201	89	0	0	0	0	0	57	73.0769	28	0	0	0	0	0	43	22	0	0	0	0	0	101	39	0	0	0	0	0	244	78	53	113
cgi13179:chr7:70356934-70357536	chr11	4957949	4958538	5' UTR (NM_145216, exon 1 of 3)	113	Rasl10a	589	21.0526	351	221	7	1.9943	21	26	44.6809	117	94.3548	73	5	4.2735	13	20	39.3939	87	56	1	1.14943	4	3	57.1429	147	92	1	0.680272	4	3	57.1429	364	124	92	148
cgi13239:chr7:86027383-86027611	chr11	4961395	4962329	intron (NM_144560, intron 6 of 6)	3468	Gas2l1	934	11.1349	368	134	27	7.33696	1287	606	67.9873	98	94.2308	44	27	27.551	1287	606	67.9873	90	37	0	0	0	0	0	180	53	0	0	0	0	0	400	104	100	196
cgi11656:chr5:137943474-137944242	chr11	4963956	4964261	exon (NM_001190406, exon 2 of 5)	1221	Gas2l1	305	9.83607	151	92	13	8.60927	53	29	64.6341	29	96.6667	20	13	44.8276	53	29	64.6341	44	26	0	0	0	0	0	78	46	0	0	0	0	0	152	30	44	78
cgi10810:chr5:5693745-5694312	chr11	4965022	4965400	intron (NM_144560, intron 1 of 6)	119	Gas2l1	378	18.5185	253	188	0	0	0	0	0	69	98.5714	60	0	0	0	0	0	69	51	0	0	0	0	0	115	77	0	0	0	0	0	254	70	69	115
cgi3788:chr13:43266653-43267156	chr11	4998464	4999699	promoter-TSS (NM_001283063)	9	Ewsr1	1235	16.3563	531	173	1	0.188324	2	6	25	172	85.1485	58	1	0.581395	2	6	25	102	42	0	0	0	0	0	257	73	0	0	0	0	0	626	202	122	302
cgi13527:chr7:129302843-129303306	chr11	5051988	5052562	promoter-TSS (NM_080595)	-50	Emid1	574	8.36237	123	34	0	0	0	0	0	45	93.75	12	0	0	0	0	0	31	10	0	0	0	0	0	47	12	0	0	0	0	0	128	48	33	47
cgi12271:chr6:88851953-88852754	chr11	5161166	5162090	promoter-TSS (NM_032396)	-15	Kremen1	924	17.5325	459	353	4	0.87146	28	219	11.336	155	95.679	128	3	1.93548	26	216	10.7438	105	82	0	0	0	0	0	199	143	1	0.502513	2	3	40	472	162	108	202
cgi2062:chr11:62692833-62693190	chr11	5343964	5345418	5' UTR (NM_001080924, exon 1 of 9)	159	Znrf3	1454	17.1939	623	361	3	0.481541	8	10	44.4444	222	88.8	140	3	1.35135	8	10	44.4444	135	81	0	0	0	0	0	266	140	0	0	0	0	0	671	250	145	276
cgi5926:chr17:6466076-6466287	chr11	5420602	5421785	exon (NM_013842, exon 1 of 5)	550	Xbp1	1183	11.8343	380	180	0	0	0	0	0	111	79.2857	47	0	0	0	0	0	98	53	0	0	0	0	0	171	80	0	0	0	0	0	471	140	115	216
cgi12601:chr7:4610039-4611059	chr11	5441747	5442352	exon (NM_134033, exon 1 of 5)	170	Ccdc117	605	17.1901	309	168	1	0.323625	2	6	25	99	95.1923	56	0	0	0	0	0	74	41	0	0	0	0	0	136	71	1	0.735294	2	6	25	317	104	76	137
cgi1308:chr10:80269775-80270395	chr11	5607311	5607802	exon (NM_026080, exon 2 of 4)	145	Mrps24	491	18.3299	258	192	1	0.387597	2	2	50	85	94.4444	59	0	0	0	0	0	59	48	0	0	0	0	0	114	85	1	0.877193	2	2	50	271	90	64	117
cgi8659:chr2:151855121-151855606	chr11	5616862	5617204	exon (NM_178623, exon 6 of 6)	-9331	Mrps24	342	4.67836	63	21	4	6.34921	17	3	85	10	62.5	4	4	40	17	3	85	17	6	0	0	0	0	0	36	11	0	0	0	0	0	81	16	22	43
cgi13080:chr7:52271139-52271833	chr11	5640732	5641335	intron (NM_001077661, intron 1 of 5)	145	Urgcp	603	14.9254	257	124	0	0	0	0	0	85	94.4444	39	0	0	0	0	0	62	29	0	0	0	0	0	110	56	0	0	0	0	0	267	90	66	111
cgi10288:chr4:124428560-124429324	chr11	5662032	5662463	promoter-TSS (NR_015577)	95	2210015D19Rik	431	3.7123	41	15	0	0	0	0	0	16	100	5	0	0	0	0	0	14	5	0	0	0	0	0	11	5	0	0	0	0	0	41	16	14	11
cgi12323:chr6:99828142-99828428	chr11	5688223	5688830	promoter-TSS (NM_001146308)	41	Dbnl	607	11.2026	208	163	0	0	0	0	0	65	95.5882	55	0	0	0	0	0	51	39	0	0	0	0	0	92	69	0	0	0	0	0	211	68	51	92
cgi2211:chr11:74651151-74652254	chr11	5737359	5738082	exon (NM_017401, exon 1 of 11)	298	Polm	723	7.19225	161	107	4	2.48447	10	21	32.2581	46	88.4615	28	4	8.69565	10	21	32.2581	40	24	0	0	0	0	0	75	55	0	0	0	0	0	185	52	49	84
cgi5033:chr15:77136662-77137679	chr11	5761777	5762360	5' UTR (NM_009636, exon 1 of 21)	200	Aebp1	583	13.3791	238	95	1	0.420168	2	3	40	64	82.0513	33	1	1.5625	2	3	40	60	23	0	0	0	0	0	114	39	0	0	0	0	0	292	78	72	142
cgi13528:chr7:129432376-129433394	chr11	5778007	5778496	promoter-TSS (NM_008894)	7	Pold2	489	3.27198	54	22	0	0	0	0	0	15	93.75	7	0	0	0	0	0	14	5	0	0	0	0	0	25	10	0	0	0	0	0	55	16	14	25
cgi13672:chr7:146100954-146101670	chr11	5855549	5856096	promoter-TSS (NM_019661)	62	Ykt6	547	19.7441	297	181	0	0	0	0	0	101	93.5185	62	0	0	0	0	0	72	48	0	0	0	0	0	124	71	0	0	0	0	0	306	108	73	125
cgi12245:chr6:86992257-86993081	chr11	5965000	5966088	5' UTR (NM_007595, exon 1 of 21)	207	Camk2b	1088	15.0735	405	181	1	0.246914	2	3	40	157	95.7317	84	1	0.636943	2	3	40	96	42	0	0	0	0	0	152	55	0	0	0	0	0	429	164	102	163
cgi1675:chr11:4957949-4958538	chr11	6099829	6100404	exon (NM_173748, exon 1 of 6)	337	Nudcd3	575	8.34783	196	119	0	0	0	0	0	43	89.5833	17	0	0	0	0	0	58	41	0	0	0	0	0	95	61	0	0	0	0	0	219	48	63	108
cgi13788:chr8:3621240-3621646	chr11	6167411	6167899	promoter-TSS (NM_026538)	77	Ddx56	488	6.14754	122	44	0	0	0	0	0	28	93.3333	10	0	0	0	0	0	33	15	0	0	0	0	0	61	19	0	0	0	0	0	128	30	35	63
cgi8286:chr2:91898624-91898891	chr11	6174195	6174453	intron (NM_134020, intron 2 of 4)	516	Tmed4	258	11.6279	82	9	1	1.21951	4	0	100	20	66.6667	4	1	5	4	0	100	17	2	0	0	0	0	0	45	3	0	0	0	0	0	117	30	27	60
cgi10289:chr4:124479363-124479969	chr11	6174677	6175012	promoter-TSS (NM_134020)	-5	Tmed4	335	4.1791	40	31	0	0	0	0	0	14	100	10	0	0	0	0	0	8	7	0	0	0	0	0	18	14	0	0	0	0	0	40	14	8	18
cgi11252:chr5:104182690-104183601	chr11	6191324	6192278	promoter-TSS (NM_001252288)	201	Ogdh	954	12.369	340	185	2	0.588235	8	8	50	115	97.4576	60	0	0	0	0	0	83	50	0	0	0	0	0	142	75	2	1.40845	8	8	50	346	118	84	144
cgi1029:chr10:45205488-45206674	chr11	6289598	6289973	intron (NM_028601, intron 1 of 19)	419	Zmiz2	375	1.06667	6	5	0	0	0	0	0	4	100	3	0	0	0	0	0	2	2	0	0	0	0	0	0	0	0	0	0	0	0	6	4	2	0
cgi2664:chr11:102268572-102269170	chr11	6315429	6316454	promoter-TSS (NM_008907)	69	Ppia	1025	13.2683	387	233	2	0.516796	18	260	6.47482	119	87.5	69	2	1.68067	18	260	6.47482	88	58	0	0	0	0	0	180	106	0	0	0	0	0	437	136	100	201
cgi2469:chr11:95446555-95446801	chr11	6344025	6344765	promoter-TSS (NM_029938)	51	H2afv	740	16.7568	314	175	0	0	0	0	0	109	87.9032	55	0	0	0	0	0	81	48	0	0	0	0	0	124	72	0	0	0	0	0	336	124	85	127
cgi11171:chr5:84845189-84845527	chr11	6374942	6375780	exon (NM_011221, exon 1 of 1)	718	Purb	838	5.01193	86	71	0	0	0	0	0	41	97.619	28	0	0	0	0	0	19	18	0	0	0	0	0	26	25	0	0	0	0	0	87	42	19	26
cgi2665:chr11:102269661-102269887	chr11	6428552	6428935	promoter-TSS (NR_045893)	19	Gm11974	383	2.08877	18	18	0	0	0	0	0	7	87.5	7	0	0	0	0	0	4	4	0	0	0	0	0	7	7	0	0	0	0	0	19	8	4	7
cgi7018:chr18:63851440-63852382	chr11	6447038	6447255	intron (NM_001190343, intron 1 of 8)	257	Ccm2	217	18.4332	109	69	1	0.917431	8	143	5.29801	30	75	17	1	3.33333	8	143	5.29801	34	22	0	0	0	0	0	45	30	0	0	0	0	0	122	40	34	48
cgi9890:chr4:46208716-46209271	chr11	6505467	6505771	exon (NM_001081652, exon 1 of 8)	438	Nacad	304	0.657895	0	0	0	0	0	0	0	0	0	0	0	0	0	0	0	0	0	0	0	0	0	0	0	0	0	0	0	0	0	2	2	0	0
cgi13877:chr8:23915941-23916206	chr11	6525744	6526397	promoter-TSS (NM_001130457)	-1	Tbrg4	653	13.4763	242	171	1	0.413223	2	3	40	82	93.1818	69	0	0	0	0	0	62	42	1	1.6129	2	3	40	98	60	0	0	0	0	0	255	88	63	104
cgi4183:chr13:114083321-114083782	chr11	6963699	6964253	exon (NM_009622, exon 1 of 20)	484	Adcy1	554	6.85921	97	58	0	0	0	0	0	32	84.2105	15	0	0	0	0	0	31	19	0	0	0	0	0	34	24	0	0	0	0	0	112	38	36	38
cgi13713:chr7:148445610-148445875	chr11	7113338	7114113	exon (NM_008343, exon 1 of 5)	200	Igfbp3	775	21.6774	372	247	4	1.07527	13	19	40.625	157	93.4524	113	4	2.54777	13	19	40.625	88	55	0	0	0	0	0	127	79	0	0	0	0	0	388	168	90	130
cgi13529:chr7:130113132-130114319	chr11	8524304	8524842	intron (NM_001083587, intron 1 of 30)	39965	Tns3	538	11.8959	176	106	8	4.54545	248	1573	13.6189	60	93.75	35	8	13.3333	248	1573	13.6189	47	29	0	0	0	0	0	69	42	0	0	0	0	0	182	64	48	70
cgi3285:chr12:77504450-77507152	chr11	8564113	8564652	intron (NM_001083587, intron 1 of 30)	155	Tns3	539	18.9239	280	129	1	0.357143	3	16	15.7895	88	86.2745	47	1	1.13636	3	16	15.7895	74	31	0	0	0	0	0	118	51	0	0	0	0	0	337	102	88	147
cgi14833:chr9:35089144-35089350	chr11	8910918	8911326	promoter-TSS (NM_008316)	18	Hus1	408	5.88235	74	57	0	0	0	0	0	22	91.6667	13	0	0	0	0	0	19	13	0	0	0	0	0	33	31	0	0	0	0	0	76	24	19	33
cgi2969:chr11:121691490-121691895	chr11	11013912	11014585	5' UTR (NM_177033, exon 1 of 4)	230	Vwc2	673	6.83507	160	73	1	0.625	3	12	20	40	86.9565	20	1	2.5	3	12	20	46	24	0	0	0	0	0	74	29	0	0	0	0	0	185	46	51	88
cgi3978:chr13:66908452-66909084	chr11	11015682	11016520	exon (NM_177033, exon 2 of 4)	2082	Vwc2	838	20.2864	440	203	7	1.59091	16	43	27.1186	144	84.7059	61	3	2.08333	8	32	20	114	55	2	1.75439	4	6	40	182	87	2	1.0989	4	5	44.4444	547	170	141	236
cgi13789:chr8:3630824-3631224	chr11	11361983	11362329	exon (NM_015785, exon 1 of 8)	266	Zpbp	346	8.67052	65	50	0	0	0	0	0	28	93.3333	22	0	0	0	0	0	13	9	0	0	0	0	0	24	19	0	0	0	0	0	67	30	13	24
cgi11964:chr6:39206728-39207002	chr11	11585308	11586484	promoter-TSS (NM_009578)	-320	Ikzf1	1176	17.6871	511	314	12	2.34834	365	1286	22.1078	200	96.1538	127	11	5.5	149	1280	10.4269	114	68	0	0	0	0	0	197	119	1	0.507614	216	6	97.2973	548	208	118	222
cgi9370:chr3:95032542-95032963	chr11	11708714	11709134	promoter-TSS (NM_021891)	41	Fignl1	420	15.7143	83	0	0	0	0	0	0	33	50	0	0	0	0	0	0	16	0	0	0	0	0	0	34	0	0	0	0	0	0	153	66	30	57
cgi11090:chr5:65498593-65499361	chr11	11925558	11926335	intron (NM_010345, intron 1 of 16)	2027	Grb10	777	11.583	251	137	46	18.3267	853	164	83.8741	88	97.7778	52	45	51.1364	850	162	83.9921	58	36	0	0	0	0	0	105	49	1	0.952381	3	2	60	259	90	59	110
cgi4707:chr14:105575888-105576738	chr11	11936493	11938111	5' UTR (NM_010345, exon 1 of 17)	121	Grb10	1618	16.1928	592	259	6	1.01351	124	266	31.7949	218	83.2061	89	5	2.29358	31	259	10.6897	122	54	0	0	0	0	0	252	116	1	0.396825	93	7	93	724	262	150	312
cgi12426:chr6:120480895-120481571	chr11	12364572	12364927	5' UTR (NM_172496, exon 1 of 15)	213	Cobl	355	24.7887	219	152	2	0.913242	10	47	17.5439	84	95.4545	52	1	1.19048	6	45	11.7647	45	34	0	0	0	0	0	90	66	1	1.11111	4	2	66.6667	227	88	45	94
cgi9449:chr3:100913576-100914648	chr11	16157543	16157945	promoter-TSS (NM_145967)	17	Vstm2a	402	12.4378	75	0	0	0	0	0	0	24	48	0	0	0	0	0	0	21	0	0	0	0	0	0	30	0	0	0	0	0	0	133	50	31	52
cgi6393:chr17:46297736-46298015	chr11	16407847	16408366	exon (NM_011343, exon 1 of 4)	380	Sec61g	519	15.4143	211	155	0	0	0	0	0	62	77.5	46	0	0	0	0	0	44	32	0	0	0	0	0	105	77	0	0	0	0	0	302	80	57	165
cgi14642:chr8:127186705-127187530	chr11	16652218	16653083	intron (NM_007912, intron 1 of 15)	445	Egfr	865	12.948	374	246	0	0	0	0	0	103	91.9643	65	0	0	0	0	0	105	70	0	0	0	0	0	166	111	0	0	0	0	0	402	112	110	180
cgi15243:chr9:94437508-94439489	chr11	17059074	17059986	5' UTR (NM_024459, exon 1 of 6)	229	Ppp3r1	912	19.5175	470	281	1	0.212766	2	5	28.5714	162	91.0112	94	1	0.617284	2	5	28.5714	104	73	0	0	0	0	0	204	114	0	0	0	0	0	498	178	111	209
cgi11796:chr5:148001392-148001845	chr11	17111330	17111729	promoter-TSS (NM_178909)	62	Pno1	399	7.01754	69	46	0	0	0	0	0	27	96.4286	17	0	0	0	0	0	22	16	0	0	0	0	0	20	13	0	0	0	0	0	72	28	22	22
cgi10291:chr4:124538912-124539689	chr11	17157531	17157811	promoter-TSS (NM_020558)	50	C1d	280	12.8571	98	71	1	1.02041	2	2	50	36	100	26	0	0	0	0	0	22	16	0	0	0	0	0	40	29	1	2.5	2	2	50	98	36	22	40
cgi2355:chr11:84339455-84339695	chr11	17853292	17853987	exon (NM_026576, exon 1 of 6)	238	Etaa1	695	10.9353	215	148	1	0.465116	2	4	33.3333	67	88.1579	52	0	0	0	0	0	77	53	0	0	0	0	0	71	43	1	1.40845	2	4	33.3333	247	76	84	87
cgi2:chr1:3660701-3661155	chr11	18771463	18771948	Intergenic	147266	Meis1	485	7.42268	92	45	10	10.8696	48	43	52.7473	32	88.8889	11	10	31.25	48	43	52.7473	21	9	0	0	0	0	0	39	25	0	0	0	0	0	101	36	23	42
cgi9006:chr3:7366451-7366795	chr11	18918888	18919292	promoter-TSS (NM_010789)	-118	Meis1	404	9.90099	118	65	0	0	0	0	0	23	57.5	18	0	0	0	0	0	30	16	0	0	0	0	0	65	31	0	0	0	0	0	183	40	43	100
cgi13291:chr7:88092182-88092830	chr11	18919695	18920075	promoter-TSS (NM_010789)	-913	Meis1	380	17.8947	196	93	0	0	0	0	0	64	94.1176	31	0	0	0	0	0	46	19	0	0	0	0	0	86	43	0	0	0	0	0	213	68	51	94
cgi10292:chr4:124558705-124559218	chr11	18920496	18920769	Intergenic	-1661	Meis1	273	5.86081	71	38	0	0	0	0	0	16	100	8	0	0	0	0	0	16	9	0	0	0	0	0	39	21	0	0	0	0	0	71	16	16	39
cgi1579:chr10:126632438-126632773	chr11	18927301	18927614	Intergenic	-8486	Meis1	313	15.9744	140	54	3	2.14286	17	76	18.2796	45	90	20	3	6.66667	17	76	18.2796	38	12	0	0	0	0	0	57	22	0	0	0	0	0	166	50	46	70
cgi13193:chr7:72515287-72516148	chr11	19819959	19820597	Intergenic	-4167	Spred2	638	13.7931	267	177	2	0.749064	5	6	45.4545	83	94.3182	47	2	2.40964	5	6	45.4545	78	51	0	0	0	0	0	106	79	0	0	0	0	0	291	88	82	121
cgi5591:chr16:19761147-19761464	chr11	19824383	19825905	intron (NM_033523, intron 1 of 5)	699	Spred2	1522	11.6951	536	273	3	0.559701	205	189	52.0305	143	80.3371	71	2	1.3986	17	178	8.71795	120	65	0	0	0	0	0	273	137	1	0.3663	188	11	94.4724	649	178	143	328
cgi57:chr1:19094653-19095004	chr11	19920721	19921265	exon (NM_033523, exon 6 of 6)	91961	Actr2	544	5.51471	90	68	15	16.6667	171	17	90.9574	24	80	18	15	62.5	171	17	90.9574	32	23	0	0	0	0	0	34	27	0	0	0	0	0	121	30	40	51
cgi4897:chr15:55737853-55738662	chr11	20012374	20013196	intron (NM_146243, intron 1 of 8)	169	Actr2	822	19.4647	414	205	0	0	0	0	0	132	82.5	70	0	0	0	0	0	99	49	0	0	0	0	0	183	86	0	0	0	0	0	487	160	113	214
cgi7616:chr19:47142093-47142975	chr11	20101022	20101924	promoter-TSS (NM_008996)	-132	Rab1	902	15.2993	393	114	0	0	0	0	0	99	71.7391	33	0	0	0	0	0	101	36	0	0	0	0	0	193	45	0	0	0	0	0	495	138	124	233
cgi10741:chr4:153515583-153515838	chr11	20148925	20149715	5' UTR (NM_172260, exon 1 of 7)	107	Cep68	790	11.6456	261	117	0	0	0	0	0	91	98.913	50	0	0	0	0	0	56	22	0	0	0	0	0	114	45	0	0	0	0	0	271	92	61	118
cgi10852:chr5:23293474-23293821	chr11	20232041	20233107	5' UTR (NM_018861, exon 1 of 8)	142	Slc1a4	1066	6.00375	193	91	0	0	0	0	0	63	98.4375	26	0	0	0	0	0	45	23	0	0	0	0	0	85	42	0	0	0	0	0	195	64	45	86
cgi6582:chr17:71947689-71948272	chr11	20355183	20355493	Intergenic	-87918	Sertad2	310	9.67742	102	45	0	0	0	0	0	23	76.6667	11	0	0	0	0	0	26	11	0	0	0	0	0	53	23	0	0	0	0	0	133	30	30	73
cgi4431:chr14:48092141-48092852	chr11	20442503	20443773	promoter-TSS (NM_021372)	-118	Sertad2	1270	13.3858	476	218	0	0	0	0	0	142	83.5294	61	0	0	0	0	0	112	53	0	0	0	0	0	222	104	0	0	0	0	0	575	170	130	275
cgi297:chr1:74928522-74929186	chr11	20531789	20532573	5' UTR (NM_001038625, exon 1 of 2)	201	Sertad2	784	17.602	424	201	0	0	0	0	0	120	86.9565	63	0	0	0	0	0	104	54	0	0	0	0	0	200	84	0	0	0	0	0	478	138	111	229
cgi6491:chr17:56323115-56323509	chr11	20640861	20641951	5' UTR (NM_001252503, exon 1 of 8)	145	Aftph	1090	17.6147	467	260	2	0.428266	4	10	28.5714	148	77.0833	93	0	0	0	0	0	129	74	1	0.775194	2	4	33.3333	190	93	1	0.526316	2	6	25	604	192	158	254
cgi12909:chr7:29527042-29527316	chr11	20730504	20731352	intron (NM_173752, intron 1 of 4)	183	Lgalsl	848	20.0472	442	366	0	0	0	0	0	161	94.7059	139	0	0	0	0	0	104	83	0	0	0	0	0	177	144	0	0	0	0	0	464	170	106	188
cgi3372:chr12:86621153-86621424	chr11	20991241	20991963	5' UTR (NM_023324, exon 1 of 7)	275	Peli1	722	21.8837	347	166	1	0.288184	7	76	8.43373	136	86.0759	64	1	0.735294	7	76	8.43373	85	37	0	0	0	0	0	126	65	0	0	0	0	0	399	158	104	137
cgi12344:chr6:112677259-112677530	chr11	21138588	21139666	5' UTR (NM_139061, exon 1 of 23)	235	Vps54	1078	16.6976	453	332	5	1.10375	93	378	19.7452	172	95.5556	121	4	2.32558	34	376	8.29268	118	86	1	0.847458	59	2	96.7213	163	125	0	0	0	0	0	464	180	119	165
cgi6724:chr18:9707416-9708178	chr11	21270446	21271492	promoter-TSS (NM_139297)	-87	Ugp2	1046	13.5755	376	155	1	0.265957	2	4	33.3333	108	76.0563	48	0	0	0	0	0	94	38	0	0	0	0	0	174	69	1	0.574713	2	4	33.3333	513	142	118	253
cgi4013:chr13:74345914-74346227	chr11	21471828	21472473	promoter-TSS (NM_145425)	-133	Wdpcp	645	4.03101	76	7	0	0	0	0	0	22	84.6154	4	0	0	0	0	0	19	1	0	0	0	0	0	35	2	0	0	0	0	0	99	26	21	52
cgi7745:chr2:13995494-13996126	chr11	21892874	21893894	Intergenic	8270	Otx1	1020	13.1373	296	128	2	0.675676	5	10	33.3333	95	70.8955	36	2	2.10526	5	10	33.3333	85	38	0	0	0	0	0	116	54	0	0	0	0	0	418	134	112	172
cgi8035:chr2:35437039-35438564	chr11	21896659	21897046	exon (NM_011023, exon 5 of 5)	4801	Otx1	387	14.9871	123	18	2	1.62602	4	6	40	40	68.9655	3	2	5	4	6	40	42	5	0	0	0	0	0	41	10	0	0	0	0	0	180	58	57	65
cgi3050:chr12:20421249-20422356	chr11	21900856	21902263	promoter-TSS (NM_011023)	94	Otx1	1407	15.0675	702	322	24	3.4188	413	1498	21.6117	184	86.7925	87	24	13.0435	413	1498	21.6117	142	66	0	0	0	0	0	376	169	0	0	0	0	0	797	212	158	427
cgi10295:chr4:124571801-124572326	chr11	21903784	21904054	Intergenic	-2265	Otx1	270	6.66667	78	28	7	8.97436	33	16	67.3469	18	100	5	5	27.7778	25	10	71.4286	19	7	1	5.26316	4	3	57.1429	41	16	1	2.43902	4	3	57.1429	78	18	19	41
cgi866:chr10:6605534-6606271	chr11	22186520	22187127	promoter-TSS (NM_153078)	-26	Ehbp1	607	7.90774	111	68	0	0	0	0	0	30	62.5	15	0	0	0	0	0	31	16	0	0	0	0	0	50	37	0	0	0	0	0	191	48	50	93
cgi12854:chr7:28114408-28114711	chr11	22412240	22412876	exon (NM_153596, exon 1 of 4)	272	Tmem17	636	15.0943	261	190	1	0.383142	2	2	50	91	94.7917	70	1	1.0989	2	2	50	72	47	0	0	0	0	0	98	73	0	0	0	0	0	266	96	72	98
cgi13402:chr7:108653097-108653325	chr11	22758861	22759999	intron (NM_001169114, intron 1 of 1)	305	B3gnt2	1138	13.0053	414	202	0	0	0	0	0	139	93.9189	77	0	0	0	0	0	92	50	0	0	0	0	0	183	75	0	0	0	0	0	438	148	96	194
cgi1353:chr10:80826740-80827697	chr11	22760386	22760709	promoter-TSS (NM_001169114)	-212	B3gnt2	323	4.95356	80	48	2	2.5	4	9	30.7692	15	93.75	8	2	13.3333	4	9	30.7692	13	9	0	0	0	0	0	52	31	0	0	0	0	0	83	16	15	52
cgi13740:chr7:149557947-149558353	chr11	22871975	22872993	5' UTR (NM_011663, exon 1 of 1)	479	Zrsr1	1018	10.4126	350	154	33	9.42857	144	99	59.2593	99	93.3962	42	33	33.3333	144	99	59.2593	143	66	0	0	0	0	0	108	46	0	0	0	0	0	380	106	154	120
cgi8452:chr2:120965470-120966444	chr11	22881957	22882373	exon (NM_144514, exon 1 of 3)	119	Commd1	416	9.61538	89	37	1	1.1236	2	3	40	26	65	11	1	3.84615	2	3	40	22	9	0	0	0	0	0	41	17	0	0	0	0	0	148	40	42	66
cgi6365:chr17:41016962-41017232	chr11	22890521	22891100	exon (NM_009837, exon 1 of 14)	218	Cct4	579	13.1261	178	84	0	0	0	0	0	59	77.6316	32	0	0	0	0	0	48	23	0	0	0	0	0	71	29	0	0	0	0	0	220	76	61	83
cgi6446:chr17:48111133-48111386	chr11	22908254	22908693	Intergenic	-4913	Fam161a	439	5.01139	67	27	0	0	0	0	0	17	77.2727	7	0	0	0	0	0	11	7	0	0	0	0	0	39	13	0	0	0	0	0	82	22	15	45
cgi12427:chr6:120615397-120617378	chr11	22967722	22968189	Intergenic	54569	Fam161a	467	4.71092	57	32	0	0	0	0	0	21	95.4545	12	0	0	0	0	0	18	9	0	0	0	0	0	18	11	0	0	0	0	0	58	22	18	18
cgi4014:chr13:74397389-74397686	chr11	23155141	23156357	promoter-TSS (NM_134014)	-292	Xpo1	1216	8.55263	312	139	0	0	0	0	0	88	84.6154	44	0	0	0	0	0	80	39	0	0	0	0	0	144	56	0	0	0	0	0	374	104	91	179
cgi15244:chr9:95305635-95308180	chr11	23205845	23207266	promoter-TSS (NM_001190401)	-339	Usp34	1421	12.5264	451	251	1	0.221729	5	23	17.8571	162	91.0112	95	1	0.617284	5	23	17.8571	92	46	0	0	0	0	0	197	110	0	0	0	0	0	472	178	96	198
cgi3536:chr12:112908749-112910720	chr11	23397516	23397931	intron (NM_172391, intron 1 of 8)	222	Ahsa2	415	23.6145	261	86	0	0	0	0	0	84	85.7143	25	0	0	0	0	0	68	19	0	0	0	0	0	109	42	0	0	0	0	0	296	98	75	123
cgi9711:chr4:9595759-9596563	chr11	23398118	23398359	promoter-TSS (NM_172391)	-293	Ahsa2	241	7.46888	11	0	0	0	0	0	0	5	27.7778	0	0	0	0	0	0	3	0	0	0	0	0	0	3	0	0	0	0	0	0	67	18	13	36
cgi12596:chr7:4088448-4089211	chr11	23533136	23533766	intron (NM_027860, intron 1 of 21)	180	0610010F05Rik	630	23.1746	365	237	0	0	0	0	0	139	95.2055	96	0	0	0	0	0	98	62	0	0	0	0	0	128	79	0	0	0	0	0	376	146	99	131
cgi15791:chrX:96085744-96086399	chr11	23565438	23566438	promoter-TSS (NM_023651)	-3	Pex13	1000	5	160	92	0	0	0	0	0	45	90	27	0	0	0	0	0	42	28	0	0	0	0	0	73	37	0	0	0	0	0	176	50	45	81
cgi1627:chr10:128106024-128106474	chr11	23670521	23671541	promoter-TSS (NM_009044)	-61	Rel	1020	18.0392	524	311	0	0	0	0	0	165	89.6739	110	0	0	0	0	0	134	73	0	0	0	0	0	225	128	0	0	0	0	0	571	184	147	240
cgi68:chr1:22812522-22813203	chr11	23794647	23795356	intron (NM_172555, intron 1 of 21)	268	Papolg	709	9.87306	208	62	0	0	0	0	0	53	75.7143	19	0	0	0	0	0	50	14	0	0	0	0	0	105	29	0	0	0	0	0	268	70	67	131
cgi5471:chr16:5132364-5132818	chr11	23976384	23977912	promoter-TSS (NM_001242934)	-908	Bcl11a	1528	9.1623	494	210	1	0.202429	4	17	19.0476	113	80.7143	55	1	0.884956	4	17	19.0476	114	49	0	0	0	0	0	267	106	0	0	0	0	0	638	140	149	349
cgi6791:chr18:25912794-25914041	chr11	23979024	23979963	intron (NM_016707, intron 1 of 4)	-1201	Bcl11a	939	7.02875	177	14	0	0	0	0	0	50	75.7576	3	0	0	0	0	0	55	5	0	0	0	0	0	72	6	0	0	0	0	0	237	66	68	103
cgi8416:chr2:119096678-119096969	chr11	23981329	23982155	intron (NM_001159290, intron 1 of 4)	1047	Bcl11a	826	13.3172	314	102	8	2.54777	27	48	36	72	65.4545	22	8	11.1111	27	48	36	84	29	0	0	0	0	0	158	51	0	0	0	0	0	471	110	114	247
cgi6583:chr17:71965393-71966338	chr11	24064175	24064882	exon (NM_001242934, exon 4 of 4)	83834	Bcl11a	707	8.48656	194	78	16	8.24742	89	32	73.5537	46	76.6667	16	16	34.7826	89	32	73.5537	49	23	0	0	0	0	0	99	39	0	0	0	0	0	254	60	62	132
cgi9288:chr3:88357307-88357598	chr11	26110159	26110727	intron (NR_027973, intron 1 of 5)	133	5730522E02Rik	568	20.7746	141	40	4	2.83688	39	574	6.36215	60	50.8475	18	3	5	31	456	6.3655	33	11	1	3.0303	8	118	6.34921	48	11	0	0	0	0	0	261	118	61	82
cgi11965:chr6:39327419-39327776	chr11	26287148	26287495	intron (NR_102382, intron 1 of 11)	238	Fancl	347	14.9856	143	105	0	0	0	0	0	50	96.1538	39	0	0	0	0	0	37	23	0	0	0	0	0	56	43	0	0	0	0	0	148	52	38	58
cgi2212:chr11:74709915-74711706	chr11	26493362	26493788	intron (NM_027260, intron 1 of 12)	345	Vrk2	426	6.10329	102	94	0	0	0	0	0	23	88.4615	20	0	0	0	0	0	32	30	0	0	0	0	0	47	44	0	0	0	0	0	121	26	41	54
cgi8347:chr2:105514829-105515050	chr11	28483292	28483837	5' UTR (NM_001166661, exon 1 of 4)	731	Ccdc85a	545	12.4771	160	37	1	0.625	3	4	42.8571	45	66.1765	9	1	2.22222	3	4	42.8571	36	8	0	0	0	0	0	79	20	0	0	0	0	0	225	68	56	101
cgi4570:chr14:63870392-63870603	chr11	29030676	29030955	promoter-TSS (NM_027869)	65	Pnpt1	279	19.3548	145	28	0	0	0	0	0	45	83.3333	7	0	0	0	0	0	45	9	0	0	0	0	0	55	12	0	0	0	0	0	183	54	57	72
cgi4377:chr14:33014586-33015656	chr11	29072126	29073524	promoter-TSS (NM_134034)	-82	Smek2	1398	12.3033	424	180	0	0	0	0	0	144	83.7209	62	0	0	0	0	0	82	38	0	0	0	0	0	198	80	0	0	0	0	0	539	172	106	261
cgi2121:chr11:69394910-69395197	chr11	29147061	29147529	promoter-TSS (NM_025740)	-23	Ccdc104	468	9.40171	131	93	0	0	0	0	0	39	88.6364	28	0	0	0	0	0	35	27	0	0	0	0	0	57	38	0	0	0	0	0	149	44	38	67
cgi2178:chr11:70846684-70846986	chr11	29273358	29274184	promoter-TSS (NM_176841)	-401	Ccdc88a	826	24.2131	467	288	0	0	0	0	0	177	88.5	110	0	0	0	0	0	122	83	0	0	0	0	0	168	95	0	0	0	0	0	555	200	142	213
cgi11966:chr6:39369579-39370547	chr11	29414877	29415194	promoter-TSS (NM_001163454)	-3	Prorsd1	317	8.20189	95	57	0	0	0	0	0	25	96.1538	20	0	0	0	0	0	19	12	0	0	0	0	0	51	25	0	0	0	0	0	106	26	22	58
cgi14087:chr8:73046712-73047163	chr11	29426390	29426598	promoter-TSS (NM_133767)	97	Mtif2	208	6.73077	37	30	0	0	0	0	0	13	92.8571	9	0	0	0	0	0	7	6	0	0	0	0	0	17	15	0	0	0	0	0	42	14	9	19
cgi3809:chr13:46764633-46765644	chr11	29592882	29593945	promoter-TSS (NM_194051)	-360	Rtn4	1063	16.3688	444	222	1	0.225225	7	104	6.30631	148	85.0575	71	1	0.675676	7	104	6.30631	123	56	0	0	0	0	0	173	95	0	0	0	0	0	559	174	145	240
cgi9686:chr3:157609906-157611054	chr11	29724792	29725496	exon (NM_176829, exon 1 of 1)	524	4931440F15Rik	704	2.84091	29	23	5	17.2414	21	3	87.5	6	30	5	5	83.3333	21	3	87.5	15	10	0	0	0	0	0	8	8	0	0	0	0	0	95	20	34	41
cgi14222:chr8:85966089-85966649	chr11	29924480	29924998	5' UTR (NM_146016, exon 2 of 42)	1294	Eml6	518	18.5328	312	186	8	2.5641	21	42	33.3333	89	92.7083	57	8	8.98876	21	42	33.3333	91	52	0	0	0	0	0	132	77	0	0	0	0	0	326	96	95	135
cgi15792:chrX:96133294-96133538	chr11	29925816	29926104	promoter-TSS (NM_146016)	73	Eml6	288	17.3611	160	127	0	0	0	0	0	45	90	29	0	0	0	0	0	43	34	0	0	0	0	0	72	64	0	0	0	0	0	185	50	49	86
cgi4571:chr14:63874520-63874962	chr11	30098341	30098612	promoter-TSS (NM_009260)	-220	Sptbn1	271	2.21402	7	7	3	42.8571	39	36	52	5	83.3333	5	3	60	39	36	52	2	2	0	0	0	0	0	0	0	0	0	0	0	0	8	6	2	0
cgi7702:chr2:4638509-4639366	chr11	30167516	30168545	Intergenic	-48259	Sptbn1	1029	15.5491	357	123	2	0.560224	15	177	7.8125	114	71.25	46	2	1.75439	15	177	7.8125	98	41	0	0	0	0	0	145	36	0	0	0	0	0	458	160	114	184
cgi15793:chrX:96237929-96238461	chr11	30549111	30549612	promoter-TSS (NM_029344)	34	Acyp2	501	1.99601	38	0	0	0	0	0	0	9	90	0	0	0	0	0	0	9	0	0	0	0	0	0	20	0	0	0	0	0	0	39	10	9	20
cgi10296:chr4:124613745-124614405	chr11	30654899	30655478	Intergenic	-16586	Psme4	579	8.63558	177	118	3	1.69492	10	33	23.2558	50	100	35	3	6	10	33	23.2558	54	34	0	0	0	0	0	73	49	0	0	0	0	0	177	50	54	73
cgi13292:chr7:88137908-88139073	chr11	30671622	30672484	exon (NM_134013, exon 1 of 47)	278	Psme4	862	15.7773	430	310	3	0.697674	31	335	8.46995	128	94.1176	82	3	2.34375	31	335	8.46995	128	88	0	0	0	0	0	174	140	0	0	0	0	0	445	136	130	179
cgi11797:chr5:148081714-148082204	chr11	30785288	30785607	promoter-TSS (NM_175490)	90	Gpr75	319	8.77743	90	47	1	1.11111	2	4	33.3333	27	96.4286	12	1	3.7037	2	4	33.3333	23	12	0	0	0	0	0	40	23	0	0	0	0	0	92	28	23	41
cgi2666:chr11:102298688-102300192	chr11	30853847	30854096	promoter-TSS (NM_023906)	159	Erlec1	249	3.21285	30	10	0	0	0	0	0	7	87.5	2	0	0	0	0	0	11	5	0	0	0	0	0	12	3	0	0	0	0	0	31	8	11	12
cgi14834:chr9:35228712-35229698	chr11	30854310	30854643	promoter-TSS (NM_025745)	79	Asb3	333	10.8108	92	70	1	1.08696	2	4	33.3333	33	91.6667	26	1	3.0303	2	4	33.3333	19	15	0	0	0	0	0	40	29	0	0	0	0	0	95	36	19	40
cgi15435:chr9:111592492-111592989	chr11	31268611	31270299	intron (NM_011491, intron 1 of 3)	606	Stc2	1688	7.58294	502	265	0	0	0	0	0	116	90.625	57	0	0	0	0	0	140	67	0	0	0	0	0	246	141	0	0	0	0	0	540	128	150	262
cgi1379:chr10:81459841-81460119	chr11	31271324	31271818	Intergenic	-1510	Stc2	494	6.07287	112	41	11	9.82143	66	7	90.411	28	93.3333	11	11	39.2857	66	7	90.411	20	8	0	0	0	0	0	64	22	0	0	0	0	0	119	30	20	69
cgi15959:chrX:156828611-156828909	chr11	31571347	31572009	exon (NM_001024919, exon 1 of 4)	184	Bod1	662	19.3353	346	185	0	0	0	0	0	115	89.8438	62	0	0	0	0	0	82	35	0	0	0	0	0	149	88	0	0	0	0	0	386	128	93	165
cgi10297:chr4:124663505-124664392	chr11	31770663	31771460	Intergenic	-1149	Cpeb4	797	15.5583	445	276	0	0	0	0	0	124	100	84	0	0	0	0	0	122	79	0	0	0	0	0	199	113	0	0	0	0	0	480	124	125	231
cgi9445:chr3:100773327-100773628	chr11	31865602	31866053	exon (NM_026262, exon 1 of 5)	195	4930524B15Rik	451	11.5299	95	14	0	0	0	0	0	25	48.0769	4	0	0	0	0	0	22	4	0	0	0	0	0	48	6	0	0	0	0	0	182	52	42	88
cgi7019:chr18:63868187-63868521	chr11	32105055	32105668	promoter-TSS (NM_030093)	-53	Snrnp25	613	0.652529	24	23	0	0	0	0	0	3	75	2	0	0	0	0	0	6	6	0	0	0	0	0	15	15	0	0	0	0	0	25	4	6	15
cgi3099:chr12:29320241-29321015	chr11	32121591	32122474	intron (NM_010117, intron 1 of 17)	260	Rhbdf1	883	20.3851	446	247	2	0.44843	22	299	6.85358	156	86.6667	89	2	1.28205	22	299	6.85358	128	66	0	0	0	0	0	162	92	0	0	0	0	0	522	180	144	198
cgi10298:chr4:124667304-124667505	chr11	32126390	32126811	promoter-TSS (NM_010822)	96	Mpg	421	14.2518	179	139	1	0.558659	3	5	37.5	60	100	42	0	0	0	0	0	47	37	0	0	0	0	0	72	60	1	1.38889	3	5	37.5	179	60	47	72
cgi12428:chr6:120772447-120772870	chr11	32167339	32167732	exon (NM_181569, exon 1 of 13)	171	Nprl3	393	11.1959	95	85	1	1.05263	2	5	28.5714	42	95.4545	36	1	2.38095	2	5	28.5714	17	15	0	0	0	0	0	36	34	0	0	0	0	0	97	44	17	36
cgi5512:chr16:13780687-13781075	chr11	32247833	32248181	intron (NM_177364, intron 1 of 12)	196	Sh3pxd2b	348	20.6897	121	9	0	0	0	0	0	58	80.5556	4	0	0	0	0	0	25	2	0	0	0	0	0	38	3	0	0	0	0	0	162	72	32	58
cgi15178:chr9:78290325-78291075	chr11	32354568	32356177	promoter-TSS (NM_173784)	1	Ubtd2	1609	9.81976	430	327	4	0.930233	36	351	9.30233	144	91.1392	110	4	2.77778	36	351	9.30233	101	78	0	0	0	0	0	185	139	0	0	0	0	0	467	158	107	202
cgi11287:chr5:108741569-108742131	chr11	32432759	32433545	promoter-TSS (NM_009288)	-114	Stk10	786	9.66921	244	171	0	0	0	0	0	74	97.3684	54	0	0	0	0	0	62	42	0	0	0	0	0	108	75	0	0	0	0	0	247	76	62	109
cgi10786:chr4:155365932-155367626	chr11	32542318	32543180	5' UTR (NM_134015, exon 1 of 14)	194	Fbxw11	862	17.1694	433	288	3	0.692841	27	318	7.82609	146	98.6486	102	2	1.36986	19	315	5.68862	98	67	0	0	0	0	0	189	119	1	0.529101	8	3	72.7273	435	148	98	189
cgi20:chr1:9289297-9290101	chr11	33022878	33023337	intron (NR_102395, intron 4 of 4)	24292	Fgf18	459	7.84314	121	66	1	0.826446	2	4	33.3333	32	88.8889	14	1	3.125	2	4	33.3333	35	17	0	0	0	0	0	54	35	0	0	0	0	0	128	36	37	55
cgi2213:chr11:74738948-74739906	chr11	33046777	33048198	promoter-TSS (NM_008005)	-88	Fgf18	1421	14.6376	442	288	3	0.678733	15	116	11.4504	184	88.4615	129	3	1.63043	15	116	11.4504	116	71	0	0	0	0	0	142	88	0	0	0	0	0	486	208	129	149
cgi13878:chr8:23918338-23918850	chr11	33062422	33063415	intron (NM_008722, intron 1 of 10)	287	Npm1	993	4.43102	177	39	1	0.564972	4	0	100	41	93.1818	9	1	2.43902	4	0	100	32	9	0	0	0	0	0	104	21	0	0	0	0	0	203	44	41	118
cgi14389:chr8:106774751-106775158	chr11	33100453	33104334	intron (NM_019916, intron 2 of 2)	1194	Tlx3	3881	10.822	1350	736	18	1.33333	57	230	19.8606	388	92.381	208	18	4.63918	57	230	19.8606	335	163	0	0	0	0	0	627	365	0	0	0	0	0	1460	420	357	683
cgi12494:chr6:128387713-128388843	chr11	33413022	33413849	intron (NM_023146, intron 1 of 27)	310	Ranbp17	827	15.7195	331	229	1	0.302115	3	8	27.2727	124	95.3846	90	1	0.806452	3	8	27.2727	78	52	0	0	0	0	0	129	87	0	0	0	0	0	346	130	81	135
cgi9371:chr3:95085217-95085745	chr11	33580416	33580640	intron (NM_001190885, intron 1 of 8)	-101571	Gabrp	224	0.892857	1	0	0	0	0	0	0	1	50	0	0	0	0	0	0	0	0	0	0	0	0	0	0	0	0	0	0	0	0	2	2	0	0
cgi8019:chr2:34262224-34262729	chr11	33743430	33743784	promoter-TSS (NM_001190885)	-22	Kcnip1	354	23.7288	178	117	2	1.1236	4	8	33.3333	58	69.0476	42	2	3.44828	4	8	33.3333	46	28	0	0	0	0	0	74	47	0	0	0	0	0	260	84	68	108
cgi1751:chr11:20531789-20532573	chr11	34646865	34647412	promoter-TSS (NM_027411)	4	Spdl1	547	12.0658	218	132	0	0	0	0	0	59	89.3939	33	0	0	0	0	0	52	32	0	0	0	0	0	107	67	0	0	0	0	0	256	66	59	131
cgi809:chr1:189039348-189039679	chr11	34934499	34935508	promoter-TSS (NM_011412)	46	Slit3	1009	20.4163	515	195	0	0	0	0	0	141	68.4466	51	0	0	0	0	0	129	55	0	0	0	0	0	245	89	0	0	0	0	0	700	206	169	325
cgi15989:chrX:166428042-166428366	chr11	35582798	35583594	5' UTR (NM_145962, exon 1 of 7)	199	Pank3	796	9.79899	247	165	0	0	0	0	0	70	89.7436	44	0	0	0	0	0	51	38	0	0	0	0	0	126	83	0	0	0	0	0	261	78	53	130
cgi3537:chr12:112916072-112916508	chr11	35611014	35612177	exon (NM_001004147, exon 1 of 1)	790	Fbll1	1163	9.63027	266	144	9	3.38346	46	79	36.8	96	85.7143	49	9	9.375	46	79	36.8	67	32	0	0	0	0	0	103	63	0	0	0	0	0	326	112	81	133
cgi14436:chr8:108659816-108661036	chr11	35647781	35648143	promoter-TSS (NM_025936)	68	Rars	362	14.3646	154	87	0	0	0	0	0	48	92.3077	27	0	0	0	0	0	41	23	0	0	0	0	0	65	37	0	0	0	0	0	170	52	49	69
cgi1628:chr10:128110842-128111049	chr11	35793425	35794214	promoter-TSS (NM_170779)	-229	Wwc1	789	23.3207	472	266	0	0	0	0	0	165	89.6739	88	0	0	0	0	0	123	70	0	0	0	0	0	184	108	0	0	0	0	0	521	184	136	201
cgi14437:chr8:108674130-108674427	chr11	35840679	35840907	exon (NM_011856, exon 26 of 29)	-47202	Wwc1	228	11.4035	115	44	10	8.69565	67	2	97.1014	24	92.3077	14	10	41.6667	67	2	97.1014	25	8	0	0	0	0	0	66	22	0	0	0	0	0	120	26	26	68
cgi2377:chr11:86070628-86070899	chr11	35860726	35861152	exon (NM_011856, exon 23 of 29)	-67348	Wwc1	426	9.85915	135	70	16	11.8519	52	21	71.2329	37	88.0952	18	16	43.2432	52	21	71.2329	33	13	0	0	0	0	0	65	39	0	0	0	0	0	155	42	36	77
cgi14835:chr9:35365820-35366303	chr11	37049775	37050437	Intergenic	-292361	Tenm2	662	9.06344	235	166	4	1.70213	8	24	25	55	91.6667	41	1	1.81818	2	6	25	57	43	0	0	0	0	0	123	82	3	2.43902	6	18	25	243	60	60	123
cgi13879:chr8:23969369-23971049	chr11	40505832	40506249	exon (NM_134017, exon 1 of 7)	143	Mat2b	417	10.5516	164	86	0	0	0	0	0	41	93.1818	24	0	0	0	0	0	43	21	0	0	0	0	0	80	41	0	0	0	0	0	169	44	44	81
cgi5440:chr15:103196526-103197162	chr11	40508233	40508459	5' UTR (NM_001199274, exon 1 of 7)	359	Mat2b	226	11.5044	87	63	0	0	0	0	0	21	80.7692	13	0	0	0	0	0	23	17	0	0	0	0	0	43	33	0	0	0	0	0	94	26	23	45
cgi7784:chr2:22923578-22924130	chr11	40547151	40547645	promoter-TSS (NM_013552)	254	Nudcd2	494	11.7409	161	102	1	0.621118	2	6	25	41	70.6897	27	0	0	0	0	0	33	22	1	3.0303	2	6	25	87	53	0	0	0	0	0	230	58	47	125
cgi5513:chr16:13818964-13819803	chr11	40568410	40568895	5' UTR (NM_009831, exon 1 of 6)	135	Ccng1	485	7.42268	154	88	0	0	0	0	0	29	80.5556	14	0	0	0	0	0	33	20	0	0	0	0	0	92	54	0	0	0	0	0	165	36	37	92
cgi788:chr1:184338794-184339742	chr11	43247185	43247481	promoter-TSS (NM_148673)	100	Slu7	296	16.8919	91	19	0	0	0	0	0	35	70	6	0	0	0	0	0	26	5	0	0	0	0	0	30	8	0	0	0	0	0	147	50	40	57
cgi14088:chr8:73051527-73051967	chr11	43276803	43277061	Intergenic	-10876	C1qtnf2	258	5.42636	44	29	4	9.09091	22	7	75.8621	13	92.8571	5	4	30.7692	22	7	75.8621	8	4	0	0	0	0	0	23	20	0	0	0	0	0	45	14	8	23
cgi8521:chr2:128769298-128769910	chr11	43304410	43304683	exon (NM_026979, exon 4 of 4)	16739	C1qtnf2	273	10.2564	53	17	5	9.43396	19	1	95	18	64.2857	5	5	27.7778	19	1	95	12	3	0	0	0	0	0	23	9	0	0	0	0	0	87	28	18	41
cgi684:chr1:169622313-169622526	chr11	43341965	43342989	intron (NM_001045530, intron 1 of 5)	226	Ccnjl	1024	9.96094	214	143	0	0	0	0	0	77	75.4902	50	0	0	0	0	0	57	33	0	0	0	0	0	80	60	0	0	0	0	0	287	102	72	113
cgi3:chr1:3661736-3662237	chr11	43495373	43496200	exon (NM_001164231, exon 1 of 4)	287	Pwwp2a	827	14.7521	246	152	0	0	0	0	0	106	86.8852	70	0	0	0	0	0	64	39	0	0	0	0	0	76	43	0	0	0	0	0	295	122	72	101
cgi702:chr1:173002542-173003726	chr11	43561222	43561547	promoter-TSS (NM_133795)	90	Ttc1	325	8.61538	80	0	0	0	0	0	0	21	75	0	0	0	0	0	0	13	0	0	0	0	0	0	46	0	0	0	0	0	0	113	28	22	63
cgi11967:chr6:39507241-39508083	chr11	43580468	43580765	Intergenic	-19142	Ttc1	297	8.75421	90	57	0	0	0	0	0	25	96.1538	18	0	0	0	0	0	16	8	0	0	0	0	0	49	31	0	0	0	0	0	91	26	16	49
cgi5498:chr16:11134170-11135061	chr11	43589322	43589842	exon (NM_001284380, exon 4 of 4)	-28107	Ttc1	520	18.8462	272	175	21	7.72059	84	114	42.4242	79	80.6122	52	18	22.7848	74	88	45.679	84	48	0	0	0	0	0	109	75	3	2.75229	10	26	27.7778	311	98	91	122
cgi10299:chr4:124707120-124707519	chr11	43649939	43650175	promoter-TSS (NM_007416)	-66	Adra1b	236	22.0339	168	116	0	0	0	0	0	52	100	32	0	0	0	0	0	47	34	0	0	0	0	0	69	50	0	0	0	0	0	171	52	47	72
cgi6324:chr17:35837355-35837941	chr11	44283614	44284313	promoter-TSS (NM_024475)	86	Ublcp1	699	12.8755	266	186	3	1.12782	8	12	40	70	77.7778	44	0	0	0	0	0	72	58	1	1.38889	2	5	28.5714	124	84	2	1.6129	6	7	46.1538	330	90	90	150
cgi10736:chr4:153331012-153331694	chr11	44332191	44332804	promoter-TSS (NM_001166553)	32	Rnf145	613	15.6607	232	186	2	0.862069	16	200	7.40741	95	98.9583	74	2	2.10526	16	200	7.40741	59	49	0	0	0	0	0	78	63	0	0	0	0	0	234	96	59	79
cgi3777:chr13:41096310-41096846	chr11	44431736	44432128	intron (NM_007897, intron 1 of 15)	296	Ebf1	392	13.7755	140	109	0	0	0	0	0	46	85.1852	38	0	0	0	0	0	40	28	0	0	0	0	0	54	43	0	0	0	0	0	157	54	43	60
cgi9118:chr3:40512621-40513163	chr11	44433838	44434148	exon (NM_007897, exon 2 of 16)	2357	Ebf1	310	11.6129	100	0	0	0	0	0	0	20	55.5556	0	0	0	0	0	0	24	0	0	0	0	0	0	56	0	0	0	0	0	0	163	36	39	88
cgi2141:chr11:69761428-69761738	chr11	45665204	45666046	5' UTR (NM_001045520, exon 1 of 12)	159	Clint1	842	13.5392	266	157	1	0.37594	2	2	50	101	88.5965	55	0	0	0	0	0	59	34	1	1.69492	2	2	50	106	68	0	0	0	0	0	303	114	72	117
cgi8833:chr2:164793377-164794357	chr11	45757813	45758627	exon (NM_028185, exon 1 of 4)	217	Lsm11	814	12.285	163	74	2	1.22699	19	277	6.41892	60	60	27	2	3.33333	19	277	6.41892	35	13	0	0	0	0	0	68	34	0	0	0	0	0	315	100	72	143
cgi8835:chr2:164796500-164796747	chr11	45768666	45769038	exon (NM_001080969, exon 1 of 6)	144	Thg1l	372	10.7527	101	9	0	0	0	0	0	24	60	2	0	0	0	0	0	23	2	0	0	0	0	0	54	5	0	0	0	0	0	161	40	35	86
cgi12235:chr6:86346820-86347226	chr11	45793560	45794446	exon (NM_173384, exon 1 of 5)	191	Sox30	886	24.1535	549	293	21	3.82514	145	75	65.9091	205	95.7944	110	18	8.78049	94	66	58.75	143	90	0	0	0	0	0	201	93	3	1.49254	51	9	85	579	214	147	218
cgi12565:chr6:146595785-146596087	chr11	45869522	45869852	exon (NM_009616, exon 1 of 23)	198	Adam19	330	12.7273	170	57	0	0	0	0	0	40	95.2381	14	0	0	0	0	0	45	13	0	0	0	0	0	85	30	0	0	0	0	0	173	42	45	86
cgi4898:chr15:57525667-57525947	chr11	45979697	45980103	promoter-TSS (NM_172524)	-39	Nipal4	406	9.85222	159	88	4	2.51572	16	15	51.6129	33	82.5	18	4	12.1212	16	15	51.6129	34	21	0	0	0	0	0	92	49	0	0	0	0	0	173	40	37	96
cgi1716:chr11:8564113-8564652	chr11	46125167	46125960	5' UTR (NM_001252460, exon 1 of 31)	296	Cyfip2	793	14.3758	358	201	1	0.27933	3	5	37.5	102	89.4737	67	1	0.980392	3	5	37.5	113	60	0	0	0	0	0	143	74	0	0	0	0	0	412	114	128	170
cgi2214:chr11:74978810-74982829	chr11	46250418	46251156	intron (NM_001104556, intron 1 of 1)	324	Med7	738	10.5691	252	79	0	0	0	0	0	69	88.4615	26	0	0	0	0	0	58	19	0	0	0	0	0	125	34	0	0	0	0	0	291	78	66	147
cgi15559:chrX:7524786-7525395	chr11	47801911	47802674	Intergenic	-609489	Sgcd	763	13.6304	312	164	1	0.320513	2	3	40	94	90.3846	56	1	1.06383	2	3	40	85	43	0	0	0	0	0	133	65	0	0	0	0	0	343	104	96	143
cgi7415:chr19:25680203-25680910	chr11	48567176	48567380	Intergenic	-46584	Gnb2l1	204	12.7451	87	0	0	0	0	0	0	19	73.0769	0	0	0	0	0	0	17	0	0	0	0	0	0	51	0	0	0	0	0	0	103	26	21	56
cgi5003:chr15:76287823-76288560	chr11	48613816	48614265	exon (NM_008143, exon 1 of 8)	179	Gnb2l1	449	12.4722	200	86	0	0	0	0	0	46	82.1429	15	0	0	0	0	0	43	21	0	0	0	0	0	111	50	0	0	0	0	0	227	56	49	122
cgi14089:chr8:73062591-73063833	chr11	48630188	48631053	5' UTR (NM_145377, exon 1 of 6)	272	Trim41	865	6.47399	162	104	2	1.23457	4	6	40	52	92.8571	32	2	3.84615	4	6	40	42	25	0	0	0	0	0	68	47	0	0	0	0	0	166	56	42	68
cgi637:chr1:162125093-162125541	chr11	48650893	48651532	intron (NM_053166, intron 1 of 6)	11573	Trim7	639	20.9703	317	164	0	0	0	0	0	104	77.6119	51	0	0	0	0	0	82	52	0	0	0	0	0	131	61	0	0	0	0	0	398	134	102	162
cgi3020:chr12:16660367-16660911	chr11	48668913	48669257	Intergenic	15763	Irgm1	344	11.0465	120	43	0	0	0	0	0	33	86.8421	18	0	0	0	0	0	28	11	0	0	0	0	0	59	14	0	0	0	0	0	148	38	38	72
cgi11408:chr5:117565549-117566166	chr11	48982621	48983138	exon (NM_172793, exon 10 of 10)	9362	Olfr1394	517	13.5397	208	173	6	2.88462	16	29	35.5556	68	97.1429	55	6	8.82353	16	29	35.5556	54	47	0	0	0	0	0	86	71	0	0	0	0	0	213	70	55	88
cgi13656:chr7:141416334-141417090	chr11	49016886	49017340	intron (NM_001024846, intron 1 of 4)	111	Zfp62	454	13.6564	204	166	0	0	0	0	0	58	93.5484	44	0	0	0	0	0	48	38	0	0	0	0	0	98	84	0	0	0	0	0	212	62	50	100
cgi3230:chr12:70462472-70462718	chr11	49057374	49057955	promoter-TSS (NM_001110148)	-28	Mgat1	581	3.78657	88	26	0	0	0	0	0	19	86.3636	2	0	0	0	0	0	22	6	0	0	0	0	0	47	18	0	0	0	0	0	94	22	23	49
cgi3411:chr12:92826677-92827066	chr11	49063981	49064361	intron (NM_001110150, intron 1 of 2)	117	Mgat1	380	13.1579	182	123	0	0	0	0	0	43	86	24	0	0	0	0	0	42	31	0	0	0	0	0	97	68	0	0	0	0	0	194	50	45	99
cgi8875:chr2:167328784-167329749	chr11	49423235	49423831	intron (NM_008029, intron 1 of 29)	352	Flt4	596	15.7718	186	112	0	0	0	0	0	56	59.5745	30	0	0	0	0	0	59	33	0	0	0	0	0	71	49	0	0	0	0	0	355	94	93	168
cgi15380:chr9:108208187-108209261	chr11	49447494	49447903	exon (NM_008029, exon 13 of 30)	24518	Flt4	409	13.2029	215	122	16	7.44186	91	36	71.6535	49	90.7407	24	16	32.6531	91	36	71.6535	46	30	0	0	0	0	0	120	68	0	0	0	0	0	234	54	54	126
cgi1556:chr10:122513082-122513626	chr11	49525525	49526459	5' UTR (NM_212484, exon 1 of 12)	220	Cnot6	934	16.7024	346	136	3	0.867052	17	181	8.58586	141	90.3846	58	2	1.41844	15	179	7.73196	68	28	1	1.47059	2	2	50	137	50	0	0	0	0	0	407	156	78	173
cgi12289:chr6:91106617-91107049	chr11	49607664	49608494	intron (NM_013529, intron 1 of 18)	422	Gfpt2	830	5.54217	232	138	2	0.862069	4	6	40	44	95.6522	29	2	4.54545	4	6	40	63	41	0	0	0	0	0	125	68	0	0	0	0	0	240	46	64	130
cgi103:chr1:36125306-36126061	chr11	49659902	49660774	promoter-TSS (NM_016961)	85	Mapk9	872	9.17431	249	202	1	0.401606	2	3	40	80	100	62	1	1.25	2	3	40	67	55	0	0	0	0	0	102	85	0	0	0	0	0	249	80	67	102
cgi232:chr1:63223122-63224001	chr11	49715085	49715762	promoter-TSS (NM_029004)	87	Rasgef1c	677	25.1108	384	190	3	0.78125	8	10	44.4444	150	88.2353	68	3	2	8	10	44.4444	97	47	0	0	0	0	0	137	75	0	0	0	0	0	417	170	105	142
cgi11140:chr5:74927164-74927848	chr11	49838411	49839256	promoter-TSS (NM_021540)	1	Rnf130	845	10.1775	196	174	1	0.510204	7	30	18.9189	84	97.6744	74	1	1.19048	7	30	18.9189	47	45	0	0	0	0	0	65	55	0	0	0	0	0	198	86	47	65
cgi2215:chr11:74983762-74984117	chr11	49944772	49945223	exon (NM_029745, exon 1 of 21)	136	Tbc1d9b	451	17.2949	203	59	0	0	0	0	0	69	88.4615	19	0	0	0	0	0	51	11	0	0	0	0	0	83	29	0	0	0	0	0	222	78	53	91
cgi11358:chr5:114580354-114581647	chr11	49988165	49988518	promoter-TSS (NM_026543)	-11	3010026O09Rik	353	10.1983	144	108	0	0	0	0	0	35	97.2222	27	0	0	0	0	0	38	25	0	0	0	0	0	71	56	0	0	0	0	0	146	36	38	72
cgi3538:chr12:112950754-112951761	chr11	50023780	50024443	exon (NM_011018, exon 1 of 8)	180	Sqstm1	663	2.11161	56	24	0	0	0	0	0	12	85.7143	1	0	0	0	0	0	13	4	0	0	0	0	0	31	19	0	0	0	0	0	61	14	15	32
cgi11657:chr5:137951627-137952584	chr11	50038678	50038952	promoter-TSS (NM_145926)	-22	Mgat4b	274	21.8978	149	117	3	2.01342	112	167	40.1434	58	96.6667	47	2	3.44828	14	166	7.77778	37	33	0	0	0	0	0	54	37	1	1.85185	98	1	98.9899	155	60	37	58
cgi4572:chr14:64055152-64055483	chr11	50039195	50039448	intron (NM_145926, intron 1 of 14)	485	Mgat4b	253	7.11462	52	0	0	0	0	0	0	15	83.3333	0	0	0	0	0	0	18	0	0	0	0	0	0	19	0	0	0	0	0	0	64	18	19	27
cgi11968:chr6:39523728-39524237	chr11	50048258	50048480	3' UTR (NM_145926, exon 15 of 15)	2622	Mir6919	222	11.7117	97	95	19	19.5876	1680	53	96.9417	25	96.1538	23	19	76	1680	53	96.9417	34	34	0	0	0	0	0	38	38	0	0	0	0	0	98	26	34	38
cgi13081:chr7:52308009-52309534	chr11	50049934	50051002	intron (NM_008521, intron 4 of 4)	1505	Ltc4s	1068	8.42697	282	192	12	4.25532	39	50	43.8202	85	94.4444	57	11	12.9412	37	44	45.679	60	41	0	0	0	0	0	137	94	1	0.729927	2	6	25	302	90	67	145
cgi406:chr1:93391042-93391486	chr11	50105137	50106120	5' UTR (NM_175334, exon 1 of 5)	209	Maml1	983	11.1902	274	167	1	0.364964	9	113	7.37705	93	84.5455	51	1	1.07527	9	113	7.37705	68	43	0	0	0	0	0	113	73	0	0	0	0	0	323	110	82	131
cgi5487:chr16:10192813-10193406	chr11	50138772	50139492	promoter-TSS (NM_001110500)	43	Canx	720	8.61111	142	50	0	0	0	0	0	50	80.6452	17	0	0	0	0	0	29	15	0	0	0	0	0	63	18	0	0	0	0	0	187	62	38	87
cgi7416:chr19:25684498-25685529	chr11	50172594	50173367	Intergenic	-1600	Mir804	773	6.72704	146	60	0	0	0	0	0	38	73.0769	22	0	0	0	0	0	36	9	0	0	0	0	0	72	29	0	0	0	0	0	196	52	50	94
cgi8570:chr2:131970253-131970835	chr11	50190402	50192099	promoter-TSS (NM_021510)	30	Hnrnph1	1697	7.30701	300	110	1	0.333333	10	149	6.28931	79	63.7097	29	1	1.26582	10	149	6.28931	72	29	0	0	0	0	0	149	52	0	0	0	0	0	459	124	112	223
cgi2142:chr11:69778888-69780366	chr11	50244139	50244673	exon (NM_172557, exon 1 of 18)	207	Rufy1	534	21.3483	223	166	0	0	0	0	0	101	88.5965	77	0	0	0	0	0	63	49	0	0	0	0	0	59	40	0	0	0	0	0	255	114	72	69
cgi12861:chr7:28149127-28149562	chr11	50415202	50417039	intron (NM_001277305, intron 1 of 20)	534	Adamts2	1837	12.5204	727	407	1	0.137552	3	7	30	218	94.7826	110	1	0.458716	3	7	30	191	106	0	0	0	0	0	318	191	0	0	0	0	0	746	230	194	322
cgi3539:chr12:112996838-112997559	chr11	50640949	50641322	promoter-TSS (NM_013922)	97	Zfp354c	373	7.5067	95	30	0	0	0	0	0	24	85.7143	10	0	0	0	0	0	24	10	0	0	0	0	0	47	10	0	0	0	0	0	115	28	27	60
cgi15795:chrX:96412036-96412543	chr11	50664509	50665173	exon (NM_173372, exon 2 of 11)	654	Grm6	664	10.5422	192	97	3	1.5625	8	11	42.1053	63	90	38	2	3.1746	6	7	46.1538	59	31	1	1.69492	2	4	33.3333	70	28	0	0	0	0	0	218	70	68	80
cgi5281:chr15:97077381-97078269	chr11	50729218	50729747	intron (NM_001044700, intron 1 of 5)	180	Zfp2	529	9.07372	142	116	0	0	0	0	0	39	81.25	29	0	0	0	0	0	38	30	0	0	0	0	0	65	57	0	0	0	0	0	163	48	44	71
cgi3231:chr12:70472759-70474123	chr11	50872775	50872998	5' UTR (NM_009329, exon 1 of 5)	128	Zfp354a	223	9.86547	69	27	0	0	0	0	0	19	86.3636	7	0	0	0	0	0	15	6	0	0	0	0	0	35	14	0	0	0	0	0	73	22	16	35
cgi1409:chr10:84646997-84648235	chr11	51076373	51077232	promoter-TSS (NM_177567)	130	Clk4	859	8.14901	208	136	0	0	0	0	0	65	92.8571	41	0	0	0	0	0	49	32	0	0	0	0	0	94	63	0	0	0	0	0	230	70	57	103
cgi3923:chr13:56352705-56353897	chr11	51103270	51103966	5' UTR (NM_153393, exon 1 of 29)	196	Col23a1	696	22.7011	372	156	3	0.806452	85	175	32.6923	134	84.8101	60	2	1.49254	13	160	7.51445	95	40	0	0	0	0	0	143	56	1	0.699301	72	15	82.7586	440	158	115	167
cgi823:chr1:192752327-192752853	chr11	51397999	51398512	promoter-TSS (NM_028398)	-3	Phykpl	513	12.4756	141	43	0	0	0	0	0	43	67.1875	12	0	0	0	0	0	34	12	0	0	0	0	0	64	19	0	0	0	0	0	197	64	50	83
cgi3926:chr13:56623589-56624177	chr11	51419495	51420600	exon (NM_010448, exon 2 of 7)	335	Hnrnpab	1105	22.6244	493	236	3	0.608519	78	69	53.0612	212	84.8	110	1	0.471698	5	62	7.46269	111	51	0	0	0	0	0	170	75	2	1.17647	73	7	91.25	609	250	140	219
cgi919:chr10:20672223-20672764	chr11	51433253	51433610	exon (NM_026631, exon 1 of 4)	157	Nhp2	357	21.2885	118	15	0	0	0	0	0	41	53.9474	5	0	0	0	0	0	16	2	0	0	0	0	0	61	8	0	0	0	0	0	214	76	43	95
cgi10799:chr5:3802403-3803640	chr11	51449118	51449549	promoter-TSS (NM_025346)	64	Rmnd5b	431	16.7053	192	154	1	0.520833	2	5	28.5714	71	98.6111	60	1	1.40845	2	5	28.5714	42	32	0	0	0	0	0	79	62	0	0	0	0	0	193	72	42	79
cgi6300:chr17:35195959-35196594	chr11	51463915	51464641	promoter-TSS (NR_027958)	-178	D930048N14Rik	726	19.2837	329	206	4	1.21581	117	394	22.8963	109	77.8571	74	3	2.75229	33	394	7.72834	74	49	0	0	0	0	0	146	83	1	0.684932	84	0	100	434	140	102	192
cgi7760:chr2:18593638-18594417	chr11	51502129	51502668	promoter-TSS (NM_025319)	-263	0610009B22Rik	539	13.3581	190	106	0	0	0	0	0	51	70.8333	26	0	0	0	0	0	47	30	0	0	0	0	0	92	50	0	0	0	0	0	266	72	57	137
cgi5283:chr15:97535860-97536343	chr11	51569470	51570324	5' UTR (NM_175255, exon 1 of 23)	439	Sec24a	854	13.1148	303	175	1	0.330033	2	4	33.3333	91	81.25	51	0	0	0	0	0	84	42	1	1.19048	2	4	33.3333	128	82	0	0	0	0	0	367	112	97	158
cgi12168:chr6:83004368-83005305	chr11	51577106	51577348	promoter-TSS (NM_025535)	62	Sar1b	242	9.91736	92	28	0	0	0	0	0	23	95.8333	6	0	0	0	0	0	27	9	0	0	0	0	0	42	13	0	0	0	0	0	93	24	27	42
cgi8132:chr2:68308925-68310554	chr11	51669830	51671991	promoter-TSS (NM_199299)	72	Jade2	2161	4.34984	206	61	1	0.485437	9	171	5	64	68.0851	20	1	1.5625	9	171	5	46	14	0	0	0	0	0	96	27	0	0	0	0	0	310	94	71	145
cgi4735:chr14:120876933-120878324	chr11	51813651	51814311	promoter-TSS (NM_009458)	-13	Ube2b	660	17.8788	315	151	0	0	0	0	0	98	83.0508	44	0	0	0	0	0	71	37	0	0	0	0	0	146	70	0	0	0	0	0	372	118	83	171
cgi8159:chr2:71382192-71384980	chr11	51817639	51817948	promoter-TSS (NM_001166655)	71	Cdkl3	309	9.06149	79	56	0	0	0	0	0	19	67.8571	15	0	0	0	0	0	20	18	0	0	0	0	0	40	23	0	0	0	0	0	101	28	21	52
cgi1500:chr10:114237496-114239257	chr11	51912039	51913149	exon (NM_019411, exon 1 of 7)	268	Ppp2ca	1110	14.7748	430	296	4	0.930233	35	382	8.39329	150	91.4634	104	3	2	28	380	6.86275	108	75	1	0.925926	7	2	77.7778	172	117	0	0	0	0	0	487	164	120	203
cgi7020:chr18:64424748-64424972	chr11	51981287	51981637	Intergenic	-10053	Olfr1372-ps1	350	16	145	104	5	3.44828	68	217	23.8596	42	75	27	5	11.9048	68	217	23.8596	46	33	0	0	0	0	0	57	44	0	0	0	0	0	204	56	57	91
cgi7155:chr18:89039392-89039845	chr11	52045245	52045975	5' UTR (NM_011543, exon 1 of 6)	113	Skp1a	730	21.6438	355	131	0	0	0	0	0	118	74.6835	42	0	0	0	0	0	86	36	0	0	0	0	0	151	53	0	0	0	0	0	487	158	120	209
cgi2378:chr11:86071045-86071275	chr11	52096137	52096891	promoter-TSS (NM_009331)	-762	Tcf7	754	22.2812	412	251	6	1.45631	38	107	26.2069	148	88.0952	87	6	4.05405	38	107	26.2069	98	59	0	0	0	0	0	166	105	0	0	0	0	0	474	168	111	195
cgi200:chr1:57033949-57034236	chr11	52127727	52127949	Intergenic	-32086	Tcf7	222	16.2162	102	11	1	0.980392	2	2	50	32	88.8889	5	1	3.125	2	2	50	22	1	0	0	0	0	0	48	5	0	0	0	0	0	121	36	24	61
cgi3192:chr12:57712770-57713295	chr11	52174007	52175368	promoter-TSS (NM_011694)	71	Vdac1	1361	7.05364	342	132	0	0	0	0	0	83	86.4583	34	0	0	0	0	0	84	39	0	0	0	0	0	175	59	0	0	0	0	0	392	96	94	202
cgi15366:chr9:107790309-107790624	chr11	52209836	52210325	exon (NM_153117, exon 1 of 3)	151	9530068E07Rik	489	15.5419	189	72	0	0	0	0	0	69	90.7895	27	0	0	0	0	0	48	17	0	0	0	0	0	72	28	0	0	0	0	0	210	76	56	78
cgi11261:chr5:106160963-106161453	chr11	52578021	52578775	intron (NM_177059, intron 1 of 15)	190	Fstl4	754	20.6897	452	306	7	1.54867	83	78	51.5528	152	97.4359	107	6	3.94737	25	76	24.7525	127	80	0	0	0	0	0	173	119	1	0.578035	58	2	96.6667	468	156	132	180
cgi12496:chr6:128749092-128749319	chr11	53113121	53114264	5' UTR (NM_008300, exon 1 of 19)	288	Hspa4	1143	11.3736	312	251	0	0	0	0	0	124	95.3846	99	0	0	0	0	0	63	47	0	0	0	0	0	125	105	0	0	0	0	0	319	130	63	126
cgi14716:chr9:20348730-20348937	chr11	53163835	53164797	promoter-TSS (NM_033565)	47	Aff4	962	24.1164	564	304	2	0.35461	5	8	38.4615	213	91.8103	123	0	0	0	0	0	161	84	1	0.621118	2	4	33.3333	190	97	1	0.526316	3	4	42.8571	632	232	188	212
cgi2000:chr11:59285657-59285908	chr11	53243973	53244764	promoter-TSS (NM_025352)	-36	Uqcrq	791	2.2756	70	36	0	0	0	0	0	16	88.8889	7	0	0	0	0	0	12	7	0	0	0	0	0	42	22	0	0	0	0	0	72	18	12	42
cgi5284:chr15:97614715-97615393	chr11	53270556	53271049	promoter-TSS (NM_027917)	96	Shroom1	493	16.2272	223	123	0	0	0	0	0	65	81.25	39	0	0	0	0	0	68	35	0	0	0	0	0	90	49	0	0	0	0	0	260	80	73	107
cgi8780:chr2:160556743-160557862	chr11	53276823	53277462	exon (NM_027917, exon 2 of 8)	6436	Shroom1	639	12.8326	163	74	26	15.9509	167	53	75.9091	50	60.9756	26	25	50	164	52	75.9259	57	20	0	0	0	0	0	56	28	1	1.78571	3	1	75	272	82	88	102
cgi8892:chr2:168106160-168106623	chr11	53279924	53280398	intron (NM_027917, intron 7 of 7)	9454	Shroom1	474	11.3924	164	23	4	2.43902	16	4	80	32	59.2593	6	4	12.5	16	4	80	54	6	0	0	0	0	0	78	11	0	0	0	0	0	261	54	79	128
cgi4060:chr13:93124660-93125433	chr11	53292106	53293561	exon (NM_183173, exon 1 of 1)	863	Sowaha	1455	15.1203	613	388	13	2.12072	47	43	52.2222	186	84.5455	106	12	6.45161	45	39	53.5714	164	115	1	0.609756	2	4	33.3333	263	167	0	0	0	0	0	708	220	191	297
cgi15358:chr9:107489806-107490502	chr11	53333249	53333772	5' UTR (NM_001252332, exon 1 of 10)	273	2004-08-31	523	18.738	251	179	0	0	0	0	0	89	90.8163	55	0	0	0	0	0	57	41	0	0	0	0	0	105	83	0	0	0	0	0	281	98	64	119
cgi1324:chr10:80532647-80533040	chr11	53380752	53381354	intron (NM_008443, intron 1 of 17)	172	Kif3a	602	8.63787	143	112	1	0.699301	12	72	14.2857	49	94.2308	36	1	2.04082	12	72	14.2857	32	24	0	0	0	0	0	62	52	0	0	0	0	0	155	52	35	68
cgi1030:chr10:45297573-45298260	chr11	53449743	53450000	Intergenic	-1668	Il13	257	5.44747	33	16	0	0	0	0	0	14	100	6	0	0	0	0	0	6	4	0	0	0	0	0	13	6	0	0	0	0	0	33	14	6	13
cgi14282:chr8:87460920-87461385	chr11	53520215	53520913	5' UTR (NM_009012, exon 1 of 25)	257	Rad50	698	15.4728	326	170	1	0.306748	2	2	50	100	92.5926	53	0	0	0	0	0	66	32	0	0	0	0	0	160	85	1	0.625	2	2	50	360	108	71	181
cgi14961:chr9:53474859-53475729	chr11	53583399	53584159	promoter-TSS (NM_001159396)	-196	Irf1	760	17.1053	308	144	0	0	0	0	0	119	91.5385	62	0	0	0	0	0	67	26	0	0	0	0	0	122	56	0	0	0	0	0	340	130	76	134
cgi4378:chr14:33135110-33135334	chr11	53704582	53705563	5' UTR (NM_011396, exon 1 of 10)	132	Slc22a5	981	8.76656	228	85	0	0	0	0	0	72	83.7209	24	0	0	0	0	0	58	22	0	0	0	0	0	98	39	0	0	0	0	0	266	86	68	112
cgi6685:chr17:88145328-88146132	chr11	53793053	53793998	promoter-TSS (NM_019723)	3	Slc22a21	945	8.46561	215	76	0	0	0	0	0	61	76.25	21	0	0	0	0	0	58	20	0	0	0	0	0	96	35	0	0	0	0	0	271	80	73	118
cgi12169:chr6:83018665-83021449	chr11	53841197	53842078	promoter-TSS (NM_019687)	-46	Slc22a4	881	5.44835	186	113	5	2.68817	29	48	37.6623	46	95.8333	27	4	8.69565	13	33	28.2609	48	31	1	2.08333	16	15	51.6129	92	55	0	0	0	0	0	188	48	48	92
cgi1664:chr11:4060223-4060620	chr11	53914298	53914874	intron (NM_001136076, intron 1 of 15)	160	P4ha2	576	18.4028	270	120	1	0.37037	3	6	33.3333	95	89.6226	39	1	1.05263	3	6	33.3333	62	35	0	0	0	0	0	113	46	0	0	0	0	0	289	106	66	117
cgi2102:chr11:68901916-68902651	chr11	54117412	54117970	promoter-TSS (NM_144823)	-15	Acsl6	558	18.9964	323	115	1	0.309598	23	31	42.5926	94	88.6792	35	1	1.06383	23	31	42.5926	88	32	0	0	0	0	0	141	48	0	0	0	0	0	368	106	99	163
cgi354:chr1:87791050-87791481	chr11	54251489	54252159	exon (NM_173753, exon 1 of 18)	143	Fnip1	670	8.35821	117	39	0	0	0	0	0	48	85.7143	15	0	0	0	0	0	28	14	0	0	0	0	0	41	10	0	0	0	0	0	136	56	32	48
cgi15560:chrX:7651017-7651967	chr11	54335927	54336673	promoter-TSS (NM_175258)	-47	Rapgef6	746	6.97051	161	140	1	0.621118	5	14	26.3158	47	90.3846	40	1	2.12766	5	14	26.3158	40	36	0	0	0	0	0	74	64	0	0	0	0	0	168	52	42	74
cgi10858:chr5:23670690-23671157	chr11	54600535	54601450	intron (NM_178626, intron 1 of 5)	212	Cdc42se2	915	13.7705	372	207	0	0	0	0	0	124	98.4127	71	0	0	0	0	0	96	57	0	0	0	0	0	152	79	0	0	0	0	0	382	126	99	157
cgi570:chr1:138130800-138131240	chr11	54674081	54674425	promoter-TSS (NM_029327)	-160	Lyrm7	344	2.90698	36	14	0	0	0	0	0	8	80	4	0	0	0	0	0	9	3	0	0	0	0	0	19	7	0	0	0	0	0	38	10	9	19
cgi12128:chr6:70794454-70795090	chr11	54679838	54680486	intron (NM_008248, intron 1 of 2)	222	Hint1	648	26.2346	395	266	2	0.506329	19	214	8.15451	163	95.8824	101	2	1.22699	19	214	8.15451	88	59	0	0	0	0	0	144	106	0	0	0	0	0	404	170	90	144
cgi908:chr10:19076690-19077385	chr11	54716275	54716535	promoter-TSS (NM_008161)	49	Gpx3	260	12.3077	68	0	0	0	0	0	0	18	56.25	0	0	0	0	0	0	13	0	0	0	0	0	0	37	0	0	0	0	0	0	129	32	25	72
cgi10737:chr4:153348693-153349731	chr11	54769246	54769806	5' UTR (NM_001199275, exon 2 of 19)	6916	Tnip1	560	17.1429	307	255	0	0	0	0	0	95	98.9583	81	0	0	0	0	0	71	57	0	0	0	0	0	141	117	0	0	0	0	0	309	96	71	142
cgi10300:chr4:124743795-124744395	chr11	54846753	54847009	promoter-TSS (NM_013472)	92	Anxa6	256	0.78125	2	1	0	0	0	0	0	2	100	1	0	0	0	0	0	0	0	0	0	0	0	0	0	0	0	0	0	0	0	2	2	0	0
cgi10301:chr4:124762248-124762963	chr11	54911519	54911789	5' UTR (NM_010299, exon 1 of 4)	167	Gm2a	270	0.740741	2	0	0	0	0	0	0	2	100	0	0	0	0	0	0	0	0	0	0	0	0	0	0	0	0	0	0	0	0	2	2	0	0
cgi10302:chr4:124804711-124805389	chr11	55017745	55018020	promoter-TSS (NM_153139)	41	Slc36a1	275	9.45455	111	58	0	0	0	0	0	26	100	16	0	0	0	0	0	27	11	0	0	0	0	0	58	31	0	0	0	0	0	111	26	27	58
cgi11544:chr5:125914187-125914628	chr11	55274437	55274791	promoter-TSS (NM_009720)	26	Atox1	354	18.0791	203	119	0	0	0	0	0	62	96.875	34	0	0	0	0	0	61	38	0	0	0	0	0	80	47	0	0	0	0	0	205	64	61	80
cgi6546:chr17:66425647-66426939	chr11	55283140	55283664	intron (NM_013716, intron 1 of 11)	148	G3bp1	524	26.3359	273	127	1	0.3663	6	82	6.81818	106	76.8116	54	1	0.943396	6	82	6.81818	64	27	0	0	0	0	0	103	46	0	0	0	0	0	358	138	78	142
cgi7598:chr19:46227170-46227387	chr11	56272838	56273100	Intergenic	-418480	Nmur2	262	12.2137	83	31	10	12.0482	43	16	72.8814	23	71.875	10	10	43.4783	43	16	72.8814	19	8	0	0	0	0	0	41	13	0	0	0	0	0	123	32	26	65
cgi5803:chr16:67620379-67620946	chr11	57331738	57332375	promoter-TSS (NM_180599)	89	Fam114a2	637	20.0942	384	178	0	0	0	0	0	102	79.6875	58	0	0	0	0	0	99	37	0	0	0	0	0	183	83	0	0	0	0	0	433	128	108	197
cgi9542:chr3:116297412-116298341	chr11	57372761	57372980	Intergenic	40704	Mfap3	219	6.39269	41	0	0	0	0	0	0	6	42.8571	0	0	0	0	0	0	9	0	0	0	0	0	0	26	0	0	0	0	0	0	69	14	20	35
cgi13841:chr8:13493807-13494518	chr11	57458456	57459237	promoter-TSS (NM_134189)	-97	Galnt10	781	13.3163	320	141	2	0.625	16	171	8.55615	97	93.2692	52	2	2.06186	16	171	8.55615	81	43	0	0	0	0	0	142	46	0	0	0	0	0	349	104	83	162
cgi13859:chr8:18845956-18846995	chr11	57614988	57615936	5' UTR (NM_001081168, exon 1 of 4)	323	Sap30l	948	20.2532	475	215	2	0.421053	5	19	20.8333	179	93.2292	86	2	1.11732	5	19	20.8333	120	52	0	0	0	0	0	176	77	0	0	0	0	0	521	192	130	199
cgi5404:chr15:102347011-102347565	chr11	57640999	57641666	TTS (NM_008213)	4316	Hand1	667	10.1949	188	58	3	1.59574	6	12	33.3333	55	80.8824	20	3	5.45455	6	12	33.3333	39	15	0	0	0	0	0	94	23	0	0	0	0	0	226	68	46	112
cgi12429:chr6:120786146-120786613	chr11	57642927	57643177	3' UTR (NM_008213, exon 2 of 2)	2597	Hand1	250	17.6	129	82	23	17.8295	151	22	87.2832	42	95.4545	21	21	50	141	17	89.2405	37	22	0	0	0	0	0	50	39	2	4	10	5	66.6667	131	44	37	50
cgi15796:chrX:96665755-96666195	chr11	57644910	57645236	exon (NM_008213, exon 1 of 2)	576	Hand1	326	3.06748	38	35	9	23.6842	31	25	55.3571	9	90	8	7	77.7778	26	14	65	13	12	0	0	0	0	0	16	15	2	12.5	5	11	31.25	39	10	13	16
cgi9192:chr3:65196198-65196667	chr11	57650468	57650757	Intergenic	-4964	Hand1	289	8.99654	42	12	0	0	0	0	0	14	53.8462	2	0	0	0	0	0	9	3	0	0	0	0	0	19	7	0	0	0	0	0	85	26	19	40
cgi9080:chr3:32428302-32428763	chr11	57822118	57822329	promoter-TSS (NM_028451)	-342	Larp1	211	15.1659	60	12	0	0	0	0	0	18	56.25	4	0	0	0	0	0	14	3	0	0	0	0	0	28	5	0	0	0	0	0	121	32	24	65
cgi15383:chr9:108249962-108250641	chr11	57822714	57823594	intron (NM_028451, intron 1 of 18)	588	Larp1	880	24.5455	479	282	0	0	0	0	0	196	90.7407	106	0	0	0	0	0	119	72	0	0	0	0	0	164	104	0	0	0	0	0	525	216	132	177
cgi14836:chr9:35377248-35378115	chr11	57911231	57911644	Intergenic	-6217	Cnot8	413	2.90557	31	30	10	32.2581	125	33	79.1139	11	91.6667	10	10	90.9091	125	33	79.1139	10	10	0	0	0	0	0	10	10	0	0	0	0	0	32	12	10	10
cgi3060:chr12:21549113-21549401	chr11	57917282	57918207	promoter-TSS (NM_026949)	90	Cnot8	925	7.35135	194	89	0	0	0	0	0	59	86.7647	29	0	0	0	0	0	43	16	0	0	0	0	0	92	44	0	0	0	0	0	234	68	52	114
cgi1076:chr10:60148696-60149089	chr11	57981660	57982114	exon (NM_172558, exon 1 of 28)	154	Gemin5	454	18.0617	205	106	0	0	0	0	0	81	98.7805	43	0	0	0	0	0	45	20	0	0	0	0	0	79	43	0	0	0	0	0	208	82	47	79
cgi8729:chr2:155651827-155652567	chr11	58052962	58053266	Intergenic	24635	Irgm2	304	8.55263	68	66	6	8.82353	22	16	57.8947	16	61.5385	14	6	37.5	22	16	57.8947	19	19	0	0	0	0	0	33	33	0	0	0	0	0	101	26	22	53
cgi15436:chr9:112137652-112138134	chr11	58120534	58121181	intron (NM_001040686, intron 1 of 11)	287	Zfp692	647	9.89181	161	124	3	1.86335	6	10	37.5	58	90.625	42	2	3.44828	4	7	36.3636	45	36	0	0	0	0	0	58	46	1	1.72414	2	3	40	181	64	49	68
cgi12566:chr6:146673323-146674142	chr11	58136405	58136942	promoter-TSS (NM_001256518)	-59	Zfp672	537	7.82123	114	110	2	1.75439	8	56	12.5	40	95.2381	37	2	5	8	56	12.5	31	30	0	0	0	0	0	43	43	0	0	0	0	0	130	42	35	53
cgi6667:chr17:86566594-86568311	chr11	58143632	58144390	promoter-TSS (NM_024480)	-170	Zfp672	758	5.01319	115	61	0	0	0	0	0	29	76.3158	15	0	0	0	0	0	28	16	0	0	0	0	0	58	30	0	0	0	0	0	136	38	31	67
cgi8872:chr2:167174399-167175351	chr11	58453977	58454264	exon (NM_001039047, exon 1 of 6)	154	Trim58	287	18.1185	122	3	0	0	0	0	0	31	59.6154	2	0	0	0	0	0	42	1	0	0	0	0	0	49	0	0	0	0	0	0	200	52	71	77
cgi14090:chr8:73118247-73119420	chr11	58660640	58660877	Intergenic	6141	Olfr311	237	5.90717	37	30	0	0	0	0	0	13	92.8571	9	0	0	0	0	0	10	9	0	0	0	0	0	14	12	0	0	0	0	0	38	14	10	14
cgi3232:chr12:70683633-70684088	chr11	58680676	58680919	promoter-TSS (NM_172403)	56	2810021J22Rik	243	9.0535	82	60	1	1.21951	2	5	28.5714	19	86.3636	14	1	5.26316	2	5	28.5714	28	20	0	0	0	0	0	35	26	0	0	0	0	0	98	22	36	40
cgi12568:chr6:146836578-146837254	chr11	58717542	58717806	promoter-TSS (NM_011758)	53	Zfp39	264	15.9091	123	107	0	0	0	0	0	40	95.2381	34	0	0	0	0	0	31	27	0	0	0	0	0	52	46	0	0	0	0	0	126	42	31	53
cgi12653:chr7:13507082-13507908	chr11	58751890	58752251	exon (NM_022423, exon 1 of 4)	337	Rnf187	361	28.2548	244	141	0	0	0	0	0	97	95.098	56	0	0	0	0	0	70	47	0	0	0	0	0	77	38	0	0	0	0	0	252	102	70	80
cgi9561:chr3:122122773-122123151	chr11	58762529	58762837	exon (NM_030082, exon 1 of 1)	270	Hist3h2ba	308	19.4805	94	46	2	2.12766	5	5	50	25	41.6667	16	2	8	5	5	50	21	13	0	0	0	0	0	48	17	0	0	0	0	0	193	60	35	98
cgi9691:chr4:3501732-3502289	chr11	58767397	58768561	promoter-TSS (NM_206882)	35	Hist3h2bb-ps	1164	4.63918	49	44	0	0	0	0	0	16	29.6296	12	0	0	0	0	0	15	14	0	0	0	0	0	18	18	0	0	0	0	0	152	54	35	63
cgi10303:chr4:125167195-125169156	chr11	58775298	58775717	Intergenic	-1775	Trim17	419	4.29594	44	12	1	2.27273	2	2	50	18	100	3	1	5.55556	2	2	50	9	3	0	0	0	0	0	17	6	0	0	0	0	0	44	18	9	17
cgi1217:chr10:79179007-79180785	chr11	58790776	58791100	promoter-TSS (NM_053168)	-680	Trim11	324	7.40741	77	67	1	1.2987	2	6	25	23	95.8333	21	1	4.34783	2	6	25	27	24	0	0	0	0	0	27	22	0	0	0	0	0	78	24	27	27
cgi4574:chr14:64127360-64127675	chr11	58791398	58792198	exon (NM_053168, exon 1 of 6)	180	Trim11	800	18.75	426	239	2	0.469484	9	9	50	125	83.3333	75	2	1.6	9	9	50	113	63	0	0	0	0	0	188	101	0	0	0	0	0	492	150	125	217
cgi310:chr1:75356931-75357545	chr11	58948025	58949860	exon (NM_001171512, exon 1 of 104)	934	Obscn	1835	3.26975	163	130	3	1.84049	8	23	25.8065	52	86.6667	39	3	5.76923	8	23	25.8065	41	33	0	0	0	0	0	70	58	0	0	0	0	0	185	60	43	82
cgi3021:chr12:16807169-16807767	chr11	58976813	58977272	exon (NM_173785, exon 1 of 3)	204	Iba57	459	16.5577	183	42	0	0	0	0	0	66	86.8421	18	0	0	0	0	0	47	7	0	0	0	0	0	70	17	0	0	0	0	0	217	76	57	84
cgi723:chr1:174078093-174078693	chr11	58989927	58990856	exon (NM_080454, exon 2 of 2)	5936	Gjc2	929	12.9171	317	139	13	4.10095	367	1310	21.8843	89	74.1667	39	13	14.6067	367	1310	21.8843	75	33	0	0	0	0	0	153	67	0	0	0	0	0	367	120	85	162
cgi7606:chr19:46469593-46470359	chr11	59005117	59005636	promoter-TSS (NM_008193)	77	Guk1	519	15.0289	143	44	0	0	0	0	0	56	71.7949	17	0	0	0	0	0	37	8	0	0	0	0	0	50	19	0	0	0	0	0	226	78	53	95
cgi5700:chr16:35541393-35542775	chr11	59015791	59016302	promoter-TSS (NM_026035)	28	Mrpl55	511	3.91389	46	24	0	0	0	0	0	16	80	6	0	0	0	0	0	8	6	0	0	0	0	0	22	12	0	0	0	0	0	62	20	10	32
cgi7578:chr19:45307990-45310154	chr11	59040900	59042038	5' UTR (NM_001130408, exon 1 of 5)	195	Arf1	1138	14.7627	372	236	3	0.806452	11	38	22.449	121	72.0238	71	3	2.47934	11	38	22.449	92	61	0	0	0	0	0	159	104	0	0	0	0	0	518	168	125	225
cgi9372:chr3:95087222-95087498	chr11	59063223	59063532	exon (NM_009522, exon 4 of 4)	-21609	Arf1	309	9.70874	74	0	0	0	0	0	0	15	50	0	0	0	0	0	0	11	0	0	0	0	0	0	48	0	0	0	0	0	0	114	30	20	64
cgi796:chr1:186669380-186669874	chr11	59077564	59078123	intron (NM_009522, intron 2 of 3)	26409	Wnt3a	559	12.8801	169	51	1	0.591716	5	19	20.8333	50	69.4444	17	1	2	5	19	20.8333	34	9	0	0	0	0	0	85	25	0	0	0	0	0	245	72	46	127
cgi14481:chr8:112485626-112486189	chr11	59102416	59104319	intron (NM_009522, intron 1 of 3)	885	Wnt3a	1903	7.4619	440	304	2	0.454545	5	10	33.3333	131	92.2535	90	2	1.52672	5	10	33.3333	111	80	0	0	0	0	0	198	134	0	0	0	0	0	466	142	118	206
cgi6788:chr18:25645720-25646063	chr11	59119914	59121173	exon (NM_139298, exon 1 of 4)	112	Wnt9a	1259	15.4091	367	100	0	0	0	0	0	147	75.7732	41	0	0	0	0	0	94	20	0	0	0	0	0	126	39	0	0	0	0	0	472	194	117	161
cgi5887:chr16:95219016-95219437	chr11	59263372	59264193	promoter-TSS (NM_144521)	236	Jmjd4	821	4.14129	120	84	0	0	0	0	0	27	79.4118	17	0	0	0	0	0	34	23	0	0	0	0	0	59	44	0	0	0	0	0	134	34	36	64
cgi13530:chr7:130267284-130268124	chr11	59285657	59285908	intron (NM_178417, intron 1 of 3)	193	Zfp867	251	6.3745	53	37	0	0	0	0	0	15	93.75	10	0	0	0	0	0	21	16	0	0	0	0	0	17	11	0	0	0	0	0	54	16	21	17
cgi13411:chr7:109082265-109082801	chr11	59319511	59320307	non-coding (NR_015585, exon 1 of 5)	233	Zkscan17	796	10.3015	255	222	6	2.35294	183	707	20.5618	77	93.9024	65	5	6.49351	57	699	7.53968	57	53	0	0	0	0	0	121	104	1	0.826446	126	8	94.0299	260	82	57	121
cgi14204:chr8:81553391-81554730	chr11	59475650	59476518	promoter-TSS (NM_012027)	87	Mprip	868	17.5115	368	173	0	0	0	0	0	141	92.7632	72	0	0	0	0	0	93	50	0	0	0	0	0	134	51	0	0	0	0	0	392	152	98	142
cgi5701:chr16:35651236-35651449	chr11	59623212	59623561	promoter-TSS (NR_045686)	154	Flcn	349	17.192	149	70	0	0	0	0	0	48	80	19	0	0	0	0	0	36	22	0	0	0	0	0	65	29	0	0	0	0	0	179	60	39	80
cgi4763:chr15:6824086-6824520	chr11	59652665	59653360	intron (NM_011991, intron 1 of 11)	256	Cops3	695	12.6619	287	114	0	0	0	0	0	73	82.9545	24	0	0	0	0	0	67	31	0	0	0	0	0	147	59	0	0	0	0	0	357	88	80	189
cgi13915:chr8:28284561-28285250	chr11	59661478	59661909	exon (NM_134029, exon 1 of 5)	119	Nt5m	431	26.9142	273	128	0	0	0	0	0	108	93.1034	48	0	0	0	0	0	72	37	0	0	0	0	0	93	43	0	0	0	0	0	293	116	77	100
cgi5338:chr15:99304806-99305207	chr11	59777989	59778672	5' UTR (NM_009026, exon 1 of 2)	113	Rasd1	683	15.5198	341	222	3	0.879765	11	4	73.3333	86	81.1321	65	3	3.48837	11	4	73.3333	78	49	0	0	0	0	0	177	108	0	0	0	0	0	416	106	90	220
cgi859:chr10:5633619-5634270	chr11	59859643	59860033	Intergenic	-9497	Pemt	390	13.3333	126	59	0	0	0	0	0	33	63.4615	20	0	0	0	0	0	30	10	0	0	0	0	0	63	29	0	0	0	0	0	186	52	44	90
cgi5059:chr15:78707492-78708295	chr11	59918381	59919970	intron (NM_009021, intron 1 of 5)	661	Rai1	1589	16.7401	687	300	3	0.436681	76	18	80.8511	218	81.9549	104	0	0	0	0	0	159	72	1	0.628931	36	7	83.7209	310	124	2	0.645161	40	11	78.4314	813	266	194	353
cgi928:chr10:21993128-21994073	chr11	59928627	59929055	intron (NM_009021, intron 1 of 5)	10326	Rai1	428	19.1589	163	57	0	0	0	0	0	42	51.2195	11	0	0	0	0	0	44	15	0	0	0	0	0	77	31	0	0	0	0	0	272	82	65	125
cgi8400:chr2:118571347-118572544	chr11	59953243	59954048	promoter-TSS (NM_001037764)	62	Rai1	805	3.97516	65	63	0	0	0	0	0	21	65.625	19	0	0	0	0	0	18	18	0	0	0	0	0	26	26	0	0	0	0	0	95	32	29	34
cgi7022:chr18:64499024-64499248	chr11	59954211	59954415	intron (NM_001037764, intron 1 of 4)	729	Rai1	204	3.92157	28	26	0	0	0	0	0	6	75	6	0	0	0	0	0	8	7	0	0	0	0	0	14	13	0	0	0	0	0	31	8	8	15
cgi15209:chr9:86589415-86590078	chr11	59989204	59990818	intron (NM_001037764, intron 1 of 4)	24108	Mir6921	1614	10.4089	483	267	3	0.621118	14	50	21.875	153	91.0714	83	3	1.96078	14	50	21.875	106	67	0	0	0	0	0	224	117	0	0	0	0	0	541	168	118	255
cgi5702:chr16:35660096-35660750	chr11	60023862	60024273	intron (NM_011480, intron 1 of 18)	-8239	Mir6922	411	7.29927	68	11	0	0	0	0	0	24	80	3	0	0	0	0	0	18	3	0	0	0	0	0	26	5	0	0	0	0	0	85	30	24	31
cgi15510:chr9:121904783-121905176	chr11	60033824	60034142	exon (NM_011480, exon 1 of 19)	123	Srebf1	318	13.2075	105	97	0	0	0	0	0	38	90.4762	37	0	0	0	0	0	27	24	0	0	0	0	0	40	36	0	0	0	0	0	113	42	28	43
cgi10304:chr4:125181379-125181758	chr11	60036257	60036465	Intergenic	-2255	Srebf1	208	23.0769	128	55	0	0	0	0	0	48	100	21	0	0	0	0	0	29	12	0	0	0	0	0	51	22	0	0	0	0	0	128	48	29	51
cgi2669:chr11:102328405-102328708	chr11	60166158	60166622	promoter-TSS (NM_001039092)	17	Tom1l2	464	15.5172	242	44	0	0	0	0	0	63	87.5	18	0	0	0	0	0	60	18	0	0	0	0	0	119	8	0	0	0	0	0	265	72	65	128
cgi2078:chr11:65620684-65621000	chr11	60230243	60231487	promoter-TSS (NM_145427)	218	Gid4	1244	6.43087	247	139	0	0	0	0	0	71	88.75	45	0	0	0	0	0	64	37	0	0	0	0	0	112	57	0	0	0	0	0	275	80	69	126
cgi3836:chr13:49436465-49437312	chr11	60267971	60268397	promoter-TSS (NM_021354)	65	Drg2	426	4.69484	71	61	1	1.40845	2	3	40	17	85	13	1	5.88235	2	3	40	18	15	0	0	0	0	0	36	33	0	0	0	0	0	76	20	18	38
cgi9218:chr3:69402273-69402957	chr11	60290171	60290671	exon (NM_001103171, exon 2 of 64)	7580	Myo15	500	6.4	58	0	0	0	0	0	0	17	53.125	0	0	0	0	0	0	9	0	0	0	0	0	0	32	0	0	0	0	0	0	124	32	25	67
cgi14502:chr8:113823406-113824377	chr11	60350631	60352684	5' UTR (NM_172943, exon 1 of 4)	473	Alkbh5	2053	18.1198	1076	620	0	0	0	0	0	343	92.2043	215	0	0	0	0	0	249	149	0	0	0	0	0	484	256	0	0	0	0	0	1172	372	265	535
cgi3837:chr13:49474952-49475270	chr11	60513197	60513573	exon (NM_001159405, exon 1 of 22)	193	Llgl1	376	31.9149	243	95	0	0	0	0	0	102	85	41	0	0	0	0	0	55	23	0	0	0	0	0	86	31	0	0	0	0	0	283	120	63	100
cgi11798:chr5:148086174-148086397	chr11	60540344	60540766	intron (NM_022009, intron 1 of 29)	168	Flii	422	13.2701	163	96	1	0.613497	5	55	8.33333	54	96.4286	36	1	1.85185	5	55	8.33333	37	28	0	0	0	0	0	72	32	0	0	0	0	0	165	56	37	72
cgi15384:chr9:108354625-108355020	chr11	60541755	60542164	promoter-TSS (NR_039559)	60	Mief2	409	13.2029	147	115	0	0	0	0	0	49	90.7407	39	0	0	0	0	0	33	25	0	0	0	0	0	65	51	0	0	0	0	0	167	54	37	76
cgi7880:chr2:28438251-28438851	chr11	60590291	60591269	promoter-TSS (NM_001085440)	87	Top3a	978	6.13497	130	59	0	0	0	0	0	42	70	20	0	0	0	0	0	24	9	0	0	0	0	0	64	30	0	0	0	0	0	192	60	43	89
cgi5980:chr17:15161590-15161878	chr11	60691759	60692671	exon (NM_173453, exon 1 of 2)	325	Tmem11	912	18.8596	361	200	3	0.831025	33	412	7.41573	136	79.0698	75	3	2.20588	33	412	7.41573	76	43	0	0	0	0	0	149	82	0	0	0	0	0	448	172	88	188
cgi9500:chr3:107434154-107434722	chr11	60726954	60727451	promoter-TSS (NM_025294)	91	Gm16515	497	4.42656	16	16	0	0	0	0	0	10	45.4545	10	0	0	0	0	0	3	3	0	0	0	0	0	3	3	0	0	0	0	0	50	22	11	17
cgi11011:chr5:37187320-37188142	chr11	60745011	60745864	promoter-TSS (NM_008928)	-69	Map2k3os	853	11.4889	280	119	0	0	0	0	0	96	97.9592	38	0	0	0	0	0	79	36	0	0	0	0	0	105	45	0	0	0	0	0	283	98	80	105
cgi12594:chr7:3644130-3646433	chr11	60835708	60836756	5' UTR (NM_001267593, exon 1 of 2)	166	Kcnj12	1048	21.9466	662	341	8	1.20846	200	895	18.2648	219	95.2174	136	8	3.65297	200	895	18.2648	158	82	0	0	0	0	0	285	123	0	0	0	0	0	714	230	171	313
cgi7881:chr2:28496401-28497323	chr11	60882682	60882927	exon (NM_010603, exon 3 of 3)	3499	Kcnj12	245	8.16327	60	20	5	8.33333	20	2	90.9091	14	70	5	5	35.7143	20	2	90.9091	17	7	0	0	0	0	0	29	8	0	0	0	0	0	78	20	21	37
cgi4017:chr13:74487356-74487812	chr11	60960736	60961151	exon (NM_021349, exon 4 of 4)	6607	Tnfrsf13b	415	18.7952	240	97	7	2.91667	19	28	40.4255	66	84.6154	31	6	9.09091	17	26	39.5349	66	26	0	0	0	0	0	108	40	1	0.925926	2	2	50	280	78	78	124
cgi7023:chr18:64499625-64501154	chr11	60988043	60988968	promoter-TSS (NM_001004143)	55	Usp22	925	10.8108	246	117	0	0	0	0	0	75	75	30	0	0	0	0	0	60	29	0	0	0	0	0	111	58	0	0	0	0	0	324	100	81	143
cgi2879:chr11:117848106-117848672	chr11	61080371	61080995	promoter-TSS (NM_007437)	-54	Aldh3a2	624	11.2179	294	181	0	0	0	0	0	61	87.1429	39	0	0	0	0	0	69	39	0	0	0	0	0	164	103	0	0	0	0	0	317	70	76	171
cgi10995:chr5:35731049-35732117	chr11	61155940	61156443	TTS (NM_026183)	170	Slc47a2	503	9.94036	142	93	1	0.704225	2	4	33.3333	49	98	33	1	2.04082	2	4	33.3333	32	21	0	0	0	0	0	61	39	0	0	0	0	0	143	50	32	61
cgi13790:chr8:3676349-3676723	chr11	61191379	61191657	promoter-TSS (NM_026183)	59	Slc47a1	278	10.7914	96	80	9	9.375	25	22	53.1915	28	93.3333	24	9	32.1429	25	22	53.1915	33	29	0	0	0	0	0	35	27	0	0	0	0	0	98	30	33	35
cgi5285:chr15:97661416-97662166	chr11	61221502	61222229	Intergenic	-30289	Slc47a1	727	13.205	282	158	0	0	0	0	0	78	81.25	43	0	0	0	0	0	79	49	0	0	0	0	0	125	66	0	0	0	0	0	329	96	95	138
cgi12509:chr6:134742304-134743015	chr11	61307032	61307994	intron (NM_011841, intron 1 of 6)	192	Mapk7	962	8.93971	250	164	1	0.4	3	13	18.75	82	95.3488	60	1	1.21951	3	13	18.75	42	25	0	0	0	0	0	126	79	0	0	0	0	0	263	86	45	132
cgi3541:chr12:113051862-113052872	chr11	61318285	61318829	promoter-TSS (NM_013717)	-117	B9d1	544	7.72059	140	41	0	0	0	0	0	36	85.7143	9	0	0	0	0	0	34	10	0	0	0	0	0	70	22	0	0	0	0	0	152	42	37	73
cgi2443:chr11:94361123-94361355	chr11	61392447	61393306	intron (NM_001252188, intron 1 of 10)	312	Epn2	859	19.3248	436	285	1	0.229358	3	14	17.6471	146	87.9518	99	1	0.684932	3	14	17.6471	95	65	0	0	0	0	0	195	121	0	0	0	0	0	504	166	109	229
cgi7192:chr19:4698275-4698576	chr11	61497497	61498606	exon (NM_178618, exon 1 of 5)	140	Fam83g	1109	14.4274	391	137	25	6.39386	114	98	53.7736	119	74.375	46	25	21.0084	114	98	53.7736	87	34	0	0	0	0	0	185	57	0	0	0	0	0	544	160	129	255
cgi11658:chr5:137971982-137973225	chr11	61575344	61575637	promoter-TSS (NM_001164242)	99	Prpsap2	293	10.2389	66	50	0	0	0	0	0	29	96.6667	20	0	0	0	0	0	16	12	0	0	0	0	0	21	18	0	0	0	0	0	67	30	16	21
cgi2294:chr11:78349509-78350250	chr11	61667577	61668892	5' UTR (NM_013881, exon 1 of 27)	359	Ulk2	1315	16.8821	630	399	3	0.47619	10	24	29.4118	196	88.2883	116	1	0.510204	4	5	44.4444	159	100	0	0	0	0	0	275	183	2	0.727273	6	19	24	694	222	173	299
cgi7249:chr19:5803210-5804091	chr11	61743289	61743949	5' UTR (NM_019921, exon 1 of 15)	140	Akap10	660	16.3636	245	115	3	1.22449	40	335	10.6667	80	74.0741	35	3	3.75	40	335	10.6667	60	25	0	0	0	0	0	105	55	0	0	0	0	0	323	108	82	133
cgi7572:chr19:45225066-45226104	chr11	61770240	61770873	intron (NM_001281818, intron 1 of 14)	292	Specc1	633	13.5861	191	69	0	0	0	0	0	62	72.093	24	0	0	0	0	0	59	24	0	0	0	0	0	70	21	0	0	0	0	0	281	86	84	111
cgi8329:chr2:104250029-104251023	chr11	61890426	61890857	5' UTR (NM_001029936, exon 1 of 13)	116	Specc1	431	24.1299	193	67	0	0	0	0	0	69	66.3462	26	0	0	0	0	0	47	19	0	0	0	0	0	77	22	0	0	0	0	0	304	104	66	134
cgi11659:chr5:137994629-137994951	chr11	62062000	62062946	promoter-TSS (NM_007413)	-13	Adora2b	946	6.34249	209	117	1	0.478469	23	91	20.1754	58	96.6667	35	1	1.72414	23	91	20.1754	58	29	0	0	0	0	0	93	53	0	0	0	0	0	213	60	58	95
cgi14202:chr8:81032409-81033688	chr11	62094747	62095436	promoter-TSS (NM_027198)	117	Ttc19	689	24.0929	384	200	0	0	0	0	0	154	92.7711	83	0	0	0	0	0	98	47	0	0	0	0	0	132	70	0	0	0	0	0	406	166	102	138
cgi12116:chr6:64684527-64685008	chr11	62270288	62271299	promoter-TSS (NM_177229)	40	Ncor1	1011	9.69337	247	151	1	0.404858	3	1	75	94	95.9184	62	1	1.06383	3	1	75	53	37	0	0	0	0	0	100	52	0	0	0	0	0	255	98	56	101
cgi267:chr1:72687368-72687954	chr11	62271779	62272115	promoter-TSS (NM_001039536)	-15	Pigl	336	7.14286	89	11	0	0	0	0	0	21	87.5	3	0	0	0	0	0	26	5	0	0	0	0	0	42	3	0	0	0	0	0	93	24	26	43
cgi3895:chr13:55430845-55431052	chr11	62352004	62352939	exon (NM_028448, exon 1 of 5)	291	Cenpv	935	20.5348	470	153	0	0	0	0	0	163	84.8958	61	0	0	0	0	0	105	31	0	0	0	0	0	202	61	0	0	0	0	0	530	192	122	216
cgi8481:chr2:123915638-123916101	chr11	62364415	62365321	promoter-TSS (NM_011664)	-138	Ubb	906	3.75276	73	0	0	0	0	0	0	22	64.7059	0	0	0	0	0	0	11	0	0	0	0	0	0	40	0	0	0	0	0	0	113	34	15	64
cgi11916:chr6:29935115-29935527	chr11	62461524	62462445	promoter-TSS (NM_198861)	40	Fam211a	921	20.1954	502	382	9	1.79283	86	887	8.83864	179	96.2366	138	6	3.35196	70	665	9.52381	125	93	0	0	0	0	0	198	151	3	1.51515	16	222	6.72269	509	186	125	198
cgi4575:chr14:64162244-64162885	chr11	62478314	62478671	exon (NM_175002, exon 2 of 2)	16327	Mmgt2	357	8.40336	94	18	3	3.19149	73	2	97.3333	25	83.3333	5	3	12	73	2	97.3333	23	3	0	0	0	0	0	46	10	0	0	0	0	0	111	30	27	54
cgi12622:chr7:4989862-4990251	chr11	62545084	62545469	Intergenic	-2682	Zfp287	385	16.1039	181	116	0	0	0	0	0	59	95.1613	35	0	0	0	0	0	42	30	0	0	0	0	0	80	51	0	0	0	0	0	189	62	44	83
cgi3349:chr12:85455192-85455549	chr11	62570349	62570641	Intergenic	-27900	Zfp287	292	12.3288	128	21	3	2.34375	24	84	22.2222	31	86.1111	8	3	9.67742	24	84	22.2222	36	7	0	0	0	0	0	61	6	0	0	0	0	0	145	36	40	69
cgi3233:chr12:70782313-70783384	chr11	62692833	62693190	promoter-TSS (NM_026210)	20	Tvp23b	357	12.3249	142	105	0	0	0	0	0	38	86.3636	28	0	0	0	0	0	31	23	0	0	0	0	0	73	54	0	0	0	0	0	158	44	33	81
cgi5380:chr15:101268973-101269452	chr11	62944887	62945102	promoter-TSS (NM_008885)	-17	Pmp22	215	19.5349	122	48	0	0	0	0	0	34	80.9524	13	0	0	0	0	0	31	12	0	0	0	0	0	57	23	0	0	0	0	0	152	42	37	73
cgi11969:chr6:39542525-39542827	chr11	62945917	62946764	intron (NM_008885, intron 1 of 4)	1329	Pmp22	847	6.13932	150	74	0	0	0	0	0	50	96.1538	24	0	0	0	0	0	32	19	0	0	0	0	0	68	31	0	0	0	0	0	156	52	33	71
cgi9668:chr3:152009325-152009955	chr11	63702640	63703180	exon (NM_018805, exon 2 of 2)	32876	Hs3st3b1	540	19.6296	90	20	5	5.55556	19	6	76	34	32.0755	6	5	14.7059	19	6	76	18	1	0	0	0	0	0	38	13	0	0	0	0	0	332	106	78	148
cgi13531:chr7:130512941-130513144	chr11	63732741	63732960	intron (NM_018805, intron 1 of 1)	2935	Hs3st3b1	219	7.30594	34	33	14	41.1765	1835	82	95.7225	15	93.75	14	14	93.3333	1835	82	95.7225	10	10	0	0	0	0	0	9	9	0	0	0	0	0	35	16	10	9
cgi4224:chr14:5730798-5731312	chr11	63734012	63735952	exon (NM_018805, exon 1 of 2)	804	Hs3st3b1	1940	13.6082	814	461	3	0.36855	8	25	24.2424	222	84.0909	115	3	1.35135	8	25	24.2424	228	130	0	0	0	0	0	364	216	0	0	0	0	0	929	264	251	414
cgi8661:chr2:151907380-151908104	chr11	63736893	63737172	Intergenic	-1247	Hs3st3b1	279	20.0717	107	73	8	7.47664	30	62	32.6087	35	62.5	24	8	22.8571	30	62	32.6087	28	20	0	0	0	0	0	44	29	0	0	0	0	0	174	56	44	74
cgi10306:chr4:125724160-125724454	chr11	63737882	63738169	Intergenic	-2240	Hs3st3b1	287	8.36237	85	40	8	9.41176	85	11	88.5417	24	100	7	7	29.1667	83	5	94.3182	12	6	0	0	0	0	0	49	27	1	2.04082	2	6	25	85	24	12	49
cgi5704:chr16:35768958-35769626	chr11	63738679	63739081	Intergenic	-3094	Hs3st3b1	402	7.46269	103	55	3	2.91262	13	9	59.0909	24	80	11	2	8.33333	11	6	64.7059	36	24	0	0	0	0	0	43	20	1	2.32558	2	3	40	122	30	43	49
cgi15146:chr9:72833012-72833900	chr11	63892762	63893190	promoter-TSS (NR_033780)	-2	Cox10	428	15.8879	243	186	1	0.411523	2	5	28.5714	62	91.1765	52	1	1.6129	2	5	28.5714	52	39	0	0	0	0	0	129	95	0	0	0	0	0	254	68	54	132
cgi8902:chr2:168590556-168590772	chr11	64248575	64250137	non-coding (NR_028445, exon 1 of 1)	522	Hs3st3a1	1562	9.73111	361	148	0	0	0	0	0	90	59.2105	36	0	0	0	0	0	104	49	0	0	0	0	0	167	63	0	0	0	0	0	570	152	151	267
cgi975:chr10:39089353-39090266	chr11	64333767	64334301	exon (NM_178870, exon 2 of 2)	-83858	F930015N05Rik	534	19.8502	70	17	5	7.14286	14	10	58.3333	24	22.6415	6	5	20.8333	14	10	58.3333	16	0	0	0	0	0	0	30	11	0	0	0	0	0	337	106	81	150
cgi180:chr1:53353633-53354223	chr11	64792328	64792884	promoter-TSS (NM_023479)	69	Elac2	556	5.03597	94	64	2	2.12766	23	216	9.62343	25	89.2857	19	2	8	23	216	9.62343	26	20	0	0	0	0	0	43	25	0	0	0	0	0	99	28	27	44
cgi12117:chr6:64992531-64993107	chr11	64975887	64976485	5' UTR (NM_175003, exon 1 of 21)	277	Arhgap44	598	16.388	310	210	0	0	0	0	0	94	95.9184	70	0	0	0	0	0	86	51	0	0	0	0	0	130	89	0	0	0	0	0	326	98	91	137
cgi4320:chr14:25309881-25310445	chr11	65083338	65083765	promoter-TSS (NM_146386)	-61	Myocd	427	14.5199	221	60	6	2.71493	14	18	43.75	52	83.871	13	6	11.5385	14	18	43.75	66	17	0	0	0	0	0	103	30	0	0	0	0	0	273	62	81	130
cgi14337:chr8:94323585-94325498	chr11	65601119	65601899	intron (NM_009157, intron 1 of 10)	290	Map2k4	780	20.5128	431	210	3	0.696056	203	99	67.2185	148	92.5	77	1	0.675676	9	89	9.18367	111	54	1	0.900901	98	4	96.0784	172	79	1	0.581395	96	6	94.1176	462	160	119	183
cgi10307:chr4:125735526-125736052	chr11	65620684	65621000	promoter-TSS (NM_026107)	96	Zkscan6	316	6.96203	39	15	0	0	0	0	0	22	100	8	0	0	0	0	0	11	4	0	0	0	0	0	6	3	0	0	0	0	0	39	22	11	6
cgi14091:chr8:73121533-73122625	chr11	65981595	65982008	exon (NM_001099633, exon 1 of 69)	251	Dnah9	413	13.5593	199	153	5	2.51256	23	33	41.0714	52	92.8571	42	4	7.69231	21	28	42.8571	64	47	0	0	0	0	0	83	64	1	1.20482	2	5	28.5714	206	56	65	85
cgi14283:chr8:87469630-87469960	chr11	66338728	66340388	promoter-TSS (NM_001034874)	70	Shisa6	1660	16.2651	642	386	7	1.09034	47	530	8.14558	250	92.5926	157	7	2.8	47	530	8.14558	170	111	0	0	0	0	0	222	118	0	0	0	0	0	692	270	179	243
cgi4970:chr15:75759919-75760372	chr11	66866037	66866452	promoter-TSS (NM_025510)	73	Sco1	415	14.9398	185	95	0	0	0	0	0	51	82.2581	24	0	0	0	0	0	45	25	0	0	0	0	0	89	46	0	0	0	0	0	213	62	52	99
cgi6103:chr17:26011990-26012739	chr11	67111831	67112145	exon (NM_177369, exon 27 of 40)	21362	Myh8	314	4.4586	45	38	7	15.5556	132	141	48.3516	11	78.5714	8	6	54.5455	125	91	57.8704	16	12	0	0	0	0	0	18	18	1	5.55556	7	50	12.2807	63	14	20	29
cgi12645:chr7:7253340-7253614	chr11	67268460	67269474	Intergenic	-77533	Gas7	1014	16.1736	483	360	2	0.414079	6	15	28.5714	156	95.122	111	2	1.28205	6	15	28.5714	119	96	0	0	0	0	0	208	153	0	0	0	0	0	501	164	123	214
cgi12597:chr7:4098547-4098750	chr11	67734985	67736044	exon (NM_173754, exon 1 of 15)	140	Usp43	1059	13.7866	445	331	20	4.49438	81	118	40.7035	139	95.2055	98	20	14.3885	81	118	40.7035	104	80	0	0	0	0	0	202	153	0	0	0	0	0	480	146	109	225
cgi1698:chr11:5965000-5966088	chr11	68198431	68200228	exon (NM_008744, exon 2 of 7)	998	Ntn1	1797	10.128	441	226	5	1.13379	15	32	31.9149	163	89.5604	85	4	2.45399	13	26	33.3333	109	53	1	0.917431	2	6	25	169	88	0	0	0	0	0	512	182	126	204
cgi1717:chr11:8910918-8911326	chr11	68200553	68200796	promoter-TSS (NM_008744)	-347	Ntn1	243	15.6379	123	53	0	0	0	0	0	34	89.4737	12	0	0	0	0	0	24	8	0	0	0	0	0	65	33	0	0	0	0	0	127	38	24	65
cgi14654:chr8:128193666-128194221	chr11	68213037	68214116	Intergenic	-13249	Ntn1	1079	11.4921	361	202	5	1.38504	19	23	45.2381	114	91.9355	72	5	4.38596	19	23	45.2381	97	54	0	0	0	0	0	150	76	0	0	0	0	0	379	124	99	156
cgi4899:chr15:57526428-57527449	chr11	68245521	68245754	promoter-TSS (NM_177320)	11	Pik3r5	233	17.1674	124	26	0	0	0	0	0	33	82.5	5	0	0	0	0	0	27	8	0	0	0	0	0	64	13	0	0	0	0	0	154	40	34	80
cgi10308:chr4:125773781-125774090	chr11	68369510	68369777	promoter-TSS (NM_146004)	-44	Mfsd6l	267	7.49064	71	40	3	4.22535	8	4	66.6667	20	100	12	3	15	8	4	66.6667	14	7	0	0	0	0	0	37	21	0	0	0	0	0	74	20	15	39
cgi4225:chr14:5944195-5944911	chr11	68504802	68505736	promoter-TSS (NM_175260)	-148	Myh10	934	4.71092	153	46	1	0.653595	2	6	25	37	84.0909	14	0	0	0	0	0	45	14	1	2.22222	2	6	25	71	18	0	0	0	0	0	170	44	48	78
cgi6857:chr18:36885331-36885887	chr11	68665996	68666785	intron (NM_023668, intron 1 of 8)	242	Ndel1	789	17.4905	365	132	1	0.273973	3	4	42.8571	104	75.3623	39	0	0	0	0	0	102	36	0	0	0	0	0	159	57	1	0.628931	3	4	42.8571	466	138	125	203
[truncated: 12,514 more rows]
