# Supplementary material for: MBD4 loss results in global reactivation of promoters and retroelements with low methylated CpG density
Source: J Exp Clin Cancer Res. 2023 Nov 14;42:301. doi: 10.1186/s13046-023-02882-z (PMC10644448; doi:10.1186/s13046-023-02882-z)
Supplement: Supplementary file 5 — Additional file 5: Supplementary Tables 3 and 4. Methylation information for promoters in MEFs WT (3) or KO (4) for Mbd4. These tables list each mouse RRBS covered promoter with the following information: genomic annotation, gene name, coverage depth, percentage of C methylated and average methylation level of 5mC in each sequence context (CG, CHG, CHG, H represents non-G base). [file 13046_2023_2882_MOESM5_ESM.zip]

Archive with 3 entries (2 files):
- additional file 5/
- additional file 5/SupTab3.xlsx
- additional file 5/SupTab4.xlsx
