# Supplementary material for: MBD4 loss results in global reactivation of promoters and retroelements with low methylated CpG density
Source: J Exp Clin Cancer Res. 2023 Nov 14;42:301. doi: 10.1186/s13046-023-02882-z (PMC10644448; doi:10.1186/s13046-023-02882-z)
Supplement: Supplementary file 5 — Additional file 5: Supplementary Tables 3 and 4. Methylation information for promoters in MEFs WT (3) or KO (4) for Mbd4. These tables list each mouse RRBS covered promoter with the following information: genomic annotation, gene name, coverage depth, percentage of C methylated and average methylation level of 5mC in each sequence context (CG, CHG, CHG, H represents non-G base). [file 13046_2023_2882_MOESM5_ESM.zip › additional file 5/SupTab3.xlsx]

## Sheet: cov_promoter.WT.xls
Chr	Ele_start	Ele_end	Ele_id	dep1_C_num	Cdeep1/Ctotal*100	dep4_C_num	Cdeep4/Ctotal*100	mC_num	C-meth	mReads_num_in_mC	unmReads_num_in_mC	mClevel	dep1_CG_num	CGdeep1/CGtotal*100	dep4_CG_num	CGdeep4/Cgtotal*100	mCG_num	CG-meth	mReads_num_in_mCG	unmReads_num_in_mCG	mCG-level	dep1_CHG_num	dep4_CHG_num	mCHG_num	CHG-meth	mReads_num_in_mCHG	unmReads_num_in_mCHG	mCHG-level	dep1_CHH_num	dep4_CHH_num	mCHH_num	CHH-meth	mReads_num_in_mCHH	unmReads_num_in_mCHH		theoretical_C_num	theoretical_CG_num	theoretical_CHG_num	theoretical_CHH_num
chr1	3661580	3663579	Xkr4(NM_001011874):-:upstream2k	144	54.7529	105	39.924	3	2.08333	45	39	53.5714	61	64.8936	46	48.9362	2	3.27869	7	37	15.9091	45	33	0	0	0	0	0	38	26	1	2.63158	38	2	95	263	94	79	90
chr1	4486495	4488494	Sox17(NM_011441):-:upstream2k	150	87.2093	115	66.8605	4	2.66667	15	55	21.4286	36	90	28	70	4	11.1111	15	55	21.4286	33	24	0	0	0	0	0	81	63	0	0	0	0	0	172	40	39	93
chr1	4795974	4797973	Lypla1(NM_008866):+:upstream2k	13	61.9048	0	0	0	0	0	0	0	5	55.5556	0	0	0	0	0	0	0	3	0	0	0	0	0	0	5	0	0	0	0	0	0	21	9	4	8
chr1	4845775	4847774	Tcea1(NM_001159750):+:upstream2k	102	98.0769	65	62.5	1	0.980392	2	6	25	30	93.75	18	56.25	1	3.33333	2	6	25	28	14	0	0	0	0	0	44	33	0	0	0	0	0	104	32	28	44
chr1	4845775	4847774	Tcea1(NM_011541):+:upstream2k	102	98.0769	65	62.5	1	0.980392	2	6	25	30	93.75	18	56.25	1	3.33333	2	6	25	28	14	0	0	0	0	0	44	33	0	0	0	0	0	104	32	28	44
chr1	4846409	4848408	Tcea1(NM_001159751):+:upstream2k	352	80.1822	206	46.9248	1	0.284091	2	6	25	106	76.8116	64	46.3768	1	0.943396	2	6	25	95	60	0	0	0	0	0	151	82	0	0	0	0	0	439	138	114	187
chr1	5009508	5011507	Rgs20(NM_021374):-:upstream2k	278	74.7312	165	44.3548	0	0	0	0	0	52	74.2857	27	38.5714	0	0	0	0	0	74	47	0	0	0	0	0	152	91	0	0	0	0	0	372	70	94	208
chr1	5071254	5073253	Atp6v1h(NM_133826):+:upstream2k	22	100	21	95.4545	0	0	0	0	0	6	100	5	83.3333	0	0	0	0	0	3	3	0	0	0	0	0	13	13	0	0	0	0	0	22	6	3	13
chr1	5907480	5909479	Npbwr1(NM_010342):-:upstream2k	1	3.33333	0	0	0	0	0	0	0	1	8.33333	0	0	0	0	0	0	0	0	0	0	0	0	0	0	0	0	0	0	0	0	0	30	12	7	11
chr1	6202743	6204742	Rb1cc1(NM_009826):+:upstream2k	207	84.4898	150	61.2245	2	0.966184	12	22	35.2941	48	88.8889	31	57.4074	2	4.16667	12	22	35.2941	64	47	0	0	0	0	0	95	72	0	0	0	0	0	245	54	74	117
chr1	7077001	7079000	Pcmtd1(NM_183028):+:upstream2k	62	100	38	61.2903	0	0	0	0	0	18	100	11	61.1111	0	0	0	0	0	17	12	0	0	0	0	0	27	15	0	0	0	0	0	62	18	17	27
chr1	9289812	9291811	Sntg1(NM_027671):-:upstream2k	109	99.0909	55	50	0	0	0	0	0	33	97.0588	17	50	0	0	0	0	0	24	11	0	0	0	0	0	52	27	0	0	0	0	0	110	34	24	52
chr1	9533489	9535488	Rrs1(NM_021511):+:upstream2k	71	63.964	18	16.2162	1	1.40845	3	6	33.3333	12	60	1	5	1	8.33333	3	6	33.3333	15	1	0	0	0	0	0	44	16	0	0	0	0	0	111	20	22	69
chr1	9536127	9538126	Adhfe1(NM_175236):+:upstream2k	224	90.3226	127	51.2097	8	3.57143	929	236	79.7425	41	89.1304	27	58.6957	8	19.5122	929	236	79.7425	49	30	0	0	0	0	0	134	70	0	0	0	0	0	248	46	54	148
chr1	9536127	9538126	Adhfe1(NR_027664):+:upstream2k	224	90.3226	127	51.2097	8	3.57143	929	236	79.7425	41	89.1304	27	58.6957	8	19.5122	929	236	79.7425	49	30	0	0	0	0	0	134	70	0	0	0	0	0	248	46	54	148
chr1	9690291	9692290	Mybl1(NM_008651):-:upstream2k	155	89.0805	95	54.5977	0	0	0	0	0	55	85.9375	32	50	0	0	0	0	0	34	26	0	0	0	0	0	66	37	0	0	0	0	0	174	64	40	70
chr1	9738464	9740463	Vcpip1(NM_173443):-:upstream2k	47	73.4375	9	14.0625	0	0	0	0	0	9	90	3	30	0	0	0	0	0	18	4	0	0	0	0	0	20	2	0	0	0	0	0	64	10	19	35
chr1	9786211	9788210	Sgk3(NM_177547):+:upstream2k	158	91.8605	118	68.6047	0	0	0	0	0	67	83.75	50	62.5	0	0	0	0	0	37	26	0	0	0	0	0	54	42	0	0	0	0	0	172	80	38	54
chr1	9786211	9788210	Sgk3(NM_133220):+:upstream2k	158	91.8605	118	68.6047	0	0	0	0	0	67	83.75	50	62.5	0	0	0	0	0	37	26	0	0	0	0	0	54	42	0	0	0	0	0	172	80	38	54
chr1	9896719	9898718	6030422M02Rik(NM_177722):+:upstream2k	25	100	0	0	0	0	0	0	0	12	100	0	0	0	0	0	0	0	7	0	0	0	0	0	0	6	0	0	0	0	0	0	25	12	7	6
chr1	9932625	9934624	Snord87(NR_004410):-:upstream2k	163	86.7021	132	70.2128	0	0	0	0	0	59	92.1875	47	73.4375	0	0	0	0	0	39	34	0	0	0	0	0	65	51	0	0	0	0	0	188	64	42	82
chr1	9934200	9936199	Snhg6(NR_024067):-:upstream2k	45	65.2174	44	63.7681	0	0	0	0	0	14	77.7778	14	77.7778	0	0	0	0	0	9	8	0	0	0	0	0	22	22	0	0	0	0	0	69	18	12	39
chr1	10026299	10028298	Cspp1(NM_026493):+:upstream2k	191	79.9163	115	48.1172	0	0	0	0	0	57	81.4286	41	58.5714	0	0	0	0	0	41	25	0	0	0	0	0	93	49	0	0	0	0	0	239	70	53	116
chr1	10027980	10029979	Cops5(NM_013715):-:upstream2k	392	83.0508	177	37.5	0	0	0	0	0	114	85.0746	63	47.0149	0	0	0	0	0	82	38	0	0	0	0	0	196	76	0	0	0	0	0	472	134	100	238
chr1	10222752	10224751	Arfgef1(NM_001102430):-:upstream2k	459	92.1687	248	49.7992	0	0	0	0	0	155	91.1765	98	57.6471	0	0	0	0	0	113	62	0	0	0	0	0	191	88	0	0	0	0	0	498	170	128	200
chr1	11402193	11404192	A830018L16Rik(NM_001160370):+:upstream2k	46	95.8333	17	35.4167	0	0	0	0	0	8	100	5	62.5	0	0	0	0	0	9	3	0	0	0	0	0	29	9	0	0	0	0	0	48	8	9	31
chr1	11402193	11404192	A830018L16Rik(NM_177173):+:upstream2k	46	95.8333	17	35.4167	0	0	0	0	0	8	100	5	62.5	0	0	0	0	0	9	3	0	0	0	0	0	29	9	0	0	0	0	0	48	8	9	31
chr1	11402193	11404192	A830018L16Rik(NM_001160369):+:upstream2k	46	95.8333	17	35.4167	0	0	0	0	0	8	100	5	62.5	0	0	0	0	0	9	3	0	0	0	0	0	29	9	0	0	0	0	0	48	8	9	31
chr1	11402193	11404192	A830018L16Rik(NM_001160371):+:upstream2k	46	95.8333	17	35.4167	0	0	0	0	0	8	100	5	62.5	0	0	0	0	0	9	3	0	0	0	0	0	29	9	0	0	0	0	0	48	8	9	31
chr1	12706626	12708625	Sulf1(NM_172294):+:upstream2k	178	86.8293	21	10.2439	1	0.561798	3	1	75	18	90	5	25	0	0	0	0	0	51	10	1	1.96078	3	1	75	109	6	0	0	0	0	0	205	20	60	125
chr1	12981217	12983216	Slco5a1(NM_172841):-:upstream2k	325	58.2437	102	18.2796	1	0.307692	6	40	13.0435	84	54.5455	27	17.5325	1	1.19048	6	40	13.0435	81	30	0	0	0	0	0	160	45	0	0	0	0	0	558	154	128	276
chr1	13117245	13119244	Prdm14(NM_001081209):-:upstream2k	64	90.1408	42	59.1549	2	3.125	9	33	21.4286	8	80	5	50	2	25	9	33	21.4286	14	7	0	0	0	0	0	42	30	0	0	0	0	0	71	10	17	44
chr1	13364165	13366164	Ncoa2(NM_001077695):-:upstream2k	267	75.4237	109	30.791	1	0.374532	5	25	16.6667	61	69.3182	25	28.4091	1	1.63934	5	25	16.6667	58	22	0	0	0	0	0	148	62	0	0	0	0	0	354	88	73	193
chr1	13364165	13366164	Ncoa2(NM_008678):-:upstream2k	267	75.4237	109	30.791	1	0.374532	5	25	16.6667	61	69.3182	25	28.4091	1	1.63934	5	25	16.6667	58	22	0	0	0	0	0	148	62	0	0	0	0	0	354	88	73	193
chr1	13579946	13581945	Tram1(NM_028173):-:upstream2k	47	88.6792	41	77.3585	2	4.25532	47	1	97.9167	4	66.6667	2	33.3333	2	50	47	1	97.9167	6	6	0	0	0	0	0	37	33	0	0	0	0	0	53	6	6	41
chr1	13650591	13652590	Lactb2(NM_145381):-:upstream2k	90	71.4286	34	26.9841	0	0	0	0	0	30	83.3333	11	30.5556	0	0	0	0	0	23	10	0	0	0	0	0	37	13	0	0	0	0	0	126	36	31	59
chr1	14746048	14748047	Msc(NM_010827):-:upstream2k	5	100	2	40	0	0	0	0	0	2	100	0	0	0	0	0	0	0	1	1	0	0	0	0	0	2	1	0	0	0	0	0	5	2	1	2
chr1	14908944	14910943	Trpa1(NM_177781):-:upstream2k	27	100	0	0	0	0	0	0	0	4	100	0	0	0	0	0	0	0	7	0	0	0	0	0	0	16	0	0	0	0	0	0	27	4	7	16
chr1	15882804	15884803	Gm106(NM_001033288):-:upstream2k	49	67.1233	47	64.3836	3	6.12245	11	45	19.6429	10	71.4286	8	57.1429	3	30	11	45	19.6429	12	12	0	0	0	0	0	27	27	0	0	0	0	0	73	14	19	40
chr1	16093963	16095962	Rdh10(NM_133832):+:upstream2k	748	97.6501	515	67.2324	2	0.26738	7	40	14.8936	253	95.8333	167	63.2576	1	0.395257	5	35	12.5	202	137	0	0	0	0	0	293	211	1	0.341297	2	5	28.5714	766	264	206	296
chr1	16094515	16096514	Rpl7(NM_011291):-:upstream2k	993	98.4143	656	65.0149	2	0.20141	7	40	14.8936	316	96.9325	197	60.4294	1	0.316456	5	35	12.5	276	183	0	0	0	0	0	401	276	1	0.249377	2	5	28.5714	1009	326	279	404
chr1	16509384	16511383	Stau2(NM_001111272):-:upstream2k	98	100	81	82.6531	0	0	0	0	0	30	100	22	73.3333	0	0	0	0	0	28	25	0	0	0	0	0	40	34	0	0	0	0	0	98	30	28	40
chr1	16509384	16511383	Stau2(NM_025303):-:upstream2k	98	100	81	82.6531	0	0	0	0	0	30	100	22	73.3333	0	0	0	0	0	28	25	0	0	0	0	0	40	34	0	0	0	0	0	98	30	28	40
chr1	16609368	16611367	Ube2w(NM_025773):-:upstream2k	206	91.9643	126	56.25	4	1.94175	135	4	97.1223	61	92.4242	31	46.9697	4	6.55738	135	4	97.1223	37	23	0	0	0	0	0	108	72	0	0	0	0	0	224	66	41	117
chr1	16646947	16648946	Tceb1(NM_026456):-:upstream2k	118	96.7213	103	84.4262	0	0	0	0	0	33	97.0588	28	82.3529	0	0	0	0	0	30	28	0	0	0	0	0	55	47	0	0	0	0	0	122	34	30	58
chr1	16653272	16655271	Tmem70(NM_027415):+:upstream2k	3	37.5	0	0	0	0	0	0	0	2	33.3333	0	0	0	0	0	0	0	1	0	0	0	0	0	0	0	0	0	0	0	0	0	8	6	2	0
chr1	16653272	16655271	Tmem70(NM_026392):+:upstream2k	3	37.5	0	0	0	0	0	0	0	2	33.3333	0	0	0	0	0	0	0	1	0	0	0	0	0	0	0	0	0	0	0	0	0	8	6	2	0
chr1	16676537	16678536	Ly96(NM_016923):+:upstream2k	53	94.6429	46	82.1429	2	3.77358	34	0	100	3	75	2	50	2	66.6667	34	0	100	12	12	0	0	0	0	0	38	32	0	0	0	0	0	56	4	12	40
chr1	16676537	16678536	Ly96(NM_001159711):+:upstream2k	53	94.6429	46	82.1429	2	3.77358	34	0	100	3	75	2	50	2	66.6667	34	0	100	12	12	0	0	0	0	0	38	32	0	0	0	0	0	56	4	12	40
chr1	17087880	17089879	Jph1(NM_020604):-:upstream2k	126	82.3529	52	33.9869	0	0	0	0	0	44	88	18	36	0	0	0	0	0	29	13	0	0	0	0	0	53	21	0	0	0	0	0	153	50	37	66
chr1	19200135	19202134	Tcfap2b(NM_001025305):+:upstream2k	102	70.8333	67	46.5278	2	1.96078	5	3	62.5	21	87.5	12	50	2	9.52381	5	3	62.5	30	19	0	0	0	0	0	51	36	0	0	0	0	0	144	24	31	89
chr1	20667091	20669090	Mir206(NR_029593):+:upstream2k	13	38.2353	8	23.5294	1	7.69231	5	0	100	2	50	1	25	1	50	5	0	100	4	3	0	0	0	0	0	7	4	0	0	0	0	0	34	4	7	23
chr1	20810295	20812294	Mcm3(NM_008563):-:upstream2k	4	40	1	10	0	0	0	0	0	3	50	0	0	0	0	0	0	0	1	1	0	0	0	0	0	0	0	0	0	0	0	0	10	6	3	1
chr1	20878703	20880702	Paqr8(NM_028829):+:upstream2k	37	90.2439	34	82.9268	0	0	0	0	0	12	100	10	83.3333	0	0	0	0	0	10	9	0	0	0	0	0	15	15	0	0	0	0	0	41	12	11	18
chr1	21069291	21071290	Tram2(NM_133252):-:upstream2k	223	69.0402	132	40.8669	15	6.72646	111	46	70.7006	64	72.7273	32	36.3636	15	23.4375	111	46	70.7006	50	30	0	0	0	0	0	109	70	0	0	0	0	0	323	88	71	164
chr1	21069307	21071306	Tram2(NM_177409):-:upstream2k	211	67.8457	125	40.1929	15	7.109	111	46	70.7006	60	71.4286	30	35.7143	15	25	111	46	70.7006	45	28	0	0	0	0	0	106	67	0	0	0	0	0	311	84	66	161
chr1	21206712	21208711	Tmem14a(NM_029398):+:upstream2k	102	79.0698	29	22.4806	0	0	0	0	0	12	66.6667	4	22.2222	0	0	0	0	0	22	9	0	0	0	0	0	68	16	0	0	0	0	0	129	18	26	85
chr1	21952024	21954023	Kcnq5(NM_001160139):-:upstream2k	59	92.1875	51	79.6875	1	1.69492	8	23	25.8065	13	92.8571	9	64.2857	1	7.69231	8	23	25.8065	18	16	0	0	0	0	0	28	26	0	0	0	0	0	64	14	21	29
chr1	21952024	21954023	Kcnq5(NM_023872):-:upstream2k	59	92.1875	51	79.6875	1	1.69492	8	23	25.8065	13	92.8571	9	64.2857	1	7.69231	8	23	25.8065	18	16	0	0	0	0	0	28	26	0	0	0	0	0	64	14	21	29
chr1	22812564	22814563	Rims1(NM_053270):-:upstream2k	253	79.8107	217	68.4543	3	1.18577	12	66	15.3846	75	79.7872	61	64.8936	3	4	12	66	15.3846	81	69	0	0	0	0	0	97	87	0	0	0	0	0	317	94	96	127
chr1	22812564	22814563	Rims1(NM_001012623):-:upstream2k	253	79.8107	217	68.4543	3	1.18577	12	66	15.3846	75	79.7872	61	64.8936	3	4	12	66	15.3846	81	69	0	0	0	0	0	97	87	0	0	0	0	0	317	94	96	127
chr1	22812564	22814563	Rims1(NM_001012625):-:upstream2k	253	79.8107	217	68.4543	3	1.18577	12	66	15.3846	75	79.7872	61	64.8936	3	4	12	66	15.3846	81	69	0	0	0	0	0	97	87	0	0	0	0	0	317	94	96	127
chr1	22812564	22814563	Rims1(NM_001012624):-:upstream2k	253	79.8107	217	68.4543	3	1.18577	12	66	15.3846	75	79.7872	61	64.8936	3	4	12	66	15.3846	81	69	0	0	0	0	0	97	87	0	0	0	0	0	317	94	96	127
chr1	22812564	22814563	Rims1(NM_183018):-:upstream2k	253	79.8107	217	68.4543	3	1.18577	12	66	15.3846	75	79.7872	61	64.8936	3	4	12	66	15.3846	81	69	0	0	0	0	0	97	87	0	0	0	0	0	317	94	96	127
chr1	23109093	23111092	4933415F23Rik(NM_025746):-:upstream2k	36	100	31	86.1111	2	5.55556	8	0	100	4	100	2	50	2	50	8	0	100	9	7	0	0	0	0	0	23	22	0	0	0	0	0	36	4	9	23
chr1	23390015	23392014	Ogfrl1(NM_001081079):-:upstream2k	174	93.0481	49	26.2032	0	0	0	0	0	42	84	7	14	0	0	0	0	0	47	10	0	0	0	0	0	85	32	0	0	0	0	0	187	50	50	87
chr1	23766765	23768764	B3gat2(NM_172124):+:upstream2k	59	100	39	66.1017	0	0	0	0	0	14	100	9	64.2857	0	0	0	0	0	18	11	0	0	0	0	0	27	19	0	0	0	0	0	59	14	18	27
chr1	23929129	23931128	Smap1(NM_028534):-:upstream2k	167	98.2353	97	57.0588	1	0.598802	4	16	20	59	98.3333	28	46.6667	0	0	0	0	0	41	19	0	0	0	0	0	67	50	1	1.49254	4	16	20	170	60	42	68
chr1	24012480	24014479	1110058L19Rik(NM_026503):-:upstream2k	4	100	0	0	0	0	0	0	0	2	100	0	0	0	0	0	0	0	1	0	0	0	0	0	0	1	0	0	0	0	0	0	4	2	1	1
chr1	24107181	24109180	Fam135a(NM_026604):-:upstream2k	112	75.6757	49	33.1081	1	0.892857	2	6	25	32	76.1905	18	42.8571	1	3.125	2	6	25	21	10	0	0	0	0	0	59	21	0	0	0	0	0	148	42	26	80
chr1	24182449	24184448	Col9a1(NM_007740):+:upstream2k	120	57.6923	23	11.0577	0	0	0	0	0	11	50	1	4.54545	0	0	0	0	0	31	6	0	0	0	0	0	78	16	0	0	0	0	0	208	22	58	128
chr1	25886553	25888552	Bai3(NM_175642):-:upstream2k	268	98.893	183	67.5277	2	0.746269	5	11	31.25	97	97	69	69	2	2.06186	5	11	31.25	57	38	0	0	0	0	0	114	76	0	0	0	0	0	271	100	57	114
chr1	30920102	30922101	Phf3(NM_001081080):-:upstream2k	1	1.0989	0	0	0	0	0	0	0	1	16.6667	0	0	0	0	0	0	0	0	0	0	0	0	0	0	0	0	0	0	0	0	0	91	6	12	73
chr1	31006556	31008555	Gm13363(NR_002688):-:upstream2k	305	96.2145	188	59.306	0	0	0	0	0	104	92.8571	63	56.25	0	0	0	0	0	67	44	0	0	0	0	0	134	81	0	0	0	0	0	317	112	69	136
chr1	31006601	31008600	Ptp4a1(NM_011200):-:upstream2k	280	99.6441	183	65.1246	0	0	0	0	0	95	98.9583	60	62.5	0	0	0	0	0	59	43	0	0	0	0	0	126	80	0	0	0	0	0	281	96	59	126
chr1	32227651	32229650	Khdrbs2(NM_133235):+:upstream2k	79	100	61	77.2152	1	1.26582	7	10	41.1765	22	100	16	72.7273	1	4.54545	7	10	41.1765	26	22	0	0	0	0	0	31	23	0	0	0	0	0	79	22	26	31
chr1	33724669	33726668	1700001G17Rik(NR_033199):+:upstream2k	5	23.8095	5	23.8095	2	40	8	0	100	2	50	2	50	2	100	8	0	100	0	0	0	0	0	0	0	3	3	0	0	0	0	0	21	4	2	15
chr1	33726604	33728603	Prim2(NM_008922):-:upstream2k	136	91.2752	90	60.4027	1	0.735294	2	6	25	40	86.9565	23	50	1	2.5	2	6	25	25	21	0	0	0	0	0	71	46	0	0	0	0	0	149	46	27	76
chr1	33774741	33776740	Rab23(NM_008999):+:upstream2k	93	82.3009	73	64.6018	0	0	0	0	0	14	87.5	12	75	0	0	0	0	0	28	21	0	0	0	0	0	51	40	0	0	0	0	0	113	16	32	65
chr1	33775264	33777263	Rab23(NM_001159729):+:upstream2k	341	89.7368	206	54.2105	1	0.293255	2	5	28.5714	124	92.5373	68	50.7463	1	0.806452	2	5	28.5714	89	56	0	0	0	0	0	128	82	0	0	0	0	0	380	134	97	149
chr1	33814596	33816595	Bag2(NM_145392):-:upstream2k	170	99.4152	143	83.6257	1	0.588235	4	3	57.1429	47	97.9167	37	77.0833	1	2.12766	4	3	57.1429	40	35	0	0	0	0	0	83	71	0	0	0	0	0	171	48	40	83
chr1	33871273	33873272	Zfp451(NM_133817):-:upstream2k	166	69.4561	111	46.4435	1	0.60241	12	0	100	59	75.641	34	43.5897	1	1.69492	12	0	100	36	27	0	0	0	0	0	71	50	0	0	0	0	0	239	78	54	107
chr1	33895760	33897759	Gm15455(NM_001161816):-:upstream2k	83	80.5825	0	0	0	0	0	0	0	21	80.7692	0	0	0	0	0	0	0	12	0	0	0	0	0	0	50	0	0	0	0	0	0	103	26	16	61
chr1	33964467	33966466	Bend6(NM_177235):-:upstream2k	302	94.9686	184	57.8616	0	0	0	0	0	132	94.2857	82	58.5714	0	0	0	0	0	79	49	0	0	0	0	0	91	53	0	0	0	0	0	318	140	80	98
chr1	34066670	34068669	Dst(NM_133833):+:upstream2k	243	76.4151	136	42.7673	0	0	0	0	0	40	71.4286	23	41.0714	0	0	0	0	0	70	31	0	0	0	0	0	133	82	0	0	0	0	0	318	56	91	171
chr1	34066670	34068669	Dst(NM_134448):+:upstream2k	243	76.4151	136	42.7673	0	0	0	0	0	40	71.4286	23	41.0714	0	0	0	0	0	70	31	0	0	0	0	0	133	82	0	0	0	0	0	318	56	91	171
chr1	34494674	34496673	Imp4(NM_178601):+:upstream2k	159	92.4419	81	47.093	0	0	0	0	0	38	90.4762	20	47.619	0	0	0	0	0	40	19	0	0	0	0	0	81	42	0	0	0	0	0	172	42	42	88
chr1	34496518	34498517	Ccdc115(NM_027159):-:upstream2k	72	97.2973	45	60.8108	0	0	0	0	0	20	100	10	50	0	0	0	0	0	14	7	0	0	0	0	0	38	28	0	0	0	0	0	74	20	14	40
chr1	34514591	34516590	Ptpn18(NM_011206):+:upstream2k	12	100	12	100	0	0	0	0	0	2	100	2	100	0	0	0	0	0	5	5	0	0	0	0	0	5	5	0	0	0	0	0	12	2	5	5
chr1	34553275	34555274	Prss39(NM_009355):+:upstream2k	57	55.8824	9	8.82353	1	1.75439	5	0	100	1	50	1	50	1	100	5	0	100	17	3	0	0	0	0	0	39	5	0	0	0	0	0	102	2	25	75
chr1	34634538	34636537	Fam123c(NM_213727):+:upstream2k	156	85.7143	79	43.4066	3	1.92308	7	13	35	47	94	26	52	3	6.38298	7	13	35	35	17	0	0	0	0	0	74	36	0	0	0	0	0	182	50	42	90
chr1	34899896	34901895	Fam168b(NM_174997):-:upstream2k	51	68	24	32	0	0	0	0	0	26	72.2222	14	38.8889	0	0	0	0	0	8	2	0	0	0	0	0	17	8	0	0	0	0	0	75	36	12	27
chr1	34899896	34901895	Fam168b(NM_001160236):-:upstream2k	51	68	24	32	0	0	0	0	0	26	72.2222	14	38.8889	0	0	0	0	0	8	2	0	0	0	0	0	17	8	0	0	0	0	0	75	36	12	27
chr1	34899896	34901895	Fam168b(NM_001160235):-:upstream2k	51	68	24	32	0	0	0	0	0	26	72.2222	14	38.8889	0	0	0	0	0	8	2	0	0	0	0	0	17	8	0	0	0	0	0	75	36	12	27
chr1	34904804	34906803	Plekhb2(NM_145516):+:upstream2k	29	100	28	96.5517	0	0	0	0	0	10	100	9	90	0	0	0	0	0	3	3	0	0	0	0	0	16	16	0	0	0	0	0	29	10	3	16
chr1	36123245	36125244	Hs6st1(NM_015818):+:upstream2k	181	100	130	71.8232	0	0	0	0	0	70	100	47	67.1429	0	0	0	0	0	47	36	0	0	0	0	0	64	47	0	0	0	0	0	181	70	47	64
chr1	36301148	36303147	Uggt1(NM_198899):-:upstream2k	113	85.6061	71	53.7879	0	0	0	0	0	26	83.871	11	35.4839	0	0	0	0	0	25	16	0	0	0	0	0	62	44	0	0	0	0	0	132	31	30	71
chr1	36330271	36332270	Neurl3(NM_153408):-:upstream2k	106	85.4839	64	51.6129	6	5.66038	32	76	29.6296	15	75	10	50	6	40	32	76	29.6296	28	18	0	0	0	0	0	63	36	0	0	0	0	0	124	20	33	71
chr1	36426027	36428026	4632411B12Rik(NM_172652):-:upstream2k	35	64.8148	0	0	0	0	0	0	0	16	66.6667	0	0	0	0	0	0	0	8	0	0	0	0	0	0	11	0	0	0	0	0	0	54	24	12	18
chr1	36502085	36504084	Lman2l(NM_001013374):-:upstream2k	7	100	6	85.7143	0	0	0	0	0	4	100	3	75	0	0	0	0	0	2	2	0	0	0	0	0	1	1	0	0	0	0	0	7	4	2	1
chr1	36526442	36528441	Cnnm4(NM_033570):+:upstream2k	140	89.172	59	37.5796	0	0	0	0	0	49	79.0323	22	35.4839	0	0	0	0	0	31	12	0	0	0	0	0	60	25	0	0	0	0	0	157	62	32	63
chr1	36566721	36568720	Cnnm3(NM_053186):+:upstream2k	55	100	45	81.8182	0	0	0	0	0	18	100	15	83.3333	0	0	0	0	0	13	12	0	0	0	0	0	24	18	0	0	0	0	0	55	18	13	24
chr1	36566721	36568720	Cnnm3(NM_001039551):+:upstream2k	55	100	45	81.8182	0	0	0	0	0	18	100	15	83.3333	0	0	0	0	0	13	12	0	0	0	0	0	24	18	0	0	0	0	0	55	18	13	24
chr1	36615227	36617226	Sema4c(NM_001126047):-:upstream2k	62	84.9315	46	63.0137	0	0	0	0	0	14	73.6842	10	52.6316	0	0	0	0	0	13	8	0	0	0	0	0	35	28	0	0	0	0	0	73	19	15	39
chr1	36746332	36748331	Cox5b(NM_009942):+:upstream2k	63	98.4375	32	50	0	0	0	0	0	23	95.8333	11	45.8333	0	0	0	0	0	19	11	0	0	0	0	0	21	10	0	0	0	0	0	64	24	19	21
chr1	36766771	36768770	Actr1b(NM_146107):-:upstream2k	100	92.5926	27	25	0	0	0	0	0	27	90	8	26.6667	0	0	0	0	0	21	9	0	0	0	0	0	52	10	0	0	0	0	0	108	30	23	55
chr1	36816706	36818705	Zap70(NM_009539):+:upstream2k	66	86.8421	8	10.5263	0	0	0	0	0	8	80	0	0	0	0	0	0	0	18	2	0	0	0	0	0	40	6	0	0	0	0	0	76	10	19	47
chr1	36996373	36998372	Tmem131(NM_018872):-:upstream2k	254	86.3946	132	44.898	0	0	0	0	0	83	84.6939	40	40.8163	0	0	0	0	0	65	33	0	0	0	0	0	106	59	0	0	0	0	0	294	98	75	121
chr1	37274106	37276105	Cnga3(NM_009918):+:upstream2k	149	57.529	38	14.6718	3	2.01342	23	16	58.9744	17	60.7143	5	17.8571	3	17.6471	23	16	58.9744	42	13	0	0	0	0	0	90	20	0	0	0	0	0	259	28	64	167
chr1	37354738	37356737	Inpp4a(NM_030266):+:upstream2k	6	100	5	83.3333	0	0	0	0	0	3	100	2	66.6667	0	0	0	0	0	1	1	0	0	0	0	0	2	2	0	0	0	0	0	6	3	1	2
chr1	37485017	37487016	Unc50(NM_026123):+:upstream2k	99	83.1933	68	57.1429	0	0	0	0	0	29	69.0476	18	42.8571	0	0	0	0	0	18	11	0	0	0	0	0	52	39	0	0	0	0	0	119	42	21	56
chr1	37486949	37488948	6330578E17Rik(NM_198006):-:upstream2k	175	91.1458	99	51.5625	0	0	0	0	0	58	85.2941	27	39.7059	0	0	0	0	0	43	26	0	0	0	0	0	74	46	0	0	0	0	0	192	68	46	78
chr1	37776657	37778656	2010300C02Rik(NM_028096):-:upstream2k	177	85.0962	50	24.0385	0	0	0	0	0	67	88.1579	22	28.9474	0	0	0	0	0	44	18	0	0	0	0	0	66	10	0	0	0	0	0	208	76	53	79
chr1	37921925	37923924	Tsga10(NM_207228):-:upstream2k	205	80.0781	107	41.7969	0	0	0	0	0	75	88.2353	56	65.8824	0	0	0	0	0	48	16	0	0	0	0	0	82	35	0	0	0	0	0	256	85	61	110
chr1	37945398	37947397	Mrpl30(NM_027098):+:upstream2k	143	78.1421	48	26.2295	1	0.699301	2	6	25	38	76	12	24	0	0	0	0	0	43	13	0	0	0	0	0	62	23	1	1.6129	2	6	25	183	50	55	78
chr1	37947257	37949256	Mitd1(NM_026913):-:upstream2k	63	96.9231	48	73.8462	1	1.5873	2	6	25	18	90	12	60	0	0	0	0	0	15	13	0	0	0	0	0	30	23	1	3.33333	2	6	25	65	20	15	30
chr1	37973339	37975338	Lyg2(NM_001033427):-:upstream2k	43	49.4253	14	16.092	0	0	0	0	0	4	66.6667	1	16.6667	0	0	0	0	0	10	3	0	0	0	0	0	29	10	0	0	0	0	0	87	6	16	65
chr1	38052855	38054854	Eif5b(NM_198303):+:upstream2k	282	75.6032	124	33.244	0	0	0	0	0	83	78.3019	42	39.6226	0	0	0	0	0	48	16	0	0	0	0	0	151	66	0	0	0	0	0	373	106	71	196
chr1	38054054	38056053	Txndc9(NM_172054):-:upstream2k	649	95.4412	254	37.3529	0	0	0	0	0	207	93.2432	83	37.3874	0	0	0	0	0	126	53	0	0	0	0	0	316	118	0	0	0	0	0	680	222	133	325
chr1	38186508	38188507	Rev1(NM_019570):-:upstream2k	170	92.8962	113	61.7486	0	0	0	0	0	69	93.2432	46	62.1622	0	0	0	0	0	40	24	0	0	0	0	0	61	43	0	0	0	0	0	183	74	43	66
chr1	38878061	38880060	Lonrf2(NM_001029878):-:upstream2k	42	93.3333	37	82.2222	2	4.7619	19	12	61.2903	3	75	2	50	2	66.6667	19	12	61.2903	13	12	0	0	0	0	0	26	23	0	0	0	0	0	45	4	14	27
chr1	39042659	39044658	Pdcl3(NM_026850):+:upstream2k	262	89.726	148	50.6849	1	0.381679	5	28	15.1515	57	95	32	53.3333	1	1.75439	5	28	15.1515	65	37	0	0	0	0	0	140	79	0	0	0	0	0	292	60	72	160
chr1	39249117	39251116	Npas2(NM_008719):+:upstream2k	499	81.0065	223	36.2013	4	0.801603	41	39	51.25	154	81.0526	52	27.3684	2	1.2987	6	35	14.6341	118	59	1	0.847458	2	3	40	227	112	1	0.440529	33	1	97.0588	616	190	135	291
chr1	39422696	39424695	Rpl31(NM_053257):+:upstream2k	114	65.5172	31	17.8161	1	0.877193	2	3	40	30	68.1818	9	20.4545	1	3.33333	2	3	40	23	5	0	0	0	0	0	61	17	0	0	0	0	0	174	44	32	98
chr1	39535593	39537592	Tbc1d8(NM_018775):-:upstream2k	115	96.6387	62	52.1008	1	0.869565	2	2	50	25	89.2857	15	53.5714	0	0	0	0	0	25	16	1	4	2	2	50	65	31	0	0	0	0	0	119	28	26	65
chr1	39590647	39592646	D1Bwg0212e(NM_028043):+:upstream2k	85	85.8586	9	9.09091	0	0	0	0	0	38	86.3636	6	13.6364	0	0	0	0	0	24	2	0	0	0	0	0	23	1	0	0	0	0	0	99	44	26	29
chr1	39605686	39607685	Snord89(NR_028555):-:upstream2k	16	29.6296	0	0	0	0	0	0	0	4	100	0	0	0	0	0	0	0	2	0	0	0	0	0	0	10	0	0	0	0	0	0	54	4	4	46
chr1	39634193	39636192	Rnf149(NM_001033135):-:upstream2k	138	72.2513	72	37.6963	1	0.724638	2	3	40	48	77.4194	29	46.7742	1	2.08333	2	3	40	35	15	0	0	0	0	0	55	28	0	0	0	0	0	191	62	50	79
chr1	39777835	39779834	Rfx8(NM_001145660):-:upstream2k	52	40.3101	38	29.4574	2	3.84615	54	6	90	5	50	4	40	2	40	54	6	90	12	8	0	0	0	0	0	35	26	0	0	0	0	0	129	10	24	95
chr1	39955758	39957757	Map4k4(NM_008696):+:upstream2k	235	93.254	103	40.873	1	0.425532	4	31	11.4286	84	97.6744	35	40.6977	1	1.19048	4	31	11.4286	45	19	0	0	0	0	0	106	49	0	0	0	0	0	252	86	48	118
chr1	40321431	40323430	Il1r1(NM_001123382):+:upstream2k	46	100	23	50	0	0	0	0	0	6	100	3	50	0	0	0	0	0	12	8	0	0	0	0	0	28	12	0	0	0	0	0	46	6	12	28
chr1	40736557	40738556	Slc9a2(NM_001033289):+:upstream2k	454	82.8467	305	55.6569	2	0.440529	8	22	26.6667	150	85.2273	89	50.5682	2	1.33333	8	22	26.6667	114	82	0	0	0	0	0	190	134	0	0	0	0	0	548	176	135	237
chr1	40860446	40862445	Tmem182(NM_001081198):+:upstream2k	57	98.2759	54	93.1034	9	15.7895	112	50	69.1358	13	92.8571	12	85.7143	9	69.2308	112	50	69.1358	12	12	0	0	0	0	0	32	30	0	0	0	0	0	58	14	12	32
chr1	42751671	42753670	2610017I09Rik(NR_027826):-:upstream2k	444	72.0779	111	18.0195	0	0	0	0	0	113	83.0882	29	21.3235	0	0	0	0	0	97	23	0	0	0	0	0	234	59	0	0	0	0	0	616	136	131	349
chr1	42751991	42753990	Pou3f3(NM_008900):+:upstream2k	583	77.2185	242	32.053	6	1.02916	31	164	15.8974	157	78.5	68	34	6	3.82166	31	164	15.8974	151	69	0	0	0	0	0	275	105	0	0	0	0	0	755	200	185	370
chr1	42755181	42757180	2900092D14Rik(NR_027891):+:upstream2k	56	57.732	35	36.0825	1	1.78571	2	2	50	18	69.2308	13	50	1	5.55556	2	2	50	15	9	0	0	0	0	0	23	13	0	0	0	0	0	97	26	25	46
chr1	43153555	43155554	AI597479(NM_133818):+:upstream2k	102	99.0291	4	3.8835	0	0	0	0	0	31	96.875	4	12.5	0	0	0	0	0	27	0	0	0	0	0	0	44	0	0	0	0	0	0	103	32	27	44
chr1	43155468	43157467	Tgfbrap1(NM_001013025):-:upstream2k	279	86.646	153	47.5155	0	0	0	0	0	69	88.4615	35	44.8718	0	0	0	0	0	69	36	0	0	0	0	0	141	82	0	0	0	0	0	322	78	85	159
chr1	43220807	43222806	Fhl2(NM_010212):-:upstream2k	164	82	74	37	0	0	0	0	0	42	87.5	24	50	0	0	0	0	0	40	16	0	0	0	0	0	82	34	0	0	0	0	0	200	48	52	100
chr1	43500596	43502595	Nck2(NM_010879):+:upstream2k	158	97.5309	100	61.7284	0	0	0	0	0	43	93.4783	29	63.0435	0	0	0	0	0	35	24	0	0	0	0	0	80	47	0	0	0	0	0	162	46	36	80
chr1	43884554	43886553	Uxs1(NM_026430):-:upstream2k	112	75.6757	0	0	0	0	0	0	0	31	77.5	0	0	0	0	0	0	0	31	0	0	0	0	0	0	50	0	0	0	0	0	0	148	40	37	71
chr1	43988852	43990851	Tpp2(NM_009418):+:upstream2k	97	94.1748	27	26.2136	0	0	0	0	0	19	86.3636	6	27.2727	0	0	0	0	0	25	9	0	0	0	0	0	53	12	0	0	0	0	0	103	22	27	54
chr1	44159234	44161233	1700029F09Rik(NM_029368):-:upstream2k	126	87.5	98	68.0556	1	0.793651	2	4	33.3333	49	84.4828	35	60.3448	1	2.04082	2	4	33.3333	33	26	0	0	0	0	0	44	37	0	0	0	0	0	144	58	36	50
chr1	44174813	44176812	Bivm(NM_144558):+:upstream2k	54	45.7627	0	0	0	0	0	0	0	9	37.5	0	0	0	0	0	0	0	9	0	0	0	0	0	0	36	0	0	0	0	0	0	118	24	20	74
chr1	44175619	44177618	Kdelc1(NM_023645):-:upstream2k	117	69.6429	72	42.8571	0	0	0	0	0	14	53.8462	8	30.7692	0	0	0	0	0	26	19	0	0	0	0	0	77	45	0	0	0	0	0	168	26	39	103
chr1	44606516	44608515	Gulp1(NM_028450):+:upstream2k	142	95.9459	93	62.8378	2	1.40845	12	2	85.7143	21	87.5	12	50	2	9.52381	12	2	85.7143	46	30	0	0	0	0	0	75	51	0	0	0	0	0	148	24	49	75
chr1	45850346	45852345	Wdr75(NM_028599):+:upstream2k	8	100	0	0	0	0	0	0	0	4	100	0	0	0	0	0	0	0	2	0	0	0	0	0	0	2	0	0	0	0	0	0	8	4	2	2
chr1	45982440	45984439	Slc40a1(NM_016917):-:upstream2k	129	66.1538	64	32.8205	0	0	0	0	0	21	87.5	11	45.8333	0	0	0	0	0	32	19	0	0	0	0	0	76	34	0	0	0	0	0	195	24	44	127
chr1	46121583	46123582	Dnahc7b(NM_001160386):+:upstream2k	29	50	0	0	0	0	0	0	0	2	100	0	0	0	0	0	0	0	6	0	0	0	0	0	0	21	0	0	0	0	0	0	58	2	9	47
chr1	46910355	46912354	Slc39a10(NM_172653):-:upstream2k	153	86.9318	97	55.1136	0	0	0	0	0	63	82.8947	39	51.3158	0	0	0	0	0	45	32	0	0	0	0	0	45	26	0	0	0	0	0	176	76	49	51
chr1	50982367	50984366	Tmeff2(NM_019790):+:upstream2k	266	96.3768	146	52.8986	5	1.8797	30	44	40.5405	52	92.8571	24	42.8571	5	9.61538	30	44	40.5405	64	31	0	0	0	0	0	150	91	0	0	0	0	0	276	56	67	153
chr1	51535244	51537243	Obfc2a(NM_028696):-:upstream2k	134	97.8102	87	63.5036	0	0	0	0	0	40	95.2381	24	57.1429	0	0	0	0	0	27	17	0	0	0	0	0	67	46	0	0	0	0	0	137	42	27	68
chr1	51972819	51974818	Myo1b(NM_001161817):-:upstream2k	61	98.3871	22	35.4839	0	0	0	0	0	23	95.8333	7	29.1667	0	0	0	0	0	14	6	0	0	0	0	0	24	9	0	0	0	0	0	62	24	14	24
chr1	51972819	51974818	Myo1b(NM_010863):-:upstream2k	61	98.3871	22	35.4839	0	0	0	0	0	23	95.8333	7	29.1667	0	0	0	0	0	14	6	0	0	0	0	0	24	9	0	0	0	0	0	62	24	14	24
chr1	52174282	52176281	Stat1(NM_009283):+:upstream2k	74	100	59	79.7297	0	0	0	0	0	20	100	15	75	0	0	0	0	0	22	16	0	0	0	0	0	32	28	0	0	0	0	0	74	20	22	32
chr1	52290077	52292076	Gls(NM_001113383):-:upstream2k	12	54.5455	0	0	0	0	0	0	0	1	50	0	0	0	0	0	0	0	2	0	0	0	0	0	0	9	0	0	0	0	0	0	22	2	5	15
chr1	52290077	52292076	Gls(NM_001081081):-:upstream2k	12	54.5455	0	0	0	0	0	0	0	1	50	0	0	0	0	0	0	0	2	0	0	0	0	0	0	9	0	0	0	0	0	0	22	2	5	15
chr1	52557293	52559292	Nab1(NM_008667):-:upstream2k	131	79.878	39	23.7805	0	0	0	0	0	51	85	12	20	0	0	0	0	0	26	7	0	0	0	0	0	54	20	0	0	0	0	0	164	60	32	72
chr1	52685549	52687548	Tmem194b(NR_024590):+:upstream2k	99	92.5234	54	50.4673	0	0	0	0	0	26	92.8571	14	50	0	0	0	0	0	29	18	0	0	0	0	0	44	22	0	0	0	0	0	107	28	31	48
chr1	52685549	52687548	Tmem194b(NM_001142647):+:upstream2k	99	92.5234	54	50.4673	0	0	0	0	0	26	92.8571	14	50	0	0	0	0	0	29	18	0	0	0	0	0	44	22	0	0	0	0	0	107	28	31	48
chr1	52784163	52786162	Mfsd6(NM_133829):-:upstream2k	69	97.1831	69	97.1831	0	0	0	0	0	26	92.8571	26	92.8571	0	0	0	0	0	19	19	0	0	0	0	0	24	24	0	0	0	0	0	71	28	19	24
chr1	52784163	52786162	Mfsd6(NM_178081):-:upstream2k	69	97.1831	69	97.1831	0	0	0	0	0	26	92.8571	26	92.8571	0	0	0	0	0	19	19	0	0	0	0	0	24	24	0	0	0	0	0	71	28	19	24
chr1	52874533	52876532	Inpp1(NM_008384):-:upstream2k	55	98.2143	39	69.6429	0	0	0	0	0	10	90.9091	5	45.4545	0	0	0	0	0	20	17	0	0	0	0	0	25	17	0	0	0	0	0	56	11	20	25
chr1	52899890	52901889	Hibch(NM_146108):+:upstream2k	127	94.7761	56	41.791	0	0	0	0	0	31	91.1765	15	44.1176	0	0	0	0	0	37	18	0	0	0	0	0	59	23	0	0	0	0	0	134	34	38	62
chr1	53009685	53011684	1700019D03Rik(NM_144953):-:upstream2k	139	48.7719	43	15.0877	1	0.719424	2	6	25	26	57.7778	9	20	1	3.84615	2	6	25	45	18	0	0	0	0	0	68	16	0	0	0	0	0	285	45	69	171
chr1	53244462	53246461	1700019A02Rik(NM_027070):-:upstream2k	20	32.7869	0	0	0	0	0	0	0	2	100	0	0	0	0	0	0	0	2	0	0	0	0	0	0	16	0	0	0	0	0	0	61	2	9	50
chr1	53353841	53355840	Pms1(NM_153556):-:upstream2k	188	98.9474	165	86.8421	0	0	0	0	0	52	96.2963	46	85.1852	0	0	0	0	0	59	51	0	0	0	0	0	77	68	0	0	0	0	0	190	54	59	77
chr1	53409544	53411543	Asnsd1(NM_133728):-:upstream2k	4	28.5714	0	0	0	0	0	0	0	2	50	0	0	0	0	0	0	0	1	0	0	0	0	0	0	1	0	0	0	0	0	0	14	4	4	6
chr1	53842060	53844059	Stk17b(NM_133810):-:upstream2k	128	65.9794	61	31.4433	0	0	0	0	0	29	61.7021	16	34.0426	0	0	0	0	0	28	13	0	0	0	0	0	71	32	0	0	0	0	0	194	47	40	107
chr1	54251879	54253878	Hecw2(NM_172655):-:upstream2k	74	98.6667	65	86.6667	0	0	0	0	0	23	95.8333	19	79.1667	0	0	0	0	0	22	19	0	0	0	0	0	29	27	0	0	0	0	0	75	24	22	29
chr1	54251879	54253878	Hecw2(NM_001001883):-:upstream2k	74	98.6667	65	86.6667	0	0	0	0	0	23	95.8333	19	79.1667	0	0	0	0	0	22	19	0	0	0	0	0	29	27	0	0	0	0	0	75	24	22	29
chr1	54305527	54307526	Ccdc150(NM_030025):+:upstream2k	20	86.9565	19	82.6087	0	0	0	0	0	2	50	1	25	0	0	0	0	0	1	1	0	0	0	0	0	17	17	0	0	0	0	0	23	4	2	17
chr1	54495816	54497815	Gtf3c3(NM_001033194):-:upstream2k	14	100	13	92.8571	0	0	0	0	0	4	100	3	75	0	0	0	0	0	2	2	0	0	0	0	0	8	8	0	0	0	0	0	14	4	2	8
chr1	54614527	54616526	Pgap1(NM_001163314):-:upstream2k	76	38.191	48	24.1206	0	0	0	0	0	28	58.3333	19	39.5833	0	0	0	0	0	24	16	0	0	0	0	0	24	13	0	0	0	0	0	199	48	39	112
chr1	54983232	54985231	Ankrd44(NM_177835):-:upstream2k	112	73.2026	88	57.5163	2	1.78571	8	2	80	39	75	30	57.6923	2	5.12821	8	2	80	34	26	0	0	0	0	0	39	32	0	0	0	0	0	153	52	40	61
chr1	54983232	54985231	Ankrd44(NM_001081433):-:upstream2k	112	73.2026	88	57.5163	2	1.78571	8	2	80	39	75	30	57.6923	2	5.12821	8	2	80	34	26	0	0	0	0	0	39	32	0	0	0	0	0	153	52	40	61
chr1	55084323	55086322	Sf3b1(NM_031179):-:upstream2k	101	100	51	50.495	0	0	0	0	0	24	100	14	58.3333	0	0	0	0	0	22	12	0	0	0	0	0	55	25	0	0	0	0	0	101	24	22	55
chr1	55107614	55109613	Coq10b(NM_001039710):+:upstream2k	157	94.5783	129	77.7108	1	0.636943	4	35	10.2564	43	93.4783	35	76.087	1	2.32558	4	35	10.2564	38	31	0	0	0	0	0	76	63	0	0	0	0	0	166	46	39	81
chr1	55107614	55109613	Coq10b(NM_026424):+:upstream2k	157	94.5783	129	77.7108	1	0.636943	4	35	10.2564	43	93.4783	35	76.087	1	2.32558	4	35	10.2564	38	31	0	0	0	0	0	76	63	0	0	0	0	0	166	46	39	81
chr1	55142992	55144991	Hspe1(NM_008303):+:upstream2k	439	83.3017	214	40.6072	1	0.22779	2	2	50	143	84.1176	71	41.7647	0	0	0	0	0	101	48	0	0	0	0	0	195	95	1	0.512821	2	2	50	527	170	121	236
chr1	55144777	55146776	Hspd1(NM_010477):-:upstream2k	293	76.3021	159	41.4062	0	0	0	0	0	101	77.6923	60	46.1538	0	0	0	0	0	62	30	0	0	0	0	0	130	69	0	0	0	0	0	384	130	91	163
chr1	55186089	55188088	Mobkl3(NM_025283):+:upstream2k	110	86.6142	45	35.4331	0	0	0	0	0	46	85.1852	18	33.3333	0	0	0	0	0	31	12	0	0	0	0	0	33	15	0	0	0	0	0	127	54	33	40
chr1	55292021	55294020	Mars2(NM_175439):+:upstream2k	183	88.835	130	63.1068	8	4.37158	72	76	48.6486	45	86.5385	31	59.6154	8	17.7778	72	76	48.6486	53	42	0	0	0	0	0	85	57	0	0	0	0	0	206	52	60	94
chr1	55419552	55421551	Boll(NM_001113367):-:upstream2k	359	94.9735	229	60.582	62	17.2702	295	171	63.3047	143	95.3333	94	62.6667	61	42.6573	289	166	63.5165	87	61	1	1.14943	6	5	54.5455	129	74	0	0	0	0	0	378	150	89	139
chr1	55420314	55422313	Boll(NM_029267):-:upstream2k	50	98.0392	31	60.7843	4	8	9	19	32.1429	19	95	13	65	4	21.0526	9	19	32.1429	12	8	0	0	0	0	0	19	10	0	0	0	0	0	51	20	12	19
chr1	55460790	55462789	Plcl1(NM_001114663):+:upstream2k	100	66.6667	42	28	0	0	0	0	0	24	63.1579	10	26.3158	0	0	0	0	0	28	10	0	0	0	0	0	48	22	0	0	0	0	0	150	38	37	75
chr1	57026313	57028312	9130024F11Rik(NR_024325):+:upstream2k	218	52.657	75	18.1159	22	10.0917	144	45	76.1905	58	60.4167	23	23.9583	22	37.931	144	45	76.1905	50	15	0	0	0	0	0	110	37	0	0	0	0	0	414	96	84	234
chr1	57026313	57028312	9130024F11Rik(NR_024326):+:upstream2k	218	52.657	75	18.1159	22	10.0917	144	45	76.1905	58	60.4167	23	23.9583	22	37.931	144	45	76.1905	50	15	0	0	0	0	0	110	37	0	0	0	0	0	414	96	84	234
chr1	57028179	57030178	Satb2(NM_139146):-:upstream2k	666	78.4452	265	31.2132	0	0	0	0	0	203	81.8548	79	31.8548	0	0	0	0	0	156	69	0	0	0	0	0	307	117	0	0	0	0	0	849	248	182	419
chr1	57432464	57434463	1700066M21Rik(NM_028546):+:upstream2k	80	98.7654	77	95.0617	0	0	0	0	0	31	96.875	29	90.625	0	0	0	0	0	17	16	0	0	0	0	0	32	32	0	0	0	0	0	81	32	17	32
chr1	57461392	57463391	9430016H08Rik(NM_001081181):+:upstream2k	178	87.2549	124	60.7843	0	0	0	0	0	34	82.9268	25	60.9756	0	0	0	0	0	47	30	0	0	0	0	0	97	69	0	0	0	0	0	204	41	52	111
chr1	57463519	57465518	1110034B05Rik(NR_004860):-:upstream2k	208	79.3893	90	34.3511	1	0.480769	2	2	50	43	71.6667	13	21.6667	1	2.32558	2	2	50	56	32	0	0	0	0	0	109	45	0	0	0	0	0	262	60	76	126
chr1	57463519	57465518	1110034B05Rik(NM_001114102):-:upstream2k	208	79.3893	90	34.3511	1	0.480769	2	2	50	43	71.6667	13	21.6667	1	2.32558	2	2	50	56	32	0	0	0	0	0	109	45	0	0	0	0	0	262	60	76	126
chr1	57463519	57465518	1110034B05Rik(NM_001037742):-:upstream2k	208	79.3893	90	34.3511	1	0.480769	2	2	50	43	71.6667	13	21.6667	1	2.32558	2	2	50	56	32	0	0	0	0	0	109	45	0	0	0	0	0	262	60	76	126
chr1	57829705	57831704	Spats2l(NM_144882):+:upstream2k	125	82.7815	21	13.9073	0	0	0	0	0	29	80.5556	6	16.6667	0	0	0	0	0	33	6	0	0	0	0	0	63	9	0	0	0	0	0	151	36	39	76
chr1	58026369	58028368	Kctd18(NR_027630):-:upstream2k	350	97.7654	276	77.095	2	0.571429	4	11	26.6667	107	95.5357	81	72.3214	1	0.934579	2	5	28.5714	80	63	0	0	0	0	0	163	132	1	0.613497	2	6	25	358	112	81	165
chr1	58026929	58028928	Kctd18(NM_030211):-:upstream2k	106	93.8053	79	69.9115	1	0.943396	2	5	28.5714	39	90.6977	28	65.1163	1	2.5641	2	5	28.5714	17	11	0	0	0	0	0	50	40	0	0	0	0	0	113	43	18	52
chr1	58026929	58028928	Kctd18(NM_001159864):-:upstream2k	106	93.8053	79	69.9115	1	0.943396	2	5	28.5714	39	90.6977	28	65.1163	1	2.5641	2	5	28.5714	17	11	0	0	0	0	0	50	40	0	0	0	0	0	113	43	18	52
chr1	58026929	58028928	Kctd18(NM_001159865):-:upstream2k	106	93.8053	79	69.9115	1	0.943396	2	5	28.5714	39	90.6977	28	65.1163	1	2.5641	2	5	28.5714	17	11	0	0	0	0	0	50	40	0	0	0	0	0	113	43	18	52
chr1	58040184	58042183	Sgol2(NM_001177867):+:upstream2k	21	23.0769	0	0	0	0	0	0	0	3	37.5	0	0	0	0	0	0	0	7	0	0	0	0	0	0	11	0	0	0	0	0	0	91	8	20	63
chr1	58050818	58052817	Sgol2(NM_199007):+:upstream2k	64	100	0	0	0	0	0	0	0	20	100	0	0	0	0	0	0	0	12	0	0	0	0	0	0	32	0	0	0	0	0	0	64	20	12	32
chr1	58265241	58267240	Aox4(NM_023631):+:upstream2k	29	58	3	6	0	0	0	0	0	7	87.5	1	12.5	0	0	0	0	0	5	1	0	0	0	0	0	17	1	0	0	0	0	0	50	8	11	31
chr1	58447980	58449979	Bzw1(NM_025824):+:upstream2k	208	77.3234	56	20.8178	0	0	0	0	0	54	72.973	17	22.973	0	0	0	0	0	50	10	0	0	0	0	0	104	29	0	0	0	0	0	269	74	69	126
chr1	58561764	58563763	Orc2l(NM_008765):-:upstream2k	150	75.7576	86	43.4343	0	0	0	0	0	36	75	23	47.9167	0	0	0	0	0	37	19	0	0	0	0	0	77	44	0	0	0	0	0	198	48	49	101
chr1	58641443	58643442	Ndufb3(NM_025597):+:upstream2k	23	95.8333	22	91.6667	0	0	0	0	0	6	100	5	83.3333	0	0	0	0	0	3	3	0	0	0	0	0	14	14	0	0	0	0	0	24	6	3	15
chr1	58643178	58645177	Fam126b(NM_172513):-:upstream2k	83	89.2473	76	81.7204	0	0	0	0	0	15	75	12	60	0	0	0	0	0	21	20	0	0	0	0	0	47	44	0	0	0	0	0	93	20	24	49
chr1	58768130	58770129	Cflar(NM_009805):+:upstream2k	267	90.2027	128	43.2432	0	0	0	0	0	57	95	38	63.3333	0	0	0	0	0	70	38	0	0	0	0	0	140	52	0	0	0	0	0	296	60	76	160
chr1	58768130	58770129	Cflar(NM_207653):+:upstream2k	267	90.2027	128	43.2432	0	0	0	0	0	57	95	38	63.3333	0	0	0	0	0	70	38	0	0	0	0	0	140	52	0	0	0	0	0	296	60	76	160
chr1	59028415	59030414	Stradb(NM_172656):+:upstream2k	162	74.3119	87	39.9083	0	0	0	0	0	43	79.6296	25	46.2963	0	0	0	0	0	35	17	0	0	0	0	0	84	45	0	0	0	0	0	218	54	49	115
chr1	59030327	59032326	Trak2(NM_172406):-:upstream2k	222	96.9432	112	48.9083	0	0	0	0	0	57	95	24	40	0	0	0	0	0	52	27	0	0	0	0	0	113	61	0	0	0	0	0	229	60	55	114
chr1	59176651	59178650	Als2cr4(NM_001037812):-:upstream2k	333	84.0909	163	41.1616	1	0.3003	2	6	25	89	81.6514	50	45.8716	1	1.1236	2	6	25	77	38	0	0	0	0	0	167	75	0	0	0	0	0	396	109	90	197
chr1	59176941	59178940	Als2cr4(NM_001033449):-:upstream2k	187	87.3832	75	35.0467	1	0.534759	2	6	25	50	86.2069	25	43.1034	1	2	2	6	25	42	15	0	0	0	0	0	95	35	0	0	0	0	0	214	58	49	107
chr1	59293938	59295937	Als2(NM_001159948):-:upstream2k	144	84.7059	122	71.7647	2	1.38889	4	7	36.3636	52	86.6667	40	66.6667	2	3.84615	4	7	36.3636	34	26	0	0	0	0	0	58	56	0	0	0	0	0	170	60	41	69
chr1	59294076	59296075	Als2(NM_146109):-:upstream2k	66	95.6522	62	89.8551	1	1.51515	2	4	33.3333	14	87.5	12	75	1	7.14286	2	4	33.3333	14	12	0	0	0	0	0	38	38	0	0	0	0	0	69	16	15	38
chr1	59294076	59296075	Als2(NM_028717):-:upstream2k	66	95.6522	62	89.8551	1	1.51515	2	4	33.3333	14	87.5	12	75	1	7.14286	2	4	33.3333	14	12	0	0	0	0	0	38	38	0	0	0	0	0	69	16	15	38
chr1	59536991	59538990	Fzd7(NM_008057):+:upstream2k	175	82.1596	48	22.5352	0	0	0	0	0	31	88.5714	8	22.8571	0	0	0	0	0	41	12	0	0	0	0	0	103	28	0	0	0	0	0	213	35	49	129
chr1	59727679	59729678	Sumo1(NM_009460):-:upstream2k	133	73.8889	65	36.1111	1	0.75188	60	1	98.3607	28	71.7949	9	23.0769	1	3.57143	60	1	98.3607	33	14	0	0	0	0	0	72	42	0	0	0	0	0	180	39	47	94
chr1	59819481	59821480	Bmpr2(NM_007561):+:upstream2k	752	92.3833	476	58.4767	0	0	0	0	0	255	91.7266	154	55.3957	0	0	0	0	0	166	109	0	0	0	0	0	331	213	0	0	0	0	0	814	278	177	359
chr1	59967850	59969849	Fam117b(NM_001037725):+:upstream2k	89	52.0468	32	18.7135	0	0	0	0	0	36	66.6667	11	20.3704	0	0	0	0	0	19	6	0	0	0	0	0	34	15	0	0	0	0	0	171	54	24	93
chr1	60099932	60101931	Ica1l(NM_027407):-:upstream2k	243	99.1837	189	77.1429	1	0.411523	9	42	17.6471	107	99.0741	83	76.8519	1	0.934579	9	42	17.6471	57	42	0	0	0	0	0	79	64	0	0	0	0	0	245	108	57	80
chr1	60154723	60156722	Wdr12(NM_021312):-:upstream2k	172	96.0894	103	57.5419	0	0	0	0	0	51	87.931	35	60.3448	0	0	0	0	0	42	28	0	0	0	0	0	79	40	0	0	0	0	0	179	58	42	79
chr1	60235443	60237442	Nbeal1(NM_173444):+:upstream2k	228	95.3975	120	50.2092	0	0	0	0	0	69	95.8333	38	52.7778	0	0	0	0	0	67	30	0	0	0	0	0	92	52	0	0	0	0	0	239	72	69	98
chr1	60464642	60466641	Abi2(NM_198127):+:upstream2k	142	87.6543	59	36.4198	0	0	0	0	0	37	88.0952	18	42.8571	0	0	0	0	0	38	18	0	0	0	0	0	67	23	0	0	0	0	0	162	42	40	80
chr1	60623610	60625609	Raph1(NM_001045513):-:upstream2k	188	84.6847	47	21.1712	0	0	0	0	0	68	85	23	28.75	0	0	0	0	0	49	10	0	0	0	0	0	71	14	0	0	0	0	0	222	80	56	86
chr1	61683398	61685397	Pard3b(NM_001081050):+:upstream2k	175	97.7654	135	75.419	1	0.571429	2	6	25	37	100	27	72.973	1	2.7027	2	6	25	32	20	0	0	0	0	0	106	88	0	0	0	0	0	179	37	33	109
chr1	62747891	62749890	Nrp2(NM_001077403):+:upstream2k	15	45.4545	0	0	0	0	0	0	0	5	50	0	0	0	0	0	0	0	4	0	0	0	0	0	0	6	0	0	0	0	0	0	33	10	8	15
chr1	62747891	62749890	Nrp2(NM_010939):+:upstream2k	15	45.4545	0	0	0	0	0	0	0	5	50	0	0	0	0	0	0	0	4	0	0	0	0	0	0	6	0	0	0	0	0	0	33	10	8	15
chr1	62747891	62749890	Nrp2(NM_001077407):+:upstream2k	15	45.4545	0	0	0	0	0	0	0	5	50	0	0	0	0	0	0	0	4	0	0	0	0	0	0	6	0	0	0	0	0	0	33	10	8	15
chr1	62747891	62749890	Nrp2(NM_001077406):+:upstream2k	15	45.4545	0	0	0	0	0	0	0	5	50	0	0	0	0	0	0	0	4	0	0	0	0	0	0	6	0	0	0	0	0	0	33	10	8	15
chr1	62747891	62749890	Nrp2(NM_001077404):+:upstream2k	15	45.4545	0	0	0	0	0	0	0	5	50	0	0	0	0	0	0	0	4	0	0	0	0	0	0	6	0	0	0	0	0	0	33	10	8	15
chr1	62747891	62749890	Nrp2(NM_001077405):+:upstream2k	15	45.4545	0	0	0	0	0	0	0	5	50	0	0	0	0	0	0	0	4	0	0	0	0	0	0	6	0	0	0	0	0	0	33	10	8	15
chr1	63160842	63162841	Ino80d(NM_001081436):-:upstream2k	47	95.9184	0	0	0	0	0	0	0	21	95.4545	0	0	0	0	0	0	0	10	0	0	0	0	0	0	16	0	0	0	0	0	0	49	22	11	16
chr1	63160842	63162841	Ino80d(NM_001114609):-:upstream2k	47	95.9184	0	0	0	0	0	0	0	21	95.4545	0	0	0	0	0	0	0	10	0	0	0	0	0	0	16	0	0	0	0	0	0	49	22	11	16
chr1	63221405	63223404	Eef1b2(NM_018796):+:upstream2k	379	84.7875	180	40.2685	0	0	0	0	0	65	82.2785	31	39.2405	0	0	0	0	0	100	45	0	0	0	0	0	214	104	0	0	0	0	0	447	79	116	252
chr1	63223397	63225396	Ndufs1(NM_145518):-:upstream2k	319	96.0843	195	58.7349	0	0	0	0	0	97	98.9796	54	55.102	0	0	0	0	0	64	38	0	0	0	0	0	158	103	0	0	0	0	0	332	98	70	164
chr1	63223397	63225396	Ndufs1(NM_001160038):-:upstream2k	319	96.0843	195	58.7349	0	0	0	0	0	97	98.9796	54	55.102	0	0	0	0	0	64	38	0	0	0	0	0	158	103	0	0	0	0	0	332	98	70	164
chr1	63223397	63225396	Ndufs1(NM_001160039):-:upstream2k	319	96.0843	195	58.7349	0	0	0	0	0	97	98.9796	54	55.102	0	0	0	0	0	64	38	0	0	0	0	0	158	103	0	0	0	0	0	332	98	70	164
chr1	63223397	63225396	Ndufs1(NM_001160040):-:upstream2k	319	96.0843	195	58.7349	0	0	0	0	0	97	98.9796	54	55.102	0	0	0	0	0	64	38	0	0	0	0	0	158	103	0	0	0	0	0	332	98	70	164
chr1	63223597	63225596	Snora41(NR_028558):+:upstream2k	212	95.4955	122	54.955	0	0	0	0	0	64	98.4615	36	55.3846	0	0	0	0	0	46	27	0	0	0	0	0	102	59	0	0	0	0	0	222	65	50	107
chr1	63317843	63319842	Zdbf2(NM_028673):+:upstream2k	145	86.8263	77	46.1078	0	0	0	0	0	42	87.5	20	41.6667	0	0	0	0	0	37	14	0	0	0	0	0	66	43	0	0	0	0	0	167	48	43	76
chr1	63490478	63492477	Adam23(NM_011780):+:upstream2k	77	100	48	62.3377	0	0	0	0	0	38	100	19	50	0	0	0	0	0	15	9	0	0	0	0	0	24	20	0	0	0	0	0	77	38	15	24
chr1	63490478	63492477	Adam23(NM_001177600):+:upstream2k	77	100	48	62.3377	0	0	0	0	0	38	100	19	50	0	0	0	0	0	15	9	0	0	0	0	0	24	20	0	0	0	0	0	77	38	15	24
chr1	63776893	63778892	Mdh1b(NM_029696):-:upstream2k	57	98.2759	52	89.6552	0	0	0	0	0	11	91.6667	11	91.6667	0	0	0	0	0	11	9	0	0	0	0	0	35	32	0	0	0	0	0	58	12	11	35
chr1	64167964	64169963	Klf7(NM_033563):-:upstream2k	105	72.4138	60	41.3793	0	0	0	0	0	36	69.2308	20	38.4615	0	0	0	0	0	27	13	0	0	0	0	0	42	27	0	0	0	0	0	145	52	39	54
chr1	64577378	64579377	Creb1(NM_133828):+:upstream2k	294	85.2174	205	59.4203	2	0.680272	28	0	100	86	93.4783	65	70.6522	2	2.32558	28	0	100	81	58	0	0	0	0	0	127	82	0	0	0	0	0	345	92	88	165
chr1	64577378	64579377	Creb1(NM_009952):+:upstream2k	294	85.2174	205	59.4203	2	0.680272	28	0	100	86	93.4783	65	70.6522	2	2.32558	28	0	100	81	58	0	0	0	0	0	127	82	0	0	0	0	0	345	92	88	165
chr1	64577378	64579377	Creb1(NM_001037726):+:upstream2k	294	85.2174	205	59.4203	2	0.680272	28	0	100	86	93.4783	65	70.6522	2	2.32558	28	0	100	81	58	0	0	0	0	0	127	82	0	0	0	0	0	345	92	88	165
chr1	64663743	64665742	Fam119a(NM_025964):-:upstream2k	127	98.4496	105	81.3953	0	0	0	0	0	40	95.2381	34	80.9524	0	0	0	0	0	30	23	0	0	0	0	0	57	48	0	0	0	0	0	129	42	30	57
chr1	64735919	64737918	Ccnyl1(NM_001097644):+:upstream2k	605	88.064	334	48.6172	1	0.165289	3	5	37.5	191	83.0435	89	38.6957	1	0.52356	3	5	37.5	143	78	0	0	0	0	0	271	167	0	0	0	0	0	687	230	159	298
chr1	64784325	64786324	Fzd5(NM_022721):-:upstream2k	225	98.6842	124	54.386	1	0.444444	2	5	28.5714	67	98.5294	31	45.5882	1	1.49254	2	5	28.5714	55	33	0	0	0	0	0	103	60	0	0	0	0	0	228	68	56	104
chr1	64784325	64786324	Fzd5(NM_001042659):-:upstream2k	225	98.6842	124	54.386	1	0.444444	2	5	28.5714	67	98.5294	31	45.5882	1	1.49254	2	5	28.5714	55	33	0	0	0	0	0	103	60	0	0	0	0	0	228	68	56	104
chr1	65003399	65005398	Plekhm3(NM_001039493):-:upstream2k	40	40.8163	12	12.2449	1	2.5	4	0	100	2	20	1	10	1	50	4	0	100	14	3	0	0	0	0	0	24	8	0	0	0	0	0	98	10	25	63
chr1	65128842	65130841	Crygb(NM_144761):-:upstream2k	39	97.5	36	90	3	7.69231	36	2	94.7368	5	83.3333	4	66.6667	3	60	36	2	94.7368	8	8	0	0	0	0	0	26	24	0	0	0	0	0	40	6	8	26
chr1	65225717	65227716	Idh1(NM_010497):-:upstream2k	131	64.8515	32	15.8416	0	0	0	0	0	29	60.4167	7	14.5833	0	0	0	0	0	29	10	0	0	0	0	0	73	15	0	0	0	0	0	202	48	45	109
chr1	65231259	65233258	Pikfyve(NM_011086):+:upstream2k	38	92.6829	29	70.7317	0	0	0	0	0	7	70	4	40	0	0	0	0	0	7	4	0	0	0	0	0	24	21	0	0	0	0	0	41	10	7	24
chr1	65233054	65235053	Idh1(NM_001111320):-:upstream2k	135	95.7447	75	53.1915	0	0	0	0	0	42	87.5	17	35.4167	0	0	0	0	0	28	14	0	0	0	0	0	65	44	0	0	0	0	0	141	48	28	65
chr1	66219903	66221902	Mtap2(NM_008632):+:upstream2k	194	70.8029	47	17.1533	0	0	0	0	0	63	82.8947	18	23.6842	0	0	0	0	0	55	14	0	0	0	0	0	76	15	0	0	0	0	0	274	76	75	123
chr1	66219903	66221902	Mtap2(NM_001039934):+:upstream2k	194	70.8029	47	17.1533	0	0	0	0	0	63	82.8947	18	23.6842	0	0	0	0	0	55	14	0	0	0	0	0	76	15	0	0	0	0	0	274	76	75	123
chr1	66513021	66515020	Unc80(NM_175510):+:upstream2k	276	89.9023	175	57.0033	4	1.44928	12	66	15.3846	94	88.6792	67	63.2075	4	4.25532	12	66	15.3846	70	43	0	0	0	0	0	112	65	0	0	0	0	0	307	106	77	124
chr1	66745467	66747466	Rpe(NM_025683):+:upstream2k	55	100	53	96.3636	0	0	0	0	0	18	100	16	88.8889	0	0	0	0	0	10	10	0	0	0	0	0	27	27	0	0	0	0	0	55	18	10	27
chr1	66864170	66866169	1110028C15Rik(NM_177645):-:upstream2k	199	96.6019	103	50	0	0	0	0	0	67	94.3662	27	38.0282	0	0	0	0	0	53	29	0	0	0	0	0	79	47	0	0	0	0	0	206	71	54	81
chr1	66864170	66866169	1110028C15Rik(NM_001122738):-:upstream2k	199	96.6019	103	50	0	0	0	0	0	67	94.3662	27	38.0282	0	0	0	0	0	53	29	0	0	0	0	0	79	47	0	0	0	0	0	206	71	54	81
chr1	66909842	66911841	Acadl(NM_007381):-:upstream2k	184	90.6404	100	49.2611	3	1.63043	6	16	27.2727	53	89.8305	29	49.1525	1	1.88679	2	6	25	48	25	1	2.08333	2	5	28.5714	83	46	1	1.20482	2	5	28.5714	203	59	55	89
chr1	69154634	69156633	Erbb4(NM_010154):-:upstream2k	52	73.2394	26	36.6197	0	0	0	0	0	18	90	10	50	0	0	0	0	0	5	1	0	0	0	0	0	29	15	0	0	0	0	0	71	20	6	45
chr1	69732535	69734534	Ikzf2(NM_011770):-:upstream2k	253	67.4667	149	39.7333	1	0.395257	5	24	17.2414	99	60.3659	54	32.9268	1	1.0101	5	24	17.2414	51	32	0	0	0	0	0	103	63	0	0	0	0	0	375	164	71	140
chr1	69871562	69873561	Spag16(NM_029160):+:upstream2k	62	100	30	48.3871	2	3.22581	7	3	70	22	100	14	63.6364	2	9.09091	7	3	70	11	5	0	0	0	0	0	29	11	0	0	0	0	0	62	22	11	29
chr1	71149547	71151546	Bard1(NM_007525):-:upstream2k	48	46.6019	25	24.2718	0	0	0	0	0	11	55	5	25	0	0	0	0	0	11	5	0	0	0	0	0	26	15	0	0	0	0	0	103	20	20	63
chr1	71601730	71603729	Atic(NM_026195):+:upstream2k	126	94.7368	71	53.3835	0	0	0	0	0	35	97.2222	20	55.5556	0	0	0	0	0	36	22	0	0	0	0	0	55	29	0	0	0	0	0	133	36	38	59
chr1	71699746	71701745	Fn1(NM_010233):-:upstream2k	98	94.2308	82	78.8462	0	0	0	0	0	35	97.2222	29	80.5556	0	0	0	0	0	24	22	0	0	0	0	0	39	31	0	0	0	0	0	104	36	25	43
chr1	72258882	72260881	Mreg(NM_001005423):-:upstream2k	55	98.2143	17	30.3571	0	0	0	0	0	21	95.4545	7	31.8182	0	0	0	0	0	11	4	0	0	0	0	0	23	6	0	0	0	0	0	56	22	11	23
chr1	72328947	72330946	Tmem169(NM_175564):+:upstream2k	75	100	67	89.3333	0	0	0	0	0	12	100	9	75	0	0	0	0	0	27	26	0	0	0	0	0	36	32	0	0	0	0	0	75	12	27	36
chr1	72755834	72757833	Rpl37a(NM_009084):+:upstream2k	1	25	0	0	0	0	0	0	0	0	0	0	0	0	0	0	0	0	1	0	0	0	0	0	0	0	0	0	0	0	0	0	4	2	1	1
chr1	72869077	72871076	Igfbp2(NM_008342):+:upstream2k	78	91.7647	23	27.0588	4	5.12821	16	20	44.4444	18	100	9	50	4	22.2222	16	20	44.4444	8	2	0	0	0	0	0	52	12	0	0	0	0	0	85	18	11	56
chr1	73062474	73064473	Tnp1(NM_009407):-:upstream2k	34	97.1429	10	28.5714	2	5.88235	25	5	83.3333	4	80	2	40	2	50	25	5	83.3333	4	0	0	0	0	0	0	26	8	0	0	0	0	0	35	5	4	26
chr1	74170115	74172114	Rufy4(NM_001170641):+:upstream2k	330	89.9183	189	51.4986	10	3.0303	31	28	52.5424	98	87.5	53	47.3214	10	10.2041	31	28	52.5424	85	49	0	0	0	0	0	147	87	0	0	0	0	0	367	112	94	161
chr1	74170115	74172114	Rufy4(NM_001034060):+:upstream2k	330	89.9183	189	51.4986	10	3.0303	31	28	52.5424	98	87.5	53	47.3214	10	10.2041	31	28	52.5424	85	49	0	0	0	0	0	147	87	0	0	0	0	0	367	112	94	161
chr1	74171022	74173021	Tns1(NM_027884):-:upstream2k	228	86.0377	120	45.283	1	0.438596	2	5	28.5714	70	83.3333	33	39.2857	1	1.42857	2	5	28.5714	55	27	0	0	0	0	0	103	60	0	0	0	0	0	265	84	64	117
chr1	74198568	74200567	Cxcr2(NM_009909):+:upstream2k	86	78.8991	18	16.5138	1	1.16279	4	0	100	4	66.6667	1	16.6667	1	25	4	0	100	25	5	0	0	0	0	0	57	12	0	0	0	0	0	109	6	30	73
chr1	74281124	74283123	Arpc2(NM_029711):+:upstream2k	83	92.2222	67	74.4444	0	0	0	0	0	44	91.6667	34	70.8333	0	0	0	0	0	11	7	0	0	0	0	0	28	26	0	0	0	0	0	90	48	12	30
chr1	74323174	74325173	Gpbar1(NM_174985):+:upstream2k	30	51.7241	25	43.1034	1	3.33333	2	5	28.5714	3	37.5	3	37.5	1	33.3333	2	5	28.5714	5	3	0	0	0	0	0	22	19	0	0	0	0	0	58	8	10	40
chr1	74329608	74331607	Pnkd(NM_001039509):+:upstream2k	314	85.0949	120	32.5203	1	0.318471	4	22	15.3846	72	81.8182	26	29.5455	1	1.38889	4	22	15.3846	67	25	0	0	0	0	0	175	69	0	0	0	0	0	369	88	81	200
chr1	74329608	74331607	Pnkd(NM_025580):+:upstream2k	314	85.0949	120	32.5203	1	0.318471	4	22	15.3846	72	81.8182	26	29.5455	1	1.38889	4	22	15.3846	67	25	0	0	0	0	0	175	69	0	0	0	0	0	369	88	81	200
chr1	74331241	74333240	Aamp(NM_146110):-:upstream2k	242	94.5312	107	41.7969	1	0.413223	4	22	15.3846	65	92.8571	26	37.1429	1	1.53846	4	22	15.3846	52	23	0	0	0	0	0	125	58	0	0	0	0	0	256	70	55	131
chr1	74350911	74352910	Tmbim1(NM_027154):-:upstream2k	7	100	3	42.8571	0	0	0	0	0	4	100	2	50	0	0	0	0	0	1	0	0	0	0	0	0	2	1	0	0	0	0	0	7	4	1	2
chr1	74377184	74379183	Pnkd(NM_019999):+:upstream2k	93	100	91	97.8495	2	2.15054	12	13	48	30	100	29	96.6667	1	3.33333	2	6	25	17	17	1	5.88235	10	7	58.8235	46	45	0	0	0	0	0	93	30	17	46
chr1	74436183	74438182	Ctdsp1(NM_153088):+:upstream2k	141	99.2958	88	61.9718	0	0	0	0	0	47	97.9167	32	66.6667	0	0	0	0	0	47	30	0	0	0	0	0	47	26	0	0	0	0	0	142	48	47	47
chr1	74438884	74440883	Mir26b(NR_029743):+:upstream2k	170	60.9319	95	34.0502	7	4.11765	35	130	21.2121	24	66.6667	13	36.1111	6	25	27	56	32.5301	37	22	1	2.7027	8	74	9.7561	109	60	0	0	0	0	0	279	36	52	191
chr1	74550634	74552633	Rqcd1(NM_021383):+:upstream2k	179	86.4734	84	40.5797	0	0	0	0	0	46	74.1935	14	22.5806	0	0	0	0	0	31	13	0	0	0	0	0	102	57	0	0	0	0	0	207	62	33	112
chr1	74632935	74634934	Bcs1l(NM_025784):+:upstream2k	159	85.0267	85	45.4545	0	0	0	0	0	37	88.0952	16	38.0952	0	0	0	0	0	30	14	0	0	0	0	0	92	55	0	0	0	0	0	187	42	35	110
chr1	74634603	74636602	Zfp142(NM_029888):-:upstream2k	332	86.0104	229	59.3264	4	1.20482	32	1	96.9697	52	86.6667	31	51.6667	4	7.69231	32	1	96.9697	78	52	0	0	0	0	0	202	146	0	0	0	0	0	386	60	84	242
chr1	74646029	74648028	Stk36(NM_175031):+:upstream2k	95	80.5085	52	44.0678	0	0	0	0	0	23	82.1429	16	57.1429	0	0	0	0	0	29	16	0	0	0	0	0	43	20	0	0	0	0	0	118	28	31	59
chr1	74706328	74708327	Ttll4(NM_001014974):+:upstream2k	0	0	0	0	0	0	0	0	0	0	0	0	0	0	0	0	0	0	0	0	0	0	0	0	0	0	0	0	0	0	0	0	23	12	3	8
chr1	74758148	74760147	Cyp27a1(NM_024264):+:upstream2k	39	73.5849	25	47.1698	2	5.12821	33	1	97.0588	4	100	3	75	2	50	33	1	97.0588	13	9	0	0	0	0	0	22	13	0	0	0	0	0	53	4	19	30
chr1	74816466	74818465	Wnt6(NM_009526):+:upstream2k	148	79.1444	68	36.3636	0	0	0	0	0	21	65.625	12	37.5	0	0	0	0	0	35	17	0	0	0	0	0	92	39	0	0	0	0	0	187	32	42	113
chr1	74836593	74838592	Wnt10a(NM_009518):+:upstream2k	33	60	21	38.1818	0	0	0	0	0	11	68.75	5	31.25	0	0	0	0	0	6	4	0	0	0	0	0	16	12	0	0	0	0	0	55	16	9	30
chr1	74899603	74901602	Cdk5r2(NM_009872):+:upstream2k	54	98.1818	35	63.6364	3	5.55556	55	118	31.7919	4	80	3	60	3	75	55	118	31.7919	20	11	0	0	0	0	0	30	21	0	0	0	0	0	55	5	20	30
chr1	74931983	74933982	Fev(NM_153111):-:upstream2k	19	95	19	95	0	0	0	0	0	3	75	3	75	0	0	0	0	0	4	4	0	0	0	0	0	12	12	0	0	0	0	0	20	4	4	12
chr1	74939710	74941709	Cryba2(NM_021541):-:upstream2k	105	98.1308	67	62.6168	1	0.952381	2	2	50	16	94.1176	11	64.7059	1	6.25	2	2	50	39	24	0	0	0	0	0	50	32	0	0	0	0	0	107	17	39	51
chr1	74947296	74949295	Mir375(NR_029876):-:upstream2k	206	64.9842	104	32.8076	1	0.485437	2	4	33.3333	57	81.4286	27	38.5714	1	1.75439	2	4	33.3333	50	32	0	0	0	0	0	99	45	0	0	0	0	0	317	70	74	173
chr1	74998226	75000225	Ihh(NM_010544):-:upstream2k	79	97.5309	62	76.5432	1	1.26582	3	7	30	22	91.6667	15	62.5	1	4.54545	3	7	30	24	19	0	0	0	0	0	33	28	0	0	0	0	0	81	24	24	33
chr1	75137360	75139359	Fam134a(NM_170755):+:upstream2k	236	88.7218	176	66.1654	1	0.423729	2	4	33.3333	86	91.4894	67	71.2766	1	1.16279	2	4	33.3333	51	39	0	0	0	0	0	99	70	0	0	0	0	0	266	94	58	114
chr1	75138943	75140942	1810031K17Rik(NM_026977):-:upstream2k	267	77.3913	180	52.1739	0	0	0	0	0	91	87.5	69	66.3462	0	0	0	0	0	61	38	0	0	0	0	0	115	73	0	0	0	0	0	345	104	73	168
chr1	75163220	75165219	Zfand2b(NM_001159905):+:upstream2k	51	100	44	86.2745	0	0	0	0	0	14	100	11	78.5714	0	0	0	0	0	12	10	0	0	0	0	0	25	23	0	0	0	0	0	51	14	12	25
chr1	75163220	75165219	Zfand2b(NM_001159906):+:upstream2k	51	100	44	86.2745	0	0	0	0	0	14	100	11	78.5714	0	0	0	0	0	12	10	0	0	0	0	0	25	23	0	0	0	0	0	51	14	12	25
chr1	75163309	75165308	Zfand2b(NM_026846):+:upstream2k	116	100	100	86.2069	0	0	0	0	0	34	100	29	85.2941	0	0	0	0	0	28	22	0	0	0	0	0	54	49	0	0	0	0	0	116	34	28	54
chr1	75176858	75178857	Abcb6(NM_023732):-:upstream2k	76	98.7013	29	37.6623	3	3.94737	23	3	88.4615	9	90	4	40	3	33.3333	23	3	88.4615	20	10	0	0	0	0	0	47	15	0	0	0	0	0	77	10	20	47
chr1	75186709	75188708	Ankzf1(NM_026187):+:upstream2k	179	89.9497	107	53.7688	2	1.11732	13	0	100	41	78.8462	28	53.8462	2	4.87805	13	0	100	45	23	0	0	0	0	0	93	56	0	0	0	0	0	199	52	48	99
chr1	75205404	75207403	Stk16(NM_011494):+:upstream2k	122	96.063	85	66.9291	3	2.45902	6	7	46.1538	29	90.625	19	59.375	3	10.3448	6	7	46.1538	33	24	0	0	0	0	0	60	42	0	0	0	0	0	127	32	33	62
chr1	75207354	75209353	Glb1l(NM_029010):-:upstream2k	259	90.2439	139	48.4321	0	0	0	0	0	57	86.3636	33	50	0	0	0	0	0	55	32	0	0	0	0	0	147	74	0	0	0	0	0	287	66	60	161
chr1	75215829	75217828	Tuba4a(NM_009447):-:upstream2k	388	90.2326	255	59.3023	12	3.09278	41	42	49.3976	96	90.566	63	59.434	12	12.5	41	42	49.3976	103	75	0	0	0	0	0	189	117	0	0	0	0	0	430	106	109	215
chr1	75231277	75233276	Dnajb2(NM_001159885):+:upstream2k	181	99.4505	120	65.9341	0	0	0	0	0	41	97.619	29	69.0476	0	0	0	0	0	51	32	0	0	0	0	0	89	59	0	0	0	0	0	182	42	51	89
chr1	75260784	75262783	Ptprn(NM_008985):-:upstream2k	73	80.2198	45	49.4505	0	0	0	0	0	14	77.7778	8	44.4444	0	0	0	0	0	9	4	0	0	0	0	0	50	33	0	0	0	0	0	91	18	13	60
chr1	75313593	75315592	Dnpep(NM_016878):-:upstream2k	469	76.013	173	28.0389	0	0	0	0	0	134	74.4444	56	31.1111	0	0	0	0	0	115	40	0	0	0	0	0	220	77	0	0	0	0	0	617	180	152	285
chr1	75314213	75316212	Dnpep(NM_001110831):-:upstream2k	275	71.8016	39	10.1828	0	0	0	0	0	70	69.3069	18	17.8218	0	0	0	0	0	60	9	0	0	0	0	0	145	12	0	0	0	0	0	383	101	79	203
chr1	75354919	75356918	Des(NM_010043):+:upstream2k	211	72.0137	74	25.256	4	1.89573	21	3	87.5	22	61.1111	4	11.1111	4	18.1818	21	3	87.5	60	23	0	0	0	0	0	129	47	0	0	0	0	0	293	36	72	185
chr1	75369872	75371871	Speg(NM_007463):+:upstream2k	17	100	17	100	4	23.5294	24	5	82.7586	4	100	4	100	4	100	24	5	82.7586	6	6	0	0	0	0	0	7	7	0	0	0	0	0	17	4	6	7
chr1	75376689	75378688	Speg(NM_001085371):+:upstream2k	41	97.619	30	71.4286	0	0	0	0	0	14	93.3333	6	40	0	0	0	0	0	9	6	0	0	0	0	0	18	18	0	0	0	0	0	42	15	9	18
chr1	75380185	75382184	Speg(NM_001085370):+:upstream2k	50	98.0392	34	66.6667	4	8	95	40	70.3704	5	83.3333	4	66.6667	4	80	95	40	70.3704	18	11	0	0	0	0	0	27	19	0	0	0	0	0	51	6	18	27
chr1	75445085	75447084	Accn4(NM_183022):+:upstream2k	105	80.1527	44	33.5878	2	1.90476	5	7	41.6667	9	90	6	60	2	22.2222	5	7	41.6667	18	7	0	0	0	0	0	78	31	0	0	0	0	0	131	10	28	93
chr1	75474107	75476106	Tmem198(NM_177056):+:upstream2k	600	89.6861	326	48.7294	2	0.333333	14	103	11.9658	160	88.8889	90	50	2	1.25	14	103	11.9658	158	86	0	0	0	0	0	282	150	0	0	0	0	0	669	180	171	318
chr1	75476047	75478046	Chpf(NM_001001566):-:upstream2k	220	82.397	115	43.0712	2	0.909091	5	6	45.4545	58	90.625	26	40.625	1	1.72414	3	1	75	70	32	0	0	0	0	0	92	57	1	1.08696	2	5	28.5714	267	64	85	118
chr1	75476047	75478046	Chpf(NM_001001565):-:upstream2k	220	82.397	115	43.0712	2	0.909091	5	6	45.4545	58	90.625	26	40.625	1	1.72414	3	1	75	70	32	0	0	0	0	0	92	57	1	1.08696	2	5	28.5714	267	64	85	118
chr1	75501652	75503651	Inha(NM_010564):+:upstream2k	497	87.5	286	50.3521	1	0.201207	6	46	11.5385	135	87.6623	71	46.1039	1	0.740741	6	46	11.5385	134	76	0	0	0	0	0	228	139	0	0	0	0	0	568	154	148	266
chr1	75503028	75505027	Obsl1(NM_178884):-:upstream2k	64	100	40	62.5	1	1.5625	6	46	11.5385	8	100	5	62.5	1	12.5	6	46	11.5385	14	11	0	0	0	0	0	42	24	0	0	0	0	0	64	8	14	42
chr1	75516104	75518103	Stk11ip(NM_027886):+:upstream2k	32	94.1176	0	0	0	0	0	0	0	10	83.3333	0	0	0	0	0	0	0	8	0	0	0	0	0	0	14	0	0	0	0	0	0	34	12	8	14
chr1	77511664	77513663	Epha4(NM_007936):-:upstream2k	411	87.6333	215	45.8422	2	0.486618	7	21	25	60	83.3333	35	48.6111	2	3.33333	7	21	25	105	50	0	0	0	0	0	246	130	0	0	0	0	0	469	72	119	278
chr1	78193712	78195711	Pax3(NM_001159520):-:upstream2k	28	71.7949	27	69.2308	1	3.57143	4	26	13.3333	5	62.5	4	50	1	20	4	26	13.3333	4	4	0	0	0	0	0	19	19	0	0	0	0	0	39	8	9	22
chr1	78193712	78195711	Pax3(NM_008781):-:upstream2k	28	71.7949	27	69.2308	1	3.57143	4	26	13.3333	5	62.5	4	50	1	20	4	26	13.3333	4	4	0	0	0	0	0	19	19	0	0	0	0	0	39	8	9	22
chr1	78304921	78306920	Sgpp2(NM_001004173):+:upstream2k	137	99.2754	90	65.2174	1	0.729927	3	4	42.8571	34	100	17	50	1	2.94118	3	4	42.8571	25	17	0	0	0	0	0	78	56	0	0	0	0	0	138	34	25	79
chr1	78652400	78654399	Acsl3(NM_001136222):+:upstream2k	45	100	22	48.8889	0	0	0	0	0	20	100	12	60	0	0	0	0	0	8	3	0	0	0	0	0	17	7	0	0	0	0	0	45	20	8	17
chr1	78652400	78654399	Acsl3(NM_028817):+:upstream2k	45	100	22	48.8889	0	0	0	0	0	20	100	12	60	0	0	0	0	0	8	3	0	0	0	0	0	17	7	0	0	0	0	0	45	20	8	17
chr1	78652400	78654399	Acsl3(NM_001033606):+:upstream2k	45	100	22	48.8889	0	0	0	0	0	20	100	12	60	0	0	0	0	0	8	3	0	0	0	0	0	17	7	0	0	0	0	0	45	20	8	17
chr1	78652400	78654399	Utp14b(NM_001001981):+:upstream2k	45	100	22	48.8889	0	0	0	0	0	20	100	12	60	0	0	0	0	0	8	3	0	0	0	0	0	17	7	0	0	0	0	0	45	20	8	17
chr1	78653015	78655014	Utp14b(NM_001136226):+:upstream2k	239	99.1701	146	60.5809	0	0	0	0	0	91	98.913	59	64.1304	0	0	0	0	0	55	30	0	0	0	0	0	93	57	0	0	0	0	0	241	92	56	93
chr1	78811524	78813523	Kcne4(NM_021342):+:upstream2k	100	84.0336	57	47.8992	3	3	17	0	100	12	75	5	31.25	3	25	17	0	100	26	9	0	0	0	0	0	62	43	0	0	0	0	0	119	16	34	69
chr1	79436666	79438665	Scg2(NM_009129):-:upstream2k	4	80	4	80	0	0	0	0	0	2	66.6667	2	66.6667	0	0	0	0	0	1	1	0	0	0	0	0	1	1	0	0	0	0	0	5	3	1	1
chr1	79668548	79670547	Ap1s3(NM_183027):-:upstream2k	51	49.0385	7	6.73077	0	0	0	0	0	7	43.75	0	0	0	0	0	0	0	12	2	0	0	0	0	0	32	5	0	0	0	0	0	104	16	17	71
chr1	79758345	79760344	Wdfy1(NM_001111279):-:upstream2k	79	84.9462	15	16.129	0	0	0	0	0	17	70.8333	1	4.16667	0	0	0	0	0	16	3	0	0	0	0	0	46	11	0	0	0	0	0	93	24	21	48
chr1	79758345	79760344	Wdfy1(NM_027057):-:upstream2k	79	84.9462	15	16.129	0	0	0	0	0	17	70.8333	1	4.16667	0	0	0	0	0	16	3	0	0	0	0	0	46	11	0	0	0	0	0	93	24	21	48
chr1	79855241	79857240	Serpine2(NM_009255):-:upstream2k	158	99.3711	134	84.2767	1	0.632911	5	40	11.1111	52	98.1132	44	83.0189	1	1.92308	5	40	11.1111	38	31	0	0	0	0	0	68	59	0	0	0	0	0	159	53	38	68
chr1	80337006	80339005	Cul3(NM_016716):-:upstream2k	294	80.3279	166	45.3552	0	0	0	0	0	102	77.8626	67	51.145	0	0	0	0	0	64	40	0	0	0	0	0	128	59	0	0	0	0	0	366	131	74	161
chr1	82288015	82290014	Irs1(NM_010570):-:upstream2k	308	89.2754	163	47.2464	2	0.649351	4	10	28.5714	69	90.7895	36	47.3684	2	2.89855	4	10	28.5714	78	42	0	0	0	0	0	161	85	0	0	0	0	0	345	76	84	185
chr1	82311154	82313153	Rhbdd1(NM_029777):+:upstream2k	142	83.5294	55	32.3529	2	1.40845	9	20	31.0345	27	75	8	22.2222	2	7.40741	9	20	31.0345	29	13	0	0	0	0	0	86	34	0	0	0	0	0	170	36	34	100
chr1	82581496	82583495	Col4a3(NM_007734):+:upstream2k	185	85.6481	117	54.1667	3	1.62162	11	10	52.381	26	92.8571	13	46.4286	3	11.5385	11	10	52.381	59	37	0	0	0	0	0	100	67	0	0	0	0	0	216	28	68	120
chr1	82583425	82585424	Col4a4(NM_007735):-:upstream2k	83	65.873	1	0.793651	0	0	0	0	0	19	86.3636	1	4.54545	0	0	0	0	0	19	0	0	0	0	0	0	45	0	0	0	0	0	0	126	22	25	79
chr1	82834058	82836057	Agfg1(NM_010472):+:upstream2k	92	69.1729	24	18.0451	0	0	0	0	0	21	72.4138	7	24.1379	0	0	0	0	0	17	4	0	0	0	0	0	54	13	0	0	0	0	0	133	29	28	76
chr1	83035024	83037023	Slc19a3(NM_030556):-:upstream2k	49	98	34	68	6	12.2449	50	184	21.3675	9	90	7	70	6	66.6667	50	184	21.3675	11	7	0	0	0	0	0	29	20	0	0	0	0	0	50	10	11	29
chr1	84281221	84283220	Pid1(NM_001003948):-:upstream2k	170	76.9231	108	48.8688	3	1.76471	77	12	86.5169	17	65.3846	12	46.1538	3	17.6471	77	12	86.5169	37	27	0	0	0	0	0	116	69	0	0	0	0	0	221	26	47	148
chr1	84692797	84694796	Dner(NM_152915):-:upstream2k	69	94.5205	5	6.84932	0	0	0	0	0	12	75	2	12.5	0	0	0	0	0	15	0	0	0	0	0	0	42	3	0	0	0	0	0	73	16	15	42
chr1	84834416	84836415	Fbxo36(NM_025386):+:upstream2k	399	64.3548	161	25.9677	0	0	0	0	0	112	62.2222	41	22.7778	0	0	0	0	0	88	40	0	0	0	0	0	199	80	0	0	0	0	0	620	180	139	301
chr1	84835880	84837879	Trip12(NM_133975):-:upstream2k	370	76.2887	220	45.3608	0	0	0	0	0	106	76.8116	54	39.1304	0	0	0	0	0	84	50	0	0	0	0	0	180	116	0	0	0	0	0	485	138	114	233
chr1	84931659	84933658	Slc16a14(NM_027921):-:upstream2k	83	79.0476	35	33.3333	0	0	0	0	0	15	75	7	35	0	0	0	0	0	20	11	0	0	0	0	0	48	17	0	0	0	0	0	105	20	24	61
chr1	87688022	87690021	Cab39(NM_133781):+:upstream2k	63	96.9231	63	96.9231	0	0	0	0	0	31	93.9394	31	93.9394	0	0	0	0	0	15	15	0	0	0	0	0	17	17	0	0	0	0	0	65	33	15	17
chr1	87789085	87791084	Itm2c(NM_022417):+:upstream2k	22	95.6522	0	0	0	0	0	0	0	7	87.5	0	0	0	0	0	0	0	8	0	0	0	0	0	0	7	0	0	0	0	0	0	23	8	8	7
chr1	87959194	87961193	Psmd1(NM_027357):+:upstream2k	93	47.2081	32	16.2437	2	2.15054	8	0	100	12	40	3	10	2	16.6667	8	0	100	32	9	0	0	0	0	0	49	20	0	0	0	0	0	197	30	59	108
chr1	88049355	88051354	Armc9(NM_030184):+:upstream2k	179	97.2826	86	46.7391	0	0	0	0	0	47	95.9184	22	44.898	0	0	0	0	0	30	12	0	0	0	0	0	102	52	0	0	0	0	0	184	49	33	102
chr1	88049390	88051389	Armc9(NM_027456):+:upstream2k	198	97.0588	102	50	0	0	0	0	0	55	94.8276	29	50	0	0	0	0	0	37	18	0	0	0	0	0	106	55	0	0	0	0	0	204	58	40	106
chr1	88197796	88199795	B3gnt7(NM_145222):+:upstream2k	160	78.4314	65	31.8627	1	0.625	3	16	15.7895	19	57.5758	5	15.1515	1	5.26316	3	16	15.7895	34	17	0	0	0	0	0	107	43	0	0	0	0	0	204	33	41	130
chr1	88254149	88256148	C130036L24Rik(NR_015507):+:upstream2k	286	84.1176	144	42.3529	0	0	0	0	0	98	83.7607	57	48.7179	0	0	0	0	0	46	24	0	0	0	0	0	142	63	0	0	0	0	0	340	117	56	167
chr1	88256031	88258030	Ncl(NM_010880):-:upstream2k	200	80	108	43.2	0	0	0	0	0	65	81.25	39	48.75	0	0	0	0	0	46	21	0	0	0	0	0	89	48	0	0	0	0	0	250	80	55	115
chr1	88284717	88286716	Nmur1(NM_010341):-:upstream2k	80	97.561	56	68.2927	1	1.25	3	2	60	6	75	3	37.5	1	16.6667	3	2	60	18	15	0	0	0	0	0	56	38	0	0	0	0	0	82	8	18	56
chr1	88320904	88322903	1700019O17Rik(NM_027966):+:upstream2k	85	72.6496	30	25.641	1	1.17647	2	3	40	10	83.3333	3	25	1	10	2	3	40	28	9	0	0	0	0	0	47	18	0	0	0	0	0	117	12	35	70
chr1	88421311	88423310	Ptma(NM_008972):+:upstream2k	707	85.3865	279	33.6957	3	0.424328	9	39	18.75	168	81.5534	73	35.4369	2	1.19048	7	37	15.9091	152	60	1	0.657895	2	2	50	387	146	0	0	0	0	0	828	206	176	446
chr1	88479077	88481076	Pde6d(NM_008801):-:upstream2k	137	91.3333	92	61.3333	1	0.729927	4	28	12.5	27	90	17	56.6667	1	3.7037	4	28	12.5	22	16	0	0	0	0	0	88	59	0	0	0	0	0	150	30	24	96
chr1	88481675	88483674	Cops7b(NM_172974):+:upstream2k	72	96	58	77.3333	0	0	0	0	0	12	100	8	66.6667	0	0	0	0	0	15	14	0	0	0	0	0	45	36	0	0	0	0	0	75	12	16	47
chr1	88567148	88569147	Nppc(NM_010933):-:upstream2k	121	100	106	87.6033	1	0.826446	2	5	28.5714	32	100	25	78.125	1	3.125	2	5	28.5714	27	23	0	0	0	0	0	62	58	0	0	0	0	0	121	32	27	62
chr1	89051603	89053602	Ecel1(NM_021306):-:upstream2k	375	87.6168	202	47.1963	4	1.06667	21	71	22.8261	97	93.2692	48	46.1538	4	4.12371	21	71	22.8261	99	48	0	0	0	0	0	179	106	0	0	0	0	0	428	104	115	209
chr1	89108489	89110488	Eif4e2(NM_001039170):+:upstream2k	74	96.1039	35	45.4545	0	0	0	0	0	16	88.8889	10	55.5556	0	0	0	0	0	23	10	0	0	0	0	0	35	15	0	0	0	0	0	77	18	23	36
chr1	89108489	89110488	Eif4e2(NM_023314):+:upstream2k	74	96.1039	35	45.4545	0	0	0	0	0	16	88.8889	10	55.5556	0	0	0	0	0	23	10	0	0	0	0	0	35	15	0	0	0	0	0	77	18	23	36
chr1	89108514	89110513	Eif4e2(NM_001039169):+:upstream2k	75	93.75	36	45	0	0	0	0	0	17	85	11	55	0	0	0	0	0	23	10	0	0	0	0	0	35	15	0	0	0	0	0	80	20	24	36
chr1	89158939	89160938	Efhd1(NM_028889):+:upstream2k	48	85.7143	28	50	1	2.08333	16	4	80	12	85.7143	5	35.7143	1	8.33333	16	4	80	14	8	0	0	0	0	0	22	15	0	0	0	0	0	56	14	16	26
chr1	89221573	89223572	Gigyf2(NM_146112):+:upstream2k	179	75.5274	57	24.0506	2	1.11732	25	0	100	37	71.1538	7	13.4615	2	5.40541	25	0	100	45	20	0	0	0	0	0	97	30	0	0	0	0	0	237	52	54	131
chr1	89221604	89223603	Gigyf2(NM_001110212):+:upstream2k	192	74.1313	57	22.0077	2	1.04167	25	0	100	43	67.1875	7	10.9375	2	4.65116	25	0	100	46	20	0	0	0	0	0	103	30	0	0	0	0	0	259	64	55	140
chr1	89406938	89408937	Ngef(NM_019867):-:upstream2k	117	100	91	77.7778	1	0.854701	2	2	50	39	100	25	64.1026	1	2.5641	2	2	50	25	21	0	0	0	0	0	53	45	0	0	0	0	0	117	39	25	53
chr1	89650646	89652645	Atg16l1(NM_029846):+:upstream2k	121	64.3617	64	34.0426	1	0.826446	3	3	50	38	82.6087	13	28.2609	1	2.63158	3	3	50	23	14	0	0	0	0	0	60	37	0	0	0	0	0	188	46	34	108
chr1	89747862	89749861	Dgkd(NM_177646):+:upstream2k	185	80.786	83	36.2445	1	0.540541	2	5	28.5714	43	87.7551	24	48.9796	1	2.32558	2	5	28.5714	43	20	0	0	0	0	0	99	39	0	0	0	0	0	229	49	49	131
chr1	90106534	90108533	Ugt1a1(NM_201645):+:upstream2k	0	0	0	0	0	0	0	0	0	0	0	0	0	0	0	0	0	0	0	0	0	0	0	0	0	0	0	0	0	0	0	0	30	6	7	17
chr1	90174133	90176132	A730008H23Rik(NM_172505):-:upstream2k	49	100	20	40.8163	3	6.12245	60	588	9.25926	20	100	11	55	3	15	60	588	9.25926	8	5	0	0	0	0	0	21	4	0	0	0	0	0	49	20	8	21
chr1	90174155	90176154	Hjurp(NM_198652):-:upstream2k	41	100	12	29.2683	1	2.43902	20	195	9.30233	16	100	7	43.75	1	6.25	20	195	9.30233	7	4	0	0	0	0	0	18	1	0	0	0	0	0	41	16	7	18
chr1	90406642	90408641	Glrp1(NM_008132):-:upstream2k	49	89.0909	33	60	3	6.12245	35	18	66.0377	5	83.3333	5	83.3333	3	60	35	18	66.0377	10	7	0	0	0	0	0	34	21	0	0	0	0	0	55	6	13	36
chr1	90598767	90600766	Arl4c(NM_177305):-:upstream2k	140	99.2908	65	46.0993	0	0	0	0	0	59	100	39	66.1017	0	0	0	0	0	26	11	0	0	0	0	0	55	15	0	0	0	0	0	141	59	27	55
chr1	90965037	90967036	Sh3bp4(NM_133816):+:upstream2k	304	82.1622	168	45.4054	0	0	0	0	0	77	88.5057	47	54.023	0	0	0	0	0	72	43	0	0	0	0	0	155	78	0	0	0	0	0	370	87	80	203
chr1	91349386	91351385	Agap1(NM_001037136):+:upstream2k	188	98.4293	140	73.2984	1	0.531915	10	0	100	79	96.3415	55	67.0732	1	1.26582	10	0	100	47	37	0	0	0	0	0	62	48	0	0	0	0	0	191	82	47	62
chr1	91349386	91351385	Agap1(NM_178119):+:upstream2k	188	98.4293	140	73.2984	1	0.531915	10	0	100	79	96.3415	55	67.0732	1	1.26582	10	0	100	47	37	0	0	0	0	0	62	48	0	0	0	0	0	191	82	47	62
chr1	91827752	91829751	Gbx2(NM_010262):-:upstream2k	390	73.3083	205	38.5338	12	3.07692	35	61	36.4583	77	76.2376	39	38.6139	12	15.5844	35	61	36.4583	88	48	0	0	0	0	0	225	118	0	0	0	0	0	532	101	112	319
chr1	91911153	91913152	Asb18(NM_139152):-:upstream2k	51	94.4444	20	37.037	3	5.88235	85	19	81.7308	5	83.3333	3	50	3	60	85	19	81.7308	12	5	0	0	0	0	0	34	12	0	0	0	0	0	54	6	13	35
chr1	92049977	92051976	Iqca(NM_029122):-:upstream2k	122	75.3086	75	46.2963	6	4.91803	42	8	84	18	69.2308	10	38.4615	6	33.3333	42	8	84	38	22	0	0	0	0	0	66	43	0	0	0	0	0	162	26	47	89
chr1	92098578	92100577	Cxcr7(NM_007722):+:upstream2k	351	78.1737	172	38.3073	21	5.98291	95	41	69.8529	35	79.5455	22	50	21	60	95	41	69.8529	100	51	0	0	0	0	0	216	99	0	0	0	0	0	449	44	125	280
chr1	92498000	92499999	Cops8(NM_133805):+:upstream2k	120	97.561	83	67.4797	4	3.33333	35	6	85.3659	29	90.625	12	37.5	4	13.7931	35	6	85.3659	35	27	0	0	0	0	0	56	44	0	0	0	0	0	123	32	35	56
chr1	92809677	92811676	Mlph(NM_053015):+:upstream2k	110	94.0171	71	60.6838	8	7.27273	30	14	68.1818	19	95	13	65	8	42.1053	30	14	68.1818	28	16	0	0	0	0	0	63	42	0	0	0	0	0	117	20	31	66
chr1	92866198	92868197	Rab17(NM_008998):-:upstream2k	17	89.4737	11	57.8947	0	0	0	0	0	2	100	0	0	0	0	0	0	0	2	1	0	0	0	0	0	13	10	0	0	0	0	0	19	2	3	14
chr1	92893304	92895303	Lrrfip1(NM_001111312):+:upstream2k	105	71.4286	55	37.415	0	0	0	0	0	44	86.2745	21	41.1765	0	0	0	0	0	26	15	0	0	0	0	0	35	19	0	0	0	0	0	147	51	34	62
chr1	92948021	92950020	Lrrfip1(NM_008515):+:upstream2k	236	99.5781	210	88.6076	0	0	0	0	0	47	97.9167	38	79.1667	0	0	0	0	0	65	57	0	0	0	0	0	124	115	0	0	0	0	0	237	48	65	124
chr1	92948021	92950020	Lrrfip1(NM_001111311):+:upstream2k	236	99.5781	210	88.6076	0	0	0	0	0	47	97.9167	38	79.1667	0	0	0	0	0	65	57	0	0	0	0	0	124	115	0	0	0	0	0	237	48	65	124
chr1	93039680	93041679	Rbm44(NM_001033408):+:upstream2k	22	91.6667	22	91.6667	5	22.7273	318	8	97.546	5	83.3333	5	83.3333	5	100	318	8	97.546	7	7	0	0	0	0	0	10	10	0	0	0	0	0	24	6	7	11
chr1	93144896	93146895	Ube2f(NM_026454):+:upstream2k	83	80.5825	48	46.6019	1	1.20482	5	16	23.8095	12	85.7143	7	50	1	8.33333	5	16	23.8095	23	12	0	0	0	0	0	48	29	0	0	0	0	0	103	14	25	64
chr1	93192915	93194914	Scly(NM_016717):+:upstream2k	153	80.5263	78	41.0526	1	0.653595	3	7	30	35	77.7778	23	51.1111	1	2.85714	3	7	30	41	18	0	0	0	0	0	77	37	0	0	0	0	0	190	45	50	95
chr1	93216652	93218651	Espnl(NM_001033292):+:upstream2k	98	52.6882	60	32.2581	12	12.2449	214	175	55.0129	17	85	11	55	11	64.7059	207	140	59.6542	33	20	1	3.0303	7	35	16.6667	48	29	0	0	0	0	0	186	20	52	114
chr1	93261007	93263006	Fam132b(NM_173395):+:upstream2k	184	82.8829	116	52.2523	9	4.8913	43	22	66.1538	20	90.9091	9	40.9091	9	45	43	22	66.1538	41	28	0	0	0	0	0	123	79	0	0	0	0	0	222	22	45	155
chr1	93295361	93297360	Ilkap(NM_023343):-:upstream2k	59	74.6835	25	31.6456	0	0	0	0	0	13	81.25	6	37.5	0	0	0	0	0	22	10	0	0	0	0	0	24	9	0	0	0	0	0	79	16	26	37
chr1	93309800	93311799	Hes6(NM_019479):-:upstream2k	169	80.8612	30	14.3541	0	0	0	0	0	49	84.4828	7	12.069	0	0	0	0	0	51	8	0	0	0	0	0	69	15	0	0	0	0	0	209	58	62	89
chr1	93355906	93357905	Per2(NM_011066):-:upstream2k	107	88.4298	62	51.2397	1	0.934579	2	2	50	37	84.0909	20	45.4545	1	2.7027	2	2	50	26	17	0	0	0	0	0	44	25	0	0	0	0	0	121	44	28	49
chr1	93389245	93391244	Traf3ip1(NM_028718):+:upstream2k	113	91.8699	88	71.5447	0	0	0	0	0	37	88.0952	29	69.0476	0	0	0	0	0	28	20	0	0	0	0	0	48	39	0	0	0	0	0	123	42	30	51
chr1	93435657	93437656	Asb1(NM_023046):+:upstream2k	157	92.3529	71	41.7647	0	0	0	0	0	48	92.3077	23	44.2308	0	0	0	0	0	39	19	0	0	0	0	0	70	29	0	0	0	0	0	170	52	43	75
chr1	93696054	93698053	Twist2(NM_007855):+:upstream2k	418	79.017	178	33.6484	11	2.63158	80	56	58.8235	78	88.6364	39	44.3182	10	12.8205	76	42	64.4068	109	47	0	0	0	0	0	231	92	1	0.4329	4	14	22.2222	529	88	148	293
chr1	94370336	94372335	Ndufa10(NM_024197):-:upstream2k	60	90.9091	51	77.2727	0	0	0	0	0	24	85.7143	19	67.8571	0	0	0	0	0	11	10	0	0	0	0	0	25	22	0	0	0	0	0	66	28	13	25
chr1	94491098	94493097	Olfr1411(NM_146490):+:upstream2k	66	97.0588	51	75	1	1.51515	9	0	100	2	50	2	50	1	50	9	0	100	16	11	0	0	0	0	0	48	38	0	0	0	0	0	68	4	16	48
chr1	94538526	94540525	Myeov2(NR_028108):-:upstream2k	79	79	29	29	3	3.79747	16	0	100	9	64.2857	3	21.4286	3	33.3333	16	0	100	21	8	0	0	0	0	0	49	18	0	0	0	0	0	100	14	25	61
chr1	94538563	94540562	Myeov2(NM_001163425):-:upstream2k	71	84.5238	29	34.5238	3	4.22535	16	0	100	5	83.3333	3	50	3	60	16	0	100	20	8	0	0	0	0	0	46	18	0	0	0	0	0	84	6	23	55
chr1	94726263	94728262	Gpc1(NM_016696):+:upstream2k	280	81.8713	194	56.7251	0	0	0	0	0	72	83.7209	52	60.4651	0	0	0	0	0	62	46	0	0	0	0	0	146	96	0	0	0	0	0	342	86	74	182
chr1	94744955	94746954	Mir149(NR_029559):+:upstream2k	216	83.7209	72	27.907	12	5.55556	47	14	77.0492	31	91.1765	12	35.2941	12	38.7097	47	14	77.0492	61	15	0	0	0	0	0	124	45	0	0	0	0	0	258	34	66	158
chr1	94801566	94803565	Dusp28(NM_175118):+:upstream2k	92	80	13	11.3043	0	0	0	0	0	12	100	0	0	0	0	0	0	0	20	6	0	0	0	0	0	60	7	0	0	0	0	0	115	12	27	76
chr1	94805982	94807981	Rnpepl1(NM_181405):+:upstream2k	465	82.4468	197	34.9291	0	0	0	0	0	169	79.717	85	40.0943	0	0	0	0	0	134	54	0	0	0	0	0	162	58	0	0	0	0	0	564	212	158	194
chr1	94828985	94830984	Capn10(NM_011796):+:upstream2k	49	53.2609	0	0	0	0	0	0	0	12	60	0	0	0	0	0	0	0	11	0	0	0	0	0	0	26	0	0	0	0	0	0	92	20	21	51
chr1	94847168	94849167	9430060I03Rik(NR_015525):-:upstream2k	42	97.6744	35	81.3953	2	4.7619	24	3	88.8889	3	75	2	50	2	66.6667	24	3	88.8889	16	12	0	0	0	0	0	23	21	0	0	0	0	0	43	4	16	23
chr1	94998443	95000442	Kif1a(NM_001110315):-:upstream2k	79	84.9462	64	68.8172	4	5.06329	111	6	94.8718	20	86.9565	19	82.6087	4	20	111	6	94.8718	17	12	0	0	0	0	0	42	33	0	0	0	0	0	93	23	19	51
chr1	94998443	95000442	Kif1a(NM_008440):-:upstream2k	79	84.9462	64	68.8172	4	5.06329	111	6	94.8718	20	86.9565	19	82.6087	4	20	111	6	94.8718	17	12	0	0	0	0	0	42	33	0	0	0	0	0	93	23	19	51
chr1	95057448	95059447	2310007B03Rik(NM_001159940):-:upstream2k	182	67.658	90	33.4572	9	4.94505	44	9	83.0189	17	70.8333	9	37.5	9	52.9412	44	9	83.0189	43	18	0	0	0	0	0	122	63	0	0	0	0	0	269	24	63	182
chr1	95057526	95059525	2310007B03Rik(NM_172411):-:upstream2k	182	67.658	90	33.4572	9	4.94505	44	9	83.0189	17	70.8333	9	37.5	9	52.9412	44	9	83.0189	43	18	0	0	0	0	0	122	63	0	0	0	0	0	269	24	63	182
chr1	95130474	95132473	Sned1(NM_172463):+:upstream2k	52	94.5455	20	36.3636	0	0	0	0	0	23	95.8333	9	37.5	0	0	0	0	0	13	5	0	0	0	0	0	16	6	0	0	0	0	0	55	24	13	18
chr1	95202448	95204447	Mterfd2(NM_178051):-:upstream2k	97	63.8158	24	15.7895	0	0	0	0	0	15	68.1818	1	4.54545	0	0	0	0	0	22	7	0	0	0	0	0	60	16	0	0	0	0	0	152	22	34	96
chr1	95238222	95240221	Ppp1r7(NM_023200):+:upstream2k	382	81.9742	135	28.97	0	0	0	0	0	91	82.7273	31	28.1818	0	0	0	0	0	80	29	0	0	0	0	0	211	75	0	0	0	0	0	466	110	101	255
chr1	95239366	95241365	Pask(NM_080850):-:upstream2k	441	86.3014	232	45.4012	0	0	0	0	0	103	91.9643	52	46.4286	0	0	0	0	0	111	65	0	0	0	0	0	227	115	0	0	0	0	0	511	112	129	270
chr1	95268473	95270472	Ano7(NM_207031):+:upstream2k	91	72.8	54	43.2	5	5.49451	54	45	54.5455	11	68.75	7	43.75	5	45.4545	54	45	54.5455	32	19	0	0	0	0	0	48	28	0	0	0	0	0	125	16	42	67
chr1	95373570	95375569	Sept2(NM_010891):+:upstream2k	250	98.0392	91	35.6863	0	0	0	0	0	57	95	25	41.6667	0	0	0	0	0	57	23	0	0	0	0	0	136	43	0	0	0	0	0	255	60	57	138
chr1	95373570	95375569	Sept2(NM_001159717):+:upstream2k	250	98.0392	91	35.6863	0	0	0	0	0	57	95	25	41.6667	0	0	0	0	0	57	23	0	0	0	0	0	136	43	0	0	0	0	0	255	60	57	138
chr1	95373570	95375569	Sept2(NM_001159718):+:upstream2k	250	98.0392	91	35.6863	0	0	0	0	0	57	95	25	41.6667	0	0	0	0	0	57	23	0	0	0	0	0	136	43	0	0	0	0	0	255	60	57	138
chr1	95373638	95375637	Sept2(NM_001159719):+:upstream2k	254	97.6923	93	35.7692	0	0	0	0	0	60	93.75	26	40.625	0	0	0	0	0	58	24	0	0	0	0	0	136	43	0	0	0	0	0	260	64	58	138
chr1	95375386	95377385	Hdlbp(NM_133808):-:upstream2k	112	97.3913	93	80.8696	1	0.892857	2	2	50	35	97.2222	25	69.4444	1	2.85714	2	2	50	21	19	0	0	0	0	0	56	49	0	0	0	0	0	115	36	22	57
chr1	95406681	95408680	Farp2(NM_145519):+:upstream2k	24	32.4324	0	0	0	0	0	0	0	8	25	0	0	0	0	0	0	0	6	0	0	0	0	0	0	10	0	0	0	0	0	0	74	32	18	24
chr1	95532305	95534304	Stk25(NM_021537):-:upstream2k	46	100	40	86.9565	0	0	0	0	0	13	100	12	92.3077	0	0	0	0	0	10	9	0	0	0	0	0	23	19	0	0	0	0	0	46	13	10	23
chr1	95580271	95582270	Bok(NM_016778):+:upstream2k	135	98.5401	115	83.9416	0	0	0	0	0	41	95.3488	31	72.093	0	0	0	0	0	31	27	0	0	0	0	0	63	57	0	0	0	0	0	137	43	31	63
chr1	95649610	95651609	Atg4b(NM_174874):+:upstream2k	368	78.2979	168	35.7447	1	0.271739	7	69	9.21053	126	75.9036	64	38.5542	1	0.793651	7	69	9.21053	91	49	0	0	0	0	0	151	55	0	0	0	0	0	470	166	117	187
chr1	95651416	95653415	Thap4(NM_025920):-:upstream2k	262	82.9114	130	41.1392	0	0	0	0	0	97	75.7812	41	32.0312	0	0	0	0	0	70	33	0	0	0	0	0	95	56	0	0	0	0	0	316	128	82	106
chr1	95698512	95700511	Dtymk(NM_001105667):-:upstream2k	232	99.1453	51	21.7949	1	0.431034	2	4	33.3333	59	96.7213	14	22.9508	1	1.69492	2	4	33.3333	66	17	0	0	0	0	0	107	20	0	0	0	0	0	234	61	66	107
chr1	95698512	95700511	Dtymk(NM_023136):-:upstream2k	232	99.1453	51	21.7949	1	0.431034	2	4	33.3333	59	96.7213	14	22.9508	1	1.69492	2	4	33.3333	66	17	0	0	0	0	0	107	20	0	0	0	0	0	234	61	66	107
chr1	95698542	95700541	Ing5(NM_025454):+:upstream2k	224	91.8033	47	19.2623	1	0.446429	2	4	33.3333	60	84.507	13	18.3099	1	1.66667	2	4	33.3333	61	15	0	0	0	0	0	103	19	0	0	0	0	0	244	71	66	107
chr1	97208205	97210204	Fam174a(NM_026321):+:upstream2k	22	95.6522	0	0	0	0	0	0	0	7	87.5	0	0	0	0	0	0	0	9	0	0	0	0	0	0	6	0	0	0	0	0	0	23	8	9	6
chr1	98768749	98770748	Slco4c1(NM_172658):-:upstream2k	96	80.6723	68	57.1429	0	0	0	0	0	22	78.5714	13	46.4286	0	0	0	0	0	26	17	0	0	0	0	0	48	38	0	0	0	0	0	119	28	31	60
chr1	99558596	99560595	D1Ertd622e(NM_133825):-:upstream2k	129	96.2687	32	23.8806	0	0	0	0	0	46	92	12	24	0	0	0	0	0	35	9	0	0	0	0	0	48	11	0	0	0	0	0	134	50	36	48
chr1	99664756	99666755	Gin1(NM_026250):+:upstream2k	242	85.8156	87	30.8511	0	0	0	0	0	61	87.1429	20	28.5714	0	0	0	0	0	60	28	0	0	0	0	0	121	39	0	0	0	0	0	282	70	66	146
chr1	99666670	99668669	Ppip5k2(NM_173760):-:upstream2k	47	95.9184	11	22.449	0	0	0	0	0	14	87.5	5	31.25	0	0	0	0	0	13	4	0	0	0	0	0	20	2	0	0	0	0	0	49	16	13	20
chr1	99992210	99994209	Pam(NM_013626):-:upstream2k	201	94.3662	112	52.5822	0	0	0	0	0	47	94	31	62	0	0	0	0	0	52	31	0	0	0	0	0	102	50	0	0	0	0	0	213	50	53	110
chr1	101667342	101669341	Cntnap5b(NM_172851):+:upstream2k	71	56.3492	0	0	0	0	0	0	0	14	53.8462	0	0	0	0	0	0	0	20	0	0	0	0	0	0	37	0	0	0	0	0	0	126	26	31	69
chr1	107253288	107255287	Rnf152(NM_001160368):-:upstream2k	10	100	9	90	0	0	0	0	0	3	100	2	66.6667	0	0	0	0	0	1	1	0	0	0	0	0	6	6	0	0	0	0	0	10	3	1	6
chr1	107253288	107255287	Rnf152(NM_178779):-:upstream2k	10	100	9	90	0	0	0	0	0	3	100	2	66.6667	0	0	0	0	0	1	1	0	0	0	0	0	6	6	0	0	0	0	0	10	3	1	6
chr1	107560254	107562253	Pign(NM_013784):-:upstream2k	284	81.6092	128	36.7816	0	0	0	0	0	72	78.2609	31	33.6957	0	0	0	0	0	71	33	0	0	0	0	0	141	64	0	0	0	0	0	348	92	87	169
chr1	107675300	107677299	Tnfrsf11a(NM_009399):+:upstream2k	32	62.7451	30	58.8235	0	0	0	0	0	11	45.8333	11	45.8333	0	0	0	0	0	9	7	0	0	0	0	0	12	12	0	0	0	0	0	51	24	12	15
chr1	107884983	107886982	Zcchc2(NM_001122676):+:upstream2k	152	92.6829	32	19.5122	0	0	0	0	0	44	95.6522	8	17.3913	0	0	0	0	0	32	5	0	0	0	0	0	76	19	0	0	0	0	0	164	46	34	84
chr1	107884983	107886982	Zcchc2(NM_001122675):+:upstream2k	152	92.6829	32	19.5122	0	0	0	0	0	44	95.6522	8	17.3913	0	0	0	0	0	32	5	0	0	0	0	0	76	19	0	0	0	0	0	164	46	34	84
chr1	108066446	108068445	Phlpp1(NM_133821):+:upstream2k	108	88.5246	13	10.6557	0	0	0	0	0	36	81.8182	6	13.6364	0	0	0	0	0	27	2	0	0	0	0	0	45	5	0	0	0	0	0	122	44	30	48
chr1	108610868	108612867	Bcl2(NM_177410):-:upstream2k	119	99.1667	50	41.6667	1	0.840336	2	5	28.5714	45	97.8261	19	41.3043	1	2.22222	2	5	28.5714	32	15	0	0	0	0	0	42	16	0	0	0	0	0	120	46	32	42
chr1	108610868	108612867	Bcl2(NM_009741):-:upstream2k	119	99.1667	50	41.6667	1	0.840336	2	5	28.5714	45	97.8261	19	41.3043	1	2.22222	2	5	28.5714	32	15	0	0	0	0	0	42	16	0	0	0	0	0	120	46	32	42
chr1	108656320	108658319	Kdsr(NM_027534):-:upstream2k	72	92.3077	33	42.3077	0	0	0	0	0	22	100	9	40.9091	0	0	0	0	0	24	14	0	0	0	0	0	26	10	0	0	0	0	0	78	22	25	31
chr1	109057692	109059691	Serpinb3b(NM_198680):-:upstream2k	11	84.6154	0	0	0	0	0	0	0	1	50	0	0	0	0	0	0	0	3	0	0	0	0	0	0	7	0	0	0	0	0	0	13	2	3	8
chr1	109423580	109425579	Serpinb10-ps(NM_001160307):+:upstream2k	23	95.8333	22	91.6667	4	17.3913	165	2	98.8024	7	87.5	7	87.5	4	57.1429	165	2	98.8024	5	5	0	0	0	0	0	11	10	0	0	0	0	0	24	8	5	11
chr1	109423580	109425579	Serpinb10-ps(NM_198028):+:upstream2k	23	95.8333	22	91.6667	4	17.3913	165	2	98.8024	7	87.5	7	87.5	4	57.1429	165	2	98.8024	5	5	0	0	0	0	0	11	10	0	0	0	0	0	24	8	5	11
chr1	111878314	111880313	Cdh7(NM_172853):+:upstream2k	57	44.8819	8	6.29921	0	0	0	0	0	11	61.1111	3	16.6667	0	0	0	0	0	13	5	0	0	0	0	0	33	0	0	0	0	0	0	127	18	21	88
chr1	113761496	113763495	Dsel(NM_001081316):-:upstream2k	60	96.7742	34	54.8387	0	0	0	0	0	17	89.4737	10	52.6316	0	0	0	0	0	14	5	0	0	0	0	0	29	19	0	0	0	0	0	62	19	14	29
chr1	117579714	117581713	Cntnap5a(NM_001077425):+:upstream2k	78	90.6977	51	59.3023	0	0	0	0	0	16	88.8889	9	50	0	0	0	0	0	20	13	0	0	0	0	0	42	29	0	0	0	0	0	86	18	22	46
chr1	120207710	120209709	Tsn(NM_011650):-:upstream2k	194	94.1748	157	76.2136	0	0	0	0	0	67	90.5405	53	71.6216	0	0	0	0	0	49	36	0	0	0	0	0	78	68	0	0	0	0	0	206	74	51	81
chr1	120283635	120285634	Clasp1(NM_029709):+:upstream2k	142	83.5294	102	60	0	0	0	0	0	35	83.3333	26	61.9048	0	0	0	0	0	31	22	0	0	0	0	0	76	54	0	0	0	0	0	170	42	34	94
chr1	120283635	120285634	Clasp1(NM_177548):+:upstream2k	142	83.5294	102	60	0	0	0	0	0	35	83.3333	26	61.9048	0	0	0	0	0	31	22	0	0	0	0	0	76	54	0	0	0	0	0	170	42	34	94
chr1	120283635	120285634	Clasp1(NM_001081276):+:upstream2k	142	83.5294	102	60	0	0	0	0	0	35	83.3333	26	61.9048	0	0	0	0	0	31	22	0	0	0	0	0	76	54	0	0	0	0	0	170	42	34	94
chr1	120355843	120357842	2900060B14Rik(NR_027901):-:upstream2k	105	91.3043	0	0	0	0	0	0	0	24	92.3077	0	0	0	0	0	0	0	27	0	0	0	0	0	0	54	0	0	0	0	0	0	115	26	32	57
chr1	120522522	120524521	Tcfcp2l1(NM_023755):+:upstream2k	65	100	64	98.4615	0	0	0	0	0	20	100	19	95	0	0	0	0	0	15	15	0	0	0	0	0	30	30	0	0	0	0	0	65	20	15	30
chr1	120950197	120952196	Gli2(NM_001081125):-:upstream2k	249	82.4503	133	44.0397	9	3.61446	51	77	39.8438	63	95.4545	25	37.8788	9	14.2857	51	77	39.8438	61	38	0	0	0	0	0	125	70	0	0	0	0	0	302	66	66	170
chr1	121318826	121320825	Inhbb(NM_008381):-:upstream2k	56	61.5385	20	21.978	0	0	0	0	0	18	60	8	26.6667	0	0	0	0	0	11	5	0	0	0	0	0	27	7	0	0	0	0	0	91	30	17	44
chr1	121401360	121403359	Ralb(NM_022327):-:upstream2k	115	92	14	11.2	0	0	0	0	0	27	90	6	20	0	0	0	0	0	24	4	0	0	0	0	0	64	4	0	0	0	0	0	125	30	24	71
chr1	121420744	121422743	Tmem185b(NM_146103):+:upstream2k	261	87.8788	94	31.6498	0	0	0	0	0	59	90.7692	27	41.5385	0	0	0	0	0	63	24	0	0	0	0	0	139	43	0	0	0	0	0	297	65	75	157
chr1	121545578	121547577	Epb4.1l5(NM_145506):-:upstream2k	93	77.5	69	57.5	5	5.37634	23	2	92	17	85	16	80	5	29.4118	23	2	92	22	12	0	0	0	0	0	54	41	0	0	0	0	0	120	20	25	75
chr1	121545578	121547577	Epb4.1l5(NM_001113416):-:upstream2k	93	77.5	69	57.5	5	5.37634	23	2	92	17	85	16	80	5	29.4118	23	2	92	22	12	0	0	0	0	0	54	41	0	0	0	0	0	120	20	25	75
chr1	121733649	121735648	Ptpn4(NM_019933):-:upstream2k	62	100	43	69.3548	0	0	0	0	0	22	100	14	63.6364	0	0	0	0	0	12	5	0	0	0	0	0	28	24	0	0	0	0	0	62	22	12	28
chr1	121809746	121811745	Tmem177(NM_175106):-:upstream2k	163	77.9904	18	8.61244	0	0	0	0	0	35	81.3953	7	16.2791	0	0	0	0	0	43	5	0	0	0	0	0	85	6	0	0	0	0	0	209	43	56	110
chr1	121891788	121893787	Gm101(NM_001115074):-:upstream2k	111	95.6897	80	68.9655	2	1.8018	34	6	85	18	90	12	60	2	11.1111	34	6	85	25	22	0	0	0	0	0	68	46	0	0	0	0	0	116	20	25	71
chr1	121970358	121972357	Tmem37(NM_019432):-:upstream2k	164	90.1099	67	36.8132	0	0	0	0	0	37	94.8718	15	38.4615	0	0	0	0	0	42	21	0	0	0	0	0	85	31	0	0	0	0	0	182	39	44	99
chr1	122015764	122017763	3110009E18Rik(NM_001172074):+:upstream2k	201	98.5294	139	68.1373	0	0	0	0	0	49	94.2308	35	67.3077	0	0	0	0	0	58	37	0	0	0	0	0	94	67	0	0	0	0	0	204	52	58	94
chr1	122015764	122017763	3110009E18Rik(NM_028439):+:upstream2k	201	98.5294	139	68.1373	0	0	0	0	0	49	94.2308	35	67.3077	0	0	0	0	0	58	37	0	0	0	0	0	94	67	0	0	0	0	0	204	52	58	94
chr1	122017497	122019496	Dbi(NM_001037999):-:upstream2k	185	98.9305	130	69.5187	1	0.540541	4	29	12.1212	50	96.1538	35	67.3077	1	2	4	29	12.1212	48	30	0	0	0	0	0	87	65	0	0	0	0	0	187	52	48	87
chr1	122017674	122019673	Dbi(NM_007830):-:upstream2k	82	98.7952	76	91.5663	1	1.21951	4	29	12.1212	23	95.8333	20	83.3333	1	4.34783	4	29	12.1212	16	14	0	0	0	0	0	43	42	0	0	0	0	0	83	24	16	43
chr1	122161858	122163857	Steap3(NM_133186):-:upstream2k	46	97.8723	6	12.766	0	0	0	0	0	12	100	2	16.6667	0	0	0	0	0	8	0	0	0	0	0	0	26	4	0	0	0	0	0	47	12	8	27
chr1	122167660	122169659	Steap3(NM_001085409):-:upstream2k	44	40.367	0	0	0	0	0	0	0	3	75	0	0	0	0	0	0	0	11	0	0	0	0	0	0	30	0	0	0	0	0	0	109	4	22	83
chr1	122235159	122237158	C1ql2(NM_207233):+:upstream2k	132	87.4172	83	54.9669	4	3.0303	9	19	32.1429	26	86.6667	16	53.3333	4	15.3846	9	19	32.1429	37	21	0	0	0	0	0	69	46	0	0	0	0	0	151	30	42	79
chr1	122497064	122499063	En1(NM_010133):+:upstream2k	505	87.3702	239	41.3495	11	2.17822	59	172	25.5411	101	95.283	39	36.7925	11	10.8911	59	172	25.5411	109	52	0	0	0	0	0	295	148	0	0	0	0	0	578	106	124	348
chr1	123224340	123226339	Insig2(NM_133748):-:upstream2k	199	88.4444	78	34.6667	0	0	0	0	0	52	86.6667	24	40	0	0	0	0	0	61	23	0	0	0	0	0	86	31	0	0	0	0	0	225	60	65	100
chr1	125942137	125944136	Dpp10(NM_199021):-:upstream2k	199	76.5385	11	4.23077	0	0	0	0	0	36	75	8	16.6667	0	0	0	0	0	39	2	0	0	0	0	0	124	1	0	0	0	0	0	260	48	59	153
chr1	127332068	127334067	Actr3(NM_023735):-:upstream2k	242	67.9775	133	37.3596	1	0.413223	12	7	63.1579	71	71	37	37	1	1.40845	12	7	63.1579	65	33	0	0	0	0	0	106	63	0	0	0	0	0	356	100	85	171
chr1	127455593	127457592	Slc35f5(NM_028787):+:upstream2k	298	95.8199	171	54.9839	1	0.33557	3	13	18.75	50	92.5926	19	35.1852	1	2	3	13	18.75	87	44	0	0	0	0	0	161	108	0	0	0	0	0	311	54	88	169
chr1	127571573	127573572	Gpr39(NM_027677):+:upstream2k	16	50	14	43.75	0	0	0	0	0	4	50	2	25	0	0	0	0	0	2	2	0	0	0	0	0	10	10	0	0	0	0	0	32	8	6	18
chr1	127808792	127810791	Lypd1(NM_145100):-:upstream2k	63	57.7982	10	9.17431	0	0	0	0	0	7	70	0	0	0	0	0	0	0	13	5	0	0	0	0	0	43	5	0	0	0	0	0	109	10	20	79
chr1	129099563	129101562	Mgat5(NM_145128):+:upstream2k	70	94.5946	34	45.9459	2	2.85714	30	41	42.2535	7	87.5	4	50	2	28.5714	30	41	42.2535	17	5	0	0	0	0	0	46	25	0	0	0	0	0	74	8	19	47
chr1	129574599	129576598	Tmem163(NM_028135):-:upstream2k	170	85.8586	27	13.6364	2	1.17647	6	2	75	25	83.3333	4	13.3333	2	8	6	2	75	36	5	0	0	0	0	0	109	18	0	0	0	0	0	198	30	40	128
chr1	129668741	129670740	Ccnt2(NM_028399):+:upstream2k	73	98.6486	50	67.5676	0	0	0	0	0	21	95.4545	15	68.1818	0	0	0	0	0	14	13	0	0	0	0	0	38	22	0	0	0	0	0	74	22	14	38
chr1	129997883	129999882	R3hdm1(NM_181750):+:upstream2k	55	82.0896	38	56.7164	0	0	0	0	0	14	100	9	64.2857	0	0	0	0	0	6	4	0	0	0	0	0	35	25	0	0	0	0	0	67	14	8	45
chr1	129998986	130000985	Zranb3(NM_027678):-:upstream2k	348	84.6715	121	29.4404	1	0.287356	3	8	27.2727	96	85.7143	31	27.6786	1	1.04167	3	8	27.2727	74	28	0	0	0	0	0	178	62	0	0	0	0	0	411	112	92	207
chr1	130256234	130258233	Mcm6(NM_008567):-:upstream2k	25	96.1538	24	92.3077	0	0	0	0	0	13	92.8571	13	92.8571	0	0	0	0	0	4	4	0	0	0	0	0	8	7	0	0	0	0	0	26	14	4	8
chr1	130488877	130490876	Cxcr4(NM_009911):-:upstream2k	155	93.9394	64	38.7879	1	0.645161	3	17	15	41	93.1818	18	40.9091	1	2.43902	3	17	15	47	19	0	0	0	0	0	67	27	0	0	0	0	0	165	44	47	74
chr1	131167881	131169880	Thsd7b(NM_172485):+:upstream2k	8	88.8889	4	44.4444	1	12.5	3	5	37.5	1	50	1	50	1	100	3	5	37.5	6	3	0	0	0	0	0	1	0	0	0	0	0	0	9	2	6	1
chr1	132319577	132321576	Daf2(NM_007827):-:upstream2k	18	100	0	0	0	0	0	0	0	2	100	0	0	0	0	0	0	0	6	0	0	0	0	0	0	10	0	0	0	0	0	0	18	2	6	10
chr1	132359318	132361317	Cd55(NM_010016):-:upstream2k	100	78.7402	38	29.9213	3	3	28	8	77.7778	15	75	5	25	3	20	28	8	77.7778	17	6	0	0	0	0	0	68	27	0	0	0	0	0	127	20	22	85
chr1	132611154	132613153	Pfkfb2(NM_001162416):-:upstream2k	127	58.7963	23	10.6481	0	0	0	0	0	34	68	11	22	0	0	0	0	0	35	8	0	0	0	0	0	58	4	0	0	0	0	0	216	50	59	107
chr1	132611904	132613903	Yod1(NM_178691):+:upstream2k	127	58.7963	23	10.6481	0	0	0	0	0	34	68	11	22	0	0	0	0	0	35	8	0	0	0	0	0	58	4	0	0	0	0	0	216	50	59	107
chr1	132612399	132614398	Pfkfb2(NR_027859):-:upstream2k	329	75.9815	103	23.7875	0	0	0	0	0	75	71.4286	19	18.0952	0	0	0	0	0	80	29	0	0	0	0	0	174	55	0	0	0	0	0	433	105	106	222
chr1	132612399	132614398	Pfkfb2(NM_008825):-:upstream2k	329	75.9815	103	23.7875	0	0	0	0	0	75	71.4286	19	18.0952	0	0	0	0	0	80	29	0	0	0	0	0	174	55	0	0	0	0	0	433	105	106	222
chr1	132695479	132697478	Fcamr(NM_001170632):+:upstream2k	74	88.0952	21	25	1	1.35135	5	0	100	12	100	2	16.6667	1	8.33333	5	0	100	17	5	0	0	0	0	0	45	14	0	0	0	0	0	84	12	20	52
chr1	132695479	132697478	Fcamr(NM_144960):+:upstream2k	74	88.0952	21	25	1	1.35135	5	0	100	12	100	2	16.6667	1	8.33333	5	0	100	17	5	0	0	0	0	0	45	14	0	0	0	0	0	84	12	20	52
chr1	132721261	132723260	Pigr(NM_011082):+:upstream2k	78	92.8571	48	57.1429	3	3.84615	31	42	42.4658	7	87.5	4	50	3	42.8571	31	42	42.4658	17	9	0	0	0	0	0	54	35	0	0	0	0	0	84	8	17	59
chr1	132994121	132996120	Mapkapk2(NM_008551):-:upstream2k	182	54.0059	96	28.4866	0	0	0	0	0	54	72.973	29	39.1892	0	0	0	0	0	46	26	0	0	0	0	0	82	41	0	0	0	0	0	337	74	67	196
chr1	133047784	133049783	Lgtn(NM_001136070):+:upstream2k	33	100	30	90.9091	0	0	0	0	0	10	100	8	80	0	0	0	0	0	11	10	0	0	0	0	0	12	12	0	0	0	0	0	33	10	11	12
chr1	133047784	133049783	Lgtn(NM_010709):+:upstream2k	33	100	30	90.9091	0	0	0	0	0	10	100	8	80	0	0	0	0	0	11	10	0	0	0	0	0	12	12	0	0	0	0	0	33	10	11	12
chr1	133141756	133143755	Rassf5(NM_018750):-:upstream2k	383	81.3163	198	42.0382	2	0.522193	13	39	25	95	86.3636	55	50	2	2.10526	13	39	25	90	40	0	0	0	0	0	198	103	0	0	0	0	0	471	110	111	250
chr1	133176141	133178140	Ikbke(NM_019777):-:upstream2k	81	77.8846	34	32.6923	0	0	0	0	0	3	75	0	0	0	0	0	0	0	25	9	0	0	0	0	0	53	25	0	0	0	0	0	104	4	28	72
chr1	133422566	133424565	Fam72a(NM_175382):+:upstream2k	754	87.067	332	38.3372	1	0.132626	2	3	40	185	91.5842	82	40.5941	0	0	0	0	0	167	77	0	0	0	0	0	402	173	1	0.248756	2	3	40	866	202	191	473
chr1	133423939	133425938	Srgap2(NM_001081011):-:upstream2k	217	86.4542	89	35.4582	0	0	0	0	0	62	91.1765	27	39.7059	0	0	0	0	0	51	23	0	0	0	0	0	104	39	0	0	0	0	0	251	68	57	126
chr1	133638599	133640598	Slc26a9(NM_177243):+:upstream2k	32	96.9697	22	66.6667	4	12.5	15	6	71.4286	5	83.3333	4	66.6667	4	80	15	6	71.4286	9	5	0	0	0	0	0	18	13	0	0	0	0	0	33	6	9	18
chr1	133722589	133724588	Slc41a1(NM_173865):+:upstream2k	26	34.6667	21	28	0	0	0	0	0	4	40	4	40	0	0	0	0	0	8	6	0	0	0	0	0	14	11	0	0	0	0	0	75	10	20	45
chr1	133857544	133859543	Slc45a3(NM_001177628):+:upstream2k	68	56.6667	11	9.16667	0	0	0	0	0	12	60	2	10	0	0	0	0	0	9	2	0	0	0	0	0	47	7	0	0	0	0	0	120	20	23	77
chr1	133902182	133904181	Elk4(NM_007923):+:upstream2k	64	96.9697	0	0	0	0	0	0	0	29	93.5484	0	0	0	0	0	0	0	12	0	0	0	0	0	0	23	0	0	0	0	0	0	66	31	12	23
chr1	133964640	133966639	Mfsd4(NM_172510):-:upstream2k	31	86.1111	12	33.3333	0	0	0	0	0	10	83.3333	5	41.6667	0	0	0	0	0	4	1	0	0	0	0	0	17	6	0	0	0	0	0	36	12	5	19
chr1	133964640	133966639	Mfsd4(NM_001114662):-:upstream2k	31	86.1111	12	33.3333	0	0	0	0	0	10	83.3333	5	41.6667	0	0	0	0	0	4	1	0	0	0	0	0	17	6	0	0	0	0	0	36	12	5	19
chr1	134036263	134038262	Cdk18(NM_008795):-:upstream2k	92	71.875	18	14.0625	0	0	0	0	0	11	91.6667	1	8.33333	0	0	0	0	0	25	7	0	0	0	0	0	56	10	0	0	0	0	0	128	12	32	84
chr1	134086013	134088012	Lemd1(NM_001033250):+:upstream2k	478	88.3549	297	54.8983	3	0.627615	8	36	18.1818	166	88.2979	114	60.6383	3	1.80723	8	36	18.1818	107	72	0	0	0	0	0	205	111	0	0	0	0	0	541	188	114	239
chr1	134193203	134195202	Klhdc8a(NM_144810):+:upstream2k	114	95	80	66.6667	2	1.75439	47	12	79.661	18	90	10	50	2	11.1111	47	12	79.661	34	27	0	0	0	0	0	62	43	0	0	0	0	0	120	20	36	64
chr1	134210715	134212714	Nuak2(NM_028778):+:upstream2k	58	58	0	0	0	0	0	0	0	1	16.6667	0	0	0	0	0	0	0	14	0	0	0	0	0	0	43	0	0	0	0	0	0	100	6	24	70
chr1	134287859	134289858	Tmcc2(NM_178874):-:upstream2k	272	79.0698	189	54.9419	1	0.367647	2	3	40	96	80	71	59.1667	1	1.04167	2	3	40	76	51	0	0	0	0	0	100	67	0	0	0	0	0	344	120	94	130
chr1	134312030	134314029	Dstyk(NM_172516):+:upstream2k	63	95.4545	6	9.09091	0	0	0	0	0	8	80	2	20	0	0	0	0	0	14	2	0	0	0	0	0	41	2	0	0	0	0	0	66	10	14	42
chr1	134371944	134373943	Rbbp5(NM_172517):+:upstream2k	88	80	40	36.3636	0	0	0	0	0	16	69.5652	7	30.4348	0	0	0	0	0	12	5	0	0	0	0	0	60	28	0	0	0	0	0	110	23	14	73
chr1	134439518	134441517	Cntn2(NM_177129):-:upstream2k	192	88.8889	58	26.8519	6	3.125	17	25	40.4762	28	93.3333	11	36.6667	6	21.4286	17	25	40.4762	47	13	0	0	0	0	0	117	34	0	0	0	0	0	216	30	53	133
chr1	134539436	134541435	Nfasc(NM_001160316):-:upstream2k	10	35.7143	0	0	0	0	0	0	0	2	33.3333	0	0	0	0	0	0	0	4	0	0	0	0	0	0	4	0	0	0	0	0	0	28	6	8	14
chr1	134638375	134640374	Nfasc(NM_182716):-:upstream2k	10	90.9091	10	90.9091	0	0	0	0	0	5	83.3333	5	83.3333	0	0	0	0	0	1	1	0	0	0	0	0	4	4	0	0	0	0	0	11	6	1	4
chr1	134638375	134640374	Nfasc(NM_001160317):-:upstream2k	10	90.9091	10	90.9091	0	0	0	0	0	5	83.3333	5	83.3333	0	0	0	0	0	1	1	0	0	0	0	0	4	4	0	0	0	0	0	11	6	1	4
chr1	134774932	134776931	Lrrn2(NM_010732):+:upstream2k	28	96.5517	21	72.4138	0	0	0	0	0	7	87.5	3	37.5	0	0	0	0	0	5	4	0	0	0	0	0	16	14	0	0	0	0	0	29	8	5	16
chr1	134921926	134923925	Mdm4(NM_008575):-:upstream2k	74	97.3684	21	27.6316	2	2.7027	8	0	100	14	87.5	4	25	2	14.2857	8	0	100	13	4	0	0	0	0	0	47	13	0	0	0	0	0	76	16	13	47
chr1	134940589	134942588	Pik3c2b(NM_001099276):+:upstream2k	60	63.1579	22	23.1579	1	1.66667	3	1	75	11	44	1	4	1	9.09091	3	1	75	8	0	0	0	0	0	0	41	21	0	0	0	0	0	95	25	17	53
chr1	135025743	135027742	Ppp1r15b(NM_133819):+:upstream2k	20	45.4545	0	0	0	0	0	0	0	8	50	0	0	0	0	0	0	0	4	0	0	0	0	0	0	8	0	0	0	0	0	0	44	16	9	19
chr1	135258149	135260148	Etnk2(NM_175443):+:upstream2k	151	95.5696	138	87.3418	1	0.662252	3	12	20	28	93.3333	22	73.3333	1	3.57143	3	12	20	37	33	0	0	0	0	0	86	83	0	0	0	0	0	158	30	39	89
chr1	135320790	135322789	Sox13(NM_011439):-:upstream2k	79	100	48	60.7595	0	0	0	0	0	30	100	19	63.3333	0	0	0	0	0	22	14	0	0	0	0	0	27	15	0	0	0	0	0	79	30	22	27
chr1	135506858	135508857	Snrpe(NM_009227):-:upstream2k	38	97.4359	37	94.8718	0	0	0	0	0	9	90	8	80	0	0	0	0	0	10	10	0	0	0	0	0	19	19	0	0	0	0	0	39	10	10	19
chr1	135557463	135559462	Zbed6(NM_001166552):-:upstream2k	234	70.6949	71	21.4502	0	0	0	0	0	50	71.4286	13	18.5714	0	0	0	0	0	56	19	0	0	0	0	0	128	39	0	0	0	0	0	331	70	74	187
chr1	135557958	135559957	Zc3h11a(NM_144530):-:upstream2k	91	96.8085	24	25.5319	0	0	0	0	0	19	95	6	30	0	0	0	0	0	18	6	0	0	0	0	0	54	12	0	0	0	0	0	94	20	19	55
chr1	135975733	135977732	Btg2(NM_007570):-:upstream2k	172	92.4731	102	54.8387	0	0	0	0	0	53	92.9825	27	47.3684	0	0	0	0	0	36	23	0	0	0	0	0	83	52	0	0	0	0	0	186	57	39	90
chr1	136088025	136090024	Mybph(NM_016749):+:upstream2k	34	39.0805	0	0	0	0	0	0	0	4	50	0	0	0	0	0	0	0	6	0	0	0	0	0	0	24	0	0	0	0	0	0	87	8	18	61
chr1	136132005	136134004	Adora1(NM_001008533):-:upstream2k	49	44.5455	17	15.4545	0	0	0	0	0	11	36.6667	4	13.3333	0	0	0	0	0	8	1	0	0	0	0	0	30	12	0	0	0	0	0	110	30	14	66
chr1	136132009	136134008	Adora1(NM_001039510):-:upstream2k	49	44.5455	17	15.4545	0	0	0	0	0	11	36.6667	4	13.3333	0	0	0	0	0	8	1	0	0	0	0	0	30	12	0	0	0	0	0	110	30	14	66
chr1	136258577	136260576	Tmem183a(NM_020588):-:upstream2k	20	95.2381	9	42.8571	0	0	0	0	0	6	85.7143	4	57.1429	0	0	0	0	0	2	1	0	0	0	0	0	12	4	0	0	0	0	0	21	7	2	12
chr1	136258577	136260576	Tmem183a(NM_001042485):-:upstream2k	20	95.2381	9	42.8571	0	0	0	0	0	6	85.7143	4	57.1429	0	0	0	0	0	2	1	0	0	0	0	0	12	4	0	0	0	0	0	21	7	2	12
chr1	136300567	136302566	Cyb5r1(NM_028057):+:upstream2k	73	72.2772	49	48.5149	0	0	0	0	0	15	71.4286	6	28.5714	0	0	0	0	0	20	13	0	0	0	0	0	38	30	0	0	0	0	0	101	21	23	57
chr1	136310044	136312043	Adipor1(NM_028320):+:upstream2k	136	97.1429	83	59.2857	0	0	0	0	0	43	93.4783	27	58.6957	0	0	0	0	0	37	19	0	0	0	0	0	56	37	0	0	0	0	0	140	46	38	56
chr1	136389237	136391236	Rabif(NM_145510):+:upstream2k	93	97.8947	89	93.6842	0	0	0	0	0	33	97.0588	32	94.1176	0	0	0	0	0	25	24	0	0	0	0	0	35	33	0	0	0	0	0	95	34	26	35
chr1	136541258	136543257	Syt2(NM_009307):+:upstream2k	329	93.2011	137	38.8102	4	1.21581	49	27	64.4737	69	93.2432	32	43.2432	4	5.7971	49	27	64.4737	80	26	0	0	0	0	0	180	79	0	0	0	0	0	353	74	88	191
chr1	137027302	137029301	Ptpn7(NM_177081):+:upstream2k	46	97.8723	44	93.617	2	4.34783	35	12	74.4681	3	75	2	50	2	66.6667	35	12	74.4681	16	15	0	0	0	0	0	27	27	0	0	0	0	0	47	4	16	27
chr1	137041411	137043410	Arl8a(NM_026823):+:upstream2k	131	89.1156	79	53.7415	0	0	0	0	0	61	91.0448	42	62.6866	0	0	0	0	0	27	17	0	0	0	0	0	43	20	0	0	0	0	0	147	67	32	48
chr1	137219390	137221389	Lmod1(NM_053106):+:upstream2k	88	90.7216	41	42.268	0	0	0	0	0	8	80	2	20	0	0	0	0	0	19	8	0	0	0	0	0	61	31	0	0	0	0	0	97	10	22	65
chr1	137271641	137273640	Shisa4(NM_175259):-:upstream2k	31	34.4444	0	0	0	0	0	0	0	6	35.2941	0	0	0	0	0	0	0	12	0	0	0	0	0	0	13	0	0	0	0	0	0	90	17	28	45
chr1	137327069	137329068	Ipo9(NM_153774):-:upstream2k	156	90.6977	50	29.0698	2	1.28205	8	0	100	36	90	11	27.5	2	5.55556	8	0	100	39	17	0	0	0	0	0	81	22	0	0	0	0	0	172	40	42	90
chr1	137481933	137483932	Nav1(NM_173437):-:upstream2k	226	73.8562	92	30.0654	3	1.32743	6	6	50	46	79.3103	14	24.1379	3	6.52174	6	6	50	37	15	0	0	0	0	0	143	63	0	0	0	0	0	306	58	50	198
chr1	137623774	137625773	Csrp1(NM_007791):+:upstream2k	74	100	63	85.1351	0	0	0	0	0	16	100	14	87.5	0	0	0	0	0	15	12	0	0	0	0	0	43	37	0	0	0	0	0	74	16	15	43
chr1	137660662	137662661	Phlda3(NM_013750):+:upstream2k	231	73.5669	83	26.4331	2	0.865801	5	9	35.7143	39	79.5918	15	30.6122	1	2.5641	3	7	30	56	25	1	1.78571	2	2	50	136	43	0	0	0	0	0	314	49	67	198
chr1	137713175	137715174	Lad1(NM_133664):+:upstream2k	107	89.916	50	42.0168	2	1.86916	7	12	36.8421	14	77.7778	3	16.6667	2	14.2857	7	12	36.8421	28	13	0	0	0	0	0	65	34	0	0	0	0	0	119	18	28	73
chr1	137735438	137737437	Tnnt2(NM_001130176):+:upstream2k	35	97.2222	34	94.4444	3	8.57143	130	3	97.7444	5	83.3333	4	66.6667	3	60	130	3	97.7444	8	8	0	0	0	0	0	22	22	0	0	0	0	0	36	6	8	22
chr1	137815602	137817601	Pkp1(NM_019645):-:upstream2k	270	81.3253	81	24.3976	0	0	0	0	0	61	95.3125	20	31.25	0	0	0	0	0	61	19	0	0	0	0	0	148	42	0	0	0	0	0	332	64	79	189
chr1	137902796	137904795	Tmem9(NM_001160145):+:upstream2k	94	77.686	14	11.5702	0	0	0	0	0	17	85	2	10	0	0	0	0	0	33	5	0	0	0	0	0	44	7	0	0	0	0	0	121	20	42	59
chr1	137947478	137949477	Cacna1s(NM_001081023):+:upstream2k	141	95.9184	78	53.0612	1	0.70922	2	3	40	50	92.5926	28	51.8519	1	2	2	3	40	20	11	0	0	0	0	0	71	39	0	0	0	0	0	147	54	21	72
chr1	137947478	137949477	Cacna1s(NM_014193):+:upstream2k	141	95.9184	78	53.0612	1	0.70922	2	3	40	50	92.5926	28	51.8519	1	2	2	3	40	20	11	0	0	0	0	0	71	39	0	0	0	0	0	147	54	21	72
chr1	138130842	138132841	5730559C18Rik(NM_028872):-:upstream2k	151	96.1783	112	71.3376	0	0	0	0	0	40	95.2381	31	73.8095	0	0	0	0	0	30	20	0	0	0	0	0	81	61	0	0	0	0	0	157	42	33	82
chr1	138157451	138159450	Gpr25(NM_001101516):-:upstream2k	3	60	2	40	0	0	0	0	0	1	50	0	0	0	0	0	0	0	0	0	0	0	0	0	0	2	2	0	0	0	0	0	5	2	1	2
chr1	138242682	138244681	Camsap1l1(NM_001081360):-:upstream2k	31	100	3	9.67742	0	0	0	0	0	8	100	1	12.5	0	0	0	0	0	8	0	0	0	0	0	0	15	2	0	0	0	0	0	31	8	8	15
chr1	138312097	138314096	9230116N13Rik(NR_024328):-:upstream2k	67	58.7719	25	21.9298	0	0	0	0	0	26	61.9048	6	14.2857	0	0	0	0	0	13	5	0	0	0	0	0	28	14	0	0	0	0	0	114	42	27	45
chr1	138362535	138364534	Kif14(NM_001081258):+:upstream2k	160	86.9565	44	23.913	1	0.625	2	3	40	49	90.7407	13	24.0741	0	0	0	0	0	33	12	1	3.0303	2	3	40	78	19	0	0	0	0	0	184	54	36	94
chr1	140516274	140518273	Nek7(NM_021605):-:upstream2k	132	94.964	68	48.9209	0	0	0	0	0	36	94.7368	18	47.3684	0	0	0	0	0	30	17	0	0	0	0	0	66	33	0	0	0	0	0	139	38	31	70
chr1	140739022	140741021	Lhx9(NM_001042577):-:upstream2k	6	75	3	37.5	0	0	0	0	0	1	50	1	50	0	0	0	0	0	3	2	0	0	0	0	0	2	0	0	0	0	0	0	8	2	4	2
chr1	140739022	140741021	Lhx9(NM_001025565):-:upstream2k	6	75	3	37.5	0	0	0	0	0	1	50	1	50	0	0	0	0	0	3	2	0	0	0	0	0	2	0	0	0	0	0	0	8	2	4	2
chr1	140744157	140746156	Lhx9(NM_010714):-:upstream2k	182	91.4573	70	35.1759	5	2.74725	13	13	50	33	91.6667	11	30.5556	5	15.1515	13	13	50	39	14	0	0	0	0	0	110	45	0	0	0	0	0	199	36	40	123
chr1	140858286	140860285	Dennd1b(NM_001166501):+:upstream2k	181	93.7824	138	71.5026	0	0	0	0	0	45	86.5385	30	57.6923	0	0	0	0	0	44	36	0	0	0	0	0	92	72	0	0	0	0	0	193	52	45	96
chr1	141316960	141318959	Zbtb41(NM_172643):+:upstream2k	129	98.4733	73	55.7252	0	0	0	0	0	56	96.5517	30	51.7241	0	0	0	0	0	30	15	0	0	0	0	0	43	28	0	0	0	0	0	131	58	30	43
chr1	141349350	141351349	Aspm(NM_009791):+:upstream2k	91	76.4706	45	37.8151	0	0	0	0	0	20	74.0741	9	33.3333	0	0	0	0	0	14	7	0	0	0	0	0	57	29	0	0	0	0	0	119	27	20	72
chr1	142140834	142142833	Kcnt2(NM_001081027):+:upstream2k	214	69.2557	82	26.5372	0	0	0	0	0	34	77.2727	11	25	0	0	0	0	0	44	20	0	0	0	0	0	136	51	0	0	0	0	0	309	44	55	210
chr1	145549815	145551814	Cdc73(NM_145991):-:upstream2k	380	93.5961	234	57.6355	2	0.526316	5	10	33.3333	157	95.7317	102	62.1951	2	1.27389	5	10	33.3333	91	59	0	0	0	0	0	132	73	0	0	0	0	0	406	164	96	146
chr1	145584479	145586478	Glrx2(NM_001038593):+:upstream2k	81	87.0968	74	79.5699	2	2.46914	36	1	97.2973	8	100	4	50	2	25	36	1	97.2973	24	24	0	0	0	0	0	49	46	0	0	0	0	0	93	8	26	59
chr1	145584698	145586697	Glrx2(NM_001038592):+:upstream2k	101	89.3805	94	83.1858	2	1.9802	36	1	97.2973	20	100	16	80	2	10	36	1	97.2973	31	31	0	0	0	0	0	50	47	0	0	0	0	0	113	20	33	60
chr1	145584745	145586744	Glrx2(NM_023505):+:upstream2k	131	87.9195	111	74.4966	3	2.29008	40	39	50.6329	31	91.1765	23	67.6471	3	9.67742	40	39	50.6329	36	34	0	0	0	0	0	64	54	0	0	0	0	0	149	34	38	77
chr1	145585577	145587576	Glrx2(NM_001038594):+:upstream2k	210	83.004	125	49.4071	2	0.952381	6	40	13.0435	74	86.0465	45	52.3256	2	2.7027	6	40	13.0435	55	34	0	0	0	0	0	81	46	0	0	0	0	0	253	86	62	105
chr1	145622408	145624407	Uchl5(NM_001159866):+:upstream2k	338	84.2893	122	30.4239	1	0.295858	2	5	28.5714	84	79.2453	29	27.3585	1	1.19048	2	5	28.5714	81	29	0	0	0	0	0	173	64	0	0	0	0	0	401	106	96	199
chr1	145622408	145624407	Uchl5(NM_019562):+:upstream2k	338	84.2893	122	30.4239	1	0.295858	2	5	28.5714	84	79.2453	29	27.3585	1	1.19048	2	5	28.5714	81	29	0	0	0	0	0	173	64	0	0	0	0	0	401	106	96	199
chr1	145624182	145626181	Trove2(NM_013835):-:upstream2k	478	92.4565	241	46.6151	1	0.209205	3	5	37.5	130	91.5493	69	48.5915	1	0.769231	3	5	37.5	110	48	0	0	0	0	0	238	124	0	0	0	0	0	517	142	119	256
chr1	145851280	145853279	Rgs2(NM_009061):-:upstream2k	92	98.9247	82	88.172	0	0	0	0	0	37	97.3684	34	89.4737	0	0	0	0	0	19	16	0	0	0	0	0	36	32	0	0	0	0	0	93	38	19	36
chr1	151945254	151947253	Ptgs2(NM_011198):+:upstream2k	217	99.0868	173	78.9954	0	0	0	0	0	30	93.75	25	78.125	0	0	0	0	0	53	44	0	0	0	0	0	134	104	0	0	0	0	0	219	32	53	134
chr1	151946897	151948896	7530420F21Rik(NR_015466):-:upstream2k	96	98.9691	76	78.3505	0	0	0	0	0	17	94.4444	13	72.2222	0	0	0	0	0	26	22	0	0	0	0	0	53	41	0	0	0	0	0	97	18	26	53
chr1	152240186	152242185	BC003331(NM_001077237):-:upstream2k	397	95.6627	249	60	0	0	0	0	0	131	94.9275	80	57.971	0	0	0	0	0	95	57	0	0	0	0	0	171	112	0	0	0	0	0	415	138	103	174
chr1	152240186	152242185	BC003331(NM_145511):-:upstream2k	397	95.6627	249	60	0	0	0	0	0	131	94.9275	80	57.971	0	0	0	0	0	95	57	0	0	0	0	0	171	112	0	0	0	0	0	415	138	103	174
chr1	152840566	152842565	Hmcn1(NM_001024720):-:upstream2k	96	96	70	70	1	1.04167	2	4	33.3333	16	88.8889	11	61.1111	1	6.25	2	4	33.3333	22	17	0	0	0	0	0	58	42	0	0	0	0	0	100	18	22	60
chr1	153189628	153191627	Ivns1abp(NM_001039512):+:upstream2k	77	98.7179	31	39.7436	0	0	0	0	0	21	95.4545	9	40.9091	0	0	0	0	0	13	7	0	0	0	0	0	43	15	0	0	0	0	0	78	22	13	43
chr1	153189628	153191627	Ivns1abp(NM_001039511):+:upstream2k	77	98.7179	31	39.7436	0	0	0	0	0	21	95.4545	9	40.9091	0	0	0	0	0	13	7	0	0	0	0	0	43	15	0	0	0	0	0	78	22	13	43
chr1	153189628	153191627	Ivns1abp(NM_054102):+:upstream2k	77	98.7179	31	39.7436	0	0	0	0	0	21	95.4545	9	40.9091	0	0	0	0	0	13	7	0	0	0	0	0	43	15	0	0	0	0	0	78	22	13	43
chr1	153273778	153275777	1190005F20Rik(NM_026876):+:upstream2k	346	88.2653	115	29.3367	0	0	0	0	0	82	84.5361	26	26.8041	0	0	0	0	0	100	42	0	0	0	0	0	164	47	0	0	0	0	0	392	97	111	184
chr1	153275566	153277565	1200016B10Rik(NM_025819):-:upstream2k	110	78.5714	13	9.28571	0	0	0	0	0	27	67.5	3	7.5	0	0	0	0	0	25	3	0	0	0	0	0	58	7	0	0	0	0	0	140	40	32	68
chr1	153347954	153349953	Rnf2(NM_011277):-:upstream2k	245	73.5736	160	48.048	0	0	0	0	0	73	81.1111	44	48.8889	0	0	0	0	0	56	28	0	0	0	0	0	116	88	0	0	0	0	0	333	90	81	162
chr1	153416503	153418502	Fam129a(NM_022018):+:upstream2k	78	97.5	66	82.5	4	5.12821	72	14	83.7209	8	88.8889	6	66.6667	3	37.5	70	12	85.3659	11	11	1	9.09091	2	2	50	59	49	0	0	0	0	0	80	9	11	60
chr1	153600504	153602503	Edem3(NM_001039644):+:upstream2k	77	84.6154	62	68.1319	5	6.49351	67	9	88.1579	18	81.8182	12	54.5455	4	22.2222	65	5	92.8571	15	13	0	0	0	0	0	44	37	1	2.27273	2	4	33.3333	91	22	17	52
chr1	153937451	153939450	1700025G04Rik(NM_197990):-:upstream2k	121	99.1803	103	84.4262	3	2.47934	9	8	52.9412	24	96	21	84	3	12.5	9	8	52.9412	35	32	0	0	0	0	0	62	50	0	0	0	0	0	122	25	35	62
chr1	154233813	154235812	Tsen15(NM_025677):-:upstream2k	10	90.9091	10	90.9091	0	0	0	0	0	3	75	3	75	0	0	0	0	0	2	2	0	0	0	0	0	5	5	0	0	0	0	0	11	4	2	5
chr1	154472242	154474241	Rgl1(NM_016846):-:upstream2k	37	97.3684	30	78.9474	0	0	0	0	0	22	95.6522	17	73.913	0	0	0	0	0	11	9	0	0	0	0	0	4	4	0	0	0	0	0	38	23	11	4
chr1	154611672	154613671	Arpc5(NM_026369):+:upstream2k	345	91.5119	225	59.6817	3	0.869565	8	15	34.7826	116	90.625	79	61.7188	3	2.58621	8	15	34.7826	91	60	0	0	0	0	0	138	86	0	0	0	0	0	377	128	96	153
chr1	154749777	154751776	Smg7(NM_001005507):-:upstream2k	305	71.7647	111	26.1176	0	0	0	0	0	88	75.8621	40	34.4828	0	0	0	0	0	59	32	0	0	0	0	0	158	39	0	0	0	0	0	425	116	78	231
chr1	154749777	154751776	Smg7(NM_001160256):-:upstream2k	305	71.7647	111	26.1176	0	0	0	0	0	88	75.8621	40	34.4828	0	0	0	0	0	59	32	0	0	0	0	0	158	39	0	0	0	0	0	425	116	78	231
chr1	154800231	154802230	Nmnat2(NM_175460):+:upstream2k	85	85.8586	34	34.3434	0	0	0	0	0	22	84.6154	13	50	0	0	0	0	0	15	5	0	0	0	0	0	48	16	0	0	0	0	0	99	26	18	55
chr1	155179917	155181916	Lamc1(NM_010683):-:upstream2k	366	89.0511	163	39.6594	0	0	0	0	0	69	80.2326	31	36.0465	0	0	0	0	0	87	42	0	0	0	0	0	210	90	0	0	0	0	0	411	86	100	225
chr1	155261320	155263319	E330020D12Rik(NM_001177359):-:upstream2k	144	88.3436	86	52.7607	8	5.55556	37	7	84.0909	17	85	9	45	8	47.0588	37	7	84.0909	42	27	0	0	0	0	0	85	50	0	0	0	0	0	163	20	48	95
chr1	155261364	155263363	E330020D12Rik(NR_033736):-:upstream2k	144	88.3436	86	52.7607	8	5.55556	37	7	84.0909	17	85	9	45	8	47.0588	37	7	84.0909	42	27	0	0	0	0	0	85	50	0	0	0	0	0	163	20	48	95
chr1	155334791	155336790	Dhx9(NM_007842):-:upstream2k	55	77.4648	0	0	0	0	0	0	0	16	66.6667	0	0	0	0	0	0	0	13	0	0	0	0	0	0	26	0	0	0	0	0	0	71	24	15	32
chr1	155396845	155398844	Npl(NM_028749):-:upstream2k	55	87.3016	47	74.6032	2	3.63636	9	19	32.1429	5	62.5	4	50	2	40	9	19	32.1429	14	12	0	0	0	0	0	36	31	0	0	0	0	0	63	8	15	40
chr1	155498167	155500166	Rgs8(NM_026380):+:upstream2k	119	83.2168	64	44.7552	9	7.56303	82	26	75.9259	19	82.6087	12	52.1739	9	47.3684	82	26	75.9259	31	20	0	0	0	0	0	69	32	0	0	0	0	0	143	23	38	82
chr1	155585483	155587482	Rgs16(NM_011267):+:upstream2k	42	95.4545	33	75	4	9.52381	93	31	75	5	71.4286	4	57.1429	4	80	93	31	75	9	6	0	0	0	0	0	28	23	0	0	0	0	0	44	7	9	28
chr1	155736776	155738775	Teddm1(NM_178244):+:upstream2k	155	99.359	91	58.3333	9	5.80645	214	32	86.9919	17	94.4444	10	55.5556	9	52.9412	214	32	86.9919	39	21	0	0	0	0	0	99	60	0	0	0	0	0	156	18	39	99
chr1	155745075	155747074	Glul(NM_008131):+:upstream2k	110	90.1639	47	38.5246	2	1.81818	119	2	98.3471	17	77.2727	2	9.09091	2	11.7647	119	2	98.3471	39	18	0	0	0	0	0	54	27	0	0	0	0	0	122	22	42	58
chr1	156573051	156575050	Cacna1e(NM_009782):-:upstream2k	152	76.7677	35	17.6768	0	0	0	0	0	42	84	17	34	0	0	0	0	0	39	6	0	0	0	0	0	71	12	0	0	0	0	0	198	50	53	95
chr1	157003833	157005832	Stx6(NM_021433):+:upstream2k	75	98.6842	44	57.8947	0	0	0	0	0	22	95.6522	13	56.5217	0	0	0	0	0	19	11	0	0	0	0	0	34	20	0	0	0	0	0	76	23	19	34
chr1	157264575	157266574	Xpr1(NM_011273):-:upstream2k	34	49.2754	12	17.3913	0	0	0	0	0	6	28.5714	1	4.7619	0	0	0	0	0	4	2	0	0	0	0	0	24	9	0	0	0	0	0	69	21	9	39
chr1	157589158	157591157	Lhx4(NM_010712):-:upstream2k	584	83.1909	278	39.6011	4	0.684932	8	13	38.0952	153	84.0659	70	38.4615	2	1.30719	4	7	36.3636	157	83	0	0	0	0	0	274	125	2	0.729927	4	6	40	702	182	177	343
chr1	157660030	157662029	Qsox1(NM_001024945):-:upstream2k	122	82.4324	12	8.10811	0	0	0	0	0	35	92.1053	4	10.5263	0	0	0	0	0	24	3	0	0	0	0	0	63	5	0	0	0	0	0	148	38	27	83
chr1	157660030	157662029	Qsox1(NM_023268):-:upstream2k	122	82.4324	12	8.10811	0	0	0	0	0	35	92.1053	4	10.5263	0	0	0	0	0	24	3	0	0	0	0	0	63	5	0	0	0	0	0	148	38	27	83
chr1	157820386	157822385	Cep350(NM_001039184):-:upstream2k	29	72.5	0	0	0	0	0	0	0	6	60	0	0	0	0	0	0	0	2	0	0	0	0	0	0	21	0	0	0	0	0	0	40	10	4	26
chr1	157880794	157882793	Tor1aip2(NM_172843):+:upstream2k	29	93.5484	12	38.7097	0	0	0	0	0	6	75	3	37.5	0	0	0	0	0	8	3	0	0	0	0	0	15	6	0	0	0	0	0	31	8	8	15
chr1	157880857	157882856	Tor1aip2(NM_001160180):+:upstream2k	78	96.2963	58	71.6049	0	0	0	0	0	32	91.4286	27	77.1429	0	0	0	0	0	19	13	0	0	0	0	0	27	18	0	0	0	0	0	81	35	19	27
chr1	157881166	157883165	Tor1aip2(NM_001160182):+:upstream2k	227	96.1864	125	52.9661	0	0	0	0	0	78	90.6977	46	53.4884	0	0	0	0	0	60	35	0	0	0	0	0	89	44	0	0	0	0	0	236	86	60	90
chr1	157881948	157883947	Tor1aip1(NM_001160019):-:upstream2k	396	90.205	228	51.9362	0	0	0	0	0	140	90.9091	86	55.8442	0	0	0	0	0	100	59	0	0	0	0	0	156	83	0	0	0	0	0	439	154	104	181
chr1	157885991	157887990	Tor1aip2(NM_022329):+:upstream2k	44	72.1311	20	32.7869	1	2.27273	16	0	100	4	100	1	25	1	25	16	0	100	8	5	0	0	0	0	0	32	14	0	0	0	0	0	61	4	8	49
chr1	157885991	157887990	Tor1aip2(NM_001160181):+:upstream2k	44	72.1311	20	32.7869	1	2.27273	16	0	100	4	100	1	25	1	25	16	0	100	8	5	0	0	0	0	0	32	14	0	0	0	0	0	61	4	8	49
chr1	158135157	158137156	Fam163a(NM_177838):-:upstream2k	14	100	13	92.8571	0	0	0	0	0	5	100	4	80	0	0	0	0	0	3	3	0	0	0	0	0	6	6	0	0	0	0	0	14	5	3	6
chr1	158233480	158235479	Tdrd5(NM_001134741):-:upstream2k	304	95.5975	154	48.4277	2	0.657895	17	11	60.7143	93	92.0792	46	45.5446	2	2.15054	17	11	60.7143	73	40	0	0	0	0	0	138	68	0	0	0	0	0	318	101	77	140
chr1	158404460	158406459	Soat1(NM_009230):-:upstream2k	13	92.8571	5	35.7143	0	0	0	0	0	7	100	4	57.1429	0	0	0	0	0	2	0	0	0	0	0	0	4	1	0	0	0	0	0	14	7	2	5
chr1	158486918	158488917	Abl2(NM_001136104):+:upstream2k	115	70.9877	62	38.2716	0	0	0	0	0	35	72.9167	13	27.0833	0	0	0	0	0	24	11	0	0	0	0	0	56	38	0	0	0	0	0	162	48	29	85
chr1	158486918	158488917	Abl2(NM_009595):+:upstream2k	115	70.9877	62	38.2716	0	0	0	0	0	35	72.9167	13	27.0833	0	0	0	0	0	24	11	0	0	0	0	0	56	38	0	0	0	0	0	162	48	29	85
chr1	158604471	158606470	Tor3a(NM_023141):-:upstream2k	81	98.7805	29	35.3659	0	0	0	0	0	24	100	12	50	0	0	0	0	0	21	7	0	0	0	0	0	36	10	0	0	0	0	0	82	24	21	37
chr1	158649042	158651041	Fam20b(NM_145413):-:upstream2k	132	88.5906	112	75.1678	0	0	0	0	0	46	85.1852	37	68.5185	0	0	0	0	0	35	30	0	0	0	0	0	51	45	0	0	0	0	0	149	54	39	56
chr1	158869519	158871518	Ralgps2(NM_001159966):-:upstream2k	209	67.6375	55	17.7994	1	0.478469	2	2	50	96	71.1111	30	22.2222	1	1.04167	2	2	50	48	12	0	0	0	0	0	65	13	0	0	0	0	0	309	135	66	108
chr1	158869758	158871757	Ralgps2(NM_001159965):-:upstream2k	93	62	52	34.6667	1	1.07527	2	2	50	40	71.4286	27	48.2143	1	2.5	2	2	50	19	12	0	0	0	0	0	34	13	0	0	0	0	0	150	56	29	65
chr1	158869758	158871757	Ralgps2(NM_001159968):-:upstream2k	93	62	52	34.6667	1	1.07527	2	2	50	40	71.4286	27	48.2143	1	2.5	2	2	50	19	12	0	0	0	0	0	34	13	0	0	0	0	0	150	56	29	65
chr1	158869758	158871757	Ralgps2(NM_023884):-:upstream2k	93	62	52	34.6667	1	1.07527	2	2	50	40	71.4286	27	48.2143	1	2.5	2	2	50	19	12	0	0	0	0	0	34	13	0	0	0	0	0	150	56	29	65
chr1	158869758	158871757	Ralgps2(NR_027640):-:upstream2k	93	62	52	34.6667	1	1.07527	2	2	50	40	71.4286	27	48.2143	1	2.5	2	2	50	19	12	0	0	0	0	0	34	13	0	0	0	0	0	150	56	29	65
chr1	158869758	158871757	Ralgps2(NM_001159967):-:upstream2k	93	62	52	34.6667	1	1.07527	2	2	50	40	71.4286	27	48.2143	1	2.5	2	2	50	19	12	0	0	0	0	0	34	13	0	0	0	0	0	150	56	29	65
chr1	159340483	159342482	2810025M15Rik(NR_027984):+:upstream2k	313	83.0239	196	51.9894	1	0.319489	3	9	25	100	81.9672	65	53.2787	1	1	3	9	25	91	53	0	0	0	0	0	122	78	0	0	0	0	0	377	122	110	145
chr1	159386713	159388712	BC026585(NM_001033284):+:upstream2k	50	89.2857	37	66.0714	7	14	42	15	73.6842	12	92.3077	7	53.8462	7	58.3333	42	15	73.6842	13	12	0	0	0	0	0	25	18	0	0	0	0	0	56	13	14	29
chr1	159454301	159456300	Sec16b(NM_001159986):+:upstream2k	93	86.9159	85	79.4393	3	3.22581	78	6	92.8571	5	62.5	3	37.5	3	60	78	6	92.8571	22	22	0	0	0	0	0	66	60	0	0	0	0	0	107	8	25	74
chr1	160286392	160288391	Fam5b(NM_207583):-:upstream2k	60	61.8557	18	18.5567	0	0	0	0	0	8	66.6667	2	16.6667	0	0	0	0	0	21	5	0	0	0	0	0	31	11	0	0	0	0	0	97	12	30	55
chr1	161160457	161162456	Rfwd2(NM_011931):+:upstream2k	197	89.9543	124	56.621	0	0	0	0	0	69	88.4615	48	61.5385	0	0	0	0	0	42	35	0	0	0	0	0	86	41	0	0	0	0	0	219	78	45	96
chr1	161972511	161974510	4930523C07Rik(NM_001162896):+:upstream2k	118	58.1281	8	3.94089	2	1.69492	9	0	100	14	58.3333	2	8.33333	2	14.2857	9	0	100	28	3	0	0	0	0	0	76	3	0	0	0	0	0	203	24	48	131
chr1	161972511	161974510	4930523C07Rik(NR_028111):+:upstream2k	118	58.1281	8	3.94089	2	1.69492	9	0	100	14	58.3333	2	8.33333	2	14.2857	9	0	100	28	3	0	0	0	0	0	76	3	0	0	0	0	0	203	24	48	131
chr1	162123391	162125390	Mrps14(NM_025474):+:upstream2k	69	53.9062	5	3.90625	0	0	0	0	0	13	72.2222	2	11.1111	0	0	0	0	0	25	3	0	0	0	0	0	31	0	0	0	0	0	0	128	18	41	69
chr1	162142909	162144908	Cacybp(NM_009786):-:upstream2k	177	97.7901	132	72.9282	0	0	0	0	0	65	95.5882	44	64.7059	0	0	0	0	0	38	31	0	0	0	0	0	74	57	0	0	0	0	0	181	68	38	75
chr1	162723070	162725069	Rabgap1l(NM_013862):-:upstream2k	70	83.3333	49	58.3333	4	5.71429	103	90	53.3679	15	62.5	6	25	4	26.6667	103	90	53.3679	10	6	0	0	0	0	0	45	37	0	0	0	0	0	84	24	12	48
chr1	162834542	162836541	Rc3h1(NM_001024952):+:upstream2k	151	95.5696	76	48.1013	0	0	0	0	0	54	94.7368	31	54.386	0	0	0	0	0	21	13	0	0	0	0	0	76	32	0	0	0	0	0	158	57	23	78
chr1	162963297	162965296	Gas5(NR_002840):+:upstream2k	296	92.79	198	62.069	1	0.337838	2	2	50	91	96.8085	69	73.4043	1	1.0989	2	2	50	65	44	0	0	0	0	0	140	85	0	0	0	0	0	319	94	71	154
chr1	162964391	162966390	Zbtb37(NM_173424):-:upstream2k	296	92.79	198	62.069	1	0.337838	2	2	50	91	96.8085	69	73.4043	1	1.0989	2	2	50	65	44	0	0	0	0	0	140	85	0	0	0	0	0	319	94	71	154
chr1	162999023	163001022	Cenpl(NM_001159930):+:upstream2k	141	87.037	37	22.8395	0	0	0	0	0	33	86.8421	12	31.5789	0	0	0	0	0	30	7	0	0	0	0	0	78	18	0	0	0	0	0	162	38	36	88
chr1	162999023	163001022	Cenpl(NM_027429):+:upstream2k	141	87.037	37	22.8395	0	0	0	0	0	33	86.8421	12	31.5789	0	0	0	0	0	30	7	0	0	0	0	0	78	18	0	0	0	0	0	162	38	36	88
chr1	163000764	163002763	Dars2(NM_172644):-:upstream2k	155	84.6995	127	69.3989	1	0.645161	7	42	14.2857	38	82.6087	29	63.0435	1	2.63158	7	42	14.2857	30	24	0	0	0	0	0	87	74	0	0	0	0	0	183	46	35	102
chr1	163323569	163325568	Tnfsf4(NM_009452):+:upstream2k	42	97.6744	40	93.0233	4	9.52381	34	33	50.7463	7	87.5	6	75	4	57.1429	34	33	50.7463	8	8	0	0	0	0	0	27	26	0	0	0	0	0	43	8	8	27
chr1	163806793	163808792	AI848100(NM_172645):-:upstream2k	59	96.7213	58	95.082	0	0	0	0	0	22	91.6667	21	87.5	0	0	0	0	0	15	15	0	0	0	0	0	22	22	0	0	0	0	0	61	24	15	22
chr1	164478477	164480476	Mettl13(NM_144877):-:upstream2k	203	78.6822	77	29.845	0	0	0	0	0	49	72.0588	17	25	0	0	0	0	0	62	21	0	0	0	0	0	92	39	0	0	0	0	0	258	68	72	118
chr1	164498959	164500958	Vamp4(NM_016796):+:upstream2k	75	96.1538	65	83.3333	0	0	0	0	0	21	87.5	17	70.8333	0	0	0	0	0	20	18	0	0	0	0	0	34	30	0	0	0	0	0	78	24	20	34
chr1	164828844	164830843	Fmo2(NM_018881):-:upstream2k	36	44.4444	11	13.5802	0	0	0	0	0	1	25	0	0	0	0	0	0	0	2	1	0	0	0	0	0	33	10	0	0	0	0	0	81	4	14	63
chr1	164867357	164869356	Fmo6(NM_001178038):-:upstream2k	47	48.9583	0	0	0	0	0	0	0	1	25	0	0	0	0	0	0	0	13	0	0	0	0	0	0	33	0	0	0	0	0	0	96	4	22	70
chr1	165243782	165245781	Prrx1(NM_001025570):-:upstream2k	161	99.3827	56	34.5679	9	5.59006	40	21	65.5738	27	96.4286	10	35.7143	9	33.3333	40	21	65.5738	42	17	0	0	0	0	0	92	29	0	0	0	0	0	162	28	42	92
chr1	165243782	165245781	Prrx1(NM_175686):-:upstream2k	161	99.3827	56	34.5679	9	5.59006	40	21	65.5738	27	96.4286	10	35.7143	9	33.3333	40	21	65.5738	42	17	0	0	0	0	0	92	29	0	0	0	0	0	162	28	42	92
chr1	165243782	165245781	Prrx1(NM_011127):-:upstream2k	161	99.3827	56	34.5679	9	5.59006	40	21	65.5738	27	96.4286	10	35.7143	9	33.3333	40	21	65.5738	42	17	0	0	0	0	0	92	29	0	0	0	0	0	162	28	42	92
chr1	165333773	165335772	Gorab(NM_178883):-:upstream2k	54	100	32	59.2593	0	0	0	0	0	16	100	7	43.75	0	0	0	0	0	16	10	0	0	0	0	0	22	15	0	0	0	0	0	54	16	16	22
chr1	165707810	165709809	Kifap3(NM_010629):+:upstream2k	6	85.7143	6	85.7143	1	16.6667	6	0	100	1	50	1	50	1	100	6	0	100	3	3	0	0	0	0	0	2	2	0	0	0	0	0	7	2	3	2
chr1	165858195	165860194	Scyl3(NM_028776):+:upstream2k	164	74.8858	111	50.6849	3	1.82927	17	112	13.1783	51	87.931	33	56.8966	3	5.88235	17	112	13.1783	46	33	0	0	0	0	0	67	45	0	0	0	0	0	219	58	57	104
chr1	165923076	165925075	2810422O20Rik(NM_027279):+:upstream2k	14	93.3333	14	93.3333	0	0	0	0	0	5	83.3333	5	83.3333	0	0	0	0	0	4	4	0	0	0	0	0	5	5	0	0	0	0	0	15	6	4	5
chr1	165924913	165926912	BC055324(NM_201364):-:upstream2k	134	88.1579	31	20.3947	0	0	0	0	0	29	85.2941	6	17.6471	0	0	0	0	0	32	11	0	0	0	0	0	73	14	0	0	0	0	0	152	34	37	81
chr1	166177186	166179185	Slc19a2(NM_054087):+:upstream2k	275	95.4861	149	51.7361	1	0.363636	2	4	33.3333	66	91.6667	34	47.2222	1	1.51515	2	4	33.3333	68	37	0	0	0	0	0	141	78	0	0	0	0	0	288	72	71	145
chr1	166203729	166205728	4930455F23Rik(NM_029115):+:upstream2k	51	100	41	80.3922	0	0	0	0	0	20	100	18	90	0	0	0	0	0	12	10	0	0	0	0	0	19	13	0	0	0	0	0	51	20	12	19
chr1	166235806	166237805	Nme7(NM_178071):+:upstream2k	334	71.0638	98	20.8511	0	0	0	0	0	65	75.5814	18	20.9302	0	0	0	0	0	73	24	0	0	0	0	0	196	56	0	0	0	0	0	470	86	101	283
chr1	166235806	166237805	Nme7(NM_138314):+:upstream2k	334	71.0638	98	20.8511	0	0	0	0	0	65	75.5814	18	20.9302	0	0	0	0	0	73	24	0	0	0	0	0	196	56	0	0	0	0	0	470	86	101	283
chr1	166237616	166239615	Blzf1(NM_025505):-:upstream2k	93	76.8595	6	4.95868	0	0	0	0	0	25	73.5294	2	5.88235	0	0	0	0	0	18	1	0	0	0	0	0	50	3	0	0	0	0	0	121	34	22	65
chr1	166237616	166239615	Blzf1(NM_001160208):-:upstream2k	93	76.8595	6	4.95868	0	0	0	0	0	25	73.5294	2	5.88235	0	0	0	0	0	18	1	0	0	0	0	0	50	3	0	0	0	0	0	121	34	22	65
chr1	166237616	166239615	Blzf1(NM_001160209):-:upstream2k	93	76.8595	6	4.95868	0	0	0	0	0	25	73.5294	2	5.88235	0	0	0	0	0	18	1	0	0	0	0	0	50	3	0	0	0	0	0	121	34	22	65
chr1	166388487	166390486	Atp1b1(NM_009721):-:upstream2k	253	88.7719	143	50.1754	10	3.95257	67	19	77.907	58	87.8788	35	53.0303	10	17.2414	67	19	77.907	71	44	0	0	0	0	0	124	64	0	0	0	0	0	285	66	80	139
chr1	167124565	167126564	Sft2d2(NM_145512):-:upstream2k	59	81.9444	19	26.3889	0	0	0	0	0	16	72.7273	4	18.1818	0	0	0	0	0	11	3	0	0	0	0	0	32	12	0	0	0	0	0	72	22	14	36
chr1	167167090	167169089	Tiprl(NM_145513):-:upstream2k	69	98.5714	51	72.8571	0	0	0	0	0	23	95.8333	14	58.3333	0	0	0	0	0	13	9	0	0	0	0	0	33	28	0	0	0	0	0	70	24	13	33
chr1	167389339	167391338	Brp44(NM_027430):+:upstream2k	742	80.6522	295	32.0652	1	0.134771	8	73	9.87654	187	79.2373	92	38.9831	1	0.534759	8	73	9.87654	146	63	0	0	0	0	0	409	140	0	0	0	0	0	920	236	178	506
chr1	167390595	167392594	Dcaf6(NM_028759):-:upstream2k	545	78.6436	182	26.2626	0	0	0	0	0	130	77.381	51	30.3571	0	0	0	0	0	117	44	0	0	0	0	0	298	87	0	0	0	0	0	693	168	149	376
chr1	167564673	167566672	Mpzl1(NM_001001880):-:upstream2k	250	99.6016	186	74.1036	0	0	0	0	0	39	97.5	29	72.5	0	0	0	0	0	69	48	0	0	0	0	0	142	109	0	0	0	0	0	251	40	69	142
chr1	167564673	167566672	Mpzl1(NM_001083897):-:upstream2k	250	99.6016	186	74.1036	0	0	0	0	0	39	97.5	29	72.5	0	0	0	0	0	69	48	0	0	0	0	0	142	109	0	0	0	0	0	251	40	69	142
chr1	167638226	167640225	Rcsd1(NM_178593):-:upstream2k	60	100	0	0	0	0	0	0	0	7	100	0	0	0	0	0	0	0	6	0	0	0	0	0	0	47	0	0	0	0	0	0	60	7	6	47
chr1	167638226	167640225	Rcsd1(NM_001038846):-:upstream2k	60	100	0	0	0	0	0	0	0	7	100	0	0	0	0	0	0	0	6	0	0	0	0	0	0	47	0	0	0	0	0	0	60	7	6	47
chr1	167691911	167693910	Creg1(NM_011804):+:upstream2k	25	100	24	96	0	0	0	0	0	6	100	5	83.3333	0	0	0	0	0	10	10	0	0	0	0	0	9	9	0	0	0	0	0	25	6	10	9
chr1	167932766	167934765	Pou2f1(NM_198932):-:upstream2k	402	68.6007	146	24.9147	0	0	0	0	0	149	75.2525	59	29.798	0	0	0	0	0	75	19	0	0	0	0	0	178	68	0	0	0	0	0	586	198	103	285
chr1	167932766	167934765	Pou2f1(NM_011137):-:upstream2k	402	68.6007	146	24.9147	0	0	0	0	0	149	75.2525	59	29.798	0	0	0	0	0	75	19	0	0	0	0	0	178	68	0	0	0	0	0	586	198	103	285
chr1	168058591	168060590	Gpa33(NM_021610):+:upstream2k	54	98.1818	32	58.1818	3	5.55556	103	22	82.4	5	83.3333	3	50	3	60	103	22	82.4	15	11	0	0	0	0	0	34	18	0	0	0	0	0	55	6	15	34
chr1	168168876	168170875	Mael(NM_175296):-:upstream2k	126	90.6475	17	12.2302	6	4.7619	55	15	78.5714	29	87.8788	7	21.2121	6	20.6897	55	15	78.5714	28	5	0	0	0	0	0	69	5	0	0	0	0	0	139	33	33	73
chr1	168182270	168184269	Ildr2(NM_001164528):+:upstream2k	70	100	15	21.4286	1	1.42857	2	4	33.3333	36	100	10	27.7778	1	2.77778	2	4	33.3333	14	2	0	0	0	0	0	20	3	0	0	0	0	0	70	36	14	20
chr1	168339960	168341959	Pogk(NM_001142948):-:upstream2k	128	94.1176	57	41.9118	0	0	0	0	0	33	89.1892	14	37.8378	0	0	0	0	0	30	13	0	0	0	0	0	65	30	0	0	0	0	0	136	37	31	68
chr1	168339960	168341959	Pogk(NM_175170):-:upstream2k	128	94.1176	57	41.9118	0	0	0	0	0	33	89.1892	14	37.8378	0	0	0	0	0	30	13	0	0	0	0	0	65	30	0	0	0	0	0	136	37	31	68
chr1	168427720	168429719	Gm4846(NM_001164306):-:upstream2k	31	93.9394	23	69.697	3	9.67742	36	13	73.4694	6	75	3	37.5	2	33.3333	34	9	79.0698	8	6	0	0	0	0	0	17	14	1	5.88235	2	4	33.3333	33	8	8	17
chr1	168929548	168931547	Fam78b(NM_175461):+:upstream2k	446	82.1363	235	43.2781	6	1.34529	24	128	15.7895	138	76.2431	85	46.9613	5	3.62319	16	113	12.4031	101	59	0	0	0	0	0	207	91	1	0.483092	8	15	34.7826	543	181	130	232
chr1	168929548	168931547	Fam78b(NM_001160262):+:upstream2k	446	82.1363	235	43.2781	6	1.34529	24	128	15.7895	138	76.2431	85	46.9613	5	3.62319	16	113	12.4031	101	59	0	0	0	0	0	207	91	1	0.483092	8	15	34.7826	543	181	130	232
chr1	168929548	168931547	Fam78b(NM_001160261):+:upstream2k	446	82.1363	235	43.2781	6	1.34529	24	128	15.7895	138	76.2431	85	46.9613	5	3.62319	16	113	12.4031	101	59	0	0	0	0	0	207	91	1	0.483092	8	15	34.7826	543	181	130	232
chr1	169215259	169217258	Uck2(NM_030724):-:upstream2k	128	99.2248	103	79.845	0	0	0	0	0	35	97.2222	26	72.2222	0	0	0	0	0	30	22	0	0	0	0	0	63	55	0	0	0	0	0	129	36	30	63
chr1	169236801	169238800	Tmco1(NM_001039483):+:upstream2k	119	99.1667	99	82.5	0	0	0	0	0	42	97.6744	35	81.3953	0	0	0	0	0	27	22	0	0	0	0	0	50	42	0	0	0	0	0	120	43	27	50
chr1	169323929	169325928	Mgst3(NM_025569):-:upstream2k	108	84.375	53	41.4062	0	0	0	0	0	21	87.5	11	45.8333	0	0	0	0	0	26	13	0	0	0	0	0	61	29	0	0	0	0	0	128	24	28	76
chr1	169617689	169619688	Lmx1a(NM_033652):+:upstream2k	514	84.2623	286	46.8852	3	0.583658	9	37	19.5652	146	82.9545	90	51.1364	3	2.05479	9	37	19.5652	126	75	0	0	0	0	0	242	121	0	0	0	0	0	610	176	150	284
chr1	171461596	171463595	Nuf2(NM_023284):-:upstream2k	86	90.5263	60	63.1579	0	0	0	0	0	21	87.5	12	50	0	0	0	0	0	26	16	0	0	0	0	0	39	32	0	0	0	0	0	95	24	28	43
chr1	171677774	171679773	Rgs4(NM_009062):-:upstream2k	8	88.8889	0	0	0	0	0	0	0	1	50	0	0	0	0	0	0	0	2	0	0	0	0	0	0	5	0	0	0	0	0	0	9	2	2	5
chr1	171899337	171901336	Hsd17b7(NM_010476):-:upstream2k	56	96.5517	54	93.1034	17	30.3571	66	167	28.3262	24	92.3077	22	84.6154	17	70.8333	66	167	28.3262	9	9	0	0	0	0	0	23	23	0	0	0	0	0	58	26	9	23
chr1	172019076	172021075	Ddr2(NM_022563):-:upstream2k	26	44.8276	0	0	0	0	0	0	0	1	25	0	0	0	0	0	0	0	7	0	0	0	0	0	0	18	0	0	0	0	0	0	58	4	12	42
chr1	172105078	172107077	Uap1(NM_133806):-:upstream2k	350	99.1501	280	79.3201	0	0	0	0	0	83	98.8095	65	77.381	0	0	0	0	0	84	65	0	0	0	0	0	183	150	0	0	0	0	0	353	84	85	184
chr1	172236992	172238991	1700015E13Rik(NM_001039593):+:upstream2k	23	95.8333	13	54.1667	4	17.3913	35	13	72.9167	6	85.7143	4	57.1429	4	66.6667	35	13	72.9167	5	2	0	0	0	0	0	12	7	0	0	0	0	0	24	7	5	12
chr1	172519981	172521980	Nos1ap(NM_001109985):-:upstream2k	107	99.0741	85	78.7037	1	0.934579	15	15	50	47	97.9167	39	81.25	0	0	0	0	0	28	21	0	0	0	0	0	32	25	1	3.125	15	15	50	108	48	28	32
chr1	172572663	172574662	Olfml2b(NM_177068):+:upstream2k	159	90.3409	91	51.7045	0	0	0	0	0	43	86	25	50	0	0	0	0	0	32	15	0	0	0	0	0	84	51	0	0	0	0	0	176	50	38	88
chr1	172797903	172799902	Atf6(NM_001081304):-:upstream2k	21	56.7568	8	21.6216	0	0	0	0	0	10	62.5	4	25	0	0	0	0	0	9	4	0	0	0	0	0	2	0	0	0	0	0	0	37	16	14	7
chr1	172857715	172859714	Fcrla(NM_145141):-:upstream2k	36	94.7368	27	71.0526	1	2.77778	39	0	100	3	75	1	25	1	33.3333	39	0	100	12	9	0	0	0	0	0	21	17	0	0	0	0	0	38	4	12	22
chr1	172857715	172859714	Fcrla(NR_027666):-:upstream2k	36	94.7368	27	71.0526	1	2.77778	39	0	100	3	75	1	25	1	33.3333	39	0	100	12	9	0	0	0	0	0	21	17	0	0	0	0	0	38	4	12	22
chr1	172857715	172859714	Fcrla(NM_001160215):-:upstream2k	36	94.7368	27	71.0526	1	2.77778	39	0	100	3	75	1	25	1	33.3333	39	0	100	12	9	0	0	0	0	0	21	17	0	0	0	0	0	38	4	12	22
chr1	173078844	173080843	Mpz(NM_008623):+:upstream2k	188	92.6108	48	23.6453	0	0	0	0	0	36	85.7143	7	16.6667	0	0	0	0	0	41	10	0	0	0	0	0	111	31	0	0	0	0	0	203	42	45	116
chr1	173080735	173082734	Sdhc(NM_025321):-:upstream2k	75	100	37	49.3333	0	0	0	0	0	18	100	4	22.2222	0	0	0	0	0	14	7	0	0	0	0	0	43	26	0	0	0	0	0	75	18	14	43
chr1	173126400	173128399	Pcp4l1(NM_025557):-:upstream2k	58	54.717	0	0	0	0	0	0	0	4	40	0	0	0	0	0	0	0	17	0	0	0	0	0	0	37	0	0	0	0	0	0	106	10	30	66
chr1	173152646	173154645	Tomm40l(NM_001037170):-:upstream2k	62	47.3282	41	31.2977	1	1.6129	2	5	28.5714	12	66.6667	6	33.3333	1	8.33333	2	5	28.5714	10	5	0	0	0	0	0	40	30	0	0	0	0	0	131	18	22	91
chr1	173177244	173179243	Ndufs2(NM_153064):-:upstream2k	53	73.6111	52	72.2222	0	0	0	0	0	17	77.2727	17	77.2727	0	0	0	0	0	9	9	0	0	0	0	0	27	26	0	0	0	0	0	72	22	12	38
chr1	173198459	173200458	B4galt3(NM_020579):+:upstream2k	127	90.0709	68	48.227	8	6.29921	62	3	95.3846	24	85.7143	16	57.1429	8	33.3333	62	3	95.3846	22	13	0	0	0	0	0	81	39	0	0	0	0	0	141	28	26	87
chr1	173211318	173213317	Ppox(NM_008911):-:upstream2k	47	100	45	95.7447	0	0	0	0	0	8	100	6	75	0	0	0	0	0	11	11	0	0	0	0	0	28	28	0	0	0	0	0	47	8	11	28
chr1	173218093	173220092	Usp21(NM_013919):-:upstream2k	88	89.7959	30	30.6122	1	1.13636	5	0	100	7	87.5	1	12.5	1	14.2857	5	0	100	26	8	0	0	0	0	0	55	21	0	0	0	0	0	98	8	29	61
chr1	173225114	173227113	Ufc1(NM_025388):-:upstream2k	3	100	0	0	0	0	0	0	0	2	100	0	0	0	0	0	0	0	1	0	0	0	0	0	0	0	0	0	0	0	0	0	3	2	1	0
chr1	173273830	173275829	Pfdn2(NM_011070):+:upstream2k	85	80.9524	11	10.4762	0	0	0	0	0	13	65	1	5	0	0	0	0	0	20	3	0	0	0	0	0	52	7	0	0	0	0	0	105	20	26	59
chr1	173275777	173277776	Nit1(NR_033728):-:upstream2k	80	79.2079	20	19.802	0	0	0	0	0	27	77.1429	10	28.5714	0	0	0	0	0	18	5	0	0	0	0	0	35	5	0	0	0	0	0	101	35	22	44
chr1	173275777	173277776	Nit1(NM_012049):-:upstream2k	80	79.2079	20	19.802	0	0	0	0	0	27	77.1429	10	28.5714	0	0	0	0	0	18	5	0	0	0	0	0	35	5	0	0	0	0	0	101	35	22	44
chr1	173290930	173292929	Klhdc9(NM_001033039):-:upstream2k	21	72.4138	14	48.2759	3	14.2857	10	10	50	3	75	1	25	1	33.3333	5	0	100	3	1	1	33.3333	2	5	28.5714	15	12	1	6.66667	3	5	37.5	29	4	6	19
chr1	173339812	173341811	Usf1(NM_009480):+:upstream2k	108	75.5245	80	55.9441	0	0	0	0	0	27	75	17	47.2222	0	0	0	0	0	25	18	0	0	0	0	0	56	45	0	0	0	0	0	143	36	33	74
chr1	173347164	173349163	Tstd1(NM_001164525):+:upstream2k	136	50.7463	49	18.2836	3	2.20588	58	0	100	15	55.5556	5	18.5185	3	20	58	0	100	33	12	0	0	0	0	0	88	32	0	0	0	0	0	268	27	86	155
chr1	173365692	173367691	F11r(NM_172647):+:upstream2k	11	91.6667	11	91.6667	0	0	0	0	0	1	50	1	50	0	0	0	0	0	5	5	0	0	0	0	0	5	5	0	0	0	0	0	12	2	5	5
chr1	173431609	173433608	Refbp2(NM_019484):+:upstream2k	37	100	29	78.3784	0	0	0	0	0	8	100	7	87.5	0	0	0	0	0	9	6	0	0	0	0	0	20	16	0	0	0	0	0	37	8	9	20
chr1	173465425	173467424	Itln1(NM_010584):-:upstream2k	0	0	0	0	0	0	0	0	0	0	0	0	0	0	0	0	0	0	0	0	0	0	0	0	0	0	0	0	0	0	0	0	77	4	14	59
chr1	173610186	173612185	Cd48(NM_007649):+:upstream2k	27	96.4286	7	25	1	3.7037	2	2	50	3	75	1	25	1	33.3333	2	2	50	8	2	0	0	0	0	0	16	4	0	0	0	0	0	28	4	8	16
chr1	173845668	173847667	Slamf6(NM_030710):+:upstream2k	58	98.3051	57	96.6102	2	3.44828	14	4	77.7778	3	75	2	50	2	66.6667	14	4	77.7778	10	10	0	0	0	0	0	45	45	0	0	0	0	0	59	4	10	45
chr1	173957400	173959399	Vangl2(NM_033509):-:upstream2k	121	100	59	48.7603	0	0	0	0	0	26	100	9	34.6154	0	0	0	0	0	38	18	0	0	0	0	0	57	32	0	0	0	0	0	121	26	38	57
chr1	174012881	174014880	Ncstn(NM_021607):-:upstream2k	159	78.3251	93	45.8128	1	0.628931	2	6	25	47	83.9286	26	46.4286	1	2.12766	2	6	25	40	22	0	0	0	0	0	72	45	0	0	0	0	0	203	56	45	102
chr1	174076146	174078145	Dcaf8(NM_153555):+:upstream2k	87	98.8636	13	14.7727	0	0	0	0	0	25	96.1538	5	19.2308	0	0	0	0	0	9	3	0	0	0	0	0	53	5	0	0	0	0	0	88	26	9	53
chr1	174240538	174242537	Igsf8(NM_080419):+:upstream2k	26	74.2857	22	62.8571	1	3.84615	11	4	73.3333	3	75	1	25	1	33.3333	11	4	73.3333	5	5	0	0	0	0	0	18	16	0	0	0	0	0	35	4	6	25
chr1	174269341	174271340	Kcnj10(NM_001039484):+:upstream2k	132	96.3504	27	19.708	0	0	0	0	0	23	88.4615	5	19.2308	0	0	0	0	0	29	11	0	0	0	0	0	80	11	0	0	0	0	0	137	26	31	80
chr1	174304662	174306661	Pigm(NM_026234):+:upstream2k	61	98.3871	59	95.1613	0	0	0	0	0	21	95.4545	20	90.9091	0	0	0	0	0	18	17	0	0	0	0	0	22	22	0	0	0	0	0	62	22	18	22
chr1	174428377	174430376	Tagln2(NM_178598):+:upstream2k	118	84.8921	67	48.2014	7	5.9322	48	4	92.3077	20	83.3333	12	50	7	35	48	4	92.3077	33	18	0	0	0	0	0	65	37	0	0	0	0	0	139	24	38	77
chr1	174449261	174451260	Ccdc19(NM_027972):+:upstream2k	54	98.1818	53	96.3636	3	5.55556	38	53	41.7582	7	87.5	6	75	3	42.8571	38	53	41.7582	8	8	0	0	0	0	0	39	39	0	0	0	0	0	55	8	8	39
chr1	174484069	174486068	Vsig8(NM_177723):+:upstream2k	67	84.8101	45	56.962	4	5.97015	85	5	94.4444	9	75	6	50	4	44.4444	85	5	94.4444	22	14	0	0	0	0	0	36	25	0	0	0	0	0	79	12	24	43
chr1	174488037	174490036	Vsig8(NR_027644):+:upstream2k	6	85.7143	5	71.4286	1	16.6667	3	1	75	1	50	1	50	1	100	3	1	75	1	0	0	0	0	0	0	4	4	0	0	0	0	0	7	2	1	4
chr1	174520700	174522699	Slamf8(NM_029084):-:upstream2k	131	86.755	46	30.4636	2	1.52672	9	3	75	11	91.6667	2	16.6667	2	18.1818	9	3	75	42	16	0	0	0	0	0	78	28	0	0	0	0	0	151	12	49	90
chr1	174563106	174565105	Dusp23(NM_026725):-:upstream2k	24	43.6364	0	0	0	0	0	0	0	3	50	0	0	0	0	0	0	0	5	0	0	0	0	0	0	16	0	0	0	0	0	0	55	6	17	32
chr1	175297827	175299826	Cadm3(NM_053199):-:upstream2k	127	58.7963	0	0	0	0	0	0	0	16	57.1429	0	0	0	0	0	0	0	22	0	0	0	0	0	0	89	0	0	0	0	0	0	216	28	38	150
chr1	177422677	177424676	Rgs7(NM_011880):-:upstream2k	146	81.1111	73	40.5556	3	2.05479	8	13	38.0952	30	93.75	18	56.25	3	10	8	13	38.0952	32	13	0	0	0	0	0	84	42	0	0	0	0	0	180	32	43	105
chr1	177555767	177557766	Fh1(NM_010209):-:upstream2k	1	100	1	100	0	0	0	0	0	1	100	1	100	0	0	0	0	0	0	0	0	0	0	0	0	0	0	0	0	0	0	0	1	1	0	0
chr1	177622722	177624721	Opn3(NM_010098):-:upstream2k	91	66.9118	33	24.2647	0	0	0	0	0	22	73.3333	10	33.3333	0	0	0	0	0	23	11	0	0	0	0	0	46	12	0	0	0	0	0	136	30	34	72
chr1	177808909	177810908	Exo1(NM_012012):+:upstream2k	51	98.0769	42	80.7692	0	0	0	0	0	5	83.3333	2	33.3333	0	0	0	0	0	10	9	0	0	0	0	0	36	31	0	0	0	0	0	52	6	10	36
chr1	178205444	178207443	Pld5(NM_176916):-:upstream2k	140	97.2222	89	61.8056	0	0	0	0	0	41	91.1111	27	60	0	0	0	0	0	39	25	0	0	0	0	0	60	37	0	0	0	0	0	144	45	39	60
chr1	178742943	178744942	Sdccag8(NM_029756):+:upstream2k	143	97.9452	105	71.9178	0	0	0	0	0	49	98	32	64	0	0	0	0	0	27	18	0	0	0	0	0	67	55	0	0	0	0	0	146	50	28	68
chr1	179372792	179374791	Zfp238(NM_001012330):+:upstream2k	229	90.5138	91	35.9684	0	0	0	0	0	78	88.6364	43	48.8636	0	0	0	0	0	57	23	0	0	0	0	0	94	25	0	0	0	0	0	253	88	62	103
chr1	179726641	179728640	Adss(NM_007422):-:upstream2k	120	86.3309	32	23.0216	0	0	0	0	0	35	79.5455	9	20.4545	0	0	0	0	0	27	10	0	0	0	0	0	58	13	0	0	0	0	0	139	44	32	63
chr1	180247284	180249283	Fam36a(NM_025511):+:upstream2k	358	87.1046	186	45.2555	0	0	0	0	0	114	87.6923	61	46.9231	0	0	0	0	0	73	34	0	0	0	0	0	171	91	0	0	0	0	0	411	130	78	203
chr1	180267916	180269915	Hnrnpu(NM_016805):-:upstream2k	200	87.3362	83	36.2445	0	0	0	0	0	65	87.8378	35	47.2973	0	0	0	0	0	43	19	0	0	0	0	0	92	29	0	0	0	0	0	229	74	47	108
chr1	180334012	180336011	Efcab2(NM_026626):+:upstream2k	104	75.3623	32	23.1884	0	0	0	0	0	22	73.3333	8	26.6667	0	0	0	0	0	26	8	0	0	0	0	0	56	16	0	0	0	0	0	138	30	35	73
chr1	180457256	180459255	Kif26b(NM_001161665):+:upstream2k	576	91.2837	240	38.0349	0	0	0	0	0	151	89.881	73	43.4524	0	0	0	0	0	151	70	0	0	0	0	0	274	97	0	0	0	0	0	631	168	159	304
chr1	181474660	181476659	Cnst(NM_146105):+:upstream2k	281	93.0464	208	68.8742	0	0	0	0	0	88	97.7778	67	74.4444	0	0	0	0	0	53	41	0	0	0	0	0	140	100	0	0	0	0	0	302	90	55	157
chr1	181476399	181478398	Tfb2m(NM_008249):-:upstream2k	360	99.1736	289	79.6143	0	0	0	0	0	122	97.6	91	72.8	0	0	0	0	0	82	66	0	0	0	0	0	156	132	0	0	0	0	0	363	125	82	156
chr1	181596362	181598361	Sccpdh(NM_178653):+:upstream2k	211	76.7273	136	49.4545	1	0.473934	4	0	100	68	93.1507	51	69.863	1	1.47059	4	0	100	53	31	0	0	0	0	0	90	54	0	0	0	0	0	275	73	71	131
chr1	181889220	181891219	Cdc42bpa(NM_001033285):+:upstream2k	554	84.4512	344	52.439	1	0.180505	3	1	75	187	86.5741	125	57.8704	1	0.534759	3	1	75	128	82	0	0	0	0	0	239	137	0	0	0	0	0	656	216	143	297
chr1	182126152	182128151	Cabc1(NM_023341):-:upstream2k	121	96.0317	91	72.2222	0	0	0	0	0	22	91.6667	16	66.6667	0	0	0	0	0	33	27	0	0	0	0	0	66	48	0	0	0	0	0	126	24	35	67
chr1	182176047	182178046	Psen2(NM_011183):-:upstream2k	63	87.5	12	16.6667	0	0	0	0	0	4	66.6667	0	0	0	0	0	0	0	21	5	0	0	0	0	0	38	7	0	0	0	0	0	72	6	22	44
chr1	182260681	182262680	Gm5069(NR_003623):-:upstream2k	670	82.2086	386	47.362	5	0.746269	21	36	36.8421	119	71.6867	64	38.5542	5	4.20168	21	36	36.8421	168	107	0	0	0	0	0	383	215	0	0	0	0	0	815	166	192	457
chr1	182413636	182415635	6330403A02Rik(NM_001081227):-:upstream2k	45	100	41	91.1111	0	0	0	0	0	12	100	9	75	0	0	0	0	0	9	8	0	0	0	0	0	24	24	0	0	0	0	0	45	12	9	24
chr1	182569465	182571464	Lin9(NM_001103182):+:upstream2k	439	97.7728	380	84.6325	3	0.683371	16	134	10.6667	140	95.8904	124	84.9315	3	2.14286	16	134	10.6667	96	87	0	0	0	0	0	203	169	0	0	0	0	0	449	146	96	207
chr1	182569465	182571464	Lin9(NM_175186):+:upstream2k	439	97.7728	380	84.6325	3	0.683371	16	134	10.6667	140	95.8904	124	84.9315	3	2.14286	16	134	10.6667	96	87	0	0	0	0	0	203	169	0	0	0	0	0	449	146	96	207
chr1	182627166	182629165	Mixl1(NM_013729):-:upstream2k	163	97.0238	77	45.8333	0	0	0	0	0	59	95.1613	26	41.9355	0	0	0	0	0	36	19	0	0	0	0	0	68	32	0	0	0	0	0	168	62	37	69
chr1	182654174	182656173	Acbd3(NM_133225):+:upstream2k	136	99.2701	74	54.0146	0	0	0	0	0	41	97.619	23	54.7619	0	0	0	0	0	25	10	0	0	0	0	0	70	41	0	0	0	0	0	137	42	25	70
chr1	182743735	182745734	H3f3a(NM_008210):-:upstream2k	322	93.3333	113	32.7536	0	0	0	0	0	108	88.5246	41	33.6066	0	0	0	0	0	73	26	0	0	0	0	0	141	46	0	0	0	0	0	345	122	76	147
chr1	182779282	182781281	BC031781(NM_145943):+:upstream2k	144	94.1176	28	18.3007	0	0	0	0	0	35	92.1053	7	18.4211	0	0	0	0	0	36	9	0	0	0	0	0	73	12	0	0	0	0	0	153	38	41	74
chr1	182832405	182834404	Pycr2(NM_133705):+:upstream2k	30	85.7143	0	0	0	0	0	0	0	2	50	0	0	0	0	0	0	0	7	0	0	0	0	0	0	21	0	0	0	0	0	0	35	4	8	23
chr1	182870649	182872648	Tmem63a(NM_144794):+:upstream2k	120	98.3607	112	91.8033	0	0	0	0	0	35	97.2222	33	91.6667	0	0	0	0	0	23	22	0	0	0	0	0	62	57	0	0	0	0	0	122	36	24	62
chr1	182979368	182981367	9130409I23Rik(NM_001033819):+:upstream2k	57	49.5652	0	0	0	0	0	0	0	4	50	0	0	0	0	0	0	0	23	0	0	0	0	0	0	30	0	0	0	0	0	0	115	8	45	62
chr1	183079062	183081061	Cnih4(NM_030131):+:upstream2k	3	100	1	33.3333	0	0	0	0	0	2	100	1	50	0	0	0	0	0	1	0	0	0	0	0	0	0	0	0	0	0	0	0	3	2	1	0
chr1	183142110	183144109	Wdr26(NM_145514):-:upstream2k	226	88.9764	90	35.4331	0	0	0	0	0	62	88.5714	22	31.4286	0	0	0	0	0	61	21	0	0	0	0	0	103	47	0	0	0	0	0	254	70	67	117
chr1	183280759	183282758	Cnih3(NM_001160212):+:upstream2k	155	96.875	34	21.25	0	0	0	0	0	60	98.3607	12	19.6721	0	0	0	0	0	31	4	0	0	0	0	0	64	18	0	0	0	0	0	160	61	33	66
chr1	183280759	183282758	Cnih3(NM_028408):+:upstream2k	155	96.875	34	21.25	0	0	0	0	0	60	98.3607	12	19.6721	0	0	0	0	0	31	4	0	0	0	0	0	64	18	0	0	0	0	0	160	61	33	66
chr1	183280759	183282758	Cnih3(NM_001160211):+:upstream2k	155	96.875	34	21.25	0	0	0	0	0	60	98.3607	12	19.6721	0	0	0	0	0	31	4	0	0	0	0	0	64	18	0	0	0	0	0	160	61	33	66
chr1	183772533	183774532	Lbr(NM_133815):-:upstream2k	257	99.2278	142	54.8263	1	0.389105	2	3	40	94	97.9167	52	54.1667	1	1.06383	2	3	40	63	33	0	0	0	0	0	100	57	0	0	0	0	0	259	96	63	100
chr1	183950112	183952111	Enah(NM_008680):-:upstream2k	419	83.6327	198	39.521	1	0.238663	2	6	25	151	82.967	75	41.2088	1	0.662252	2	6	25	83	41	0	0	0	0	0	185	82	0	0	0	0	0	501	182	98	221
chr1	183950112	183952111	Enah(NM_010135):-:upstream2k	419	83.6327	198	39.521	1	0.238663	2	6	25	151	82.967	75	41.2088	1	0.662252	2	6	25	83	41	0	0	0	0	0	185	82	0	0	0	0	0	501	182	98	221
chr1	183950112	183952111	Enah(NM_001083120):-:upstream2k	419	83.6327	198	39.521	1	0.238663	2	6	25	151	82.967	75	41.2088	1	0.662252	2	6	25	83	41	0	0	0	0	0	185	82	0	0	0	0	0	501	182	98	221
chr1	183950112	183952111	Enah(NM_001083121):-:upstream2k	419	83.6327	198	39.521	1	0.238663	2	6	25	151	82.967	75	41.2088	1	0.662252	2	6	25	83	41	0	0	0	0	0	185	82	0	0	0	0	0	501	182	98	221
chr1	184337298	184339297	Trp53bp2(NM_173378):+:upstream2k	150	97.4026	94	61.039	0	0	0	0	0	50	92.5926	26	48.1481	0	0	0	0	0	27	18	0	0	0	0	0	73	50	0	0	0	0	0	154	54	27	73
chr1	184447615	184449614	Capn2(NM_009794):-:upstream2k	118	98.3333	91	75.8333	0	0	0	0	0	42	95.4545	32	72.7273	0	0	0	0	0	32	21	0	0	0	0	0	44	38	0	0	0	0	0	120	44	32	44
chr1	184493138	184495137	Capn8(NM_130890):+:upstream2k	128	63.3663	42	20.7921	3	2.34375	11	4	73.3333	15	62.5	3	12.5	3	20	11	4	73.3333	34	11	0	0	0	0	0	79	28	0	0	0	0	0	202	24	51	127
chr1	184493138	184495137	Capn8(NM_001145806):+:upstream2k	128	63.3663	42	20.7921	3	2.34375	11	4	73.3333	15	62.5	3	12.5	3	20	11	4	73.3333	34	11	0	0	0	0	0	79	28	0	0	0	0	0	202	24	51	127
chr1	184693037	184695036	Susd4(NM_144796):+:upstream2k	588	79.3522	234	31.5789	4	0.680272	31	156	16.5775	146	88.4848	80	48.4848	4	2.73973	31	156	16.5775	137	52	0	0	0	0	0	305	102	0	0	0	0	0	741	165	173	403
chr1	185856340	185858339	Dusp10(NM_022019):+:upstream2k	596	96.5964	371	60.1297	2	0.33557	4	11	26.6667	153	95.625	93	58.125	2	1.30719	4	11	26.6667	147	91	0	0	0	0	0	296	187	0	0	0	0	0	617	160	149	308
chr1	185857878	185859877	1700056E22Rik(NM_028516):-:upstream2k	217	99.5413	166	76.1468	1	0.460829	2	5	28.5714	41	97.619	25	59.5238	1	2.43902	2	5	28.5714	60	43	0	0	0	0	0	116	98	0	0	0	0	0	218	42	60	116
chr1	186556373	186558372	Hlx(NM_008250):-:upstream2k	441	79.7468	202	36.528	19	4.30839	119	46	72.1212	75	81.5217	41	44.5652	19	25.3333	119	46	72.1212	93	49	0	0	0	0	0	273	112	0	0	0	0	0	553	92	122	339
chr1	186635193	186637192	Mosc1(NM_001081361):-:upstream2k	92	93.8776	24	24.4898	3	3.26087	15	1	93.75	9	90	3	30	3	33.3333	15	1	93.75	19	5	0	0	0	0	0	64	16	0	0	0	0	0	98	10	20	68
chr1	186669727	186671726	Mosc2(NM_133684):-:upstream2k	25	96.1538	0	0	0	0	0	0	0	10	100	0	0	0	0	0	0	0	4	0	0	0	0	0	0	11	0	0	0	0	0	0	26	10	5	11
chr1	186706916	186708915	C130074G19Rik(NM_178692):-:upstream2k	56	93.3333	53	88.3333	1	1.78571	7	27	20.5882	14	77.7778	13	72.2222	1	7.14286	7	27	20.5882	14	13	0	0	0	0	0	28	27	0	0	0	0	0	60	18	14	28
chr1	186823429	186825428	Mark1(NM_145515):-:upstream2k	383	89.486	117	27.3364	2	0.522193	4	8	33.3333	184	92.4623	70	35.1759	2	1.08696	4	8	33.3333	91	23	0	0	0	0	0	108	24	0	0	0	0	0	428	199	103	126
chr1	187026047	187028046	Rab3gap2(NM_001163754):+:upstream2k	37	97.3684	32	84.2105	0	0	0	0	0	9	90	8	80	0	0	0	0	0	10	7	0	0	0	0	0	18	17	0	0	0	0	0	38	10	10	18
chr1	187135198	187137197	Mir194-1(NR_029580):+:upstream2k	10	100	9	90	1	10	10	1	90.9091	2	100	1	50	1	50	10	1	90.9091	3	3	0	0	0	0	0	5	5	0	0	0	0	0	10	2	3	5
chr1	187135460	187137459	Mir215(NR_029908):+:upstream2k	51	96.2264	25	47.1698	2	3.92157	19	3	86.3636	7	87.5	3	37.5	2	28.5714	19	3	86.3636	18	8	0	0	0	0	0	26	14	0	0	0	0	0	53	8	18	27
chr1	187153281	187155280	Iars2(NM_198653):-:upstream2k	0	0	0	0	0	0	0	0	0	0	0	0	0	0	0	0	0	0	0	0	0	0	0	0	0	0	0	0	0	0	0	0	26	7	4	15
chr1	187154038	187156037	Bpnt1(NM_011794):+:upstream2k	41	100	38	92.6829	0	0	0	0	0	22	100	21	95.4545	0	0	0	0	0	8	6	0	0	0	0	0	11	11	0	0	0	0	0	41	22	8	11
chr1	187184974	187186973	Eprs(NM_029735):+:upstream2k	123	94.6154	39	30	0	0	0	0	0	42	91.3043	22	47.8261	0	0	0	0	0	24	5	0	0	0	0	0	57	12	0	0	0	0	0	130	46	26	58
chr1	187276727	187278726	Slc30a10(NM_001033286):+:upstream2k	115	80.4196	54	37.7622	1	0.869565	5	0	100	8	66.6667	1	8.33333	1	12.5	5	0	100	40	20	0	0	0	0	0	67	33	0	0	0	0	0	143	12	47	84
chr1	188529872	188531871	Tgfb2(NM_009367):-:upstream2k	8	100	7	87.5	0	0	0	0	0	4	100	3	75	0	0	0	0	0	3	3	0	0	0	0	0	1	1	0	0	0	0	0	8	4	3	1
chr1	188573238	188575237	Rrp15(NM_026041):-:upstream2k	47	82.4561	46	80.7018	0	0	0	0	0	12	80	12	80	0	0	0	0	0	13	12	0	0	0	0	0	22	22	0	0	0	0	0	57	15	14	28
chr1	188789295	188791294	D1Pas1(NM_033077):+:upstream2k	11	44	0	0	0	0	0	0	0	2	33.3333	0	0	0	0	0	0	0	3	0	0	0	0	0	0	6	0	0	0	0	0	0	25	6	7	12
chr1	189039326	189041325	Spata17(NM_028848):-:upstream2k	135	93.75	26	18.0556	0	0	0	0	0	45	90	11	22	0	0	0	0	0	36	5	0	0	0	0	0	54	10	0	0	0	0	0	144	50	37	57
chr1	189039326	189041325	Spata17(NM_029067):-:upstream2k	135	93.75	26	18.0556	0	0	0	0	0	45	90	11	22	0	0	0	0	0	36	5	0	0	0	0	0	54	10	0	0	0	0	0	144	50	37	57
chr1	189819738	189821737	Esrrg(NM_011935):+:upstream2k	84	75.6757	71	63.964	1	1.19048	2	5	28.5714	20	76.9231	17	65.3846	1	5	2	5	28.5714	26	24	0	0	0	0	0	38	30	0	0	0	0	0	111	26	28	57
chr1	190831720	190833719	Kctd3(NM_172650):-:upstream2k	27	96.4286	18	64.2857	0	0	0	0	0	11	91.6667	6	50	0	0	0	0	0	6	3	0	0	0	0	0	10	9	0	0	0	0	0	28	12	6	10
chr1	191167233	191169232	Kcnk2(NM_001159850):-:upstream2k	354	73.2919	113	23.3954	2	0.564972	5	5	50	102	71.831	42	29.5775	2	1.96078	5	5	50	74	25	0	0	0	0	0	178	46	0	0	0	0	0	483	142	97	244
chr1	191167584	191169583	Kcnk2(NM_010607):-:upstream2k	139	56.7347	28	11.4286	1	0.719424	3	2	60	41	62.1212	14	21.2121	1	2.43902	3	2	60	28	4	0	0	0	0	0	70	10	0	0	0	0	0	245	66	48	131
chr1	191511966	191513965	Cenpf(NM_001081363):-:upstream2k	102	92.7273	71	64.5455	0	0	0	0	0	30	100	20	66.6667	0	0	0	0	0	21	11	0	0	0	0	0	51	40	0	0	0	0	0	110	30	24	56
chr1	191550147	191552146	Ptpn14(NM_008976):+:upstream2k	355	92.2078	285	74.026	1	0.28169	3	18	14.2857	103	95.3704	83	76.8519	1	0.970874	3	18	14.2857	80	66	0	0	0	0	0	172	136	0	0	0	0	0	385	108	87	190
chr1	191746168	191748167	Smyd2(NM_026796):-:upstream2k	282	93.0693	205	67.6568	8	2.83688	118	48	71.0843	78	91.7647	55	64.7059	8	10.2564	118	48	71.0843	81	58	0	0	0	0	0	123	92	0	0	0	0	0	303	85	87	131
chr1	191994560	191996559	Prox1(NM_008937):-:upstream2k	189	73.2558	106	41.0853	12	6.34921	158	579	21.4383	48	77.4194	29	46.7742	11	22.9167	108	579	15.7205	52	35	0	0	0	0	0	89	42	1	1.1236	50	0	100	258	62	57	139
chr1	192735650	192737649	Rps6kc1(NM_178775):-:upstream2k	74	94.8718	52	66.6667	0	0	0	0	0	23	88.4615	19	73.0769	0	0	0	0	0	19	12	0	0	0	0	0	32	21	0	0	0	0	0	78	26	20	32
chr1	192750424	192752423	Angel2(NM_021421):+:upstream2k	20	100	0	0	0	0	0	0	0	4	100	0	0	0	0	0	0	0	7	0	0	0	0	0	0	9	0	0	0	0	0	0	20	4	7	9
chr1	192802878	192804877	Vash2(NM_144879):-:upstream2k	287	94.4079	210	69.0789	0	0	0	0	0	91	91.9192	62	62.6263	0	0	0	0	0	75	50	0	0	0	0	0	121	98	0	0	0	0	0	304	99	78	127
chr1	192803176	192805175	Vash2(NR_027352):-:upstream2k	115	99.1379	75	64.6552	0	0	0	0	0	29	96.6667	14	46.6667	0	0	0	0	0	34	19	0	0	0	0	0	52	42	0	0	0	0	0	116	30	34	52
chr1	192850070	192852069	Mfsd7b(NM_001081259):-:upstream2k	99	97.0588	67	65.6863	0	0	0	0	0	12	85.7143	7	50	0	0	0	0	0	25	19	0	0	0	0	0	62	41	0	0	0	0	0	102	14	25	63
chr1	192884900	192886899	Nsl1(NM_198654):+:upstream2k	50	66.6667	29	38.6667	1	2	2	6	25	5	62.5	2	25	1	20	2	6	25	5	2	0	0	0	0	0	40	25	0	0	0	0	0	75	8	6	61
chr1	192886812	192888811	Tatdn3(NM_001163421):-:upstream2k	147	84	38	21.7143	0	0	0	0	0	46	88.4615	17	32.6923	0	0	0	0	0	40	8	0	0	0	0	0	61	13	0	0	0	0	0	175	52	45	78
chr1	192886812	192888811	Tatdn3(NM_001163422):-:upstream2k	147	84	38	21.7143	0	0	0	0	0	46	88.4615	17	32.6923	0	0	0	0	0	40	8	0	0	0	0	0	61	13	0	0	0	0	0	175	52	45	78
chr1	192886812	192888811	Tatdn3(NM_026895):-:upstream2k	147	84	38	21.7143	0	0	0	0	0	46	88.4615	17	32.6923	0	0	0	0	0	40	8	0	0	0	0	0	61	13	0	0	0	0	0	175	52	45	78
chr1	192920293	192922292	Batf3(NM_030060):+:upstream2k	187	62.1262	42	13.9535	1	0.534759	3	4	42.8571	46	54.7619	11	13.0952	1	2.17391	3	4	42.8571	36	9	0	0	0	0	0	105	22	0	0	0	0	0	301	84	58	159
chr1	193007213	193009212	Atf3(NM_007498):-:upstream2k	392	74.2424	176	33.3333	20	5.10204	102	141	41.9753	87	72.5	35	29.1667	20	22.9885	102	141	41.9753	110	51	0	0	0	0	0	195	90	0	0	0	0	0	528	120	128	280
chr1	193147844	193149843	Tmem206(NM_025864):+:upstream2k	127	79.8742	75	47.1698	4	3.14961	25	1	96.1538	5	62.5	4	50	4	80	25	1	96.1538	36	24	0	0	0	0	0	86	47	0	0	0	0	0	159	8	40	111
chr1	193220921	193222920	Ppp2r5a(NM_144880):-:upstream2k	228	96.6102	161	68.2203	0	0	0	0	0	70	94.5946	49	66.2162	0	0	0	0	0	36	22	0	0	0	0	0	122	90	0	0	0	0	0	236	74	38	124
chr1	193397613	193399612	Ints7(NM_178632):+:upstream2k	111	95.6897	103	88.7931	2	1.8018	8	67	10.6667	34	89.4737	34	89.4737	2	5.88235	8	67	10.6667	27	27	0	0	0	0	0	50	42	0	0	0	0	0	116	38	28	50
chr1	193399414	193401413	Dtl(NM_029766):-:upstream2k	27	96.4286	0	0	0	0	0	0	0	9	90	0	0	0	0	0	0	0	5	0	0	0	0	0	0	13	0	0	0	0	0	0	28	10	5	13
chr1	193539903	193541902	Lpgat1(NM_172266):+:upstream2k	77	98.7179	60	76.9231	0	0	0	0	0	33	97.0588	27	79.4118	0	0	0	0	0	11	8	0	0	0	0	0	33	25	0	0	0	0	0	78	34	11	33
chr1	193540274	193542273	Lpgat1(NM_001134829):+:upstream2k	246	99.1935	217	87.5	4	1.62602	85	130	39.5349	103	98.0952	91	86.6667	2	1.94175	16	122	11.5942	46	40	1	2.17391	2	4	33.3333	97	86	1	1.03093	67	4	94.3662	248	105	46	97
chr1	193728660	193730659	Slc30a1(NM_009579):+:upstream2k	243	90	121	44.8148	0	0	0	0	0	78	86.6667	37	41.1111	0	0	0	0	0	57	33	0	0	0	0	0	108	51	0	0	0	0	0	270	90	64	116
chr1	193799254	193801253	Rd3(NM_001177900):+:upstream2k	92	84.4037	16	14.6789	2	2.17391	9	2	81.8182	3	50	2	33.3333	2	66.6667	9	2	81.8182	32	5	0	0	0	0	0	57	9	0	0	0	0	0	109	6	33	70
chr1	193799254	193801253	Rd3(NM_023727):+:upstream2k	92	84.4037	16	14.6789	2	2.17391	9	2	81.8182	3	50	2	33.3333	2	66.6667	9	2	81.8182	32	5	0	0	0	0	0	57	9	0	0	0	0	0	109	6	33	70
chr1	193916446	193918445	Traf5(NM_011633):-:upstream2k	27	100	26	96.2963	0	0	0	0	0	8	100	7	87.5	0	0	0	0	0	11	11	0	0	0	0	0	8	8	0	0	0	0	0	27	8	11	8
chr1	193958780	193960779	Gm10516(NR_033536):+:upstream2k	143	97.2789	80	54.4218	0	0	0	0	0	35	92.1053	17	44.7368	0	0	0	0	0	43	22	0	0	0	0	0	65	41	0	0	0	0	0	147	38	44	65
chr1	193961670	193963669	Rcor3(NM_144814):-:upstream2k	453	88.3041	195	38.0117	0	0	0	0	0	136	88.3117	65	42.2078	0	0	0	0	0	101	39	0	0	0	0	0	216	91	0	0	0	0	0	513	154	112	247
chr1	194012754	194014753	Kcnh1(NM_010600):+:upstream2k	144	100	117	81.25	1	0.694444	11	96	10.2804	52	100	40	76.9231	1	1.92308	11	96	10.2804	36	31	0	0	0	0	0	56	46	0	0	0	0	0	144	52	36	56
chr1	194012754	194014753	Kcnh1(NM_001038607):+:upstream2k	144	100	117	81.25	1	0.694444	11	96	10.2804	52	100	40	76.9231	1	1.92308	11	96	10.2804	36	31	0	0	0	0	0	56	46	0	0	0	0	0	144	52	36	56
chr1	194597414	194599413	Hhat(NM_144881):-:upstream2k	70	78.6517	15	16.8539	0	0	0	0	0	10	100	3	30	0	0	0	0	0	20	4	0	0	0	0	0	40	8	0	0	0	0	0	89	10	26	53
chr1	194681947	194683946	Sertad4(NM_198247):-:upstream2k	36	53.7313	0	0	0	0	0	0	0	15	53.5714	0	0	0	0	0	0	0	8	0	0	0	0	0	0	13	0	0	0	0	0	0	67	28	17	22
chr1	194861893	194863892	Syt14(NM_181546):-:upstream2k	126	84.5638	53	35.5705	3	2.38095	8	15	34.7826	41	89.1304	18	39.1304	2	4.87805	6	10	37.5	31	13	1	3.22581	2	5	28.5714	54	22	0	0	0	0	0	149	46	35	68
chr1	194956446	194958445	AA408296(NM_145415):-:upstream2k	120	93.0233	52	40.3101	1	0.833333	4	0	100	29	90.625	13	40.625	1	3.44828	4	0	100	29	13	0	0	0	0	0	62	26	0	0	0	0	0	129	32	31	66
chr1	194977306	194979305	Irf6(NM_016851):+:upstream2k	56	100	48	85.7143	5	8.92857	15	15	50	12	100	10	83.3333	5	41.6667	15	15	50	15	12	0	0	0	0	0	29	26	0	0	0	0	0	56	12	15	29
chr1	196444023	196446022	Plxna2(NM_008882):+:upstream2k	62	80.5195	10	12.987	0	0	0	0	0	21	80.7692	7	26.9231	0	0	0	0	0	14	3	0	0	0	0	0	27	0	0	0	0	0	0	77	26	15	36
chr1	196957765	196959764	Cr1l(NM_013499):-:upstream2k	13	92.8571	0	0	0	0	0	0	0	3	75	0	0	0	0	0	0	0	2	0	0	0	0	0	0	8	0	0	0	0	0	0	14	4	2	8
chr10	3132304	3134303	Cnksr3(NM_172546):+:upstream2k	48	97.9592	35	71.4286	0	0	0	0	0	17	94.4444	9	50	0	0	0	0	0	6	4	0	0	0	0	0	25	22	0	0	0	0	0	49	18	6	25
chr10	4422141	4424140	Rgs17(NM_001161822):+:upstream2k	70	87.5	68	85	0	0	0	0	0	25	83.3333	23	76.6667	0	0	0	0	0	11	11	0	0	0	0	0	34	34	0	0	0	0	0	80	30	14	36
chr10	4422141	4424140	Rgs17(NM_019958):+:upstream2k	70	87.5	68	85	0	0	0	0	0	25	83.3333	23	76.6667	0	0	0	0	0	11	11	0	0	0	0	0	34	34	0	0	0	0	0	80	30	14	36
chr10	4520598	4522597	Mtrf1l(NM_175374):+:upstream2k	34	100	30	88.2353	0	0	0	0	0	10	100	8	80	0	0	0	0	0	6	6	0	0	0	0	0	18	16	0	0	0	0	0	34	10	6	18
chr10	4539076	4541075	Fbxo5(NM_025995):+:upstream2k	223	76.8966	14	4.82759	0	0	0	0	0	58	78.3784	6	8.10811	0	0	0	0	0	46	4	0	0	0	0	0	119	4	0	0	0	0	0	290	74	63	153
chr10	5149834	5151833	Syne1(NM_001079686):+:upstream2k	44	97.7778	43	95.5556	0	0	0	0	0	13	92.8571	12	85.7143	0	0	0	0	0	14	14	0	0	0	0	0	17	17	0	0	0	0	0	45	14	14	17
chr10	5912189	5914188	Rmnd1(NM_025343):+:upstream2k	224	90.3226	150	60.4839	1	0.446429	2	2	50	66	86.8421	46	60.5263	1	1.51515	2	2	50	45	31	0	0	0	0	0	113	73	0	0	0	0	0	248	76	48	124
chr10	5913937	5915936	1700052N19Rik(NM_024261):-:upstream2k	204	77.5665	87	33.0798	1	0.490196	73	19	79.3478	64	78.0488	28	34.1463	1	1.5625	73	19	79.3478	49	20	0	0	0	0	0	91	39	0	0	0	0	0	263	82	60	121
chr10	5915375	5917374	Gm5512(NR_002891):+:upstream2k	47	44.3396	7	6.60377	1	2.12766	73	19	79.3478	10	62.5	1	6.25	1	10	73	19	79.3478	7	1	0	0	0	0	0	30	5	0	0	0	0	0	106	16	20	70
chr10	5956433	5958432	Zbtb2(NM_001033466):+:upstream2k	63	72.4138	39	44.8276	0	0	0	0	0	8	66.6667	3	25	0	0	0	0	0	20	11	0	0	0	0	0	35	25	0	0	0	0	0	87	12	25	50
chr10	6080213	6082212	Akap12(NM_031185):-:upstream2k	106	89.8305	40	33.8983	6	5.66038	26	10	72.2222	13	81.25	6	37.5	6	46.1538	26	10	72.2222	33	12	0	0	0	0	0	60	22	0	0	0	0	0	118	16	37	65
chr10	6606165	6608164	Plekhg1(NM_001159942):-:upstream2k	19	100	18	94.7368	0	0	0	0	0	2	100	1	50	0	0	0	0	0	3	3	0	0	0	0	0	14	14	0	0	0	0	0	19	2	3	14
chr10	7307598	7309597	Lrp11(NM_172784):+:upstream2k	16	94.1176	0	0	0	0	0	0	0	5	83.3333	0	0	0	0	0	0	0	5	0	0	0	0	0	0	6	0	0	0	0	0	0	17	6	5	6
chr10	7381169	7383168	A630066F11Rik(NR_030698):+:upstream2k	235	84.8375	131	47.2924	2	0.851064	8	6	57.1429	90	87.3786	53	51.4563	1	1.11111	2	4	33.3333	71	36	0	0	0	0	0	74	42	1	1.35135	6	2	75	277	103	76	98
chr10	7383383	7385382	Pcmt1(NM_008786):-:upstream2k	67	98.5294	40	58.8235	0	0	0	0	0	17	94.4444	11	61.1111	0	0	0	0	0	17	7	0	0	0	0	0	33	22	0	0	0	0	0	68	18	17	33
chr10	7399007	7401006	Lats1(NM_010690):+:upstream2k	109	91.5966	65	54.6218	0	0	0	0	0	49	92.4528	32	60.3774	0	0	0	0	0	25	19	0	0	0	0	0	35	14	0	0	0	0	0	119	53	27	39
chr10	7400957	7402956	BC020402(NR_033219):-:upstream2k	354	94.6524	147	39.3048	1	0.282486	2	2	50	119	93.7008	58	45.6693	1	0.840336	2	2	50	90	38	0	0	0	0	0	145	51	0	0	0	0	0	374	127	91	156
chr10	7443798	7445797	Katna1(NM_011835):+:upstream2k	25	67.5676	9	24.3243	1	4	13	0	100	2	50	1	25	1	50	13	0	100	7	3	0	0	0	0	0	16	5	0	0	0	0	0	37	4	8	25
chr10	7500716	7502715	BC013529(NM_145418):-:upstream2k	319	82.4289	50	12.9199	6	1.88088	29	5	85.2941	48	85.7143	10	17.8571	6	12.5	29	5	85.2941	75	12	0	0	0	0	0	196	28	0	0	0	0	0	387	56	85	246
chr10	7510692	7512691	Ppil4(NM_026141):+:upstream2k	158	96.9325	63	38.6503	0	0	0	0	0	52	92.8571	28	50	0	0	0	0	0	38	12	0	0	0	0	0	68	23	0	0	0	0	0	163	56	38	69
chr10	7675922	7677921	Tab2(NM_138667):-:upstream2k	349	88.5787	138	35.0254	2	0.573066	9	72	11.1111	126	89.3617	50	35.461	2	1.5873	9	72	11.1111	79	40	0	0	0	0	0	144	48	0	0	0	0	0	394	141	89	164
chr10	8238624	8240623	Ust(NM_177387):-:upstream2k	71	79.7753	10	11.236	0	0	0	0	0	14	77.7778	0	0	0	0	0	0	0	10	1	0	0	0	0	0	47	9	0	0	0	0	0	89	18	10	61
chr10	8605869	8607868	Sash1(NM_175155):-:upstream2k	301	84.7887	164	46.1972	2	0.664452	4	6	40	65	90.2778	40	55.5556	2	3.07692	4	6	40	78	45	0	0	0	0	0	158	79	0	0	0	0	0	355	72	86	197
chr10	9395007	9397006	Samd5(NM_177271):-:upstream2k	221	88.4	144	57.6	0	0	0	0	0	66	86.8421	45	59.2105	0	0	0	0	0	57	32	0	0	0	0	0	98	67	0	0	0	0	0	250	76	63	111
chr10	9620839	9622838	Stxbp5(NM_001081344):-:upstream2k	142	97.2603	128	87.6712	0	0	0	0	0	46	92	37	74	0	0	0	0	0	36	32	0	0	0	0	0	60	59	0	0	0	0	0	146	50	36	60
chr10	10278006	10280005	Rab32(NM_026405):-:upstream2k	25	100	24	96	0	0	0	0	0	4	100	3	75	0	0	0	0	0	8	8	0	0	0	0	0	13	13	0	0	0	0	0	25	4	8	13
chr10	10867228	10869227	Shprh(NM_001077707):+:upstream2k	81	98.7805	66	80.4878	0	0	0	0	0	23	95.8333	20	83.3333	0	0	0	0	0	21	17	0	0	0	0	0	37	29	0	0	0	0	0	82	24	21	37
chr10	10867228	10869227	Shprh(NM_172937):+:upstream2k	81	98.7805	66	80.4878	0	0	0	0	0	23	95.8333	20	83.3333	0	0	0	0	0	21	17	0	0	0	0	0	37	29	0	0	0	0	0	82	24	21	37
chr10	10999128	11001127	Fbxo30(NM_027968):+:upstream2k	182	97.3262	111	59.3583	1	0.549451	2	6	25	65	97.0149	34	50.7463	0	0	0	0	0	41	21	0	0	0	0	0	76	56	1	1.31579	2	6	25	187	67	43	77
chr10	10999385	11001384	Fbxo30(NM_001168297):+:upstream2k	310	88.8252	168	48.1375	1	0.322581	2	6	25	111	85.3846	57	43.8462	0	0	0	0	0	73	34	0	0	0	0	0	126	77	1	0.793651	2	6	25	349	130	82	137
chr10	11061243	11063242	Epm2a(NM_010146):+:upstream2k	59	98.3333	59	98.3333	0	0	0	0	0	33	97.0588	33	97.0588	0	0	0	0	0	14	14	0	0	0	0	0	12	12	0	0	0	0	0	60	34	14	12
chr10	12684066	12686065	Stx11(NM_029075):-:upstream2k	145	97.973	72	48.6486	0	0	0	0	0	39	97.5	16	40	0	0	0	0	0	42	26	0	0	0	0	0	64	30	0	0	0	0	0	148	40	42	66
chr10	12684066	12686065	Stx11(NM_001163591):-:upstream2k	145	97.973	72	48.6486	0	0	0	0	0	39	97.5	16	40	0	0	0	0	0	42	26	0	0	0	0	0	64	30	0	0	0	0	0	148	40	42	66
chr10	12684066	12686065	Stx11(NM_001163590):-:upstream2k	145	97.973	72	48.6486	0	0	0	0	0	39	97.5	16	40	0	0	0	0	0	42	26	0	0	0	0	0	64	30	0	0	0	0	0	148	40	42	66
chr10	12808594	12810593	Plagl1(NM_009538):+:upstream2k	71	62.2807	6	5.26316	0	0	0	0	0	14	58.3333	0	0	0	0	0	0	0	16	2	0	0	0	0	0	41	4	0	0	0	0	0	114	24	25	65
chr10	12912944	12914943	Ltv1(NM_181470):-:upstream2k	19	95	15	75	0	0	0	0	0	7	87.5	6	75	0	0	0	0	0	2	1	0	0	0	0	0	10	8	0	0	0	0	0	20	8	2	10
chr10	13043967	13045966	Phactr2(NM_001033257):-:upstream2k	118	97.5207	95	78.5124	2	1.69492	6	27	18.1818	53	98.1481	47	87.037	2	3.77358	6	27	18.1818	27	19	0	0	0	0	0	38	29	0	0	0	0	0	121	54	29	38
chr10	13218834	13220833	Fuca2(NM_025799):+:upstream2k	43	43.8776	2	2.04082	0	0	0	0	0	2	40	0	0	0	0	0	0	0	15	1	0	0	0	0	0	26	1	0	0	0	0	0	98	5	26	67
chr10	13272949	13274948	Pex3(NM_001164195):-:upstream2k	144	91.1392	91	57.5949	0	0	0	0	0	43	93.4783	27	58.6957	0	0	0	0	0	31	18	0	0	0	0	0	70	46	0	0	0	0	0	158	46	31	81
chr10	13272949	13274948	Pex3(NM_019961):-:upstream2k	144	91.1392	91	57.5949	0	0	0	0	0	43	93.4783	27	58.6957	0	0	0	0	0	31	18	0	0	0	0	0	70	46	0	0	0	0	0	158	46	31	81
chr10	13588637	13590636	Aig1(NM_025446):-:upstream2k	194	94.1748	55	26.699	0	0	0	0	0	74	94.8718	15	19.2308	0	0	0	0	0	45	15	0	0	0	0	0	75	25	0	0	0	0	0	206	78	47	81
chr10	13684185	13686184	Hivep2(NM_010437):+:upstream2k	598	82.2558	301	41.403	0	0	0	0	0	172	84.3137	87	42.6471	0	0	0	0	0	137	64	0	0	0	0	0	289	150	0	0	0	0	0	727	204	167	356
chr10	14264843	14266842	Gpr126(NM_001002268):-:upstream2k	403	96.4115	300	71.7703	4	0.992556	30	39	43.4783	122	95.3125	93	72.6562	3	2.45902	8	27	22.8571	112	81	0	0	0	0	0	169	126	1	0.591716	22	12	64.7059	418	128	115	175
chr10	17441034	17443033	Cited2(NM_010828):+:upstream2k	314	89.7143	161	46	0	0	0	0	0	68	87.1795	44	56.4103	0	0	0	0	0	80	45	0	0	0	0	0	166	72	0	0	0	0	0	350	78	87	185
chr10	17514025	17516024	Txlnb(NM_138628):+:upstream2k	44	51.7647	7	8.23529	1	2.27273	10	0	100	4	66.6667	1	16.6667	1	25	10	0	100	10	1	0	0	0	0	0	30	5	0	0	0	0	0	85	6	20	59
chr10	17667874	17669873	Heca(NM_001033432):-:upstream2k	48	100	12	25	0	0	0	0	0	16	100	2	12.5	0	0	0	0	0	13	3	0	0	0	0	0	19	7	0	0	0	0	0	48	16	13	19
chr10	17743059	17745058	3110003A17Rik(NM_028440):-:upstream2k	30	21.7391	1	0.724638	0	0	0	0	0	4	20	0	0	0	0	0	0	0	6	1	0	0	0	0	0	20	0	0	0	0	0	0	138	20	24	94
chr10	17773746	17775745	Reps1(NM_001111065):+:upstream2k	396	88.196	164	36.5256	0	0	0	0	0	142	88.75	72	45	0	0	0	0	0	82	33	0	0	0	0	0	172	59	0	0	0	0	0	449	160	91	198
chr10	17773746	17775745	Reps1(NM_009048):+:upstream2k	396	88.196	164	36.5256	0	0	0	0	0	142	88.75	72	45	0	0	0	0	0	82	33	0	0	0	0	0	172	59	0	0	0	0	0	449	160	91	198
chr10	18187787	18189786	Nhsl1(NM_001163592):+:upstream2k	90	96.7742	3	3.22581	0	0	0	0	0	7	87.5	0	0	0	0	0	0	0	23	1	0	0	0	0	0	60	2	0	0	0	0	0	93	8	24	61
chr10	18265883	18267882	Hebp2(NM_019487):-:upstream2k	53	100	13	24.5283	0	0	0	0	0	6	100	1	16.6667	0	0	0	0	0	19	3	0	0	0	0	0	28	9	0	0	0	0	0	53	6	19	28
chr10	18463565	18465564	D10Bwg1379e(NM_001033258):-:upstream2k	120	89.5522	83	61.9403	2	1.66667	6	7	46.1538	25	83.3333	13	43.3333	2	8	6	7	46.1538	32	21	0	0	0	0	0	63	49	0	0	0	0	0	134	30	35	69
chr10	18562877	18564876	Perp(NM_022032):+:upstream2k	133	97.0803	83	60.5839	6	4.51128	19	16	54.2857	25	89.2857	15	53.5714	6	24	19	16	54.2857	40	22	0	0	0	0	0	68	46	0	0	0	0	0	137	28	40	69
chr10	18735217	18737216	Tnfaip3(NM_009397):-:upstream2k	38	100	26	68.4211	0	0	0	0	0	18	100	11	61.1111	0	0	0	0	0	8	4	0	0	0	0	0	12	11	0	0	0	0	0	38	18	8	12
chr10	19074345	19076344	Olig3(NM_053008):+:upstream2k	94	97.9167	80	83.3333	4	4.25532	26	60	30.2326	9	90	6	60	4	44.4444	26	60	30.2326	23	19	0	0	0	0	0	62	55	0	0	0	0	0	96	10	23	63
chr10	19430393	19432392	Il20ra(NM_172786):+:upstream2k	91	59.4771	44	28.7582	2	2.1978	60	18	76.9231	8	47.0588	2	11.7647	2	25	60	18	76.9231	29	10	0	0	0	0	0	54	32	0	0	0	0	0	153	17	47	89
chr10	19571266	19573265	Slc35d3(NM_029529):-:upstream2k	96	98.9691	61	62.8866	0	0	0	0	0	23	95.8333	13	54.1667	0	0	0	0	0	25	16	0	0	0	0	0	48	32	0	0	0	0	0	97	24	25	48
chr10	19652332	19654331	Map3k5(NM_008580):+:upstream2k	466	87.9245	292	55.0943	1	0.214592	2	5	28.5714	175	94.086	110	59.1398	1	0.571429	2	5	28.5714	120	74	0	0	0	0	0	171	108	0	0	0	0	0	530	186	130	214
chr10	19866726	19868725	Mtap7(NM_008635):+:upstream2k	447	79.9642	114	20.3936	2	0.447427	9	8	52.9412	137	86.7089	40	25.3165	2	1.45985	9	8	52.9412	111	27	0	0	0	0	0	199	47	0	0	0	0	0	559	158	136	265
chr10	20030275	20032274	Bclaf1(NM_001025393):+:upstream2k	207	78.4091	86	32.5758	0	0	0	0	0	59	79.7297	27	36.4865	0	0	0	0	0	49	19	0	0	0	0	0	99	40	0	0	0	0	0	264	74	69	121
chr10	20030275	20032274	Bclaf1(NM_153787):+:upstream2k	207	78.4091	86	32.5758	0	0	0	0	0	59	79.7297	27	36.4865	0	0	0	0	0	49	19	0	0	0	0	0	99	40	0	0	0	0	0	264	74	69	121
chr10	20030275	20032274	Bclaf1(NM_001025392):+:upstream2k	207	78.4091	86	32.5758	0	0	0	0	0	59	79.7297	27	36.4865	0	0	0	0	0	49	19	0	0	0	0	0	99	40	0	0	0	0	0	264	74	69	121
chr10	20065625	20067624	Fam54a(NM_027930):+:upstream2k	20	95.2381	17	80.9524	0	0	0	0	0	5	83.3333	3	50	0	0	0	0	0	6	5	0	0	0	0	0	9	9	0	0	0	0	0	21	6	6	9
chr10	20444875	20446874	Pde7b(NM_013875):-:upstream2k	17	85	8	40	0	0	0	0	0	0	0	0	0	0	0	0	0	0	10	5	0	0	0	0	0	7	3	0	0	0	0	0	20	2	10	8
chr10	20670391	20672390	Ahi1(NM_026203):+:upstream2k	60	96.7742	59	95.1613	1	1.66667	4	20	16.6667	21	91.3043	20	86.9565	1	4.7619	4	20	16.6667	11	11	0	0	0	0	0	28	28	0	0	0	0	0	62	23	11	28
chr10	20880791	20882790	Myb(NM_010848):-:upstream2k	187	66.548	93	33.0961	0	0	0	0	0	49	74.2424	27	40.9091	0	0	0	0	0	45	29	0	0	0	0	0	93	37	0	0	0	0	0	281	66	61	154
chr10	21013785	21015784	Hbs1l(NM_001042593):+:upstream2k	93	76.2295	37	30.3279	0	0	0	0	0	29	78.3784	16	43.2432	0	0	0	0	0	13	4	0	0	0	0	0	51	17	0	0	0	0	0	122	37	19	66
chr10	21013785	21015784	Hbs1l(NM_019702):+:upstream2k	93	76.2295	37	30.3279	0	0	0	0	0	29	78.3784	16	43.2432	0	0	0	0	0	13	4	0	0	0	0	0	51	17	0	0	0	0	0	122	37	19	66
chr10	21013785	21015784	Hbs1l(NM_001145209):+:upstream2k	93	76.2295	37	30.3279	0	0	0	0	0	29	78.3784	16	43.2432	0	0	0	0	0	13	4	0	0	0	0	0	51	17	0	0	0	0	0	122	37	19	66
chr10	21599990	21601989	Sgk1(NM_001161845):+:upstream2k	97	76.378	10	7.87402	0	0	0	0	0	9	75	0	0	0	0	0	0	0	22	5	0	0	0	0	0	66	5	0	0	0	0	0	127	12	28	87
chr10	21696478	21698477	Sgk1(NM_001161847):+:upstream2k	38	97.4359	32	82.0513	5	13.1579	115	10	92	5	83.3333	5	83.3333	5	100	115	10	92	11	9	0	0	0	0	0	22	18	0	0	0	0	0	39	6	11	22
chr10	21710029	21712028	Sgk1(NM_001161849):+:upstream2k	103	84.4262	43	35.2459	5	4.85437	81	3	96.4286	18	81.8182	8	36.3636	5	27.7778	81	3	96.4286	23	10	0	0	0	0	0	62	25	0	0	0	0	0	122	22	29	71
chr10	21711696	21713695	Sgk1(NM_001161850):+:upstream2k	146	74.4898	108	55.102	0	0	0	0	0	26	86.6667	16	53.3333	0	0	0	0	0	39	30	0	0	0	0	0	81	62	0	0	0	0	0	196	30	50	116
chr10	21712472	21714471	Sgk1(NM_011361):+:upstream2k	546	86.9427	324	51.5924	0	0	0	0	0	149	94.3038	88	55.6962	0	0	0	0	0	141	80	0	0	0	0	0	256	156	0	0	0	0	0	628	158	161	309
chr10	21876415	21878414	Raet1a(NM_009016):+:upstream2k	150	98.6842	131	86.1842	5	3.33333	41	882	4.44204	32	94.1176	28	82.3529	4	12.5	27	514	4.99076	41	36	1	2.43902	14	368	3.66492	77	67	0	0	0	0	0	152	34	41	77
chr10	21991280	21993279	H60b(NM_001177775):+:upstream2k	28	30.1075	15	16.129	0	0	0	0	0	8	28.5714	4	14.2857	0	0	0	0	0	9	5	0	0	0	0	0	11	6	0	0	0	0	0	93	28	25	40
chr10	22451254	22453253	Tbpl1(NM_011603):-:upstream2k	290	97.3154	154	51.6779	1	0.344828	2	3	40	81	91.0112	45	50.5618	1	1.23457	2	3	40	73	32	0	0	0	0	0	136	77	0	0	0	0	0	298	89	73	136
chr10	22539935	22541934	Tcf21(NM_011545):-:upstream2k	39	97.5	32	80	4	10.2564	124	50	71.2644	5	83.3333	4	66.6667	4	80	124	50	71.2644	11	9	0	0	0	0	0	23	19	0	0	0	0	0	40	6	11	23
chr10	23069710	23071709	Eya4(NM_010167):-:upstream2k	356	83.9623	170	40.0943	2	0.561798	6	24	20	116	87.8788	57	43.1818	1	0.862069	3	12	20	77	32	1	1.2987	3	12	20	163	81	0	0	0	0	0	424	132	86	206
chr10	23507016	23509015	Rps12(NM_011295):-:upstream2k	45	97.8261	43	93.4783	0	0	0	0	0	13	92.8571	13	92.8571	0	0	0	0	0	6	5	0	0	0	0	0	26	25	0	0	0	0	0	46	14	6	26
chr10	23941323	23943322	Moxd1(NM_021509):+:upstream2k	72	64.2857	18	16.0714	0	0	0	0	0	13	86.6667	4	26.6667	0	0	0	0	0	19	7	0	0	0	0	0	40	7	0	0	0	0	0	112	15	31	66
chr10	24313248	24315247	Ctgf(NM_010217):+:upstream2k	36	94.7368	11	28.9474	0	0	0	0	0	1	50	1	50	0	0	0	0	0	6	2	0	0	0	0	0	29	8	0	0	0	0	0	38	2	6	30
chr10	24431909	24433908	Enpp1(NM_008813):-:upstream2k	85	78.7037	52	48.1481	6	7.05882	31	5	86.1111	17	85	9	45	6	35.2941	31	5	86.1111	14	8	0	0	0	0	0	54	35	0	0	0	0	0	108	20	17	71
chr10	24587792	24589791	Med23(NM_027347):+:upstream2k	79	98.75	48	60	0	0	0	0	0	19	95	10	50	0	0	0	0	0	27	16	0	0	0	0	0	33	22	0	0	0	0	0	80	20	27	33
chr10	24587792	24589791	Med23(NM_001166416):+:upstream2k	79	98.75	48	60	0	0	0	0	0	19	95	10	50	0	0	0	0	0	27	16	0	0	0	0	0	33	22	0	0	0	0	0	80	20	27	33
chr10	24647277	24649276	Arg1(NM_007482):-:upstream2k	60	98.3607	51	83.6066	4	6.66667	21	14	60	11	91.6667	9	75	4	36.3636	21	14	60	7	7	0	0	0	0	0	42	35	0	0	0	0	0	61	12	7	42
chr10	25018970	25020969	Akap7(NM_018747):-:upstream2k	63	95.4545	18	27.2727	5	7.93651	20	0	100	14	87.5	5	31.25	4	28.5714	16	0	100	14	4	1	7.14286	4	0	100	35	9	0	0	0	0	0	66	16	15	35
chr10	25796061	25798060	Gm9767(NR_028030):+:upstream2k	204	92.3077	155	70.1357	6	2.94118	24	23	51.0638	36	80	30	66.6667	6	16.6667	24	23	51.0638	55	46	0	0	0	0	0	113	79	0	0	0	0	0	221	45	59	117
chr10	26094992	26096991	L3mbtl3(NM_172787):-:upstream2k	119	73.913	95	59.0062	1	0.840336	37	0	100	44	74.5763	35	59.322	0	0	0	0	0	24	19	0	0	0	0	0	51	41	1	1.96078	37	0	100	161	59	34	68
chr10	26490318	26492317	Arhgap18(NM_176837):+:upstream2k	61	100	57	93.4426	0	0	0	0	0	10	100	8	80	0	0	0	0	0	21	20	0	0	0	0	0	30	29	0	0	0	0	0	61	10	21	30
chr10	27792626	27794625	Ptprk(NM_008983):+:upstream2k	137	100	110	80.292	0	0	0	0	0	58	100	44	75.8621	0	0	0	0	0	34	28	0	0	0	0	0	45	38	0	0	0	0	0	137	58	34	45
chr10	28861802	28863801	6330407J23Rik(NM_026138):+:upstream2k	52	96.2963	52	96.2963	0	0	0	0	0	14	87.5	14	87.5	0	0	0	0	0	15	15	0	0	0	0	0	23	23	0	0	0	0	0	54	16	15	23
chr10	29031306	29033305	Echdc1(NM_025855):+:upstream2k	89	92.7083	69	71.875	0	0	0	0	0	22	84.6154	19	73.0769	0	0	0	0	0	25	19	0	0	0	0	0	42	31	0	0	0	0	0	96	26	26	44
chr10	29255674	29257673	Rspo3(NM_028351):-:upstream2k	147	87.5	96	57.1429	1	0.680272	3	13	18.75	32	94.1176	20	58.8235	1	3.125	3	13	18.75	31	19	0	0	0	0	0	84	57	0	0	0	0	0	168	34	31	103
chr10	29920347	29922346	2610036L11Rik(NM_001109747):-:upstream2k	21	60	0	0	0	0	0	0	0	7	50	0	0	0	0	0	0	0	5	0	0	0	0	0	0	9	0	0	0	0	0	0	35	14	11	10
chr10	30320556	30322555	Trmt11(NM_028604):-:upstream2k	1	50	1	50	0	0	0	0	0	1	50	1	50	0	0	0	0	0	0	0	0	0	0	0	0	0	0	0	0	0	0	0	2	2	0	0
chr10	30338173	30340172	Hint3(NM_025798):-:upstream2k	50	81.9672	37	60.6557	0	0	0	0	0	4	66.6667	2	33.3333	0	0	0	0	0	8	8	0	0	0	0	0	38	27	0	0	0	0	0	61	6	8	47
chr10	30522914	30524913	Ncoa7(NM_172495):-:upstream2k	165	88.2353	87	46.5241	0	0	0	0	0	59	88.0597	27	40.2985	0	0	0	0	0	50	24	0	0	0	0	0	56	36	0	0	0	0	0	187	67	58	62
chr10	30562590	30564589	Hey2(NM_013904):-:upstream2k	299	79.7333	142	37.8667	9	3.01003	49	11	81.6667	64	82.0513	23	29.4872	9	14.0625	49	11	81.6667	82	41	0	0	0	0	0	153	78	0	0	0	0	0	375	78	99	198
chr10	31165728	31167727	Tpd52l1(NM_009413):-:upstream2k	45	97.8261	22	47.8261	0	0	0	0	0	13	92.8571	8	57.1429	0	0	0	0	0	10	5	0	0	0	0	0	22	9	0	0	0	0	0	46	14	10	22
chr10	32609722	32611721	Nkain2(NM_001025286):-:upstream2k	104	92.0354	43	38.0531	0	0	0	0	0	38	95	15	37.5	0	0	0	0	0	27	18	0	0	0	0	0	39	10	0	0	0	0	0	113	40	29	44
chr10	32609722	32611721	Nkain2(NM_001013411):-:upstream2k	104	92.0354	43	38.0531	0	0	0	0	0	38	95	15	37.5	0	0	0	0	0	27	18	0	0	0	0	0	39	10	0	0	0	0	0	113	40	29	44
chr10	33344407	33346406	Clvs2(NM_175448):-:upstream2k	4	100	3	75	0	0	0	0	0	2	100	1	50	0	0	0	0	0	1	1	0	0	0	0	0	1	1	0	0	0	0	0	4	2	1	1
chr10	33622917	33624916	Rsph4a(NM_001162957):+:upstream2k	32	31.3725	0	0	0	0	0	0	0	1	12.5	0	0	0	0	0	0	0	13	0	0	0	0	0	0	18	0	0	0	0	0	0	102	8	23	71
chr10	33739423	33741422	Rwdd1(NM_025614):-:upstream2k	177	85.9223	111	53.8835	0	0	0	0	0	47	92.1569	27	52.9412	0	0	0	0	0	51	34	0	0	0	0	0	79	50	0	0	0	0	0	206	51	58	97
chr10	33927358	33929357	Dse(NM_172508):-:upstream2k	11	33.3333	8	24.2424	0	0	0	0	0	1	50	0	0	0	0	0	0	0	2	1	0	0	0	0	0	8	7	0	0	0	0	0	33	2	7	24
chr10	36224613	36226612	Hs3st5(NM_001081208):+:upstream2k	47	64.3836	28	38.3562	0	0	0	0	0	6	75	5	62.5	0	0	0	0	0	13	6	0	0	0	0	0	28	17	0	0	0	0	0	73	8	19	46
chr10	36692350	36694349	Hdac2(NM_008229):+:upstream2k	222	92.1162	151	62.6556	0	0	0	0	0	70	92.1053	48	63.1579	0	0	0	0	0	55	37	0	0	0	0	0	97	66	0	0	0	0	0	241	76	57	108
chr10	36858733	36860732	Marcks(NM_008538):-:upstream2k	138	92	32	21.3333	0	0	0	0	0	20	100	7	35	0	0	0	0	0	29	8	0	0	0	0	0	89	17	0	0	0	0	0	150	20	31	99
chr10	38851829	38853828	Tube1(NM_028006):+:upstream2k	76	69.0909	11	10	0	0	0	0	0	18	60	4	13.3333	0	0	0	0	0	20	3	0	0	0	0	0	38	4	0	0	0	0	0	110	30	26	54
chr10	38853702	38855701	1700025K23Rik(NM_183254):-:upstream2k	309	84.4262	121	33.0601	0	0	0	0	0	61	81.3333	28	37.3333	0	0	0	0	0	89	39	0	0	0	0	0	159	54	0	0	0	0	0	366	75	102	189
chr10	39087605	39089604	Fyn(NM_001122893):+:upstream2k	79	100	66	83.5443	0	0	0	0	0	20	100	16	80	0	0	0	0	0	23	18	0	0	0	0	0	36	32	0	0	0	0	0	79	20	23	36
chr10	39087605	39089604	Fyn(NM_008054):+:upstream2k	79	100	66	83.5443	0	0	0	0	0	20	100	16	80	0	0	0	0	0	23	18	0	0	0	0	0	36	32	0	0	0	0	0	79	20	23	36
chr10	39087605	39089604	Fyn(NM_001122892):+:upstream2k	79	100	66	83.5443	0	0	0	0	0	20	100	16	80	0	0	0	0	0	23	18	0	0	0	0	0	36	32	0	0	0	0	0	79	20	23	36
chr10	39449966	39451965	Rev3l(NM_011264):+:upstream2k	287	76.5333	183	48.8	0	0	0	0	0	98	73.1343	55	41.0448	0	0	0	0	0	55	40	0	0	0	0	0	134	88	0	0	0	0	0	375	134	73	168
chr10	39619045	39621044	AA474331(NR_033628):-:upstream2k	106	99.0654	88	82.243	3	2.83019	21	87	19.4444	17	94.4444	15	83.3333	3	17.6471	21	87	19.4444	23	21	0	0	0	0	0	66	52	0	0	0	0	0	107	18	23	66
chr10	39646730	39648729	2010001E11Rik(NM_001163503):-:upstream2k	72	87.8049	32	39.0244	0	0	0	0	0	18	81.8182	7	31.8182	0	0	0	0	0	11	7	0	0	0	0	0	43	18	0	0	0	0	0	82	22	14	46
chr10	39679960	39681959	G630090E17Rik(NM_001173500):-:upstream2k	97	97.9798	8	8.08081	0	0	0	0	0	13	92.8571	1	7.14286	0	0	0	0	0	16	2	0	0	0	0	0	68	5	0	0	0	0	0	99	14	16	69
chr10	39706453	39708452	BC021785(NM_001113385):-:upstream2k	81	72.973	0	0	0	0	0	0	0	9	75	0	0	0	0	0	0	0	21	0	0	0	0	0	0	51	0	0	0	0	0	0	111	12	34	65
chr10	39706453	39708452	BC021785(NM_001001489):-:upstream2k	81	72.973	0	0	0	0	0	0	0	9	75	0	0	0	0	0	0	0	21	0	0	0	0	0	0	51	0	0	0	0	0	0	111	12	34	65
chr10	39706453	39708452	BC021785(NM_001113388):-:upstream2k	81	72.973	0	0	0	0	0	0	0	9	75	0	0	0	0	0	0	0	21	0	0	0	0	0	0	51	0	0	0	0	0	0	111	12	34	65
chr10	39745075	39747074	AI317395(NM_144821):-:upstream2k	65	98.4848	59	89.3939	2	3.07692	8	12	40	11	91.6667	9	75	2	18.1818	8	12	40	13	12	0	0	0	0	0	41	38	0	0	0	0	0	66	12	13	41
chr10	39966786	39968785	Rpf2(NM_001042556):-:upstream2k	58	82.8571	56	80	1	1.72414	5	16	23.8095	22	84.6154	20	76.9231	1	4.54545	5	16	23.8095	11	11	0	0	0	0	0	25	25	0	0	0	0	0	70	26	13	31
chr10	39966846	39968845	Rpf2(NM_023323):-:upstream2k	49	100	47	95.9184	1	2.04082	5	16	23.8095	18	100	16	88.8889	1	5.55556	5	16	23.8095	10	10	0	0	0	0	0	21	21	0	0	0	0	0	49	18	10	21
chr10	39977472	39979471	Gtf3c6(NM_026113):-:upstream2k	56	67.4699	21	25.3012	1	1.78571	2	4	33.3333	3	50	3	50	0	0	0	0	0	11	7	0	0	0	0	0	42	11	1	2.38095	2	4	33.3333	83	6	16	61
chr10	40021993	40023992	Amd1(NM_009665):-:upstream2k	184	80.7018	52	22.807	0	0	0	0	0	46	80.7018	12	21.0526	0	0	0	0	0	45	19	0	0	0	0	0	93	21	0	0	0	0	0	228	57	54	117
chr10	40021993	40023992	Amd2(NM_007444):-:upstream2k	184	80.7018	52	22.807	0	0	0	0	0	46	80.7018	12	21.0526	0	0	0	0	0	45	19	0	0	0	0	0	93	21	0	0	0	0	0	228	57	54	117
chr10	40067114	40069113	Cdk19(NM_001168304):+:upstream2k	106	91.3793	84	72.4138	0	0	0	0	0	16	80	12	60	0	0	0	0	0	23	20	0	0	0	0	0	67	52	0	0	0	0	0	116	20	24	72
chr10	40067114	40069113	Cdk19(NM_198164):+:upstream2k	106	91.3793	84	72.4138	0	0	0	0	0	16	80	12	60	0	0	0	0	0	23	20	0	0	0	0	0	67	52	0	0	0	0	0	116	20	24	72
chr10	40347817	40349816	Ddo(NM_027442):+:upstream2k	49	81.6667	42	70	5	10.2041	21	11	65.625	6	75	5	62.5	4	66.6667	17	11	60.7143	15	14	1	6.66667	4	0	100	28	23	0	0	0	0	0	60	8	17	35
chr10	40401088	40403087	9030224M15Rik(NM_177793):+:upstream2k	139	97.8873	37	26.0563	0	0	0	0	0	25	89.2857	12	42.8571	0	0	0	0	0	44	13	0	0	0	0	0	70	12	0	0	0	0	0	142	28	44	70
chr10	40601340	40603339	Wasf1(NM_031877):+:upstream2k	95	85.5856	79	71.1712	0	0	0	0	0	19	73.0769	14	53.8462	0	0	0	0	0	13	9	0	0	0	0	0	63	56	0	0	0	0	0	111	26	18	67
chr10	40602950	40604949	Cdc40(NM_027879):-:upstream2k	606	84.993	369	51.7532	1	0.165017	9	83	9.78261	201	83.0579	126	52.0661	1	0.497512	9	83	9.78261	131	73	0	0	0	0	0	274	170	0	0	0	0	0	713	242	155	316
chr10	40791391	40793390	Gpr6(NM_199058):-:upstream2k	89	61.3793	32	22.069	2	2.24719	5	5	50	22	55	10	25	2	9.09091	5	5	50	27	10	0	0	0	0	0	40	12	0	0	0	0	0	145	40	51	54
chr10	41023048	41025047	Fig4(NM_133999):-:upstream2k	39	58.209	33	49.2537	0	0	0	0	0	5	62.5	2	25	0	0	0	0	0	14	11	0	0	0	0	0	20	20	0	0	0	0	0	67	8	22	37
chr10	41168202	41170201	Zbtb24(NM_153398):+:upstream2k	99	77.9528	29	22.8346	3	3.0303	42	22	65.625	20	76.9231	3	11.5385	3	15	42	22	65.625	24	4	0	0	0	0	0	55	22	0	0	0	0	0	127	26	27	74
chr10	41194120	41196119	Mical1(NM_001164433):+:upstream2k	118	95.1613	44	35.4839	0	0	0	0	0	21	95.4545	12	54.5455	0	0	0	0	0	38	12	0	0	0	0	0	59	20	0	0	0	0	0	124	22	39	63
chr10	41194120	41196119	Mical1(NM_138315):+:upstream2k	118	95.1613	44	35.4839	0	0	0	0	0	21	95.4545	12	54.5455	0	0	0	0	0	38	12	0	0	0	0	0	59	20	0	0	0	0	0	124	22	39	63
chr10	41208245	41210244	Ppil6(NM_028430):+:upstream2k	130	94.8905	76	55.4745	0	0	0	0	0	34	97.1429	16	45.7143	0	0	0	0	0	31	22	0	0	0	0	0	65	38	0	0	0	0	0	137	35	32	70
chr10	41210147	41212146	Smpd2(NM_009213):-:upstream2k	90	82.5688	27	24.7706	0	0	0	0	0	25	89.2857	7	25	0	0	0	0	0	19	5	0	0	0	0	0	46	15	0	0	0	0	0	109	28	26	55
chr10	41237306	41239305	Cd164(NM_016898):+:upstream2k	178	82.4074	112	51.8519	0	0	0	0	0	57	81.4286	38	54.2857	0	0	0	0	0	48	33	0	0	0	0	0	73	41	0	0	0	0	0	216	70	54	92
chr10	41528380	41530379	Sesn1(NM_001162908):+:upstream2k	162	92.0455	109	61.9318	0	0	0	0	0	43	86	31	62	0	0	0	0	0	40	28	0	0	0	0	0	79	50	0	0	0	0	0	176	50	42	84
chr10	41529437	41531436	2410017P07Rik(NM_026643):-:upstream2k	162	92.0455	109	61.9318	0	0	0	0	0	43	86	31	62	0	0	0	0	0	40	28	0	0	0	0	0	79	50	0	0	0	0	0	176	50	42	84
chr10	41529437	41531436	2410017P07Rik(NM_029132):-:upstream2k	162	92.0455	109	61.9318	0	0	0	0	0	43	86	31	62	0	0	0	0	0	40	28	0	0	0	0	0	79	50	0	0	0	0	0	176	50	42	84
chr10	41605245	41607244	Sesn1(NM_001013370):+:upstream2k	182	82.7273	51	23.1818	0	0	0	0	0	42	85.7143	17	34.6939	0	0	0	0	0	38	10	0	0	0	0	0	102	24	0	0	0	0	0	220	49	50	121
chr10	41996549	41998548	Foxo3(NM_019740):-:upstream2k	635	80.2781	278	35.1454	1	0.15748	2	4	33.3333	208	85.2459	111	45.4918	1	0.480769	2	4	33.3333	141	54	0	0	0	0	0	286	113	0	0	0	0	0	791	244	182	365
chr10	42198372	42200371	Lace1(NM_145743):-:upstream2k	1	100	1	100	0	0	0	0	0	1	100	1	100	0	0	0	0	0	0	0	0	0	0	0	0	0	0	0	0	0	0	0	1	1	0	0
chr10	42219860	42221859	Snx3(NM_017472):+:upstream2k	158	53.5593	56	18.9831	4	2.53165	52	10	83.871	19	43.1818	4	9.09091	4	21.0526	52	10	83.871	42	16	0	0	0	0	0	97	36	0	0	0	0	0	295	44	70	181
chr10	42303395	42305394	Nr2e1(NM_152229):-:upstream2k	329	83.715	138	35.1145	0	0	0	0	0	75	81.5217	27	29.3478	0	0	0	0	0	89	41	0	0	0	0	0	165	70	0	0	0	0	0	393	92	100	201
chr10	42396723	42398722	Ostm1(NM_172416):+:upstream2k	42	93.3333	5	11.1111	0	0	0	0	0	13	100	1	7.69231	0	0	0	0	0	8	1	0	0	0	0	0	21	3	0	0	0	0	0	45	13	10	22
chr10	42479302	42481301	Sec63(NM_153055):+:upstream2k	78	70.2703	40	36.036	0	0	0	0	0	25	83.3333	10	33.3333	0	0	0	0	0	17	8	0	0	0	0	0	36	22	0	0	0	0	0	111	30	26	55
chr10	42892510	42894509	9030612E09Rik(NM_172419):+:upstream2k	662	90.4372	331	45.2186	0	0	0	0	0	191	86.8182	78	35.4545	0	0	0	0	0	173	74	0	0	0	0	0	298	179	0	0	0	0	0	732	220	187	325
chr10	42894337	42896336	Sobp(NM_175407):-:upstream2k	241	83.9721	128	44.5993	0	0	0	0	0	63	76.8293	34	41.4634	0	0	0	0	0	54	30	0	0	0	0	0	124	64	0	0	0	0	0	287	82	63	142
chr10	42939292	42941291	Pdss2(NM_027772):+:upstream2k	269	88.1967	190	62.2951	0	0	0	0	0	70	92.1053	45	59.2105	0	0	0	0	0	56	40	0	0	0	0	0	143	105	0	0	0	0	0	305	76	69	160
chr10	42939292	42941291	Pdss2(NM_001168289):+:upstream2k	269	88.1967	190	62.2951	0	0	0	0	0	70	92.1053	45	59.2105	0	0	0	0	0	56	40	0	0	0	0	0	143	105	0	0	0	0	0	305	76	69	160
chr10	43196946	43198945	Bend3(NM_199028):+:upstream2k	248	80.7818	137	44.6254	0	0	0	0	0	77	78.5714	47	47.9592	0	0	0	0	0	48	23	0	0	0	0	0	123	67	0	0	0	0	0	307	98	57	152
chr10	43296975	43298974	Cd24a(NM_009846):+:upstream2k	290	83.0946	200	57.3066	0	0	0	0	0	77	75.4902	55	53.9216	0	0	0	0	0	75	53	0	0	0	0	0	138	92	0	0	0	0	0	349	102	85	162
chr10	43619613	43621612	Rtn4ip1(NM_130892):+:upstream2k	116	96.6667	75	62.5	0	0	0	0	0	32	91.4286	16	45.7143	0	0	0	0	0	23	13	0	0	0	0	0	61	46	0	0	0	0	0	120	35	23	62
chr10	43621543	43623542	Qrsl1(NM_001081054):-:upstream2k	45	97.8261	14	30.4348	0	0	0	0	0	21	95.4545	6	27.2727	0	0	0	0	0	9	1	0	0	0	0	0	15	7	0	0	0	0	0	46	22	9	15
chr10	43724653	43726652	Aim1(NM_172393):-:upstream2k	39	100	0	0	0	0	0	0	0	6	100	0	0	0	0	0	0	0	19	0	0	0	0	0	0	14	0	0	0	0	0	0	39	6	19	14
chr10	43986164	43988163	Atg5(NM_053069):+:upstream2k	114	83.8235	32	23.5294	0	0	0	0	0	35	92.1053	11	28.9474	0	0	0	0	0	24	9	0	0	0	0	0	55	12	0	0	0	0	0	136	38	26	72
chr10	44785020	44787019	Prep(NM_011156):+:upstream2k	202	96.6507	54	25.8373	1	0.49505	3	8	27.2727	78	93.9759	17	20.4819	1	1.28205	3	8	27.2727	47	9	0	0	0	0	0	77	28	0	0	0	0	0	209	83	48	78
chr10	45053568	45055567	Bves(NM_024285):+:upstream2k	25	100	10	40	0	0	0	0	0	10	100	4	40	0	0	0	0	0	3	1	0	0	0	0	0	12	5	0	0	0	0	0	25	10	3	12
chr10	45190008	45192007	Lin28b(NM_001031772):-:upstream2k	26	70.2703	2	5.40541	1	3.84615	12	28	30	4	66.6667	1	16.6667	1	25	12	28	30	5	0	0	0	0	0	0	17	1	0	0	0	0	0	37	6	7	24
chr10	50310475	50312474	Ascc3(NM_198007):+:upstream2k	83	87.3684	24	25.2632	0	0	0	0	0	27	71.0526	3	7.89474	0	0	0	0	0	16	6	0	0	0	0	0	40	15	0	0	0	0	0	95	38	17	40
chr10	50310475	50312474	Ascc3(NM_001146089):+:upstream2k	83	87.3684	24	25.2632	0	0	0	0	0	27	71.0526	3	7.89474	0	0	0	0	0	16	6	0	0	0	0	0	40	15	0	0	0	0	0	95	38	17	40
chr10	50613457	50615456	Sim1(NM_011376):+:upstream2k	405	77.4379	161	30.7839	4	0.987654	16	32	33.3333	99	85.3448	34	29.3103	4	4.0404	16	32	33.3333	101	41	0	0	0	0	0	205	86	0	0	0	0	0	523	116	131	276
chr10	51395566	51397565	Rfx6(NM_001159389):+:upstream2k	24	85.7143	23	82.1429	3	12.5	15	0	100	5	83.3333	4	66.6667	3	60	15	0	100	1	1	0	0	0	0	0	18	18	0	0	0	0	0	28	6	2	20
chr10	51740492	51742491	Vgll2(NM_153786):+:upstream2k	140	81.3953	83	48.2558	1	0.714286	2	6	25	41	73.2143	28	50	1	2.43902	2	6	25	40	25	0	0	0	0	0	59	30	0	0	0	0	0	172	56	47	69
chr10	51951425	51953424	Dcbld1(NM_025705):+:upstream2k	120	88.2353	56	41.1765	1	0.833333	5	57	8.06452	30	76.9231	12	30.7692	0	0	0	0	0	24	12	0	0	0	0	0	66	32	1	1.51515	5	57	8.06452	136	39	26	71
chr10	52101882	52103881	Gopc(NM_053187):-:upstream2k	210	92.9204	110	48.6726	0	0	0	0	0	55	94.8276	25	43.1034	0	0	0	0	0	51	27	0	0	0	0	0	104	58	0	0	0	0	0	226	58	55	113
chr10	52135353	52137352	Nus1(NM_030250):+:upstream2k	50	80.6452	32	51.6129	0	0	0	0	0	14	82.3529	9	52.9412	0	0	0	0	0	13	9	0	0	0	0	0	23	14	0	0	0	0	0	62	17	15	30
chr10	52265546	52267545	Zfa(NM_009540):-:upstream2k	66	58.9286	1	0.892857	0	0	0	0	0	18	60	0	0	0	0	0	0	0	18	1	0	0	0	0	0	30	0	0	0	0	0	0	112	30	28	54
chr10	52408307	52410306	Slc35f1(NM_178675):+:upstream2k	122	79.7386	61	39.8693	0	0	0	0	0	17	94.4444	10	55.5556	0	0	0	0	0	25	13	0	0	0	0	0	80	38	0	0	0	0	0	153	18	32	103
chr10	53314767	53316766	Asf1a(NM_025541):+:upstream2k	166	95.9538	78	45.0867	1	0.60241	20	6	76.9231	58	93.5484	35	56.4516	0	0	0	0	0	32	16	0	0	0	0	0	76	27	1	1.31579	20	6	76.9231	173	62	34	77
chr10	53470716	53472715	Fam184a(NM_001081428):-:upstream2k	108	78.8321	64	46.7153	1	0.925926	2	2	50	38	76	24	48	1	2.63158	2	2	50	35	20	0	0	0	0	0	35	20	0	0	0	0	0	137	50	40	47
chr10	53795603	53797602	Man1a(NM_008548):-:upstream2k	119	99.1667	53	44.1667	0	0	0	0	0	37	97.3684	16	42.1053	0	0	0	0	0	27	10	0	0	0	0	0	55	27	0	0	0	0	0	120	38	27	55
chr10	55948496	55950495	D630037F22Rik(NM_001033385):-:upstream2k	67	98.5294	45	66.1765	0	0	0	0	0	19	95	11	55	0	0	0	0	0	20	13	0	0	0	0	0	28	21	0	0	0	0	0	68	20	20	28
chr10	57204191	57206190	Hsf2(NM_008297):+:upstream2k	153	63.75	59	24.5833	1	0.653595	2	2	50	50	79.3651	18	28.5714	1	2	2	2	50	34	11	0	0	0	0	0	69	30	0	0	0	0	0	240	63	50	127
chr10	57252336	57254335	Serinc1(NM_019760):-:upstream2k	5	35.7143	5	35.7143	0	0	0	0	0	2	50	2	50	0	0	0	0	0	2	2	0	0	0	0	0	1	1	0	0	0	0	0	14	4	6	4
chr10	57368787	57370786	Pkib(NM_001190402):+:upstream2k	27	93.1034	21	72.4138	1	3.7037	5	3	62.5	2	100	1	50	1	50	5	3	62.5	10	8	0	0	0	0	0	15	12	0	0	0	0	0	29	2	12	15
chr10	57368787	57370786	Pkib(NM_001039050):+:upstream2k	27	93.1034	21	72.4138	1	3.7037	5	3	62.5	2	100	1	50	1	50	5	3	62.5	10	8	0	0	0	0	0	15	12	0	0	0	0	0	29	2	12	15
chr10	57784295	57786294	Lims1(NM_026148):+:upstream2k	147	93.6306	86	54.7771	0	0	0	0	0	48	92.3077	28	53.8462	0	0	0	0	0	21	11	0	0	0	0	0	78	47	0	0	0	0	0	157	52	23	82
chr10	57907600	57909599	Ranbp2(NM_011240):+:upstream2k	138	88.4615	55	35.2564	0	0	0	0	0	50	89.2857	15	26.7857	0	0	0	0	0	26	9	0	0	0	0	0	62	31	0	0	0	0	0	156	56	32	68
chr10	57958685	57960684	Ccdc138(NM_001162956):+:upstream2k	90	90	57	57	0	0	0	0	0	23	85.1852	11	40.7407	0	0	0	0	0	21	12	0	0	0	0	0	46	34	0	0	0	0	0	100	27	23	50
chr10	58274107	58276106	Sh3rf3(NM_172788):+:upstream2k	484	84.4677	227	39.6161	0	0	0	0	0	143	89.375	71	44.375	0	0	0	0	0	116	58	0	0	0	0	0	225	98	0	0	0	0	0	573	160	138	275
chr10	58682670	58684669	Ankrd57(NM_172939):+:upstream2k	378	88.7324	169	39.6714	0	0	0	0	0	119	88.806	49	36.5672	0	0	0	0	0	85	34	0	0	0	0	0	174	86	0	0	0	0	0	426	134	98	194
chr10	58684596	58686595	Sept10(NM_001024911):-:upstream2k	239	81.8493	91	31.1644	0	0	0	0	0	67	90.5405	26	35.1351	0	0	0	0	0	59	21	0	0	0	0	0	113	44	0	0	0	0	0	292	74	68	150
chr10	58684596	58686595	Sept10(NM_001024910):-:upstream2k	239	81.8493	91	31.1644	0	0	0	0	0	67	90.5405	26	35.1351	0	0	0	0	0	59	21	0	0	0	0	0	113	44	0	0	0	0	0	292	74	68	150
chr10	58784044	58786043	P4ha1(NM_011030):+:upstream2k	194	89.8148	129	59.7222	0	0	0	0	0	52	96.2963	38	70.3704	0	0	0	0	0	39	24	0	0	0	0	0	103	67	0	0	0	0	0	216	54	45	117
chr10	59079441	59081440	Ccdc109a(NM_001033259):-:upstream2k	87	73.7288	40	33.8983	0	0	0	0	0	17	77.2727	7	31.8182	0	0	0	0	0	26	13	0	0	0	0	0	44	20	0	0	0	0	0	118	22	34	62
chr10	59163383	59165382	Cbara1(NM_144822):+:upstream2k	121	61.4213	26	13.198	0	0	0	0	0	35	64.8148	7	12.963	0	0	0	0	0	25	4	0	0	0	0	0	61	15	0	0	0	0	0	197	54	39	104
chr10	59340339	59342338	Dnajb12(NM_019965):+:upstream2k	24	96	8	32	0	0	0	0	0	7	87.5	4	50	0	0	0	0	0	3	1	0	0	0	0	0	14	3	0	0	0	0	0	25	8	3	14
chr10	59414519	59416518	Ddit4(NM_029083):-:upstream2k	248	89.2086	159	57.1942	0	0	0	0	0	70	94.5946	42	56.7568	0	0	0	0	0	61	44	0	0	0	0	0	117	73	0	0	0	0	0	278	74	68	136
chr10	59463587	59465586	Ascc1(NM_026937):+:upstream2k	106	98.1481	45	41.6667	9	8.49057	40	13	75.4717	28	100	13	46.4286	9	32.1429	40	13	75.4717	25	13	0	0	0	0	0	53	19	0	0	0	0	0	108	28	26	54
chr10	59682009	59684008	Chst3(NM_016803):-:upstream2k	131	96.3235	41	30.1471	2	1.52672	8	32	20	31	96.875	12	37.5	2	6.45161	8	32	20	22	8	0	0	0	0	0	78	21	0	0	0	0	0	136	32	23	81
chr10	59807599	59809598	4632428N05Rik(NM_001159572):+:upstream2k	115	59.2784	0	0	0	0	0	0	0	11	57.8947	0	0	0	0	0	0	0	25	0	0	0	0	0	0	79	0	0	0	0	0	0	194	19	43	132
chr10	59807599	59809598	4632428N05Rik(NM_028732):+:upstream2k	115	59.2784	0	0	0	0	0	0	0	11	57.8947	0	0	0	0	0	0	0	25	0	0	0	0	0	0	79	0	0	0	0	0	0	194	19	43	132
chr10	59860474	59862473	LOC100302688(NM_001164374):+:upstream2k	116	95.8678	78	64.4628	4	3.44828	41	2	95.3488	8	100	5	62.5	4	50	41	2	95.3488	31	20	0	0	0	0	0	77	53	0	0	0	0	0	121	8	32	81
chr10	60159239	60161238	Cdh23(NM_023370):-:upstream2k	50	96.1538	50	96.1538	2	4	34	15	69.3878	2	50	2	50	2	100	34	15	69.3878	16	16	0	0	0	0	0	32	32	0	0	0	0	0	52	4	16	32
chr10	60215531	60217530	Slc29a3(NM_023596):-:upstream2k	60	95.2381	0	0	0	0	0	0	0	13	92.8571	0	0	0	0	0	0	0	17	0	0	0	0	0	0	30	0	0	0	0	0	0	63	14	18	31
chr10	60294330	60296329	Unc5b(NM_029770):-:upstream2k	100	70.922	27	19.1489	0	0	0	0	0	26	59.0909	3	6.81818	0	0	0	0	0	20	5	0	0	0	0	0	54	19	0	0	0	0	0	141	44	28	69
chr10	60550091	60552090	Pcbd1(NM_025273):+:upstream2k	60	63.8298	0	0	0	0	0	0	0	3	50	0	0	0	0	0	0	0	12	0	0	0	0	0	0	45	0	0	0	0	0	0	94	6	16	72
chr10	60610414	60612413	Sgpl1(NM_009163):-:upstream2k	217	75.0865	167	57.7855	1	0.460829	4	0	100	69	82.1429	56	66.6667	1	1.44928	4	0	100	51	44	0	0	0	0	0	97	67	0	0	0	0	0	289	84	64	141
chr10	60636010	60638009	Tbata(NM_001017407):+:upstream2k	63	96.9231	54	83.0769	11	17.4603	53	16	76.8116	14	87.5	13	81.25	11	78.5714	53	16	76.8116	8	6	0	0	0	0	0	41	35	0	0	0	0	0	65	16	8	41
chr10	60636010	60638009	Tbata(NM_001017409):+:upstream2k	63	96.9231	54	83.0769	11	17.4603	53	16	76.8116	14	87.5	13	81.25	11	78.5714	53	16	76.8116	8	6	0	0	0	0	0	41	35	0	0	0	0	0	65	16	8	41
chr10	60636010	60638009	Tbata(NM_023064):+:upstream2k	63	96.9231	54	83.0769	11	17.4603	53	16	76.8116	14	87.5	13	81.25	11	78.5714	53	16	76.8116	8	6	0	0	0	0	0	41	35	0	0	0	0	0	65	16	8	41
chr10	60736187	60738186	Adamts14(NM_001081127):-:upstream2k	127	90.0709	51	36.1702	1	0.787402	10	1	90.9091	53	91.3793	19	32.7586	1	1.88679	10	1	90.9091	28	11	0	0	0	0	0	46	21	0	0	0	0	0	141	58	31	52
chr10	60846272	60848271	X99384(NM_013753):-:upstream2k	192	88.8889	121	56.0185	0	0	0	0	0	32	88.8889	23	63.8889	0	0	0	0	0	39	28	0	0	0	0	0	121	70	0	0	0	0	0	216	36	42	138
chr10	60915418	60917417	Eif4ebp2(NM_010124):-:upstream2k	178	96.7391	78	42.3913	0	0	0	0	0	55	94.8276	22	37.931	0	0	0	0	0	57	33	0	0	0	0	0	66	23	0	0	0	0	0	184	58	57	69
chr10	61056232	61058231	Npffr1(NM_001177511):+:upstream2k	143	89.9371	45	28.3019	3	2.0979	7	11	38.8889	35	87.5	11	27.5	3	8.57143	7	11	38.8889	29	11	0	0	0	0	0	79	23	0	0	0	0	0	159	40	35	84
chr10	61109369	61111368	Ppa1(NM_026438):+:upstream2k	84	92.3077	13	14.2857	0	0	0	0	0	31	81.5789	3	7.89474	0	0	0	0	0	16	3	0	0	0	0	0	37	7	0	0	0	0	0	91	38	16	37
chr10	61141069	61143068	Sar1a(NM_009120):+:upstream2k	141	79.661	52	29.3785	1	0.70922	8	2	80	43	76.7857	23	41.0714	0	0	0	0	0	33	10	0	0	0	0	0	65	19	1	1.53846	8	2	80	177	56	44	77
chr10	61181397	61183396	Aifm2(NM_153779):+:upstream2k	31	70.4545	24	54.5455	2	6.45161	100	3	97.0874	4	100	2	50	2	50	100	3	97.0874	5	3	0	0	0	0	0	22	19	0	0	0	0	0	44	4	8	32
chr10	61246613	61248612	H2afy2(NM_207000):-:upstream2k	179	93.2292	90	46.875	0	0	0	0	0	40	100	22	55	0	0	0	0	0	44	25	0	0	0	0	0	95	43	0	0	0	0	0	192	40	45	107
chr10	61441857	61443856	Col13a1(NM_007731):-:upstream2k	78	66.6667	0	0	0	0	0	0	0	23	69.697	0	0	0	0	0	0	0	12	0	0	0	0	0	0	43	0	0	0	0	0	0	117	33	21	63
chr10	61531770	61533769	Gm5424(NR_002687):+:upstream2k	70	71.4286	40	40.8163	2	2.85714	5	4	55.5556	5	83.3333	2	33.3333	2	40	5	4	55.5556	20	11	0	0	0	0	0	45	27	0	0	0	0	0	98	6	26	66
chr10	61573762	61575761	2010107G23Rik(NM_027251):-:upstream2k	51	34.6939	24	16.3265	1	1.96078	3	9	25	15	75	7	35	1	6.66667	3	9	25	15	10	0	0	0	0	0	21	7	0	0	0	0	0	147	20	27	100
chr10	61593838	61595837	Neurog3(NM_009719):+:upstream2k	167	96.5318	89	51.4451	0	0	0	0	0	32	88.8889	15	41.6667	0	0	0	0	0	44	27	0	0	0	0	0	91	47	0	0	0	0	0	173	36	45	92
chr10	61693967	61695966	Tspan15(NM_197996):-:upstream2k	45	44.5545	0	0	0	0	0	0	0	17	47.2222	0	0	0	0	0	0	0	7	0	0	0	0	0	0	21	0	0	0	0	0	0	101	36	21	44
chr10	61912442	61914441	Supv3l1(NM_181423):-:upstream2k	11	91.6667	7	58.3333	0	0	0	0	0	5	83.3333	3	50	0	0	0	0	0	2	1	0	0	0	0	0	4	3	0	0	0	0	0	12	6	2	4
chr10	61949347	61951346	Vps26a(NM_001113355):-:upstream2k	92	96.8421	8	8.42105	0	0	0	0	0	35	94.5946	3	8.10811	0	0	0	0	0	18	2	0	0	0	0	0	39	3	0	0	0	0	0	95	37	19	39
chr10	61949554	61951553	Vps26a(NM_133672):-:upstream2k	32	94.1176	8	23.5294	0	0	0	0	0	7	87.5	3	37.5	0	0	0	0	0	5	2	0	0	0	0	0	20	3	0	0	0	0	0	34	8	6	20
chr10	61970504	61972503	Srgn(NM_011157):-:upstream2k	52	85.2459	0	0	0	0	0	0	0	4	66.6667	0	0	0	0	0	0	0	12	0	0	0	0	0	0	36	0	0	0	0	0	0	61	6	12	43
chr10	62041206	62043205	2510003E04Rik(NM_028197):-:upstream2k	13	13.9785	12	12.9032	3	23.0769	46	53	46.4646	3	16.6667	3	16.6667	3	100	46	53	46.4646	5	5	0	0	0	0	0	5	4	0	0	0	0	0	93	18	30	45
chr10	62065047	62067046	Ddx21(NM_019553):-:upstream2k	3	75	2	50	0	0	0	0	0	1	50	1	50	0	0	0	0	0	2	1	0	0	0	0	0	0	0	0	0	0	0	0	4	2	2	0
chr10	62113947	62115946	Ddx50(NM_053183):-:upstream2k	53	62.3529	46	54.1176	0	0	0	0	0	15	53.5714	12	42.8571	0	0	0	0	0	15	14	0	0	0	0	0	23	20	0	0	0	0	0	85	28	22	35
chr10	62188848	62190847	Stox1(NM_001033260):-:upstream2k	44	59.4595	7	9.45946	0	0	0	0	0	9	50	2	11.1111	0	0	0	0	0	10	2	0	0	0	0	0	25	3	0	0	0	0	0	74	18	15	41
chr10	62255117	62257116	Ccar1(NM_026201):-:upstream2k	105	99.0566	77	72.6415	0	0	0	0	0	31	96.875	24	75	0	0	0	0	0	25	17	0	0	0	0	0	49	36	0	0	0	0	0	106	32	25	49
chr10	62381381	62383380	Slc25a16(NM_175194):+:upstream2k	54	67.5	13	16.25	0	0	0	0	0	23	82.1429	3	10.7143	0	0	0	0	0	13	4	0	0	0	0	0	18	6	0	0	0	0	0	80	28	17	35
chr10	62407777	62409776	Dna2(NM_177372):+:upstream2k	45	93.75	23	47.9167	0	0	0	0	0	23	92	9	36	0	0	0	0	0	12	6	0	0	0	0	0	10	8	0	0	0	0	0	48	25	13	10
chr10	62440971	62442970	Rufy2(NM_027425):+:upstream2k	74	61.6667	11	9.16667	1	1.35135	3	1	75	13	65	1	5	1	7.69231	3	1	75	18	2	0	0	0	0	0	43	8	0	0	0	0	0	120	20	33	67
chr10	62485260	62487259	3110049J23Rik(NM_026085):+:upstream2k	519	84.2532	206	33.4416	0	0	0	0	0	141	85.9756	70	42.6829	0	0	0	0	0	105	41	0	0	0	0	0	273	95	0	0	0	0	0	616	164	121	331
chr10	62486598	62488597	Hnrnph3(NM_001079824):-:upstream2k	231	87.1698	93	35.0943	0	0	0	0	0	55	88.7097	24	38.7097	0	0	0	0	0	46	23	0	0	0	0	0	130	46	0	0	0	0	0	265	62	55	148
chr10	62522365	62524364	Pbld(NM_026701):+:upstream2k	41	97.619	28	66.6667	3	7.31707	80	7	91.954	8	100	5	62.5	3	37.5	80	7	91.954	11	6	0	0	0	0	0	22	17	0	0	0	0	0	42	8	11	23
chr10	62704733	62706732	Herc4(NM_026101):+:upstream2k	173	76.2115	164	72.2467	0	0	0	0	0	46	79.3103	41	70.6897	0	0	0	0	0	37	36	0	0	0	0	0	90	87	0	0	0	0	0	227	58	49	120
chr10	62801744	62803743	Sirt1(NM_001159590):-:upstream2k	250	89.6057	66	23.6559	1	0.4	2	3	40	92	87.619	21	20	1	1.08696	2	3	40	44	10	0	0	0	0	0	114	35	0	0	0	0	0	279	105	53	121
chr10	62801781	62803780	Sirt1(NM_019812):-:upstream2k	231	92.0319	66	26.2948	1	0.4329	2	3	40	86	93.4783	21	22.8261	1	1.16279	2	3	40	41	10	0	0	0	0	0	104	35	0	0	0	0	0	251	92	48	111
chr10	62801784	62803783	Sirt1(NM_001159589):-:upstream2k	230	92.7419	66	26.6129	1	0.434783	2	3	40	85	93.4066	21	23.0769	1	1.17647	2	3	40	41	10	0	0	0	0	0	104	35	0	0	0	0	0	248	91	47	110
chr10	62890846	62892845	Ctnna3(NM_177612):+:upstream2k	254	77.9141	45	13.8037	0	0	0	0	0	74	69.8113	19	17.9245	0	0	0	0	0	58	8	0	0	0	0	0	122	18	0	0	0	0	0	326	106	74	146
chr10	63281803	63283802	Ctnna3(NM_001164519):+:upstream2k	36	94.7368	35	92.1053	2	5.55556	24	18	57.1429	3	75	2	50	2	66.6667	24	18	57.1429	8	8	0	0	0	0	0	25	25	0	0	0	0	0	38	4	8	26
chr10	66559606	66561605	Reep3(NM_178606):-:upstream2k	91	97.8495	61	65.5914	0	0	0	0	0	39	95.122	29	70.7317	0	0	0	0	0	22	15	0	0	0	0	0	30	17	0	0	0	0	0	93	41	22	30
chr10	66588006	66590005	Jmjd1c(NM_207221):+:upstream2k	300	74.6269	194	48.2587	0	0	0	0	0	135	78.4884	87	50.5814	0	0	0	0	0	63	45	0	0	0	0	0	102	62	0	0	0	0	0	402	172	91	139
chr10	66748030	66750029	Nrbf2(NM_001036293):-:upstream2k	145	89.5062	52	32.0988	2	1.37931	58	4	93.5484	60	88.2353	32	47.0588	0	0	0	0	0	26	10	1	3.84615	29	2	93.5484	59	10	1	1.69492	29	2	93.5484	162	68	31	63
chr10	66998617	67000616	Egr2(NM_010118):+:upstream2k	462	93.712	331	67.14	2	0.4329	6	38	13.6364	122	92.4242	79	59.8485	2	1.63934	6	38	13.6364	124	85	0	0	0	0	0	216	167	0	0	0	0	0	493	132	135	226
chr10	67011704	67013703	Ado(NM_001005419):-:upstream2k	121	100	91	75.2066	0	0	0	0	0	54	100	44	81.4815	0	0	0	0	0	24	17	0	0	0	0	0	43	30	0	0	0	0	0	121	54	24	43
chr10	67440346	67442345	Rtkn2(NM_001081346):+:upstream2k	132	55.4622	48	20.1681	2	1.51515	24	30	44.4444	25	62.5	6	15	2	8	24	30	44.4444	38	17	0	0	0	0	0	69	25	0	0	0	0	0	238	40	56	142
chr10	67741475	67743474	Arid5b(NM_023598):-:upstream2k	76	87.3563	67	77.0115	1	1.31579	3	15	16.6667	13	92.8571	9	64.2857	1	7.69231	3	15	16.6667	18	16	0	0	0	0	0	45	42	0	0	0	0	0	87	14	18	55
chr10	68673405	68675404	Rhobtb1(NM_001081347):+:upstream2k	68	59.6491	22	19.2982	0	0	0	0	0	12	54.5455	7	31.8182	0	0	0	0	0	21	6	0	0	0	0	0	35	9	0	0	0	0	0	114	22	32	60
chr10	68815661	68817660	Cdk1(NM_007659):-:upstream2k	22	100	21	95.4545	0	0	0	0	0	8	100	7	87.5	0	0	0	0	0	7	7	0	0	0	0	0	7	7	0	0	0	0	0	22	8	7	7
chr10	69386280	69388279	Ank3(NM_009670):+:upstream2k	85	73.2759	60	51.7241	10	11.7647	116	26	81.6901	18	81.8182	13	59.0909	9	50	82	21	79.6117	23	16	1	4.34783	34	5	87.1795	44	31	0	0	0	0	0	116	22	30	64
chr10	69386280	69388279	Ank3(NM_170687):+:upstream2k	85	73.2759	60	51.7241	10	11.7647	116	26	81.6901	18	81.8182	13	59.0909	9	50	82	21	79.6117	23	16	1	4.34783	34	5	87.1795	44	31	0	0	0	0	0	116	22	30	64
chr10	69557869	69559868	Ccdc6(NM_001111121):+:upstream2k	426	81.2977	214	40.8397	3	0.704225	11	33	25	110	88.7097	69	55.6452	3	2.72727	11	33	25	97	54	0	0	0	0	0	219	91	0	0	0	0	0	524	124	126	274
chr10	69706024	69708023	Slc16a9(NM_025807):+:upstream2k	150	73.5294	89	43.6275	2	1.33333	48	18	72.7273	23	62.1622	12	32.4324	2	8.69565	48	18	72.7273	38	18	0	0	0	0	0	89	59	0	0	0	0	0	204	37	51	116
chr10	69901658	69903657	Fam13c(NM_024244):+:upstream2k	100	95.2381	56	53.3333	0	0	0	0	0	34	97.1429	26	74.2857	0	0	0	0	0	26	13	0	0	0	0	0	40	17	0	0	0	0	0	105	35	29	41
chr10	69901658	69903657	Fam13c(NM_001143776):+:upstream2k	100	95.2381	56	53.3333	0	0	0	0	0	34	97.1429	26	74.2857	0	0	0	0	0	26	13	0	0	0	0	0	40	17	0	0	0	0	0	105	35	29	41
chr10	70062040	70064039	Phyhipl(NM_178621):-:upstream2k	465	86.1111	362	67.037	8	1.72043	25	83	23.1481	160	86.0215	112	60.2151	8	5	25	83	23.1481	114	87	0	0	0	0	0	191	163	0	0	0	0	0	540	186	127	227
chr10	70622383	70624382	Bicc1(NM_031397):-:upstream2k	279	99.6429	147	52.5	0	0	0	0	0	129	99.2308	71	54.6154	0	0	0	0	0	67	34	0	0	0	0	0	83	42	0	0	0	0	0	280	130	67	83
chr10	70700793	70702792	Tfam(NM_009360):-:upstream2k	82	100	52	63.4146	0	0	0	0	0	28	100	15	53.5714	0	0	0	0	0	21	12	0	0	0	0	0	33	25	0	0	0	0	0	82	28	21	33
chr10	70748011	70750010	Ube2d1(NM_145420):-:upstream2k	78	100	53	67.9487	0	0	0	0	0	28	100	17	60.7143	0	0	0	0	0	20	14	0	0	0	0	0	30	22	0	0	0	0	0	78	28	20	30
chr10	70807598	70809597	Cisd1(NM_134007):-:upstream2k	83	97.6471	40	47.0588	0	0	0	0	0	32	94.1176	14	41.1765	0	0	0	0	0	23	9	0	0	0	0	0	28	17	0	0	0	0	0	85	34	23	28
chr10	70808541	70810540	Ipmk(NM_027184):+:upstream2k	160	71.7489	52	23.3184	0	0	0	0	0	33	70.2128	11	23.4043	0	0	0	0	0	48	14	0	0	0	0	0	79	27	0	0	0	0	0	223	47	67	109
chr10	72115643	72117642	Zwint(NM_025635):+:upstream2k	66	79.5181	32	38.5542	0	0	0	0	0	16	88.8889	8	44.4444	0	0	0	0	0	22	7	0	0	0	0	0	28	17	0	0	0	0	0	83	18	28	37
chr10	74427976	74429975	Gnaz(NM_010311):+:upstream2k	240	89.8876	130	48.6891	1	0.416667	3	11	21.4286	83	88.2979	51	54.2553	1	1.20482	3	11	21.4286	61	34	0	0	0	0	0	96	45	0	0	0	0	0	267	94	70	103
chr10	74495299	74497298	Rtdr1(NM_001163534):-:upstream2k	96	73.2824	68	51.9084	7	7.29167	49	7	87.5	10	83.3333	9	75	7	70	49	7	87.5	29	20	0	0	0	0	0	57	39	0	0	0	0	0	131	12	34	85
chr10	74495299	74497298	Rtdr1(NM_001163535):-:upstream2k	96	73.2824	68	51.9084	7	7.29167	49	7	87.5	10	83.3333	9	75	7	70	49	7	87.5	29	20	0	0	0	0	0	57	39	0	0	0	0	0	131	12	34	85
chr10	74495332	74497331	Rtdr1(NM_001163533):-:upstream2k	96	73.2824	68	51.9084	7	7.29167	49	7	87.5	10	83.3333	9	75	7	70	49	7	87.5	29	20	0	0	0	0	0	57	39	0	0	0	0	0	131	12	34	85
chr10	74495332	74497331	Rtdr1(NM_027730):-:upstream2k	96	73.2824	68	51.9084	7	7.29167	49	7	87.5	10	83.3333	9	75	7	70	49	7	87.5	29	20	0	0	0	0	0	57	39	0	0	0	0	0	131	12	34	85
chr10	74521641	74523640	Bcr(NM_001081412):+:upstream2k	320	80.402	179	44.9749	3	0.9375	7	17	29.1667	93	71.5385	47	36.1538	3	3.22581	7	17	29.1667	76	40	0	0	0	0	0	151	92	0	0	0	0	0	398	130	92	176
chr10	74672818	74674817	Cytsa(NM_153406):+:upstream2k	27	96.4286	0	0	0	0	0	0	0	9	90	0	0	0	0	0	0	0	5	0	0	0	0	0	0	13	0	0	0	0	0	0	28	10	5	13
chr10	74673135	74675134	Cytsa(NM_001145826):+:upstream2k	211	90.5579	74	31.7597	0	0	0	0	0	73	89.0244	30	36.5854	0	0	0	0	0	52	21	0	0	0	0	0	86	23	0	0	0	0	0	233	82	56	95
chr10	74777688	74779687	Adora2a(NM_009630):+:upstream2k	132	83.0189	41	25.7862	1	0.757576	2	3	40	21	80.7692	6	23.0769	1	4.7619	2	3	40	24	7	0	0	0	0	0	87	28	0	0	0	0	0	159	26	27	106
chr10	74978787	74980786	Snrpd3(NM_026095):+:upstream2k	247	70.7736	147	42.1203	1	0.404858	2	5	28.5714	59	71.9512	31	37.8049	1	1.69492	2	5	28.5714	59	31	0	0	0	0	0	129	85	0	0	0	0	0	349	82	81	186
chr10	74980068	74982067	1110038D17Rik(NM_175133):-:upstream2k	210	75	115	41.0714	2	0.952381	74	6	92.5	48	80	18	30	2	4.16667	74	6	92.5	39	19	0	0	0	0	0	123	78	0	0	0	0	0	280	60	52	168
chr10	75023076	75025075	AI646023(NM_198860):-:upstream2k	45	91.8367	14	28.5714	2	4.44444	40	12	76.9231	4	80	2	40	2	50	40	12	76.9231	5	2	0	0	0	0	0	36	10	0	0	0	0	0	49	5	6	38
chr10	75034338	75036337	Ggt1(NM_008116):+:upstream2k	79	84.0426	45	47.8723	7	8.86076	29	3	90.625	11	91.6667	7	58.3333	7	63.6364	29	3	90.625	21	14	0	0	0	0	0	47	24	0	0	0	0	0	94	12	25	57
chr10	75106754	75108753	Susd2(NM_001162913):-:upstream2k	25	96.1538	1	3.84615	1	4	2	3	40	3	75	1	25	1	33.3333	2	3	40	6	0	0	0	0	0	0	16	0	0	0	0	0	0	26	4	6	16
chr10	75106754	75108753	Susd2(NM_027890):-:upstream2k	25	96.1538	1	3.84615	1	4	2	3	40	3	75	1	25	1	33.3333	2	3	40	6	0	0	0	0	0	0	16	0	0	0	0	0	0	26	4	6	16
chr10	75227103	75229102	Cabin1(NM_172549):-:upstream2k	59	88.0597	15	22.3881	0	0	0	0	0	11	78.5714	4	28.5714	0	0	0	0	0	6	3	0	0	0	0	0	42	8	0	0	0	0	0	67	14	6	47
chr10	75236120	75238119	Ddt(NM_010027):-:upstream2k	112	98.2456	99	86.8421	0	0	0	0	0	21	95.4545	16	72.7273	0	0	0	0	0	28	24	0	0	0	0	0	63	59	0	0	0	0	0	114	22	28	64
chr10	75261330	75263329	Gstt1(NM_008185):-:upstream2k	49	98	45	90	4	8.16327	35	20	63.6364	5	83.3333	5	83.3333	4	80	35	20	63.6364	6	6	0	0	0	0	0	38	34	0	0	0	0	0	50	6	6	38
chr10	75297627	75299626	Gstt2(NM_010361):-:upstream2k	69	97.1831	37	52.1127	2	2.89855	24	16	60	6	75	2	25	2	33.3333	24	16	60	18	6	0	0	0	0	0	45	29	0	0	0	0	0	71	8	18	45
chr10	75322996	75324995	Mif(NM_010798):-:upstream2k	49	81.6667	0	0	0	0	0	0	0	10	83.3333	0	0	0	0	0	0	0	12	0	0	0	0	0	0	27	0	0	0	0	0	0	60	12	16	32
chr10	75395209	75397208	Mmp11(NM_008606):-:upstream2k	52	73.2394	0	0	0	0	0	0	0	12	50	0	0	0	0	0	0	0	10	0	0	0	0	0	0	30	0	0	0	0	0	0	71	24	13	34
chr10	75415259	75417258	Gm5134(NM_198635):+:upstream2k	99	79.2	67	53.6	4	4.0404	70	19	78.6517	9	64.2857	5	35.7143	4	44.4444	70	19	78.6517	27	18	0	0	0	0	0	63	44	0	0	0	0	0	125	14	30	81
chr10	75608196	75610195	Slc5a4a(NM_133184):+:upstream2k	51	73.913	28	40.5797	3	5.88235	22	2	91.6667	4	40	4	40	3	75	22	2	91.6667	7	4	0	0	0	0	0	40	20	0	0	0	0	0	69	10	9	50
chr10	75670155	75672154	Mir678(NR_030443):-:upstream2k	76	89.4118	55	64.7059	7	9.21053	104	26	80	12	66.6667	8	44.4444	6	50	99	7	93.3962	17	12	1	5.88235	5	19	20.8333	47	35	0	0	0	0	0	85	18	17	50
chr10	75700611	75702610	Prmt2(NM_001077638):-:upstream2k	107	97.2727	70	63.6364	0	0	0	0	0	26	92.8571	15	53.5714	0	0	0	0	0	28	16	0	0	0	0	0	53	39	0	0	0	0	0	110	28	29	53
chr10	75700611	75702610	Prmt2(NM_133182):-:upstream2k	107	97.2727	70	63.6364	0	0	0	0	0	26	92.8571	15	53.5714	0	0	0	0	0	28	16	0	0	0	0	0	53	39	0	0	0	0	0	110	28	29	53
chr10	75808008	75810007	Dip2a(NM_001081419):-:upstream2k	203	94.8598	74	34.5794	0	0	0	0	0	82	93.1818	32	36.3636	0	0	0	0	0	39	12	0	0	0	0	0	82	30	0	0	0	0	0	214	88	42	84
chr10	75905658	75907657	Pcnt(NM_008787):-:upstream2k	62	88.5714	51	72.8571	0	0	0	0	0	17	80.9524	14	66.6667	0	0	0	0	0	13	11	0	0	0	0	0	32	26	0	0	0	0	0	70	21	14	35
chr10	75909826	75911825	2610028H24Rik(NM_029816):+:upstream2k	68	98.5507	25	36.2319	6	8.82353	19	10	65.5172	9	90	7	70	6	66.6667	19	10	65.5172	14	4	0	0	0	0	0	45	14	0	0	0	0	0	69	10	14	45
chr10	75929716	75931715	Mcm3ap(NM_019434):+:upstream2k	73	100	39	53.4247	0	0	0	0	0	19	100	9	47.3684	0	0	0	0	0	20	7	0	0	0	0	0	34	23	0	0	0	0	0	73	19	20	34
chr10	75931860	75933859	A130042E20Rik(NM_172550):-:upstream2k	108	92.3077	55	47.0085	10	9.25926	242	2	99.1803	27	90	12	40	10	37.037	242	2	99.1803	26	12	0	0	0	0	0	55	31	0	0	0	0	0	117	30	27	60
chr10	75992372	75994371	Lss(NM_146006):+:upstream2k	211	96.347	57	26.0274	0	0	0	0	0	51	91.0714	10	17.8571	0	0	0	0	0	48	11	0	0	0	0	0	112	36	0	0	0	0	0	219	56	50	113
chr10	76086150	76088149	Col6a2(NM_146007):-:upstream2k	5	100	0	0	0	0	0	0	0	2	100	0	0	0	0	0	0	0	2	0	0	0	0	0	0	1	0	0	0	0	0	0	5	2	2	1
chr10	76424693	76426692	Pcbp3(NM_021568):-:upstream2k	122	91.7293	37	27.8195	0	0	0	0	0	27	84.375	13	40.625	0	0	0	0	0	28	9	0	0	0	0	0	67	15	0	0	0	0	0	133	32	32	69
chr10	76494004	76496003	Slc19a1(NM_031196):+:upstream2k	71	97.2603	46	63.0137	1	1.40845	4	12	25	14	87.5	8	50	1	7.14286	4	12	25	32	19	0	0	0	0	0	25	19	0	0	0	0	0	73	16	32	25
chr10	76576451	76578450	Col18a1(NM_001109991):-:upstream2k	1	100	0	0	0	0	0	0	0	1	100	0	0	0	0	0	0	0	0	0	0	0	0	0	0	0	0	0	0	0	0	0	1	1	0	0
chr10	76629276	76631275	Col18a1(NM_009929):-:upstream2k	43	56.5789	21	27.6316	0	0	0	0	0	7	50	1	7.14286	0	0	0	0	0	10	5	0	0	0	0	0	26	15	0	0	0	0	0	76	14	23	39
chr10	76720045	76722044	Pofut2(NM_030262):+:upstream2k	64	61.5385	16	15.3846	1	1.5625	6	1	85.7143	7	50	1	7.14286	1	14.2857	6	1	85.7143	12	1	0	0	0	0	0	45	14	0	0	0	0	0	104	14	26	64
chr10	76721969	76723968	Gm10941(NR_026944):-:upstream2k	413	93.228	235	53.0474	10	2.42131	51	13	79.6875	93	93	61	61	10	10.7527	51	13	79.6875	132	70	0	0	0	0	0	188	104	0	0	0	0	0	443	100	137	206
chr10	76879121	76881120	LOC100045653(NR_027377):+:upstream2k	394	93.3649	305	72.2749	2	0.507614	4	8	33.3333	118	92.1875	85	66.4062	2	1.69492	4	8	33.3333	114	92	0	0	0	0	0	162	128	0	0	0	0	0	422	128	121	173
chr10	76881019	76883018	Adarb1(NR_021486):-:upstream2k	70	92.1053	63	82.8947	0	0	0	0	0	28	84.8485	24	72.7273	0	0	0	0	0	18	17	0	0	0	0	0	24	22	0	0	0	0	0	76	33	18	25
chr10	76881019	76883018	Adarb1(NM_130895):-:upstream2k	70	92.1053	63	82.8947	0	0	0	0	0	28	84.8485	24	72.7273	0	0	0	0	0	18	17	0	0	0	0	0	24	22	0	0	0	0	0	76	33	18	25
chr10	76881019	76883018	Adarb1(NM_001024837):-:upstream2k	70	92.1053	63	82.8947	0	0	0	0	0	28	84.8485	24	72.7273	0	0	0	0	0	18	17	0	0	0	0	0	24	22	0	0	0	0	0	76	33	18	25
chr10	76881019	76883018	Adarb1(NR_004429):-:upstream2k	70	92.1053	63	82.8947	0	0	0	0	0	28	84.8485	24	72.7273	0	0	0	0	0	18	17	0	0	0	0	0	24	22	0	0	0	0	0	76	33	18	25
chr10	76978559	76980558	1810008A18Rik(NM_133998):-:upstream2k	69	98.5714	50	71.4286	2	2.89855	18	0	100	23	95.8333	15	62.5	2	8.69565	18	0	100	15	11	0	0	0	0	0	31	24	0	0	0	0	0	70	24	15	31
chr10	77066979	77068978	Sumo3(NM_019929):+:upstream2k	222	80.7273	95	34.5455	0	0	0	0	0	83	89.2473	49	52.6882	0	0	0	0	0	45	21	0	0	0	0	0	94	25	0	0	0	0	0	275	93	54	128
chr10	77083066	77085065	Ube2g2(NM_019803):+:upstream2k	105	83.3333	60	47.619	2	1.90476	9	10	47.3684	17	60.7143	10	35.7143	2	11.7647	9	10	47.3684	20	11	0	0	0	0	0	68	39	0	0	0	0	0	126	28	25	73
chr10	77289816	77291815	Krtap10-4(NM_001135991):-:upstream2k	58	89.2308	46	70.7692	2	3.44828	25	30	45.4545	6	100	4	66.6667	2	33.3333	25	30	45.4545	19	18	0	0	0	0	0	33	24	0	0	0	0	0	65	6	20	39
chr10	77354165	77356164	1700009J07Rik(NR_015547):+:upstream2k	57	83.8235	48	70.5882	2	3.50877	12	6	66.6667	4	66.6667	2	33.3333	2	50	12	6	66.6667	20	18	0	0	0	0	0	33	28	0	0	0	0	0	68	6	22	40
chr10	77365282	77367281	Lrrc3(NM_145152):-:upstream2k	251	80.7074	57	18.328	2	0.796813	9	9	50	42	76.3636	11	20	2	4.7619	9	9	50	47	14	0	0	0	0	0	162	32	0	0	0	0	0	311	55	55	201
chr10	77432618	77434617	Trpm2(NM_138301):-:upstream2k	14	48.2759	0	0	0	0	0	0	0	1	25	0	0	0	0	0	0	0	4	0	0	0	0	0	0	9	0	0	0	0	0	0	29	4	8	17
chr10	77439395	77441394	1810043G02Rik(NM_026431):+:upstream2k	247	87.9004	118	41.9929	0	0	0	0	0	74	88.0952	45	53.5714	0	0	0	0	0	61	31	0	0	0	0	0	112	42	0	0	0	0	0	281	84	67	130
chr10	77472542	77474541	Pfkl(NM_008826):-:upstream2k	82	96.4706	48	56.4706	0	0	0	0	0	21	87.5	15	62.5	0	0	0	0	0	26	14	0	0	0	0	0	35	19	0	0	0	0	0	85	24	26	35
chr10	77530113	77532112	Icosl(NM_015790):+:upstream2k	225	83.6431	78	28.9963	1	0.444444	7	39	15.2174	44	78.5714	14	25	1	2.27273	7	39	15.2174	45	15	0	0	0	0	0	136	49	0	0	0	0	0	269	56	62	151
chr10	77632514	77634513	D10Jhu81e(NM_138601):-:upstream2k	76	100	58	76.3158	2	2.63158	5	9	35.7143	18	100	14	77.7778	2	11.1111	5	9	35.7143	16	15	0	0	0	0	0	42	29	0	0	0	0	0	76	18	16	42
chr10	77647895	77649894	Pwp2(NM_029546):-:upstream2k	66	56.8966	0	0	0	0	0	0	0	15	57.6923	0	0	0	0	0	0	0	17	0	0	0	0	0	0	34	0	0	0	0	0	0	116	26	24	66
chr10	77707388	77709387	Trappc10(NM_001081055):-:upstream2k	49	100	24	48.9796	0	0	0	0	0	24	100	11	45.8333	0	0	0	0	0	6	2	0	0	0	0	0	19	11	0	0	0	0	0	49	24	6	19
chr10	77814446	77816445	Agpat3(NM_053014):-:upstream2k	402	88.7417	209	46.1369	2	0.497512	9	68	11.6883	172	91.4894	98	52.1277	2	1.16279	9	68	11.6883	96	53	0	0	0	0	0	134	58	0	0	0	0	0	453	188	107	158
chr10	77886415	77888414	Cstb(NM_007793):+:upstream2k	55	53.9216	0	0	0	0	0	0	0	3	37.5	0	0	0	0	0	0	0	11	0	0	0	0	0	0	41	0	0	0	0	0	0	102	8	22	72
chr10	77927694	77929693	Pdxk(NM_172134):-:upstream2k	174	84.466	120	58.2524	2	1.14943	6	13	31.5789	45	90	37	74	2	4.44444	6	13	31.5789	42	25	0	0	0	0	0	87	58	0	0	0	0	0	206	50	51	105
chr10	78054710	78056709	Syde1(NM_027875):-:upstream2k	99	83.1933	54	45.3782	4	4.0404	40	12	76.9231	25	78.125	15	46.875	4	16	40	12	76.9231	27	16	0	0	0	0	0	47	23	0	0	0	0	0	119	32	31	56
chr10	78181039	78183038	Casp14(NM_009809):-:upstream2k	35	94.5946	17	45.9459	2	5.71429	64	1	98.4615	4	66.6667	2	33.3333	2	50	64	1	98.4615	7	2	0	0	0	0	0	24	13	0	0	0	0	0	37	6	7	24
chr10	78241241	78243240	Slc1a6(NM_009200):+:upstream2k	86	98.8506	49	56.3218	0	0	0	0	0	20	95.2381	13	61.9048	0	0	0	0	0	22	15	0	0	0	0	0	44	21	0	0	0	0	0	87	21	22	44
chr10	78996533	78998532	Ppap2c(NM_015817):-:upstream2k	78	97.5	34	42.5	0	0	0	0	0	16	88.8889	3	16.6667	0	0	0	0	0	13	6	0	0	0	0	0	49	25	0	0	0	0	0	80	18	13	49
chr10	79017837	79019836	Mier2(NM_027422):-:upstream2k	98	88.2883	40	36.036	0	0	0	0	0	41	93.1818	21	47.7273	0	0	0	0	0	21	11	0	0	0	0	0	36	8	0	0	0	0	0	111	44	23	44
chr10	79100664	79102663	Shc2(NM_001024539):-:upstream2k	247	77.673	99	31.1321	2	0.809717	42	9	82.3529	46	71.875	15	23.4375	2	4.34783	42	9	82.3529	68	32	0	0	0	0	0	133	52	0	0	0	0	0	318	64	89	165
chr10	79125319	79127318	Madcam1(NM_013591):+:upstream2k	218	71.0098	133	43.3225	9	4.12844	56	19	74.6667	20	66.6667	9	30	9	45	56	19	74.6667	58	28	0	0	0	0	0	140	96	0	0	0	0	0	307	30	86	191
chr10	79142940	79144939	Cdc34(NM_177613):+:upstream2k	93	98.9362	58	61.7021	1	1.07527	2	4	33.3333	39	97.5	23	57.5	1	2.5641	2	4	33.3333	17	11	0	0	0	0	0	37	24	0	0	0	0	0	94	40	17	37
chr10	79177379	79179378	Hcn2(NM_008226):+:upstream2k	62	57.4074	0	0	0	0	0	0	0	17	56.6667	0	0	0	0	0	0	0	12	0	0	0	0	0	0	33	0	0	0	0	0	0	108	30	22	56
chr10	79209327	79211326	Polrmt(NM_172551):-:upstream2k	26	96.2963	17	62.963	0	0	0	0	0	10	100	7	70	0	0	0	0	0	11	6	0	0	0	0	0	5	4	0	0	0	0	0	27	10	12	5
chr10	79215864	79217863	Fgf22(NM_023304):+:upstream2k	96	96	30	30	0	0	0	0	0	28	93.3333	7	23.3333	0	0	0	0	0	26	9	0	0	0	0	0	42	14	0	0	0	0	0	100	30	27	43
chr10	79229667	79231666	Rnf126(NM_144528):-:upstream2k	327	93.9655	152	43.6782	4	1.22324	37	59	38.5417	86	95.5556	34	37.7778	4	4.65116	37	59	38.5417	78	41	0	0	0	0	0	163	77	0	0	0	0	0	348	90	82	176
chr10	79229687	79231686	Rnf126(NR_027505):-:upstream2k	313	93.7126	138	41.3174	4	1.27796	37	59	38.5417	79	95.1807	27	32.5301	4	5.06329	37	59	38.5417	77	40	0	0	0	0	0	157	71	0	0	0	0	0	334	83	81	170
chr10	79238019	79240018	Fstl3(NM_031380):+:upstream2k	105	76.6423	79	57.6642	6	5.71429	44	69	38.9381	28	70	17	42.5	6	21.4286	44	69	38.9381	29	23	0	0	0	0	0	48	39	0	0	0	0	0	137	40	38	59
chr10	79254317	79256316	Palm(NM_023128):+:upstream2k	68	98.5507	44	63.7681	0	0	0	0	0	31	100	20	64.5161	0	0	0	0	0	18	11	0	0	0	0	0	19	13	0	0	0	0	0	69	31	19	19
chr10	79254317	79256316	Palm(NM_001161747):+:upstream2k	68	98.5507	44	63.7681	0	0	0	0	0	31	100	20	64.5161	0	0	0	0	0	18	11	0	0	0	0	0	19	13	0	0	0	0	0	69	31	19	19
chr10	79281766	79283765	9130017N09Rik(NM_030218):+:upstream2k	159	79.8995	73	36.6834	16	10.0629	105	26	80.1527	29	80.5556	16	44.4444	16	55.1724	105	26	80.1527	38	14	0	0	0	0	0	92	43	0	0	0	0	0	199	36	48	115
chr10	79317717	79319716	E130317F20Rik(NR_029447):-:upstream2k	272	96.4539	232	82.2695	0	0	0	0	0	100	96.1538	90	86.5385	0	0	0	0	0	51	42	0	0	0	0	0	121	100	0	0	0	0	0	282	104	52	126
chr10	79371684	79373683	Med16(NM_001163276):-:upstream2k	62	62	33	33	2	3.22581	12	0	100	11	91.6667	4	33.3333	2	18.1818	12	0	100	10	4	0	0	0	0	0	41	25	0	0	0	0	0	100	12	22	66
chr10	79371684	79373683	Med16(NM_198107):-:upstream2k	62	62	33	33	2	3.22581	12	0	100	11	91.6667	4	33.3333	2	18.1818	12	0	100	10	4	0	0	0	0	0	41	25	0	0	0	0	0	100	12	22	66
chr10	79377716	79379715	Kiss1r(NM_053244):+:upstream2k	205	84.7107	141	58.2645	5	2.43902	16	18	47.0588	43	93.4783	34	73.913	4	9.30233	14	12	53.8462	55	44	1	1.81818	2	6	25	107	63	0	0	0	0	0	242	46	64	132
chr10	79379676	79381675	C030046I01Rik(NM_177994):-:upstream2k	93	86.1111	63	58.3333	0	0	0	0	0	26	92.8571	18	64.2857	0	0	0	0	0	29	21	0	0	0	0	0	38	24	0	0	0	0	0	108	28	32	48
chr10	79387817	79389816	Arid3a(NM_007880):+:upstream2k	275	72.9443	121	32.0955	5	1.81818	25	23	52.0833	50	59.5238	18	21.4286	5	10	25	23	52.0833	63	29	0	0	0	0	0	162	74	0	0	0	0	0	377	84	82	211
chr10	79420897	79422896	Wdr18(NM_175450):+:upstream2k	47	29.5597	0	0	0	0	0	0	0	6	42.8571	0	0	0	0	0	0	0	10	0	0	0	0	0	0	31	0	0	0	0	0	0	159	14	40	105
chr10	79431469	79433468	Grin3b(NM_130455):+:upstream2k	138	62.1622	38	17.1171	3	2.17391	15	9	62.5	7	43.75	3	18.75	3	42.8571	15	9	62.5	46	10	0	0	0	0	0	85	25	0	0	0	0	0	222	16	70	136
chr10	79447076	79449075	ORF61(NM_001003949):-:upstream2k	151	89.3491	78	46.1538	0	0	0	0	0	34	94.4444	16	44.4444	0	0	0	0	0	39	21	0	0	0	0	0	78	41	0	0	0	0	0	169	36	41	92
chr10	79449345	79451344	Cnn2(NM_007725):+:upstream2k	162	89.5028	52	28.7293	0	0	0	0	0	42	87.5	18	37.5	0	0	0	0	0	45	16	0	0	0	0	0	75	18	0	0	0	0	0	181	48	51	82
chr10	79458360	79460359	Abca7(NM_013850):+:upstream2k	315	83.3333	148	39.1534	1	0.31746	8	34	19.0476	59	89.3939	27	40.9091	1	1.69492	8	34	19.0476	74	34	0	0	0	0	0	182	87	0	0	0	0	0	378	66	85	227
chr10	79477417	79479416	Hmha1(NM_001142701):+:upstream2k	54	98.1818	0	0	0	0	0	0	0	13	92.8571	0	0	0	0	0	0	0	18	0	0	0	0	0	0	23	0	0	0	0	0	0	55	14	18	23
chr10	79480420	79482419	Hmha1(NM_027521):+:upstream2k	315	92.6471	133	39.1176	11	3.49206	61	12	83.5616	32	88.8889	13	36.1111	11	34.375	61	12	83.5616	105	43	0	0	0	0	0	178	77	0	0	0	0	0	340	36	110	194
chr10	79502405	79504404	Polr2e(NM_025554):-:upstream2k	198	92.093	73	33.9535	4	2.0202	51	3	94.4444	51	82.2581	13	20.9677	4	7.84314	51	3	94.4444	56	21	0	0	0	0	0	91	39	0	0	0	0	0	215	62	59	94
chr10	79514782	79516781	Gpx4(NM_001037741):+:upstream2k	81	83.5052	27	27.8351	0	0	0	0	0	25	83.3333	8	26.6667	0	0	0	0	0	15	5	0	0	0	0	0	41	14	0	0	0	0	0	97	30	20	47
chr10	79565448	79567447	Sbno2(NM_183426):-:upstream2k	48	100	35	72.9167	0	0	0	0	0	18	100	11	61.1111	0	0	0	0	0	8	5	0	0	0	0	0	22	19	0	0	0	0	0	48	18	8	22
chr10	79577281	79579280	Stk11(NM_011492):+:upstream2k	301	94.0625	241	75.3125	0	0	0	0	0	117	97.5	98	81.6667	0	0	0	0	0	57	42	0	0	0	0	0	127	101	0	0	0	0	0	320	120	59	141
chr10	79602113	79604112	Dos(NM_015761):-:upstream2k	81	74.3119	34	31.1927	0	0	0	0	0	23	88.4615	10	38.4615	0	0	0	0	0	21	10	0	0	0	0	0	37	14	0	0	0	0	0	109	26	27	56
chr10	79603060	79605059	Atp5d(NM_025313):+:upstream2k	159	72.9358	38	17.4312	0	0	0	0	0	43	74.1379	7	12.069	0	0	0	0	0	37	5	0	0	0	0	0	79	26	0	0	0	0	0	218	58	52	108
chr10	79609035	79611034	Midn(NM_021565):+:upstream2k	106	88.3333	75	62.5	2	1.88679	16	153	9.46746	24	85.7143	13	46.4286	2	8.33333	16	153	9.46746	24	17	0	0	0	0	0	58	45	0	0	0	0	0	120	28	25	67
chr10	79633689	79635688	1600002K03Rik(NM_027207):+:upstream2k	254	74.9263	149	43.9528	18	7.08661	169	40	80.8612	53	71.6216	21	28.3784	17	32.0755	165	17	90.6593	76	41	1	1.31579	4	23	14.8148	125	87	0	0	0	0	0	339	74	98	167
chr10	79640227	79642226	Efna2(NM_007909):+:upstream2k	49	100	48	97.9592	0	0	0	0	0	20	100	19	95	0	0	0	0	0	7	7	0	0	0	0	0	22	22	0	0	0	0	0	49	20	7	22
chr10	79723714	79725713	Gamt(NM_010255):-:upstream2k	179	77.4892	63	27.2727	0	0	0	0	0	25	78.125	12	37.5	0	0	0	0	0	46	18	0	0	0	0	0	108	33	0	0	0	0	0	231	32	60	139
chr10	79725736	79727735	Dazap1(NM_001122605):+:upstream2k	198	87.6106	59	26.1062	0	0	0	0	0	77	87.5	20	22.7273	0	0	0	0	0	36	8	0	0	0	0	0	85	31	0	0	0	0	0	226	88	43	95
chr10	79725736	79727735	Dazap1(NM_133188):+:upstream2k	198	87.6106	59	26.1062	0	0	0	0	0	77	87.5	20	22.7273	0	0	0	0	0	36	8	0	0	0	0	0	85	31	0	0	0	0	0	226	88	43	95
chr10	79725736	79727735	Dazap1(NM_001122604):+:upstream2k	198	87.6106	59	26.1062	0	0	0	0	0	77	87.5	20	22.7273	0	0	0	0	0	36	8	0	0	0	0	0	85	31	0	0	0	0	0	226	88	43	95
chr10	79753176	79755175	Rps15(NM_009091):+:upstream2k	105	71.9178	73	50	2	1.90476	52	16	76.4706	28	96.5517	20	68.9655	2	7.14286	52	16	76.4706	26	20	0	0	0	0	0	51	33	0	0	0	0	0	146	29	42	75
chr10	79762565	79764564	Apc2(NM_011789):+:upstream2k	80	84.2105	41	43.1579	4	5	70	14	83.3333	5	62.5	4	50	4	80	70	14	83.3333	22	9	0	0	0	0	0	53	28	0	0	0	0	0	95	8	25	62
chr10	79783294	79785293	2310011J03Rik(NM_025521):-:upstream2k	10	90.9091	10	90.9091	0	0	0	0	0	5	83.3333	5	83.3333	0	0	0	0	0	1	1	0	0	0	0	0	4	4	0	0	0	0	0	11	6	1	4
chr10	79790915	79792914	Reep6(NM_139292):+:upstream2k	70	98.5915	40	56.338	0	0	0	0	0	17	94.4444	4	22.2222	0	0	0	0	0	14	9	0	0	0	0	0	39	27	0	0	0	0	0	71	18	14	39
chr10	79792219	79794218	Pcsk4(NM_008793):-:upstream2k	235	85.1449	111	40.2174	0	0	0	0	0	69	88.4615	24	30.7692	0	0	0	0	0	49	25	0	0	0	0	0	117	62	0	0	0	0	0	276	78	57	141
chr10	79811158	79813157	Adamtsl5(NM_025629):-:upstream2k	299	99.0066	232	76.8212	4	1.33779	11	13	45.8333	69	95.8333	57	79.1667	3	4.34783	9	10	47.3684	82	64	1	1.21951	2	3	40	148	111	0	0	0	0	0	302	72	82	148
chr10	79811192	79813191	Adamtsl5(NM_001113548):-:upstream2k	273	98.913	208	75.3623	4	1.4652	11	13	45.8333	61	95.3125	50	78.125	3	4.91803	9	10	47.3684	75	58	1	1.33333	2	3	40	137	100	0	0	0	0	0	276	64	75	137
chr10	79817204	79819203	Plk5(NM_183152):+:upstream2k	248	87.6325	132	46.6431	0	0	0	0	0	32	76.1905	16	38.0952	0	0	0	0	0	65	38	0	0	0	0	0	151	78	0	0	0	0	0	283	42	77	164
chr10	79850397	79852396	Mex3d(NM_198615):-:upstream2k	148	61.9247	73	30.5439	0	0	0	0	0	54	73.9726	24	32.8767	0	0	0	0	0	27	16	0	0	0	0	0	67	33	0	0	0	0	0	239	73	44	122
chr10	79869567	79871566	Uqcr11(NM_025650):-:upstream2k	69	97.1831	55	77.4648	0	0	0	0	0	14	87.5	7	43.75	0	0	0	0	0	20	19	0	0	0	0	0	35	29	0	0	0	0	0	71	16	20	35
chr10	79896399	79898398	Tcf3(NM_001164147):-:upstream2k	150	67.5676	48	21.6216	1	0.666667	5	0	100	22	53.6585	5	12.1951	1	4.54545	5	0	100	29	11	0	0	0	0	0	99	32	0	0	0	0	0	222	41	45	136
chr10	79896399	79898398	Tcf3(NM_001164153):-:upstream2k	150	67.5676	48	21.6216	1	0.666667	5	0	100	22	53.6585	5	12.1951	1	4.54545	5	0	100	29	11	0	0	0	0	0	99	32	0	0	0	0	0	222	41	45	136
chr10	79896399	79898398	Tcf3(NM_001164150):-:upstream2k	150	67.5676	48	21.6216	1	0.666667	5	0	100	22	53.6585	5	12.1951	1	4.54545	5	0	100	29	11	0	0	0	0	0	99	32	0	0	0	0	0	222	41	45	136
chr10	79896399	79898398	Tcf3(NM_001164148):-:upstream2k	150	67.5676	48	21.6216	1	0.666667	5	0	100	22	53.6585	5	12.1951	1	4.54545	5	0	100	29	11	0	0	0	0	0	99	32	0	0	0	0	0	222	41	45	136
chr10	79896399	79898398	Tcf3(NM_011548):-:upstream2k	150	67.5676	48	21.6216	1	0.666667	5	0	100	22	53.6585	5	12.1951	1	4.54545	5	0	100	29	11	0	0	0	0	0	99	32	0	0	0	0	0	222	41	45	136
chr10	79896399	79898398	Tcf3(NM_001164151):-:upstream2k	150	67.5676	48	21.6216	1	0.666667	5	0	100	22	53.6585	5	12.1951	1	4.54545	5	0	100	29	11	0	0	0	0	0	99	32	0	0	0	0	0	222	41	45	136
chr10	79896399	79898398	Tcf3(NM_001164149):-:upstream2k	150	67.5676	48	21.6216	1	0.666667	5	0	100	22	53.6585	5	12.1951	1	4.54545	5	0	100	29	11	0	0	0	0	0	99	32	0	0	0	0	0	222	41	45	136
chr10	79896399	79898398	Tcf3(NM_001164152):-:upstream2k	150	67.5676	48	21.6216	1	0.666667	5	0	100	22	53.6585	5	12.1951	1	4.54545	5	0	100	29	11	0	0	0	0	0	99	32	0	0	0	0	0	222	41	45	136
chr10	80024306	80026305	Rexo1(NM_025852):-:upstream2k	160	98.1595	72	44.1718	0	0	0	0	0	45	93.75	22	45.8333	0	0	0	0	0	41	18	0	0	0	0	0	74	32	0	0	0	0	0	163	48	41	74
chr10	80040042	80042041	Klf16(NM_078477):-:upstream2k	653	89.6978	288	39.5604	3	0.459418	10	44	18.5185	160	86.4865	70	37.8378	3	1.875	10	44	18.5185	125	56	0	0	0	0	0	368	162	0	0	0	0	0	728	185	142	401
chr10	80053087	80055086	Fam108a(NM_145421):-:upstream2k	56	98.2456	0	0	0	0	0	0	0	11	91.6667	0	0	0	0	0	0	0	16	0	0	0	0	0	0	29	0	0	0	0	0	0	57	12	16	29
chr10	80083525	80085524	Csnk1g2(NM_134002):+:upstream2k	119	78.8079	48	31.7881	1	0.840336	4	0	100	25	96.1538	9	34.6154	1	4	4	0	100	26	12	0	0	0	0	0	68	27	0	0	0	0	0	151	26	34	91
chr10	80119817	80121816	Btbd2(NM_145361):-:upstream2k	89	74.1667	7	5.83333	1	1.1236	6	0	100	9	75	1	8.33333	1	11.1111	6	0	100	16	2	0	0	0	0	0	64	4	0	0	0	0	0	120	12	20	88
chr10	80163438	80165437	9030607L17Rik(NM_027829):+:upstream2k	201	83.75	50	20.8333	0	0	0	0	0	68	85	20	25	0	0	0	0	0	53	12	0	0	0	0	0	80	18	0	0	0	0	0	240	80	62	98
chr10	80164566	80166565	Mobkl2a(NM_172457):-:upstream2k	424	84.4622	144	28.6853	2	0.471698	9	27	25	103	85.8333	31	25.8333	2	1.94175	9	27	25	128	41	0	0	0	0	0	193	72	0	0	0	0	0	502	120	140	242
chr10	80204957	80206956	Ap3d1(NM_007460):-:upstream2k	111	84.0909	73	55.303	0	0	0	0	0	13	81.25	7	43.75	0	0	0	0	0	31	23	0	0	0	0	0	67	43	0	0	0	0	0	132	16	38	78
chr10	80215951	80217950	Dot1l(NM_199322):+:upstream2k	149	87.6471	67	39.4118	2	1.34228	52	39	57.1429	74	90.2439	31	37.8049	1	1.35135	5	39	11.3636	23	14	0	0	0	0	0	52	22	1	1.92308	47	0	100	170	82	25	63
chr10	80259480	80261479	Sf3a2(NM_013651):+:upstream2k	553	91.405	252	41.6529	0	0	0	0	0	199	92.1296	86	39.8148	0	0	0	0	0	135	69	0	0	0	0	0	219	97	0	0	0	0	0	605	216	148	241
chr10	80261372	80263371	Plekhj1(NM_023900):-:upstream2k	267	89.2977	127	42.4749	0	0	0	0	0	103	90.3509	49	42.9825	0	0	0	0	0	48	24	0	0	0	0	0	116	54	0	0	0	0	0	299	114	55	130
chr10	80287401	80289400	Oaz1(NM_008753):+:upstream2k	107	92.2414	65	56.0345	0	0	0	0	0	29	90.625	16	50	0	0	0	0	0	24	14	0	0	0	0	0	54	35	0	0	0	0	0	116	32	25	59
chr10	80287441	80289440	Gm9786(NR_027656):+:upstream2k	134	93.7063	78	54.5455	0	0	0	0	0	45	93.75	23	47.9167	0	0	0	0	0	28	16	0	0	0	0	0	61	39	0	0	0	0	0	143	48	29	66
chr10	80306785	80308784	Lingo3(NM_001013758):-:upstream2k	272	93.1507	139	47.6027	3	1.10294	16	15	51.6129	64	91.4286	31	44.2857	3	4.6875	16	15	51.6129	70	37	0	0	0	0	0	138	71	0	0	0	0	0	292	70	75	147
chr10	80316020	80318019	3110056O03Rik(NM_175195):+:upstream2k	64	100	44	68.75	3	4.6875	13	3	81.25	8	100	4	50	3	37.5	13	3	81.25	20	13	0	0	0	0	0	36	27	0	0	0	0	0	64	8	20	36
chr10	80317955	80319954	Lsm7(NM_025349):-:upstream2k	323	87.7717	201	54.6196	0	0	0	0	0	78	95.122	57	69.5122	0	0	0	0	0	84	51	0	0	0	0	0	161	93	0	0	0	0	0	368	82	95	191
chr10	80363715	80365714	Timm13(NM_013895):-:upstream2k	74	71.8447	26	25.2427	1	1.35135	6	0	100	4	50	1	12.5	1	25	6	0	100	27	13	0	0	0	0	0	43	12	0	0	0	0	0	103	8	40	55
chr10	80380991	80382990	Lmnb2(NM_010722):-:upstream2k	57	91.9355	39	62.9032	0	0	0	0	0	13	92.8571	7	50	0	0	0	0	0	14	11	0	0	0	0	0	30	21	0	0	0	0	0	62	14	16	32
chr10	80390836	80392835	Gadd45b(NM_008655):+:upstream2k	515	94.6691	383	70.4044	0	0	0	0	0	137	96.4789	97	68.3099	0	0	0	0	0	127	92	0	0	0	0	0	251	194	0	0	0	0	0	544	142	133	269
chr10	80464111	80466110	Gng7(NM_001038655):-:upstream2k	241	68.8571	67	19.1429	6	2.48963	30	6	83.3333	30	78.9474	8	21.0526	6	20	30	6	83.3333	62	18	0	0	0	0	0	149	41	0	0	0	0	0	350	38	87	225
chr10	80488123	80490122	Diras1(NM_145217):-:upstream2k	58	53.7037	0	0	0	0	0	0	0	19	57.5758	0	0	0	0	0	0	0	20	0	0	0	0	0	0	19	0	0	0	0	0	0	108	33	37	38
chr10	80530828	80532827	Thop1(NM_022653):+:upstream2k	12	41.3793	0	0	0	0	0	0	0	4	40	0	0	0	0	0	0	0	4	0	0	0	0	0	0	4	0	0	0	0	0	0	29	10	8	11
chr10	80561618	80563617	Creb3l3(NM_145365):-:upstream2k	94	96.9072	85	87.6289	2	2.12766	15	25	37.5	4	66.6667	3	50	2	50	15	25	37.5	26	24	0	0	0	0	0	64	58	0	0	0	0	0	97	6	27	64
chr10	80566692	80568691	Map2k2(NM_023138):+:upstream2k	101	98.0583	82	79.6117	0	0	0	0	0	35	97.2222	29	80.5556	0	0	0	0	0	26	22	0	0	0	0	0	40	31	0	0	0	0	0	103	36	27	40
chr10	80597016	80599015	Zbtb7a(NM_010731):+:upstream2k	422	78.4387	121	22.4907	2	0.473934	8	5	61.5385	94	86.2385	35	32.1101	2	2.12766	8	5	61.5385	126	33	0	0	0	0	0	202	53	0	0	0	0	0	538	109	146	283
chr10	80630466	80632465	Pias4(NM_021501):-:upstream2k	22	16.6667	14	10.6061	2	9.09091	5	3	62.5	11	45.8333	8	33.3333	2	18.1818	5	3	62.5	3	1	0	0	0	0	0	8	5	0	0	0	0	0	132	24	6	102
chr10	80637376	80639375	Eef2(NM_007907):+:upstream2k	197	87.1681	137	60.6195	0	0	0	0	0	40	90.9091	27	61.3636	0	0	0	0	0	51	36	0	0	0	0	0	106	74	0	0	0	0	0	226	44	57	125
chr10	80639706	80641705	Snord37(NR_028549):+:upstream2k	191	87.2146	92	42.0091	0	0	0	0	0	34	77.2727	13	29.5455	0	0	0	0	0	39	17	0	0	0	0	0	118	62	0	0	0	0	0	219	44	45	130
chr10	80644750	80646749	Dapk3(NM_007828):+:upstream2k	175	83.3333	68	32.381	0	0	0	0	0	47	78.3333	24	40	0	0	0	0	0	32	14	0	0	0	0	0	96	30	0	0	0	0	0	210	60	37	113
chr10	80655436	80657435	2310050B05Rik(NR_015477):+:upstream2k	132	78.1065	27	15.9763	3	2.27273	12	7	63.1579	47	78.3333	5	8.33333	3	6.38298	12	7	63.1579	30	6	0	0	0	0	0	55	16	0	0	0	0	0	169	60	39	70
chr10	80693908	80695907	Zfr2(NM_001034895):+:upstream2k	129	98.4733	77	58.7786	0	0	0	0	0	29	96.6667	19	63.3333	0	0	0	0	0	24	12	0	0	0	0	0	76	46	0	0	0	0	0	131	30	25	76
chr10	80718290	80720289	Matk(NM_010768):+:upstream2k	226	97.4138	124	53.4483	6	2.65487	13	23	36.1111	46	95.8333	20	41.6667	5	10.8696	11	20	35.4839	53	31	0	0	0	0	0	127	73	1	0.787402	2	3	40	232	48	54	130
chr10	80728917	80730916	Apba3(NM_018758):+:upstream2k	47	82.4561	43	75.4386	0	0	0	0	0	10	71.4286	7	50	0	0	0	0	0	10	9	0	0	0	0	0	27	27	0	0	0	0	0	57	14	11	32
chr10	80729672	80731671	Mrpl54(NM_025317):-:upstream2k	120	94.4882	75	59.0551	1	0.833333	4	18	18.1818	24	92.3077	17	65.3846	1	4.16667	4	18	18.1818	37	20	0	0	0	0	0	59	38	0	0	0	0	0	127	26	40	61
chr10	80753717	80755716	Pip5k1c(NM_001146687):+:upstream2k	250	94.3396	162	61.1321	8	3.2	31	26	54.386	49	94.2308	37	71.1538	8	16.3265	31	26	54.386	54	31	0	0	0	0	0	147	94	0	0	0	0	0	265	52	61	152
chr10	80753717	80755716	Pip5k1c(NM_008844):+:upstream2k	250	94.3396	162	61.1321	8	3.2	31	26	54.386	49	94.2308	37	71.1538	8	16.3265	31	26	54.386	54	31	0	0	0	0	0	147	94	0	0	0	0	0	265	52	61	152
chr10	80754013	80756012	Tjp3(NM_013769):-:upstream2k	240	83.3333	152	52.7778	0	0	0	0	0	91	84.2593	53	49.0741	0	0	0	0	0	54	33	0	0	0	0	0	95	66	0	0	0	0	0	288	108	64	116
chr10	80781848	80783847	2510012J08Rik(NM_027381):+:upstream2k	384	74.5631	142	27.5728	0	0	0	0	0	78	79.5918	36	36.7347	0	0	0	0	0	81	35	0	0	0	0	0	225	71	0	0	0	0	0	515	98	103	314
chr10	80789476	80791475	Tbxa2r(NM_009325):+:upstream2k	223	63.7143	106	30.2857	6	2.69058	30	3	90.9091	15	57.6923	6	23.0769	6	40	30	3	90.9091	67	31	0	0	0	0	0	141	69	0	0	0	0	0	350	26	96	228
chr10	80806012	80808011	Gipc3(NM_148951):-:upstream2k	22	95.6522	10	43.4783	0	0	0	0	0	9	90	6	60	0	0	0	0	0	6	2	0	0	0	0	0	7	2	0	0	0	0	0	23	10	6	7
chr10	80813172	80815171	Hmg20b(NM_001163165):-:upstream2k	201	97.5728	143	69.4175	0	0	0	0	0	69	98.5714	56	80	0	0	0	0	0	44	33	0	0	0	0	0	88	54	0	0	0	0	0	206	70	44	92
chr10	80813173	80815172	Hmg20b(NM_010440):-:upstream2k	200	97.561	142	69.2683	0	0	0	0	0	69	98.5714	56	80	0	0	0	0	0	44	33	0	0	0	0	0	87	53	0	0	0	0	0	205	70	44	91
chr10	80813203	80815202	Hmg20b(NM_001163166):-:upstream2k	180	97.2973	122	65.9459	0	0	0	0	0	60	98.3607	47	77.0492	0	0	0	0	0	40	29	0	0	0	0	0	80	46	0	0	0	0	0	185	61	40	84
chr10	80818315	80820314	F630110N24Rik(NM_028657):+:upstream2k	129	94.1606	101	73.7226	3	2.32558	30	2	93.75	38	95	28	70	3	7.89474	30	2	93.75	34	29	0	0	0	0	0	57	44	0	0	0	0	0	137	40	36	61
chr10	80828566	80830565	4930404N11Rik(NM_001014836):-:upstream2k	163	90.5556	50	27.7778	7	4.29448	67	21	76.1364	17	85	10	50	7	41.1765	67	21	76.1364	53	16	0	0	0	0	0	93	24	0	0	0	0	0	180	20	58	102
chr10	80841116	80843115	Fzr1(NM_019757):-:upstream2k	80	100	39	48.75	0	0	0	0	0	32	100	13	40.625	0	0	0	0	0	19	9	0	0	0	0	0	29	17	0	0	0	0	0	80	32	19	29
chr10	80845173	80847172	Dohh(NM_133964):+:upstream2k	78	45.8824	43	25.2941	3	3.84615	8	4	66.6667	20	55.5556	10	27.7778	3	15	8	4	66.6667	18	8	0	0	0	0	0	40	25	0	0	0	0	0	170	36	47	87
chr10	80889919	80891918	Nfic(NM_026756):-:upstream2k	92	78.6325	22	18.8034	2	2.17391	11	1	91.6667	7	87.5	2	25	2	28.5714	11	1	91.6667	26	9	0	0	0	0	0	59	11	0	0	0	0	0	117	8	28	81
chr10	80889919	80891918	Nfic(NM_008688):-:upstream2k	92	78.6325	22	18.8034	2	2.17391	11	1	91.6667	7	87.5	2	25	2	28.5714	11	1	91.6667	26	9	0	0	0	0	0	59	11	0	0	0	0	0	117	8	28	81
chr10	80945455	80947454	Celf5(NM_176954):-:upstream2k	80	96.3855	64	77.1084	2	2.5	18	14	56.25	27	93.1034	16	55.1724	1	3.7037	15	0	100	22	20	0	0	0	0	0	31	28	1	3.22581	3	14	17.6471	83	29	22	32
chr10	81007792	81009791	Gna11(NM_010301):-:upstream2k	27	100	26	96.2963	0	0	0	0	0	15	100	14	93.3333	0	0	0	0	0	7	7	0	0	0	0	0	5	5	0	0	0	0	0	27	15	7	5
chr10	81020305	81022304	Aes(NM_010347):+:upstream2k	168	89.8396	121	64.7059	1	0.595238	5	0	100	49	79.0323	43	69.3548	1	2.04082	5	0	100	37	31	0	0	0	0	0	82	47	0	0	0	0	0	187	62	40	85
chr10	81036277	81038276	Tle2(NM_019725):+:upstream2k	190	73.93	117	45.5253	1	0.526316	3	4	42.8571	47	71.2121	29	43.9394	1	2.12766	3	4	42.8571	58	37	0	0	0	0	0	85	51	0	0	0	0	0	257	66	75	116
chr10	81063646	81065645	Tle6(NM_053254):-:upstream2k	131	82.9114	54	34.1772	2	1.52672	8	3	72.7273	18	81.8182	10	45.4545	2	11.1111	8	3	72.7273	33	13	0	0	0	0	0	80	31	0	0	0	0	0	158	22	35	101
chr10	81067053	81069052	BC025920(NR_030677):+:upstream2k	188	69.6296	31	11.4815	0	0	0	0	0	33	82.5	4	10	0	0	0	0	0	47	7	0	0	0	0	0	108	20	0	0	0	0	0	270	40	57	173
chr10	81089285	81091284	Ankrd24(NM_027480):+:upstream2k	181	74.1803	71	29.0984	1	0.552486	4	0	100	46	88.4615	22	42.3077	1	2.17391	4	0	100	49	18	0	0	0	0	0	86	31	0	0	0	0	0	244	52	66	126
chr10	81090068	81092067	Sirt6(NM_001163430):-:upstream2k	173	76.5487	71	31.4159	1	0.578035	4	0	100	44	91.6667	22	45.8333	1	2.27273	4	0	100	47	18	0	0	0	0	0	82	31	0	0	0	0	0	226	48	61	117
chr10	81090354	81092353	Sirt6(NM_181586):-:upstream2k	71	62.2807	13	11.4035	1	1.40845	4	0	100	6	75	1	12.5	1	16.6667	4	0	100	20	4	0	0	0	0	0	45	8	0	0	0	0	0	114	8	32	74
chr10	81109814	81111813	Gm10778(NM_001142963):+:upstream2k	13	92.8571	5	35.7143	0	0	0	0	0	3	75	1	25	0	0	0	0	0	5	2	0	0	0	0	0	5	2	0	0	0	0	0	14	4	5	5
chr10	81233888	81235887	Zfp781(NM_199062):-:upstream2k	0	0	0	0	0	0	0	0	0	0	0	0	0	0	0	0	0	0	0	0	0	0	0	0	0	0	0	0	0	0	0	0	83	12	20	51
chr10	81272931	81274930	Gm10778(NM_001142963):+:upstream2k	0	0	0	0	0	0	0	0	0	0	0	0	0	0	0	0	0	0	0	0	0	0	0	0	0	0	0	0	0	0	0	0	15	4	5	6
chr10	81393226	81395225	Zfp781(NM_199062):-:upstream2k	0	0	0	0	0	0	0	0	0	0	0	0	0	0	0	0	0	0	0	0	0	0	0	0	0	0	0	0	0	0	0	0	83	12	20	51
chr10	81704021	81706020	B230315N10Rik(NM_001105557):-:upstream2k	11	91.6667	11	91.6667	0	0	0	0	0	3	75	3	75	0	0	0	0	0	6	6	0	0	0	0	0	2	2	0	0	0	0	0	12	4	6	2
chr10	82090583	82092582	Tdg(NM_011561):+:upstream2k	78	89.6552	42	48.2759	0	0	0	0	0	29	90.625	13	40.625	0	0	0	0	0	12	7	0	0	0	0	0	37	22	0	0	0	0	0	87	32	14	41
chr10	82090583	82092582	Tdg(NM_172552):+:upstream2k	78	89.6552	42	48.2759	0	0	0	0	0	29	90.625	13	40.625	0	0	0	0	0	12	7	0	0	0	0	0	37	22	0	0	0	0	0	87	32	14	41
chr10	82226887	82228886	Nfyb(NM_010914):-:upstream2k	104	83.2	79	63.2	1	0.961538	2	5	28.5714	35	87.5	32	80	1	2.85714	2	5	28.5714	24	21	0	0	0	0	0	45	26	0	0	0	0	0	125	40	29	56
chr10	82319951	82321950	Txnrd1(NM_015762):+:upstream2k	164	86.3158	86	45.2632	0	0	0	0	0	40	83.3333	22	45.8333	0	0	0	0	0	34	18	0	0	0	0	0	90	46	0	0	0	0	0	190	48	41	101
chr10	82319951	82321950	Txnrd1(NM_001042513):+:upstream2k	164	86.3158	86	45.2632	0	0	0	0	0	40	83.3333	22	45.8333	0	0	0	0	0	34	18	0	0	0	0	0	90	46	0	0	0	0	0	190	48	41	101
chr10	82321086	82323085	Txnrd1(NM_001042514):+:upstream2k	277	80.0578	116	33.526	0	0	0	0	0	67	72.8261	27	29.3478	0	0	0	0	0	66	26	0	0	0	0	0	144	63	0	0	0	0	0	346	92	83	171
chr10	82446242	82448241	Chst11(NM_021439):+:upstream2k	187	88.2075	87	41.0377	1	0.534759	3	3	50	49	90.7407	24	44.4444	1	2.04082	3	3	50	42	21	0	0	0	0	0	96	42	0	0	0	0	0	212	54	48	110
chr10	82820966	82822965	D10Wsu102e(NM_026579):+:upstream2k	168	95.4545	58	32.9545	0	0	0	0	0	36	90	14	35	0	0	0	0	0	27	9	0	0	0	0	0	105	35	0	0	0	0	0	176	40	28	108
chr10	83004686	83006685	A230046K03Rik(NM_001033375):+:upstream2k	125	83.3333	62	41.3333	0	0	0	0	0	36	83.7209	22	51.1628	0	0	0	0	0	35	18	0	0	0	0	0	54	22	0	0	0	0	0	150	43	41	66
chr10	83111410	83113409	Appl2(NM_145220):-:upstream2k	52	65	18	22.5	0	0	0	0	0	13	59.0909	3	13.6364	0	0	0	0	0	12	4	0	0	0	0	0	27	11	0	0	0	0	0	80	22	16	42
chr10	83903217	83905216	Nuak1(NM_001004363):-:upstream2k	597	94.462	305	48.2595	0	0	0	0	0	181	95.2632	93	48.9474	0	0	0	0	0	140	77	0	0	0	0	0	276	135	0	0	0	0	0	632	190	152	290
chr10	83996634	83998633	Ckap4(NM_175451):-:upstream2k	311	94.8171	167	50.9146	1	0.321543	3	13	18.75	101	90.1786	54	48.2143	1	0.990099	3	13	18.75	65	35	0	0	0	0	0	145	78	0	0	0	0	0	328	112	69	147
chr10	84037692	84039691	Tcp11l2(NM_146008):+:upstream2k	38	95	33	82.5	0	0	0	0	0	11	91.6667	7	58.3333	0	0	0	0	0	9	8	0	0	0	0	0	18	18	0	0	0	0	0	40	12	10	18
chr10	84083182	84085181	Polr3b(NM_027423):+:upstream2k	84	71.1864	80	67.7966	0	0	0	0	0	26	72.2222	23	63.8889	0	0	0	0	0	15	15	0	0	0	0	0	43	42	0	0	0	0	0	118	36	22	60
chr10	84216793	84218792	Rfx4(NM_001024918):+:upstream2k	480	94.3026	175	34.3811	5	1.04167	26	41	38.806	109	87.9032	45	36.2903	5	4.58716	26	41	38.806	102	46	0	0	0	0	0	269	84	0	0	0	0	0	509	124	104	281
chr10	84378361	84380360	Ric8b(NM_183172):+:upstream2k	106	99.0654	64	59.8131	0	0	0	0	0	23	95.8333	11	45.8333	0	0	0	0	0	24	11	0	0	0	0	0	59	42	0	0	0	0	0	107	24	24	59
chr10	84378401	84380400	Ric8b(NM_001013441):+:upstream2k	129	97.7273	64	48.4848	0	0	0	0	0	23	95.8333	11	45.8333	0	0	0	0	0	26	11	0	0	0	0	0	80	42	0	0	0	0	0	132	24	26	82
chr10	84563372	84565371	AI597468(NM_001013028):+:upstream2k	35	81.3953	28	65.1163	0	0	0	0	0	9	75	6	50	0	0	0	0	0	5	3	0	0	0	0	0	21	19	0	0	0	0	0	43	12	6	25
chr10	84565241	84567240	Fhl4(NM_010214):-:upstream2k	225	85.5513	153	58.1749	1	0.444444	2	5	28.5714	89	87.2549	63	61.7647	1	1.1236	2	5	28.5714	54	36	0	0	0	0	0	82	54	0	0	0	0	0	263	102	61	100
chr10	84647800	84649799	Cry1(NM_007771):-:upstream2k	215	93.0736	142	61.4719	1	0.465116	5	46	9.80392	75	89.2857	47	55.9524	1	1.33333	5	46	9.80392	51	36	0	0	0	0	0	89	59	0	0	0	0	0	231	84	54	93
chr10	85059156	85061155	Btbd11(NM_001017525):+:upstream2k	28	100	21	75	0	0	0	0	0	4	100	2	50	0	0	0	0	0	4	1	0	0	0	0	0	20	18	0	0	0	0	0	28	4	4	20
chr10	85379691	85381690	Prdm4(NM_181650):-:upstream2k	100	84.7458	53	44.9153	1	1	3	4	42.8571	32	80	20	50	1	3.125	3	4	42.8571	27	15	0	0	0	0	0	41	18	0	0	0	0	0	118	40	30	48
chr10	85389236	85391235	Ascl4(NM_001163614):+:upstream2k	169	85.3535	131	66.1616	2	1.18343	8	12	40	31	91.1765	24	70.5882	2	6.45161	8	12	40	46	39	0	0	0	0	0	92	68	0	0	0	0	0	198	34	50	114
chr10	85761157	85763156	Timp3(NM_011595):+:upstream2k	94	90.3846	72	69.2308	3	3.19149	134	10	93.0556	17	77.2727	13	59.0909	3	17.6471	134	10	93.0556	22	18	0	0	0	0	0	55	41	0	0	0	0	0	104	22	24	58
chr10	86166556	86168555	BC030307(NM_001003939):+:upstream2k	382	92.2705	305	73.6715	1	0.26178	3	8	27.2727	81	88.0435	60	65.2174	1	1.23457	3	8	27.2727	75	58	0	0	0	0	0	226	187	0	0	0	0	0	414	92	82	240
chr10	86166556	86168555	BC030307(NM_001003910):+:upstream2k	382	92.2705	305	73.6715	1	0.26178	3	8	27.2727	81	88.0435	60	65.2174	1	1.23457	3	8	27.2727	75	58	0	0	0	0	0	226	187	0	0	0	0	0	414	92	82	240
chr10	86168190	86170189	Hsp90b1(NM_011631):-:upstream2k	116	69.0476	77	45.8333	0	0	0	0	0	30	55.5556	16	29.6296	0	0	0	0	0	16	12	0	0	0	0	0	70	49	0	0	0	0	0	168	54	21	93
chr10	86239750	86241749	Nt5dc3(NM_175331):+:upstream2k	206	90.7489	87	38.326	1	0.485437	2	5	28.5714	31	91.1765	14	41.1765	0	0	0	0	0	47	27	0	0	0	0	0	128	46	1	0.78125	2	5	28.5714	227	34	50	143
chr10	86956406	86958405	Ascl1(NM_008553):-:upstream2k	74	80.4348	22	23.913	0	0	0	0	0	24	75	4	12.5	0	0	0	0	0	23	6	0	0	0	0	0	27	12	0	0	0	0	0	92	32	28	32
chr10	87607737	87609736	Nup37(NM_027191):+:upstream2k	173	98.8571	122	69.7143	1	0.578035	20	1	95.2381	34	94.4444	26	72.2222	1	2.94118	20	1	95.2381	43	30	0	0	0	0	0	96	66	0	0	0	0	0	175	36	43	96
chr10	87607816	87609815	Nup37(NM_028334):+:upstream2k	220	99.5475	144	65.1584	1	0.454545	20	1	95.2381	47	97.9167	33	68.75	1	2.12766	20	1	95.2381	53	36	0	0	0	0	0	120	75	0	0	0	0	0	221	48	53	120
chr10	87609687	87611686	4930547N16Rik(NM_029249):-:upstream2k	204	82.2581	81	32.6613	0	0	0	0	0	53	94.6429	24	42.8571	0	0	0	0	0	40	18	0	0	0	0	0	111	39	0	0	0	0	0	248	56	50	142
chr10	87661842	87663841	Ccdc53(NM_026070):+:upstream2k	43	97.7273	24	54.5455	0	0	0	0	0	11	91.6667	3	25	0	0	0	0	0	8	7	0	0	0	0	0	24	14	0	0	0	0	0	44	12	8	24
chr10	87661842	87663841	Ccdc53(NM_027487):+:upstream2k	43	97.7273	24	54.5455	0	0	0	0	0	11	91.6667	3	25	0	0	0	0	0	8	7	0	0	0	0	0	24	14	0	0	0	0	0	44	12	8	24
chr10	87661842	87663841	Ccdc53(NM_001122960):+:upstream2k	43	97.7273	24	54.5455	0	0	0	0	0	11	91.6667	3	25	0	0	0	0	0	8	7	0	0	0	0	0	24	14	0	0	0	0	0	44	12	8	24
chr10	87819821	87821820	Dram1(NM_027878):-:upstream2k	49	84.4828	18	31.0345	0	0	0	0	0	15	75	5	25	0	0	0	0	0	13	5	0	0	0	0	0	21	8	0	0	0	0	0	58	20	15	23
chr10	87840157	87842156	Gnptab(NM_001004164):+:upstream2k	251	92.6199	78	28.7823	1	0.398406	6	66	8.33333	90	91.8367	36	36.7347	1	1.11111	6	66	8.33333	52	20	0	0	0	0	0	109	22	0	0	0	0	0	271	98	55	118
chr10	87966716	87968715	Chpt1(NM_001146690):-:upstream2k	97	48.2587	61	30.3483	0	0	0	0	0	25	54.3478	16	34.7826	0	0	0	0	0	21	11	0	0	0	0	0	51	34	0	0	0	0	0	201	46	51	104
chr10	87966716	87968715	Chpt1(NR_027477):-:upstream2k	97	48.2587	61	30.3483	0	0	0	0	0	25	54.3478	16	34.7826	0	0	0	0	0	21	11	0	0	0	0	0	51	34	0	0	0	0	0	201	46	51	104
chr10	87966716	87968715	Chpt1(NM_144807):-:upstream2k	97	48.2587	61	30.3483	0	0	0	0	0	25	54.3478	16	34.7826	0	0	0	0	0	21	11	0	0	0	0	0	51	34	0	0	0	0	0	201	46	51	104
chr10	88192159	88194158	Arl1(NM_025859):+:upstream2k	26	100	13	50	0	0	0	0	0	10	100	5	50	0	0	0	0	0	5	3	0	0	0	0	0	11	5	0	0	0	0	0	26	10	5	11
chr10	88193847	88195846	Gm4925(NM_001037166):-:upstream2k	414	89.6104	223	48.2684	1	0.241546	10	85	10.5263	108	87.0968	57	45.9677	1	0.925926	10	85	10.5263	95	55	0	0	0	0	0	211	111	0	0	0	0	0	462	124	112	226
chr10	88720536	88722535	Ano4(NM_178773):-:upstream2k	17	80.9524	0	0	0	0	0	0	0	2	100	0	0	0	0	0	0	0	0	0	0	0	0	0	0	15	0	0	0	0	0	0	21	2	1	18
chr10	88906713	88908712	Gas2l3(NM_001033331):-:upstream2k	96	78.0488	10	8.13008	0	0	0	0	0	18	75	4	16.6667	0	0	0	0	0	24	2	0	0	0	0	0	54	4	0	0	0	0	0	123	24	29	70
chr10	88906713	88908712	Gas2l3(NM_001079876):-:upstream2k	96	78.0488	10	8.13008	0	0	0	0	0	18	75	4	16.6667	0	0	0	0	0	24	2	0	0	0	0	0	54	4	0	0	0	0	0	123	24	29	70
chr10	89083995	89085994	Slc17a8(NM_182959):-:upstream2k	158	80.6122	108	55.102	4	2.53165	28	11	71.7949	11	78.5714	5	35.7143	4	36.3636	28	11	71.7949	52	36	0	0	0	0	0	95	67	0	0	0	0	0	196	14	60	122
chr10	89149031	89151030	Scyl2(NM_198021):-:upstream2k	92	94.8454	76	78.3505	0	0	0	0	0	25	92.5926	19	70.3704	0	0	0	0	0	24	21	0	0	0	0	0	43	36	0	0	0	0	0	97	27	25	45
chr10	89195041	89197040	Actr6(NM_025914):-:upstream2k	11	37.931	0	0	0	0	0	0	0	6	50	0	0	0	0	0	0	0	2	0	0	0	0	0	0	3	0	0	0	0	0	0	29	12	3	14
chr10	89205736	89207735	Uhrf1bp1l(NM_029166):+:upstream2k	44	97.7778	36	80	0	0	0	0	0	12	92.3077	11	84.6154	0	0	0	0	0	7	6	0	0	0	0	0	25	19	0	0	0	0	0	45	13	7	25
chr10	89334254	89336253	Anks1b(NM_001128086):+:upstream2k	265	63.8554	104	25.0602	0	0	0	0	0	93	65.493	34	23.9437	0	0	0	0	0	70	29	0	0	0	0	0	102	41	0	0	0	0	0	415	142	105	168
chr10	90543784	90545783	Ikbip(NM_027078):+:upstream2k	373	81.087	218	47.3913	0	0	0	0	0	108	88.5246	69	56.5574	0	0	0	0	0	99	51	0	0	0	0	0	166	98	0	0	0	0	0	460	122	121	217
chr10	90543784	90545783	Ikbip(NM_026166):+:upstream2k	373	81.087	218	47.3913	0	0	0	0	0	108	88.5246	69	56.5574	0	0	0	0	0	99	51	0	0	0	0	0	166	98	0	0	0	0	0	460	122	121	217
chr10	90545489	90547488	Apaf1(NM_001042558):-:upstream2k	60	96.7742	42	67.7419	0	0	0	0	0	36	100	24	66.6667	0	0	0	0	0	11	8	0	0	0	0	0	13	10	0	0	0	0	0	62	36	12	14
chr10	90545489	90547488	Apaf1(NM_009684):-:upstream2k	60	96.7742	42	67.7419	0	0	0	0	0	36	100	24	66.6667	0	0	0	0	0	11	8	0	0	0	0	0	13	10	0	0	0	0	0	62	36	12	14
chr10	90586709	90588708	Slc25a3(NM_133668):-:upstream2k	179	88.6139	67	33.1683	0	0	0	0	0	51	87.931	22	37.931	0	0	0	0	0	38	17	0	0	0	0	0	90	28	0	0	0	0	0	202	58	38	106
chr10	90634328	90636327	Tmpo(NM_001080132):-:upstream2k	94	95.9184	68	69.3878	0	0	0	0	0	33	91.6667	27	75	0	0	0	0	0	13	13	0	0	0	0	0	48	28	0	0	0	0	0	98	36	14	48
chr10	90634328	90636327	Tmpo(NM_001080131):-:upstream2k	94	95.9184	68	69.3878	0	0	0	0	0	33	91.6667	27	75	0	0	0	0	0	13	13	0	0	0	0	0	48	28	0	0	0	0	0	98	36	14	48
chr10	90634328	90636327	Tmpo(NM_001080134):-:upstream2k	94	95.9184	68	69.3878	0	0	0	0	0	33	91.6667	27	75	0	0	0	0	0	13	13	0	0	0	0	0	48	28	0	0	0	0	0	98	36	14	48
chr10	90634328	90636327	Tmpo(NM_001080129):-:upstream2k	94	95.9184	68	69.3878	0	0	0	0	0	33	91.6667	27	75	0	0	0	0	0	13	13	0	0	0	0	0	48	28	0	0	0	0	0	98	36	14	48
chr10	90634328	90636327	Tmpo(NM_011605):-:upstream2k	94	95.9184	68	69.3878	0	0	0	0	0	33	91.6667	27	75	0	0	0	0	0	13	13	0	0	0	0	0	48	28	0	0	0	0	0	98	36	14	48
chr10	90634328	90636327	Tmpo(NM_001080130):-:upstream2k	94	95.9184	68	69.3878	0	0	0	0	0	33	91.6667	27	75	0	0	0	0	0	13	13	0	0	0	0	0	48	28	0	0	0	0	0	98	36	14	48
chr10	92621621	92623620	Cdk17(NM_146239):+:upstream2k	118	87.4074	94	69.6296	0	0	0	0	0	42	87.5	33	68.75	0	0	0	0	0	26	20	0	0	0	0	0	50	41	0	0	0	0	0	135	48	31	56
chr10	92773905	92775904	Elk3(NM_013508):-:upstream2k	132	72.1311	46	25.1366	0	0	0	0	0	34	85	14	35	0	0	0	0	0	33	10	0	0	0	0	0	65	22	0	0	0	0	0	183	40	37	106
chr10	92914141	92916140	Lta4h(NM_008517):+:upstream2k	1	100	0	0	0	0	0	0	0	1	100	0	0	0	0	0	0	0	0	0	0	0	0	0	0	0	0	0	0	0	0	0	1	1	0	0
chr10	93001377	93003376	Ccdc38(NM_175488):+:upstream2k	304	84.2105	121	33.518	2	0.657895	4	10	28.5714	57	89.0625	29	45.3125	2	3.50877	4	10	28.5714	89	41	0	0	0	0	0	158	51	0	0	0	0	0	361	64	102	195
chr10	93002779	93004778	Amdhd1(NM_027908):-:upstream2k	80	62.0155	0	0	0	0	0	0	0	12	75	0	0	0	0	0	0	0	26	0	0	0	0	0	0	42	0	0	0	0	0	0	129	16	37	76
chr10	93101794	93103793	Ntn4(NM_021320):+:upstream2k	177	87.6238	66	32.6733	1	0.564972	5	6	45.4545	38	79.1667	15	31.25	1	2.63158	5	6	45.4545	41	15	0	0	0	0	0	98	36	0	0	0	0	0	202	48	47	107
chr10	93292300	93294299	Usp44(NM_183199):+:upstream2k	74	90.2439	68	82.9268	4	5.40541	87	5	94.5652	11	91.6667	7	58.3333	4	36.3636	87	5	94.5652	11	11	0	0	0	0	0	52	50	0	0	0	0	0	82	12	12	58
chr10	93496746	93498745	Fgd6(NM_053072):+:upstream2k	154	89.0173	51	29.4798	0	0	0	0	0	34	89.4737	18	47.3684	0	0	0	0	0	37	15	0	0	0	0	0	83	18	0	0	0	0	0	173	38	41	94
chr10	93498494	93500493	Vezt(NM_172538):-:upstream2k	281	83.1361	153	45.2663	3	1.06762	16	178	8.24742	104	88.1356	60	50.8475	3	2.88462	16	178	8.24742	69	37	0	0	0	0	0	108	56	0	0	0	0	0	338	118	82	138
chr10	93608676	93610675	Nr2c1(NM_011629):+:upstream2k	29	93.5484	1	3.22581	0	0	0	0	0	12	100	1	8.33333	0	0	0	0	0	6	0	0	0	0	0	0	11	0	0	0	0	0	0	31	12	6	13
chr10	93659754	93661753	Ndufa12(NM_025551):+:upstream2k	37	90.2439	10	24.3902	0	0	0	0	0	15	93.75	3	18.75	0	0	0	0	0	7	2	0	0	0	0	0	15	5	0	0	0	0	0	41	16	8	17
chr10	93975602	93977601	Tmcc3(NM_172051):+:upstream2k	239	70.2941	54	15.8824	0	0	0	0	0	55	82.0896	17	25.3731	0	0	0	0	0	51	12	0	0	0	0	0	133	25	0	0	0	0	0	340	67	76	197
chr10	94149535	94151534	Ccdc41(NM_029852):+:upstream2k	250	76.6871	140	42.9448	1	0.4	2	2	50	83	74.1071	51	45.5357	1	1.20482	2	2	50	58	33	0	0	0	0	0	109	56	0	0	0	0	0	326	112	74	140
chr10	94151359	94153358	4932415G12Rik(NR_015524):-:upstream2k	332	91.4601	175	48.2094	1	0.301205	2	2	50	116	91.3386	62	48.8189	1	0.862069	2	2	50	79	37	0	0	0	0	0	137	76	0	0	0	0	0	363	127	84	152
chr10	94407213	94409212	Plxnc1(NM_018797):-:upstream2k	348	80.1843	165	38.0184	2	0.574713	4	7	36.3636	111	81.6176	53	38.9706	2	1.8018	4	7	36.3636	87	41	0	0	0	0	0	150	71	0	0	0	0	0	434	136	113	185
chr10	94877918	94879917	Socs2(NM_001168657):-:upstream2k	620	77.3067	302	37.6559	0	0	0	0	0	175	84.1346	91	43.75	0	0	0	0	0	151	73	0	0	0	0	0	294	138	0	0	0	0	0	802	208	181	413
chr10	94878119	94880118	Socs2(NM_001168656):-:upstream2k	582	76.6798	278	36.6271	0	0	0	0	0	171	84.6535	90	44.5545	0	0	0	0	0	143	70	0	0	0	0	0	268	118	0	0	0	0	0	759	202	172	385
chr10	94878847	94880846	Socs2(NM_001168655):-:upstream2k	547	78.3668	288	41.2607	4	0.731261	34	75	31.1927	158	85.8696	90	48.913	4	2.53165	34	75	31.1927	120	62	0	0	0	0	0	269	136	0	0	0	0	0	698	184	144	370
chr10	94879492	94881491	Socs2(NM_007706):-:upstream2k	271	89.7351	142	47.0199	4	1.47601	34	75	31.1927	63	95.4545	32	48.4848	4	6.34921	34	75	31.1927	57	28	0	0	0	0	0	151	82	0	0	0	0	0	302	66	63	173
chr10	94964562	94966561	Mrpl42(NM_026065):-:upstream2k	43	97.7273	42	95.4545	2	4.65116	32	6	84.2105	3	75	2	50	2	66.6667	32	6	84.2105	10	10	0	0	0	0	0	30	30	0	0	0	0	0	44	4	10	30
chr10	94975796	94977795	Ube2n(NM_080560):+:upstream2k	277	82.4405	116	34.5238	0	0	0	0	0	106	82.8125	43	33.5938	0	0	0	0	0	65	27	0	0	0	0	0	106	46	0	0	0	0	0	336	128	77	131
chr10	95026802	95028801	Nudt4(NM_027722):-:upstream2k	147	98.6577	121	81.2081	5	3.40136	64	21	75.2941	50	96.1538	36	69.2308	5	10	64	21	75.2941	31	26	0	0	0	0	0	66	59	0	0	0	0	0	149	52	31	66
chr10	95401297	95403296	Eea1(NM_001001932):+:upstream2k	204	88.3117	88	38.0952	0	0	0	0	0	41	83.6735	22	44.898	0	0	0	0	0	46	20	0	0	0	0	0	117	46	0	0	0	0	0	231	49	52	130
chr10	96077635	96079634	Btg1(NM_007569):+:upstream2k	346	89.8701	233	60.5195	2	0.578035	46	7	86.7925	67	85.8974	43	55.1282	2	2.98507	46	7	86.7925	84	51	0	0	0	0	0	195	139	0	0	0	0	0	385	78	97	210
chr10	97153693	97155692	4921510H08Rik(NM_025724):+:upstream2k	91	96.8085	17	18.0851	5	5.49451	18	5	78.2609	19	95	5	25	5	26.3158	18	5	78.2609	16	4	0	0	0	0	0	56	8	0	0	0	0	0	94	20	18	56
chr10	98375786	98377785	Atp2b1(NM_026482):+:upstream2k	660	81.9876	337	41.8634	1	0.151515	6	77	7.22892	243	78.8961	126	40.9091	1	0.411523	6	77	7.22892	149	77	0	0	0	0	0	268	134	0	0	0	0	0	805	308	185	312
chr10	98567805	98569804	Poc1b(NM_027740):+:upstream2k	196	79.3522	46	18.6235	0	0	0	0	0	76	76	17	17	0	0	0	0	0	29	4	0	0	0	0	0	91	25	0	0	0	0	0	247	100	43	104
chr10	98568769	98570768	Galnt4(NM_015737):+:upstream2k	475	86.9963	158	28.9377	2	0.421053	8	19	29.6296	145	83.3333	38	21.8391	2	1.37931	8	19	29.6296	95	29	0	0	0	0	0	235	91	0	0	0	0	0	546	174	115	257
chr10	98723865	98725864	Dusp6(NM_026268):+:upstream2k	396	88.9888	186	41.7978	0	0	0	0	0	101	85.5932	50	42.3729	0	0	0	0	0	94	43	0	0	0	0	0	201	93	0	0	0	0	0	445	118	111	216
chr10	99476458	99478457	Kitl(NM_013598):+:upstream2k	162	91.5254	129	72.8814	0	0	0	0	0	38	80.8511	27	57.4468	0	0	0	0	0	53	42	0	0	0	0	0	71	60	0	0	0	0	0	177	47	59	71
chr10	99948923	99950922	Cep290(NM_146009):+:upstream2k	335	73.6264	191	41.978	0	0	0	0	0	86	75.4386	53	46.4912	0	0	0	0	0	91	53	0	0	0	0	0	158	85	0	0	0	0	0	455	114	113	228
chr10	99949982	99951981	Tmtc3(NM_001110013):-:upstream2k	159	63.3466	84	33.4661	0	0	0	0	0	46	67.6471	25	36.7647	0	0	0	0	0	42	19	0	0	0	0	0	71	40	0	0	0	0	0	251	68	58	125
chr10	99949982	99951981	Tmtc3(NM_001033332):-:upstream2k	159	63.3466	84	33.4661	0	0	0	0	0	46	67.6471	25	36.7647	0	0	0	0	0	42	19	0	0	0	0	0	71	40	0	0	0	0	0	251	68	58	125
chr10	102491412	102493411	Alx1(NM_172553):-:upstream2k	340	80.7601	77	18.2898	4	1.17647	14	71	16.4706	58	82.8571	13	18.5714	2	3.44828	4	11	26.6667	64	14	0	0	0	0	0	218	50	2	0.917431	10	60	14.2857	421	70	80	271
chr10	105276535	105278534	Ccdc59(NM_025602):+:upstream2k	139	97.8873	68	47.8873	0	0	0	0	0	48	100	22	45.8333	0	0	0	0	0	33	13	0	0	0	0	0	58	33	0	0	0	0	0	142	48	34	60
chr10	105278437	105280436	BC067068(NM_207522):-:upstream2k	254	96.2121	158	59.8485	1	0.393701	5	43	10.4167	80	96.3855	47	56.6265	1	1.25	5	43	10.4167	50	29	0	0	0	0	0	124	82	0	0	0	0	0	264	83	54	127
chr10	105905395	105907394	Ppfia2(NM_177373):+:upstream2k	116	81.6901	82	57.7465	1	0.862069	2	6	25	19	73.0769	13	50	1	5.26316	2	6	25	17	10	0	0	0	0	0	80	59	0	0	0	0	0	142	26	19	97
chr10	107157084	107159083	Ptprq(NM_001081432):-:upstream2k	97	78.8618	35	28.4553	2	2.06186	23	0	100	10	83.3333	2	16.6667	2	20	23	0	100	15	6	0	0	0	0	0	72	27	0	0	0	0	0	123	12	23	88
chr10	107349191	107351190	Gm6924(NM_001177567):-:upstream2k	57	95	52	86.6667	2	3.50877	15	7	68.1818	4	66.6667	4	66.6667	2	50	15	7	68.1818	14	12	0	0	0	0	0	39	36	0	0	0	0	0	60	6	15	39
chr10	107597456	107599455	Ppp1r12a(NM_027892):+:upstream2k	340	87.6289	239	61.5979	4	1.17647	17	18	48.5714	112	84.8485	77	58.3333	2	1.78571	9	16	36	73	55	1	1.36986	4	1	80	155	107	1	0.645161	4	1	80	388	132	79	177
chr10	107767245	107769244	Pawr(NM_054056):+:upstream2k	177	61.8881	1	0.34965	0	0	0	0	0	51	63.75	1	1.25	0	0	0	0	0	36	0	0	0	0	0	0	90	0	0	0	0	0	0	286	80	61	145
chr10	108447676	108449675	Syt1(NM_009306):-:upstream2k	193	78.1377	76	30.7692	0	0	0	0	0	32	91.4286	11	31.4286	0	0	0	0	0	61	27	0	0	0	0	0	100	38	0	0	0	0	0	247	35	69	143
chr10	110180521	110182520	E2f7(NM_178609):+:upstream2k	273	84.5201	225	69.6594	0	0	0	0	0	113	84.3284	94	70.1493	0	0	0	0	0	60	47	0	0	0	0	0	100	84	0	0	0	0	0	323	134	71	118
chr10	110355232	110357231	Csrp2(NM_007792):+:upstream2k	180	96.7742	106	56.9892	1	0.555556	2	4	33.3333	59	92.1875	35	54.6875	0	0	0	0	0	35	16	0	0	0	0	0	86	55	1	1.16279	2	4	33.3333	186	64	36	86
chr10	110447123	110449122	Zdhhc17(NM_172554):-:upstream2k	339	86.7008	182	46.5473	0	0	0	0	0	107	90.678	65	55.0847	0	0	0	0	0	67	38	0	0	0	0	0	165	79	0	0	0	0	0	391	118	75	198
chr10	110599858	110601857	Osbpl8(NM_175489):+:upstream2k	221	93.6441	82	34.7458	0	0	0	0	0	55	94.8276	20	34.4828	0	0	0	0	0	58	17	0	0	0	0	0	108	45	0	0	0	0	0	236	58	59	119
chr10	110599858	110601857	Osbpl8(NM_001003717):+:upstream2k	221	93.6441	82	34.7458	0	0	0	0	0	55	94.8276	20	34.4828	0	0	0	0	0	58	17	0	0	0	0	0	108	45	0	0	0	0	0	236	58	59	119
chr10	110941342	110943341	Phlda1(NM_009344):+:upstream2k	76	91.5663	64	77.1084	0	0	0	0	0	29	96.6667	24	80	0	0	0	0	0	20	16	0	0	0	0	0	27	24	0	0	0	0	0	83	30	25	28
chr10	112366083	112368082	4921506J03Rik(NM_001033474):-:upstream2k	98	97.0297	59	58.4158	0	0	0	0	0	24	96	16	64	0	0	0	0	0	33	20	0	0	0	0	0	41	23	0	0	0	0	0	101	25	34	42
chr10	114238427	114240426	Trhde(NM_146241):-:upstream2k	540	79.5287	171	25.1841	2	0.37037	5	10	33.3333	153	86.9318	32	18.1818	2	1.30719	5	10	33.3333	128	46	0	0	0	0	0	259	93	0	0	0	0	0	679	176	154	349
chr10	114752648	114754647	Rab21(NM_024454):-:upstream2k	178	83.9623	123	58.0189	0	0	0	0	0	50	80.6452	32	51.6129	0	0	0	0	0	44	33	0	0	0	0	0	84	58	0	0	0	0	0	212	62	47	103
chr10	114799319	114801318	Tmem19(NM_133683):-:upstream2k	188	84.6847	120	54.0541	0	0	0	0	0	56	77.7778	44	61.1111	0	0	0	0	0	40	25	0	0	0	0	0	92	51	0	0	0	0	0	222	72	51	99
chr10	114820015	114822014	Zfc3h1(NM_001033261):+:upstream2k	208	94.1176	65	29.4118	0	0	0	0	0	59	92.1875	23	35.9375	0	0	0	0	0	43	16	0	0	0	0	0	106	26	0	0	0	0	0	221	64	45	112
chr10	114821492	114823491	Thap2(NM_025780):-:upstream2k	632	96.9325	293	44.9387	1	0.158228	3	12	20	175	92.1053	91	47.8947	1	0.571429	3	12	20	165	92	0	0	0	0	0	292	110	0	0	0	0	0	652	190	167	295
chr10	115024837	115026836	Lgr5(NM_010195):-:upstream2k	107	79.8507	60	44.7761	3	2.80374	6	12	33.3333	27	90	14	46.6667	3	11.1111	6	12	33.3333	32	18	0	0	0	0	0	48	28	0	0	0	0	0	134	30	36	68
chr10	115252340	115254339	Tspan8(NM_001168679):+:upstream2k	55	94.8276	39	67.2414	8	14.5455	172	13	92.973	8	80	8	80	5	62.5	165	5	97.0588	17	9	0	0	0	0	0	30	22	3	10	7	8	46.6667	58	10	17	31
chr10	115252340	115254339	Tspan8(NM_001168680):+:upstream2k	55	94.8276	39	67.2414	8	14.5455	172	13	92.973	8	80	8	80	5	62.5	165	5	97.0588	17	9	0	0	0	0	0	30	22	3	10	7	8	46.6667	58	10	17	31
chr10	115252340	115254339	Tspan8(NM_146010):+:upstream2k	55	94.8276	39	67.2414	8	14.5455	172	13	92.973	8	80	8	80	5	62.5	165	5	97.0588	17	9	0	0	0	0	0	30	22	3	10	7	8	46.6667	58	10	17	31
chr10	115453419	115455418	Ptprr(NM_011217):+:upstream2k	23	67.6471	21	61.7647	0	0	0	0	0	4	66.6667	2	33.3333	0	0	0	0	0	5	5	0	0	0	0	0	14	14	0	0	0	0	0	34	6	8	20
chr10	115550974	115552973	4933416C03Rik(NM_001161855):-:upstream2k	32	94.1176	25	73.5294	2	6.25	40	1	97.561	4	66.6667	3	50	2	50	40	1	97.561	13	9	0	0	0	0	0	15	13	0	0	0	0	0	34	6	13	15
chr10	115736430	115738429	Ptprb(NM_029928):+:upstream2k	12	100	7	58.3333	0	0	0	0	0	2	100	0	0	0	0	0	0	0	1	1	0	0	0	0	0	9	6	0	0	0	0	0	12	2	1	9
chr10	115910580	115912579	Kcnmb4(NM_021452):-:upstream2k	287	65.3759	118	26.8793	1	0.348432	2	3	40	119	66.8539	57	32.0225	1	0.840336	2	3	40	56	27	0	0	0	0	0	112	34	0	0	0	0	0	439	178	87	174
chr10	116018568	116020567	Cnot2(NR_024327):-:upstream2k	323	86.5952	246	65.9517	1	0.309598	4	10	28.5714	110	90.1639	76	62.2951	1	0.909091	4	10	28.5714	68	53	0	0	0	0	0	145	117	0	0	0	0	0	373	122	78	173
chr10	116018568	116020567	Cnot2(NM_001037847):-:upstream2k	323	86.5952	246	65.9517	1	0.309598	4	10	28.5714	110	90.1639	76	62.2951	1	0.909091	4	10	28.5714	68	53	0	0	0	0	0	145	117	0	0	0	0	0	373	122	78	173
chr10	116018568	116020567	Cnot2(NM_001037846):-:upstream2k	323	86.5952	246	65.9517	1	0.309598	4	10	28.5714	110	90.1639	76	62.2951	1	0.909091	4	10	28.5714	68	53	0	0	0	0	0	145	117	0	0	0	0	0	373	122	78	173
chr10	116018568	116020567	Cnot2(NM_028082):-:upstream2k	323	86.5952	246	65.9517	1	0.309598	4	10	28.5714	110	90.1639	76	62.2951	1	0.909091	4	10	28.5714	68	53	0	0	0	0	0	145	117	0	0	0	0	0	373	122	78	173
chr10	116018568	116020567	Cnot2(NM_001037848):-:upstream2k	323	86.5952	246	65.9517	1	0.309598	4	10	28.5714	110	90.1639	76	62.2951	1	0.909091	4	10	28.5714	68	53	0	0	0	0	0	145	117	0	0	0	0	0	373	122	78	173
chr10	116387437	116389436	Rab3ip(NM_001003950):-:upstream2k	82	93.1818	77	87.5	0	0	0	0	0	29	93.5484	27	87.0968	0	0	0	0	0	17	17	0	0	0	0	0	36	33	0	0	0	0	0	88	31	20	37
chr10	116399796	116401795	D630029K05Rik(NR_027847):+:upstream2k	68	95.7746	39	54.9296	7	10.2941	128	11	92.0863	10	100	8	80	7	70	128	11	92.0863	19	13	0	0	0	0	0	39	18	0	0	0	0	0	71	10	19	42
chr10	116421370	116423369	Best3(NM_001007583):+:upstream2k	6	100	5	83.3333	1	16.6667	6	0	100	2	100	1	50	1	50	6	0	100	1	1	0	0	0	0	0	3	3	0	0	0	0	0	6	2	1	3
chr10	116480397	116482396	Lrrc10(NM_146242):+:upstream2k	46	95.8333	32	66.6667	3	6.52174	123	48	71.9298	4	66.6667	3	50	3	75	123	48	71.9298	16	8	0	0	0	0	0	26	21	0	0	0	0	0	48	6	16	26
chr10	116500871	116502870	Cct2(NM_007636):-:upstream2k	33	78.5714	23	54.7619	0	0	0	0	0	13	81.25	7	43.75	0	0	0	0	0	8	5	0	0	0	0	0	12	11	0	0	0	0	0	42	16	11	15
chr10	116585531	116587530	Frs2(NM_177798):-:upstream2k	147	94.8387	117	75.4839	1	0.680272	10	26	27.7778	28	93.3333	21	70	1	3.57143	10	26	27.7778	27	22	0	0	0	0	0	92	74	0	0	0	0	0	155	30	27	98
chr10	116661564	116663563	Yeats4(NM_026570):-:upstream2k	35	79.5455	16	36.3636	0	0	0	0	0	12	70.5882	5	29.4118	0	0	0	0	0	12	6	0	0	0	0	0	11	5	0	0	0	0	0	44	17	13	14
chr10	116729925	116731924	Lyz1(NM_013590):-:upstream2k	34	89.4737	21	55.2632	2	5.88235	59	4	93.6508	5	83.3333	2	33.3333	2	40	59	4	93.6508	7	4	0	0	0	0	0	22	15	0	0	0	0	0	38	6	9	23
chr10	117064556	117066555	Cpm(NM_027468):+:upstream2k	161	69.0987	29	12.4464	0	0	0	0	0	40	70.1754	9	15.7895	0	0	0	0	0	37	6	0	0	0	0	0	84	14	0	0	0	0	0	233	57	49	127
chr10	117147773	117149772	Mdm2(NM_010786):-:upstream2k	154	98.0892	145	92.3567	3	1.94805	13	3	81.25	49	94.2308	45	86.5385	3	6.12245	13	3	81.25	39	37	0	0	0	0	0	66	63	0	0	0	0	0	157	52	39	66
chr10	117229762	117231761	Nup107(NM_134010):-:upstream2k	157	95.1515	111	67.2727	0	0	0	0	0	37	88.0952	22	52.381	0	0	0	0	0	43	25	0	0	0	0	0	77	64	0	0	0	0	0	165	42	43	80
chr10	117283031	117285030	Rap1b(NM_024457):-:upstream2k	134	95.7143	63	45	0	0	0	0	0	51	96.2264	20	37.7358	0	0	0	0	0	26	10	0	0	0	0	0	57	33	0	0	0	0	0	140	53	29	58
chr10	117576843	117578842	Mdm1(NM_148922):+:upstream2k	202	90.1786	98	43.75	0	0	0	0	0	43	93.4783	17	36.9565	0	0	0	0	0	56	30	0	0	0	0	0	103	51	0	0	0	0	0	224	46	58	120
chr10	117576843	117578842	Mdm1(NM_001162905):+:upstream2k	202	90.1786	98	43.75	0	0	0	0	0	43	93.4783	17	36.9565	0	0	0	0	0	56	30	0	0	0	0	0	103	51	0	0	0	0	0	224	46	58	120
chr10	117576843	117578842	Mdm1(NM_001162904):+:upstream2k	202	90.1786	98	43.75	0	0	0	0	0	43	93.4783	17	36.9565	0	0	0	0	0	56	30	0	0	0	0	0	103	51	0	0	0	0	0	224	46	58	120
chr10	117576843	117578842	Mdm1(NM_010785):+:upstream2k	202	90.1786	98	43.75	0	0	0	0	0	43	93.4783	17	36.9565	0	0	0	0	0	56	30	0	0	0	0	0	103	51	0	0	0	0	0	224	46	58	120
chr10	117876103	117878102	Ifng(NM_008337):+:upstream2k	27	93.1034	12	41.3793	1	3.7037	26	12	68.4211	2	50	1	25	1	50	26	12	68.4211	4	1	0	0	0	0	0	21	10	0	0	0	0	0	29	4	4	21
chr10	118305960	118307959	Dyrk2(NM_001014390):-:upstream2k	385	82.9741	235	50.6466	0	0	0	0	0	119	91.5385	91	70	0	0	0	0	0	102	52	0	0	0	0	0	164	92	0	0	0	0	0	464	130	117	217
chr10	118677112	118679111	Cand1(NM_027994):-:upstream2k	168	92.3077	91	50	0	0	0	0	0	61	89.7059	36	52.9412	0	0	0	0	0	36	23	0	0	0	0	0	71	32	0	0	0	0	0	182	68	36	78
chr10	118889370	118891369	Grip1(NM_133442):+:upstream2k	434	76.9504	292	51.773	9	2.07373	232	250	48.1328	153	78.0612	114	58.1633	9	5.88235	232	250	48.1328	95	63	0	0	0	0	0	186	115	0	0	0	0	0	564	196	118	250
chr10	119254568	119256567	Grip1(NM_130891):+:upstream2k	83	98.8095	44	52.381	7	8.43373	24	11	68.5714	15	93.75	7	43.75	7	46.6667	24	11	68.5714	22	13	0	0	0	0	0	46	24	0	0	0	0	0	84	16	22	46
chr10	119254568	119256567	Grip1(NM_028736):+:upstream2k	83	98.8095	44	52.381	7	8.43373	24	11	68.5714	15	93.75	7	43.75	7	46.6667	24	11	68.5714	22	13	0	0	0	0	0	46	24	0	0	0	0	0	84	16	22	46
chr10	119550022	119552021	Helb(NM_080446):-:upstream2k	143	76.0638	54	28.7234	1	0.699301	14	34	29.1667	25	75.7576	6	18.1818	1	4	14	34	29.1667	37	12	0	0	0	0	0	81	36	0	0	0	0	0	188	33	52	103
chr10	119638594	119640593	Irak3(NM_028679):-:upstream2k	79	74.5283	10	9.43396	0	0	0	0	0	24	75	5	15.625	0	0	0	0	0	19	1	0	0	0	0	0	36	4	0	0	0	0	0	106	32	22	52
chr10	119643882	119645881	Tmbim4(NM_026617):+:upstream2k	10	25	6	15	0	0	0	0	0	3	33.3333	0	0	0	0	0	0	0	3	2	0	0	0	0	0	4	4	0	0	0	0	0	40	9	9	22
chr10	119662116	119664115	Llph(NM_025431):+:upstream2k	86	91.4894	0	0	0	0	0	0	0	12	100	0	0	0	0	0	0	0	15	0	0	0	0	0	0	59	0	0	0	0	0	0	94	12	18	64
chr10	119913992	119915991	Hmga2(NM_010441):-:upstream2k	199	93.4272	112	52.5822	1	0.502513	3	7	30	39	88.6364	18	40.9091	1	2.5641	3	7	30	49	26	0	0	0	0	0	111	68	0	0	0	0	0	213	44	51	118
chr10	120336028	120338027	Msrb3(NM_177092):-:upstream2k	90	100	71	78.8889	0	0	0	0	0	34	100	28	82.3529	0	0	0	0	0	23	18	0	0	0	0	0	33	25	0	0	0	0	0	90	34	23	33
chr10	120416387	120418386	Lemd3(NM_001081193):-:upstream2k	175	98.3146	134	75.2809	4	2.28571	8	9	47.0588	74	97.3684	51	67.1053	4	5.40541	8	9	47.0588	39	30	0	0	0	0	0	62	53	0	0	0	0	0	178	76	40	62
chr10	120469060	120471059	Wif1(NM_011915):+:upstream2k	171	81.4286	88	41.9048	0	0	0	0	0	42	91.3043	24	52.1739	0	0	0	0	0	44	21	0	0	0	0	0	85	43	0	0	0	0	0	210	46	50	114
chr10	120748246	120750245	Tbc1d30(NM_029057):-:upstream2k	56	86.1538	39	60	4	7.14286	29	3	90.625	5	62.5	4	50	4	80	29	3	90.625	12	6	0	0	0	0	0	39	29	0	0	0	0	0	65	8	16	41
chr10	120800146	120802145	Gns(NM_029364):+:upstream2k	181	99.4505	157	86.2637	0	0	0	0	0	44	97.7778	33	73.3333	0	0	0	0	0	58	54	0	0	0	0	0	79	70	0	0	0	0	0	182	45	58	79
chr10	120913307	120915306	Rassf3(NM_138956):-:upstream2k	76	86.3636	39	44.3182	0	0	0	0	0	19	90.4762	11	52.381	0	0	0	0	0	21	9	0	0	0	0	0	36	19	0	0	0	0	0	88	21	23	44
chr10	121023851	121025850	Tbk1(NM_019786):-:upstream2k	78	98.7342	56	70.8861	0	0	0	0	0	31	96.875	21	65.625	0	0	0	0	0	20	13	0	0	0	0	0	27	22	0	0	0	0	0	79	32	20	27
chr10	121063373	121065372	Xpot(NM_001081056):-:upstream2k	233	93.9516	146	58.871	1	0.429185	2	3	40	66	89.1892	30	40.5405	1	1.51515	2	3	40	60	31	0	0	0	0	0	107	85	0	0	0	0	0	248	74	62	112
chr10	121076757	121078756	D930020B18Rik(NM_177335):+:upstream2k	63	73.2558	0	0	0	0	0	0	0	11	68.75	0	0	0	0	0	0	0	12	0	0	0	0	0	0	40	0	0	0	0	0	0	86	16	16	54
chr10	121174993	121176992	BC048403(NM_173022):+:upstream2k	129	96.9925	110	82.7068	0	0	0	0	0	39	92.8571	37	88.0952	0	0	0	0	0	30	21	0	0	0	0	0	60	52	0	0	0	0	0	133	42	31	60
chr10	121484250	121486249	Srgap1(NM_001081037):-:upstream2k	404	95.0588	305	71.7647	2	0.49505	12	134	8.21918	149	94.3038	110	69.6203	2	1.34228	12	134	8.21918	95	75	0	0	0	0	0	160	120	0	0	0	0	0	425	158	97	170
chr10	121534159	121536158	Tmem5(NM_153059):-:upstream2k	11	52.381	11	52.381	1	9.09091	3	4	42.8571	4	66.6667	4	66.6667	1	25	3	4	42.8571	1	1	0	0	0	0	0	6	6	0	0	0	0	0	21	6	4	11
chr10	121883555	121885554	Avpr1a(NM_016847):+:upstream2k	193	76.5873	52	20.6349	1	0.518135	2	2	50	24	64.8649	6	16.2162	1	4.16667	2	2	50	66	21	0	0	0	0	0	103	25	0	0	0	0	0	252	37	79	136
chr10	122113818	122115817	Ppm1h(NM_001110218):+:upstream2k	5	13.8889	5	13.8889	0	0	0	0	0	2	28.5714	2	28.5714	0	0	0	0	0	1	1	0	0	0	0	0	2	2	0	0	0	0	0	36	7	14	15
chr10	122113818	122115817	Ppm1h(NM_176919):+:upstream2k	5	13.8889	5	13.8889	0	0	0	0	0	2	28.5714	2	28.5714	0	0	0	0	0	1	1	0	0	0	0	0	2	2	0	0	0	0	0	36	7	14	15
chr10	122422781	122424780	Mirlet7i(NR_029527):-:upstream2k	492	91.6201	202	37.6164	1	0.203252	8	79	9.1954	205	93.1818	82	37.2727	1	0.487805	8	79	9.1954	103	47	0	0	0	0	0	184	73	0	0	0	0	0	537	220	109	208
chr10	122513562	122515561	Mon2(NM_001163024):-:upstream2k	81	57.4468	36	25.5319	0	0	0	0	0	22	73.3333	13	43.3333	0	0	0	0	0	25	12	0	0	0	0	0	34	11	0	0	0	0	0	141	30	40	71
chr10	122513562	122515561	Mon2(NM_001163025):-:upstream2k	81	57.4468	36	25.5319	0	0	0	0	0	22	73.3333	13	43.3333	0	0	0	0	0	25	12	0	0	0	0	0	34	11	0	0	0	0	0	141	30	40	71
chr10	122513562	122515561	Mon2(NM_153395):-:upstream2k	81	57.4468	36	25.5319	0	0	0	0	0	22	73.3333	13	43.3333	0	0	0	0	0	25	12	0	0	0	0	0	34	11	0	0	0	0	0	141	30	40	71
chr10	122633980	122635979	Usp15(NM_027604):-:upstream2k	210	82.0312	83	32.4219	0	0	0	0	0	69	80.2326	24	27.907	0	0	0	0	0	50	18	0	0	0	0	0	91	41	0	0	0	0	0	256	86	61	109
chr10	122699132	122701131	Fam19a2(NM_182807):+:upstream2k	25	36.2319	0	0	0	0	0	0	0	2	25	0	0	0	0	0	0	0	8	0	0	0	0	0	0	15	0	0	0	0	0	0	69	8	24	37
chr10	123904130	123906129	4930503E24Rik(NR_028310):+:upstream2k	44	70.9677	11	17.7419	3	6.81818	23	4	85.1852	16	66.6667	3	12.5	3	18.75	23	4	85.1852	9	3	0	0	0	0	0	19	5	0	0	0	0	0	62	24	13	25
chr10	124765592	124767591	Slc16a7(NM_011391):-:upstream2k	31	96.875	25	78.125	4	12.9032	14	16	46.6667	5	83.3333	4	66.6667	4	80	14	16	46.6667	6	5	0	0	0	0	0	20	16	0	0	0	0	0	32	6	6	20
chr10	125401275	125403274	Lrig3(NM_177152):+:upstream2k	169	90.8602	101	54.3011	0	0	0	0	0	61	96.8254	39	61.9048	0	0	0	0	0	38	21	0	0	0	0	0	70	41	0	0	0	0	0	186	63	45	78
chr10	126413773	126415772	Ctdsp2(NM_001113470):+:upstream2k	135	87.6623	82	53.2468	1	0.740741	19	0	100	30	78.9474	17	44.7368	1	3.33333	19	0	100	29	18	0	0	0	0	0	76	47	0	0	0	0	0	154	38	31	85
chr10	126433496	126435495	Mir546(NR_030259):+:upstream2k	0	0	0	0	0	0	0	0	0	0	0	0	0	0	0	0	0	0	0	0	0	0	0	0	0	0	0	0	0	0	0	0	197	10	54	133
chr10	126435765	126437764	Avil(NM_009635):+:upstream2k	4	80	0	0	0	0	0	0	0	2	100	0	0	0	0	0	0	0	2	0	0	0	0	0	0	0	0	0	0	0	0	0	5	2	3	0
chr10	126467871	126469870	Tsfm(NM_025537):-:upstream2k	48	46.6019	17	16.5049	1	2.08333	14	5	73.6842	13	81.25	5	31.25	1	7.69231	14	5	73.6842	12	6	0	0	0	0	0	23	6	0	0	0	0	0	103	16	20	67
chr10	126476988	126478987	Mettl1(NM_010792):+:upstream2k	271	78.7791	168	48.8372	0	0	0	0	0	48	70.5882	28	41.1765	0	0	0	0	0	69	43	0	0	0	0	0	154	97	0	0	0	0	0	344	68	82	194
chr10	126497241	126499240	March9(NM_001033262):-:upstream2k	88	63.3094	10	7.19424	0	0	0	0	0	17	50	3	8.82353	0	0	0	0	0	10	2	0	0	0	0	0	61	5	0	0	0	0	0	139	34	21	84
chr10	126498659	126500658	Cdk4(NM_009870):+:upstream2k	106	53.8071	36	18.2741	1	0.943396	2	6	25	25	62.5	10	25	1	4	2	6	25	21	9	0	0	0	0	0	60	17	0	0	0	0	0	197	40	40	117
chr10	126513963	126515962	Agap2(NM_001033263):+:upstream2k	89	92.7083	48	50	5	5.61798	14	13	51.8519	19	95	9	45	5	26.3158	14	13	51.8519	21	10	0	0	0	0	0	49	29	0	0	0	0	0	96	20	24	52
chr10	126600281	126602280	B4galnt1(NM_008080):+:upstream2k	151	77.0408	84	42.8571	0	0	0	0	0	44	84.6154	28	53.8462	0	0	0	0	0	37	25	0	0	0	0	0	70	31	0	0	0	0	0	196	52	43	101
chr10	126600887	126602886	B4galnt1(NM_027739):+:upstream2k	551	91.9866	351	58.5977	2	0.362976	6	25	19.3548	173	95.0549	116	63.7363	2	1.15607	6	25	19.3548	140	92	0	0	0	0	0	238	143	0	0	0	0	0	599	182	147	270
chr10	126617702	126619701	Slc26a10(NM_177615):-:upstream2k	6	60	5	50	0	0	0	0	0	2	100	1	50	0	0	0	0	0	1	1	0	0	0	0	0	3	3	0	0	0	0	0	10	2	3	5
chr10	126626880	126628879	D10Ertd610e(NM_001166413):-:upstream2k	192	89.3023	64	29.7674	2	1.04167	6	4	60	33	91.6667	13	36.1111	2	6.06061	6	4	60	58	14	0	0	0	0	0	101	37	0	0	0	0	0	215	36	66	113
chr10	126627111	126629110	D10Ertd610e(NM_028027):-:upstream2k	99	83.8983	3	2.54237	1	1.0101	4	0	100	12	100	1	8.33333	1	8.33333	4	0	100	36	0	0	0	0	0	0	51	2	0	0	0	0	0	118	12	43	63
chr10	126632766	126634765	Dtx3(NM_030714):-:upstream2k	201	91.3636	125	56.8182	1	0.497512	17	0	100	23	88.4615	13	50	1	4.34783	17	0	100	26	16	0	0	0	0	0	152	96	0	0	0	0	0	220	26	30	164
chr10	126648679	126650678	Pip4k2c(NM_054097):-:upstream2k	203	92.6941	165	75.3425	6	2.95567	160	46	77.6699	45	86.5385	32	61.5385	6	13.3333	160	46	77.6699	53	42	0	0	0	0	0	105	91	0	0	0	0	0	219	52	59	108
chr10	126701455	126703454	Dctn2(NM_027151):+:upstream2k	91	76.4706	50	42.0168	0	0	0	0	0	20	68.9655	13	44.8276	0	0	0	0	0	20	13	0	0	0	0	0	51	24	0	0	0	0	0	119	29	29	61
chr10	126725828	126727827	Mbd6(NM_033072):-:upstream2k	321	76.7943	115	27.512	0	0	0	0	0	106	79.1045	25	18.6567	0	0	0	0	0	75	23	0	0	0	0	0	140	67	0	0	0	0	0	418	134	92	192
chr10	126725849	126727848	Ddit3(NM_007837):+:upstream2k	319	77.0531	126	30.4348	0	0	0	0	0	108	79.4118	29	21.3235	0	0	0	0	0	75	24	0	0	0	0	0	136	73	0	0	0	0	0	414	136	92	186
chr10	126748843	126750842	Mars(NM_001003913):-:upstream2k	23	54.7619	12	28.5714	0	0	0	0	0	9	64.2857	3	21.4286	0	0	0	0	0	4	2	0	0	0	0	0	10	7	0	0	0	0	0	42	14	9	19
chr10	126748843	126750842	Mars(NM_001171582):-:upstream2k	23	54.7619	12	28.5714	0	0	0	0	0	9	64.2857	3	21.4286	0	0	0	0	0	4	2	0	0	0	0	0	10	7	0	0	0	0	0	42	14	9	19
chr10	126758783	126760782	Arhgap9(NM_146011):+:upstream2k	64	98.4615	42	64.6154	3	4.6875	11	12	47.8261	7	87.5	5	62.5	3	42.8571	11	12	47.8261	17	12	0	0	0	0	0	40	25	0	0	0	0	0	65	8	17	40
chr10	126778636	126780635	Gli1(NM_010296):-:upstream2k	148	88.0952	56	33.3333	0	0	0	0	0	29	85.2941	9	26.4706	0	0	0	0	0	22	5	0	0	0	0	0	97	42	0	0	0	0	0	168	34	26	108
chr10	126788829	126790828	Inhbe(NM_008382):-:upstream2k	106	88.3333	18	15	1	0.943396	2	2	50	10	83.3333	2	16.6667	1	10	2	2	50	31	6	0	0	0	0	0	65	10	0	0	0	0	0	120	12	36	72
chr10	126855923	126857922	R3hdm2(NM_001168293):+:upstream2k	34	85	28	70	3	8.82353	14	37	27.451	4	66.6667	3	50	3	75	14	37	27.451	12	8	0	0	0	0	0	18	17	0	0	0	0	0	40	6	14	20
chr10	126855923	126857922	R3hdm2(NM_027900):+:upstream2k	34	85	28	70	3	8.82353	14	37	27.451	4	66.6667	3	50	3	75	14	37	27.451	12	8	0	0	0	0	0	18	17	0	0	0	0	0	40	6	14	20
chr10	126936773	126938772	Stac3(NM_177707):+:upstream2k	3	60	0	0	0	0	0	0	0	1	50	0	0	0	0	0	0	0	1	0	0	0	0	0	0	1	0	0	0	0	0	0	5	2	2	1
chr10	126949995	126951994	Ndufa4l2(NM_001098789):+:upstream2k	59	37.5796	14	8.9172	0	0	0	0	0	9	50	1	5.55556	0	0	0	0	0	18	5	0	0	0	0	0	32	8	0	0	0	0	0	157	18	33	106
chr10	126959492	126961491	Shmt2(NM_028230):-:upstream2k	83	97.6471	47	55.2941	0	0	0	0	0	9	90	3	30	0	0	0	0	0	17	9	0	0	0	0	0	57	35	0	0	0	0	0	85	10	17	58
chr10	126971616	126973615	Nxph4(NM_183297):-:upstream2k	125	52.9661	0	0	0	0	0	0	0	47	57.3171	0	0	0	0	0	0	0	28	0	0	0	0	0	0	50	0	0	0	0	0	0	236	82	53	101
chr10	127058205	127060204	Lrp1(NM_008512):-:upstream2k	203	89.0351	87	38.1579	1	0.492611	4	30	11.7647	28	77.7778	16	44.4444	1	3.57143	4	30	11.7647	45	19	0	0	0	0	0	130	52	0	0	0	0	0	228	36	50	142
chr10	127078042	127080041	Stat6(NM_009284):+:upstream2k	225	80.0712	36	12.8114	0	0	0	0	0	19	73.0769	3	11.5385	0	0	0	0	0	50	14	0	0	0	0	0	156	19	0	0	0	0	0	281	26	63	192
chr10	127103760	127105759	Nab2(NM_001122895):-:upstream2k	218	88.2591	107	43.3198	0	0	0	0	0	47	83.9286	15	26.7857	0	0	0	0	0	40	24	0	0	0	0	0	131	68	0	0	0	0	0	247	56	43	148
chr10	127103760	127105759	Nab2(NM_008668):-:upstream2k	218	88.2591	107	43.3198	0	0	0	0	0	47	83.9286	15	26.7857	0	0	0	0	0	40	24	0	0	0	0	0	131	68	0	0	0	0	0	247	56	43	148
chr10	127112121	127114120	Tmem194(NM_173732):+:upstream2k	22	95.6522	9	39.1304	0	0	0	0	0	7	87.5	4	50	0	0	0	0	0	9	4	0	0	0	0	0	6	1	0	0	0	0	0	23	8	9	6
chr10	127112121	127114120	Tmem194(NM_001113211):+:upstream2k	22	95.6522	9	39.1304	0	0	0	0	0	7	87.5	4	50	0	0	0	0	0	9	4	0	0	0	0	0	6	1	0	0	0	0	0	23	8	9	6
chr10	127174594	127176593	Zbtb39(NM_198035):+:upstream2k	11	100	10	90.9091	1	9.09091	6	58	9.375	8	100	7	87.5	1	12.5	6	58	9.375	2	2	0	0	0	0	0	1	1	0	0	0	0	0	11	8	2	1
chr10	127188855	127190854	Gpr182(NM_007412):-:upstream2k	53	96.3636	43	78.1818	3	5.66038	84	7	92.3077	4	66.6667	4	66.6667	3	75	84	7	92.3077	13	13	0	0	0	0	0	36	26	0	0	0	0	0	55	6	13	36
chr10	127450271	127452270	Prim1(NM_008921):+:upstream2k	86	100	64	74.4186	0	0	0	0	0	21	100	9	42.8571	0	0	0	0	0	23	17	0	0	0	0	0	42	38	0	0	0	0	0	86	21	23	42
chr10	127494038	127496037	Ptges3(NM_019766):+:upstream2k	211	79.0262	101	37.8277	0	0	0	0	0	75	76.5306	32	32.6531	0	0	0	0	0	43	22	0	0	0	0	0	93	47	0	0	0	0	0	267	98	56	113
chr10	127520342	127522341	Mir677(NR_030442):+:upstream2k	203	98.0676	172	83.0918	0	0	0	0	0	50	96.1538	45	86.5385	0	0	0	0	0	49	42	0	0	0	0	0	104	85	0	0	0	0	0	207	52	50	105
chr10	127527839	127529838	Baz2a(NM_054078):+:upstream2k	319	85.5228	121	32.4397	1	0.31348	5	1	83.3333	60	90.9091	23	34.8485	0	0	0	0	0	75	29	0	0	0	0	0	184	69	1	0.543478	5	1	83.3333	373	66	85	222
chr10	127629691	127631690	Gls2(NM_001033264):+:upstream2k	168	61.3139	49	17.8832	0	0	0	0	0	31	59.6154	5	9.61538	0	0	0	0	0	37	11	0	0	0	0	0	100	33	0	0	0	0	0	274	52	58	164
chr10	127648851	127650850	Spryd4(NM_025716):-:upstream2k	64	67.3684	50	52.6316	3	4.6875	107	495	17.7741	17	70.8333	15	62.5	3	17.6471	107	495	17.7741	16	10	0	0	0	0	0	31	25	0	0	0	0	0	95	24	25	46
chr10	127667119	127669118	Timeless(NM_001164080):+:upstream2k	92	92.9293	21	21.2121	2	2.17391	8	1	88.8889	8	80	2	20	2	25	8	1	88.8889	34	8	0	0	0	0	0	50	11	0	0	0	0	0	99	10	36	53
chr10	127667119	127669118	Timeless(NM_001164081):+:upstream2k	92	92.9293	21	21.2121	2	2.17391	8	1	88.8889	8	80	2	20	2	25	8	1	88.8889	34	8	0	0	0	0	0	50	11	0	0	0	0	0	99	10	36	53
chr10	127667119	127669118	Timeless(NM_001136082):+:upstream2k	92	92.9293	21	21.2121	2	2.17391	8	1	88.8889	8	80	2	20	2	25	8	1	88.8889	34	8	0	0	0	0	0	50	11	0	0	0	0	0	99	10	36	53
chr10	127673122	127675121	Timeless(NM_011589):+:upstream2k	53	94.6429	52	92.8571	4	7.54717	27	1	96.4286	6	100	5	83.3333	4	66.6667	27	1	96.4286	11	11	0	0	0	0	0	36	36	0	0	0	0	0	56	6	11	39
chr10	127738391	127740390	Pan2(NM_133992):+:upstream2k	68	82.9268	20	24.3902	0	0	0	0	0	15	83.3333	6	33.3333	0	0	0	0	0	13	5	0	0	0	0	0	40	9	0	0	0	0	0	82	18	15	49
chr10	127772888	127774887	Cs(NM_026444):+:upstream2k	152	75.6219	43	21.393	0	0	0	0	0	35	79.5455	12	27.2727	0	0	0	0	0	29	13	0	0	0	0	0	88	18	0	0	0	0	0	201	44	37	120
chr10	127807094	127809093	Coq10a(NM_001081040):-:upstream2k	43	46.7391	18	19.5652	0	0	0	0	0	4	40	1	10	0	0	0	0	0	12	7	0	0	0	0	0	27	10	0	0	0	0	0	92	10	19	63
chr10	127812180	127814179	Ankrd52(NM_172790):+:upstream2k	215	76.5125	119	42.3488	0	0	0	0	0	74	78.7234	47	50	0	0	0	0	0	59	36	0	0	0	0	0	82	36	0	0	0	0	0	281	94	73	114
chr10	127846672	127848671	Rnf41(NM_001164237):+:upstream2k	249	86.4583	107	37.1528	1	0.401606	4	30	11.7647	46	88.4615	18	34.6154	1	2.17391	4	30	11.7647	79	29	0	0	0	0	0	124	60	0	0	0	0	0	288	52	92	144
chr10	127846672	127848671	Rnf41(NM_026259):+:upstream2k	249	86.4583	107	37.1528	1	0.401606	4	30	11.7647	46	88.4615	18	34.6154	1	2.17391	4	30	11.7647	79	29	0	0	0	0	0	124	60	0	0	0	0	0	288	52	92	144
chr10	127846853	127848852	Obfc2b(NM_027257):-:upstream2k	192	92.3077	104	50	1	0.520833	4	30	11.7647	41	89.1304	22	47.8261	1	2.43902	4	30	11.7647	64	26	0	0	0	0	0	87	56	0	0	0	0	0	208	46	69	93
chr10	127894292	127896291	Smarcc2(NM_001114097):+:upstream2k	325	80.0493	159	39.1626	0	0	0	0	0	113	84.3284	59	44.0299	0	0	0	0	0	76	37	0	0	0	0	0	136	63	0	0	0	0	0	406	134	92	180
chr10	127894292	127896291	Smarcc2(NM_198160):+:upstream2k	325	80.0493	159	39.1626	0	0	0	0	0	113	84.3284	59	44.0299	0	0	0	0	0	76	37	0	0	0	0	0	136	63	0	0	0	0	0	406	134	92	180
chr10	127894292	127896291	Smarcc2(NM_001114096):+:upstream2k	325	80.0493	159	39.1626	0	0	0	0	0	113	84.3284	59	44.0299	0	0	0	0	0	76	37	0	0	0	0	0	136	63	0	0	0	0	0	406	134	92	180
chr10	127930882	127932881	Myl6(NM_010860):-:upstream2k	9	90	0	0	0	0	0	0	0	1	50	0	0	0	0	0	0	0	5	0	0	0	0	0	0	3	0	0	0	0	0	0	10	2	5	3
chr10	127935742	127937741	Myl6b(NM_172259):-:upstream2k	214	86.6397	61	24.6964	1	0.46729	2	4	33.3333	47	83.9286	8	14.2857	1	2.12766	2	4	33.3333	57	16	0	0	0	0	0	110	37	0	0	0	0	0	247	56	65	126
chr10	127962916	127964915	Esyt1(NM_011843):-:upstream2k	81	43.0851	29	15.4255	3	3.7037	7	11	38.8889	8	40	3	15	3	37.5	7	11	38.8889	24	7	0	0	0	0	0	49	19	0	0	0	0	0	188	20	53	115
chr10	127984801	127986800	Zc3h10(NM_134003):-:upstream2k	208	58.2633	108	30.2521	1	0.480769	2	3	40	52	60.4651	32	37.2093	1	1.92308	2	3	40	43	21	0	0	0	0	0	113	55	0	0	0	0	0	357	86	83	188
chr10	127986225	127988224	Rpl41(NM_018860):-:upstream2k	109	85.1562	28	21.875	2	1.83486	8	0	100	19	86.3636	2	9.09091	2	10.5263	8	0	100	30	10	0	0	0	0	0	60	16	0	0	0	0	0	128	22	34	72
chr10	128002991	128004990	Pa2g4(NM_011119):-:upstream2k	146	66.9725	36	16.5138	5	3.42466	142	54	72.449	41	82	7	14	5	12.1951	142	54	72.449	30	11	0	0	0	0	0	75	18	0	0	0	0	0	218	50	45	123
chr10	128026558	128028557	Erbb3(NM_010153):-:upstream2k	472	92.3679	281	54.9902	4	0.847458	21	26	44.6809	113	85.6061	63	47.7273	3	2.65487	18	18	50	109	67	0	0	0	0	0	250	151	1	0.4	3	8	27.2727	511	132	113	266
chr10	128063563	128065562	Rps26(NM_013765):-:upstream2k	71	62.2807	27	23.6842	0	0	0	0	0	21	84	6	24	0	0	0	0	0	11	3	0	0	0	0	0	39	18	0	0	0	0	0	114	25	22	67
chr10	128110975	128112974	Suox(NM_173733):-:upstream2k	185	91.133	69	33.9901	0	0	0	0	0	52	96.2963	16	29.6296	0	0	0	0	0	44	19	0	0	0	0	0	89	34	0	0	0	0	0	203	54	49	100
chr10	128141314	128143313	Si(NM_021882):+:upstream2k	494	88.2143	229	40.8929	0	0	0	0	0	107	87.7049	40	32.7869	0	0	0	0	0	101	44	0	0	0	0	0	286	145	0	0	0	0	0	560	122	113	325
chr10	128142108	128144107	Cdk2(NM_183417):-:upstream2k	110	90.9091	40	33.0579	0	0	0	0	0	36	90	8	20	0	0	0	0	0	29	16	0	0	0	0	0	45	16	0	0	0	0	0	121	40	31	50
chr10	128142108	128144107	Cdk2(NM_016756):-:upstream2k	110	90.9091	40	33.0579	0	0	0	0	0	36	90	8	20	0	0	0	0	0	29	16	0	0	0	0	0	45	16	0	0	0	0	0	121	40	31	50
chr10	128181113	128183112	Dgka(NM_016811):-:upstream2k	151	49.5082	24	7.86885	1	0.662252	2	3	40	30	63.8298	11	23.4043	1	3.33333	2	3	40	47	7	0	0	0	0	0	74	6	0	0	0	0	0	305	47	77	181
chr10	128182935	128184934	Wibg(NM_030100):+:upstream2k	86	81.9048	14	13.3333	0	0	0	0	0	19	90.4762	2	9.52381	0	0	0	0	0	15	0	0	0	0	0	0	52	12	0	0	0	0	0	105	21	19	65
chr10	128183578	128185577	Wibg(NR_033208):+:upstream2k	274	82.2823	65	19.5195	0	0	0	0	0	57	78.0822	14	19.1781	0	0	0	0	0	63	10	0	0	0	0	0	154	41	0	0	0	0	0	333	73	78	182
chr10	128183578	128185577	Wibg(NM_001170869):+:upstream2k	274	82.2823	65	19.5195	0	0	0	0	0	57	78.0822	14	19.1781	0	0	0	0	0	63	10	0	0	0	0	0	154	41	0	0	0	0	0	333	73	78	182
chr10	128225966	128227965	Mmp19(NM_001164197):+:upstream2k	7	8.33333	7	8.33333	1	14.2857	19	0	100	1	8.33333	1	8.33333	1	100	19	0	100	1	1	0	0	0	0	0	5	5	0	0	0	0	0	84	12	25	47
chr10	128226009	128228008	Mmp19(NM_021412):+:upstream2k	7	10	7	10	1	14.2857	19	0	100	1	16.6667	1	16.6667	1	100	19	0	100	1	1	0	0	0	0	0	5	5	0	0	0	0	0	70	6	24	40
chr10	128240732	128242731	Dnajc14(NM_028873):+:upstream2k	181	95.7672	87	46.0317	0	0	0	0	0	65	90.2778	34	47.2222	0	0	0	0	0	28	12	0	0	0	0	0	88	41	0	0	0	0	0	189	72	29	88
chr10	128241427	128243426	1110012D08Rik(NM_178066):-:upstream2k	318	88.5794	146	40.6685	2	0.628931	9	1	90	79	89.7727	40	45.4545	2	2.53165	9	1	90	61	24	0	0	0	0	0	178	82	0	0	0	0	0	359	88	66	205
chr10	128328775	128330774	Gdf11(NM_010272):-:upstream2k	120	85.7143	82	58.5714	0	0	0	0	0	38	70.3704	29	53.7037	0	0	0	0	0	27	21	0	0	0	0	0	55	32	0	0	0	0	0	140	54	28	58
chr10	128344922	128346921	Cd63(NM_007653):+:upstream2k	146	71.9212	79	38.9163	6	4.10959	52	4	92.8571	24	58.5366	15	36.5854	6	25	52	4	92.8571	36	22	0	0	0	0	0	86	42	0	0	0	0	0	203	41	48	114
chr10	128368869	128370868	Itga7(NM_008398):+:upstream2k	81	93.1034	47	54.023	0	0	0	0	0	15	83.3333	6	33.3333	0	0	0	0	0	23	12	0	0	0	0	0	43	29	0	0	0	0	0	87	18	23	46
chr10	128624476	128626475	Olfr773(NM_207008):-:upstream2k	35	72.9167	34	70.8333	1	2.85714	3	1	75	4	66.6667	3	50	1	25	3	1	75	6	6	0	0	0	0	0	25	25	0	0	0	0	0	48	6	9	33
chr10	129100811	129102810	Mir684-1(NR_030454):+:upstream2k	29	35.3659	0	0	0	0	0	0	0	5	41.6667	0	0	0	0	0	0	0	6	0	0	0	0	0	0	18	0	0	0	0	0	0	82	12	18	52
chr10	129757908	129759907	5830405N20Rik(NM_183264):+:upstream2k	9	7.14286	9	7.14286	0	0	0	0	0	0	0	0	0	0	0	0	0	0	3	3	0	0	0	0	0	6	6	0	0	0	0	0	126	8	22	96
chr11	3093467	3095466	Sfi1(NM_030207):-:upstream2k	92	98.9247	92	98.9247	26	28.2609	5062	2026	71.4165	24	100	24	100	23	95.8333	4957	1538	76.3202	27	27	2	7.40741	88	341	20.5128	41	41	1	2.43902	17	147	10.3659	93	24	28	41
chr11	3100356	3102355	Eif4enif1(NM_001166548):+:upstream2k	65	92.8571	30	42.8571	0	0	0	0	0	20	80	12	48	0	0	0	0	0	18	8	0	0	0	0	0	27	10	0	0	0	0	0	70	25	18	27
chr11	3100586	3102585	Eif4enif1(NM_023743):+:upstream2k	182	83.105	93	42.4658	0	0	0	0	0	62	81.5789	39	51.3158	0	0	0	0	0	51	22	0	0	0	0	0	69	32	0	0	0	0	0	219	76	57	86
chr11	3100998	3102997	Eif4enif1(NM_001166547):+:upstream2k	440	85.4369	257	49.9029	2	0.454545	58	4	93.5484	156	81.25	98	51.0417	0	0	0	0	0	109	62	0	0	0	0	0	175	97	2	1.14286	58	4	93.5484	515	192	124	199
chr11	3101022	3103021	Eif4enif1(NM_001166549):+:upstream2k	455	85.8491	271	51.1321	2	0.43956	58	4	93.5484	159	81.5385	100	51.2821	0	0	0	0	0	113	66	0	0	0	0	0	183	105	2	1.0929	58	4	93.5484	530	195	128	207
chr11	3166390	3168389	Drg1(NM_007879):-:upstream2k	72	98.6301	67	91.7808	0	0	0	0	0	31	96.875	29	90.625	0	0	0	0	0	14	13	0	0	0	0	0	27	25	0	0	0	0	0	73	32	14	27
chr11	3188460	3190459	Patz1(NM_019574):+:upstream2k	282	81.5029	190	54.9133	1	0.35461	4	4	50	91	77.1186	74	62.7119	0	0	0	0	0	51	38	0	0	0	0	0	140	78	1	0.714286	4	4	50	346	118	61	167
chr11	3271396	3273395	Limk2(NM_173053):-:upstream2k	62	60.7843	0	0	0	0	0	0	0	9	56.25	0	0	0	0	0	0	0	19	0	0	0	0	0	0	34	0	0	0	0	0	0	102	16	28	58
chr11	3309239	3311238	Limk2(NM_010718):-:upstream2k	72	64.2857	40	35.7143	6	8.33333	22	13	62.8571	11	68.75	7	43.75	6	54.5455	22	13	62.8571	24	13	0	0	0	0	0	37	20	0	0	0	0	0	112	16	35	61
chr11	3350440	3352439	8430429K09Rik(NR_028317):+:upstream2k	238	85	113	40.3571	0	0	0	0	0	69	84.1463	44	53.6585	0	0	0	0	0	68	34	0	0	0	0	0	101	35	0	0	0	0	0	280	82	74	124
chr11	3352329	3354328	Rnf185(NM_145355):-:upstream2k	87	59.1837	71	48.2993	4	4.5977	56	19	74.6667	17	56.6667	13	43.3333	4	23.5294	56	19	74.6667	25	20	0	0	0	0	0	45	38	0	0	0	0	0	147	30	32	85
chr11	3386230	3388229	Pla2g3(NM_172791):+:upstream2k	70	71.4286	28	28.5714	3	4.28571	6	7	46.1538	12	85.7143	8	57.1429	3	25	6	7	46.1538	25	7	0	0	0	0	0	33	13	0	0	0	0	0	98	14	26	58
chr11	3404825	3406824	Inpp5j(NM_172439):-:upstream2k	114	83.8235	77	56.6176	4	3.50877	28	3	90.3226	8	100	5	62.5	4	50	28	3	90.3226	33	24	0	0	0	0	0	73	48	0	0	0	0	0	136	8	39	89
chr11	3412705	3414704	Selm(NM_053267):+:upstream2k	54	90	50	83.3333	3	5.55556	52	0	100	4	66.6667	4	66.6667	3	75	52	0	100	10	8	0	0	0	0	0	40	38	0	0	0	0	0	60	6	12	42
chr11	3439296	3441295	Smtn(NM_013870):-:upstream2k	119	97.541	93	76.2295	13	10.9244	70	55	56	17	85	12	60	11	64.7059	65	44	59.633	32	22	1	3.125	3	5	37.5	70	59	1	1.42857	2	6	25	122	20	32	70
chr11	3439296	3441295	Smtn(NM_001159284):-:upstream2k	119	97.541	93	76.2295	13	10.9244	70	55	56	17	85	12	60	11	64.7059	65	44	59.633	32	22	1	3.125	3	5	37.5	70	59	1	1.42857	2	6	25	122	20	32	70
chr11	3547497	3549496	Morc2a(NM_001159288):+:upstream2k	467	88.1132	285	53.7736	0	0	0	0	0	153	90	103	60.5882	0	0	0	0	0	99	56	0	0	0	0	0	215	126	0	0	0	0	0	530	170	109	251
chr11	3547537	3549536	Tug1(NR_002322):-:upstream2k	467	88.1132	285	53.7736	0	0	0	0	0	153	90	103	60.5882	0	0	0	0	0	99	56	0	0	0	0	0	215	126	0	0	0	0	0	530	170	109	251
chr11	3548812	3550811	Tug1(NR_002321):-:upstream2k	311	94.5289	195	59.2705	0	0	0	0	0	101	92.6606	67	61.4679	0	0	0	0	0	67	38	0	0	0	0	0	143	90	0	0	0	0	0	329	109	72	148
chr11	3763907	3765906	Osbp2(NM_152818):-:upstream2k	37	74	26	52	0	0	0	0	0	8	57.1429	2	14.2857	0	0	0	0	0	7	5	0	0	0	0	0	22	19	0	0	0	0	0	50	14	9	27
chr11	3793243	3795242	Dusp18(NM_173745):+:upstream2k	103	56.9061	53	29.2818	6	5.82524	16	28	36.3636	19	50	12	31.5789	6	31.5789	16	28	36.3636	29	15	0	0	0	0	0	55	26	0	0	0	0	0	181	38	45	98
chr11	3795130	3797129	4921536K21Rik(NM_026150):-:upstream2k	11	64.7059	0	0	0	0	0	0	0	2	50	0	0	0	0	0	0	0	2	0	0	0	0	0	0	7	0	0	0	0	0	0	17	4	4	9
chr11	3814668	3816667	Slc35e4(NM_153142):-:upstream2k	25	96.1538	25	96.1538	0	0	0	0	0	5	83.3333	5	83.3333	0	0	0	0	0	5	5	0	0	0	0	0	15	15	0	0	0	0	0	26	6	5	15
chr11	3831965	3833964	Tcn2(NM_001130459):-:upstream2k	80	89.8876	52	58.427	0	0	0	0	0	13	92.8571	8	57.1429	0	0	0	0	0	28	21	0	0	0	0	0	39	23	0	0	0	0	0	89	14	30	45
chr11	3832048	3834047	Tcn2(NM_015749):-:upstream2k	45	97.8261	36	78.2609	0	0	0	0	0	10	100	6	60	0	0	0	0	0	17	16	0	0	0	0	0	18	14	0	0	0	0	0	46	10	17	19
chr11	3832082	3834081	Tcn2(NM_001130458):-:upstream2k	25	100	24	96	0	0	0	0	0	4	100	3	75	0	0	0	0	0	11	11	0	0	0	0	0	10	10	0	0	0	0	0	25	4	11	10
chr11	3881639	3883638	Gal3st1(NM_001177703):+:upstream2k	53	53.5354	0	0	0	0	0	0	0	11	55	0	0	0	0	0	0	0	10	0	0	0	0	0	0	32	0	0	0	0	0	0	99	20	21	58
chr11	3881639	3883638	Gal3st1(NM_016922):+:upstream2k	53	53.5354	0	0	0	0	0	0	0	11	55	0	0	0	0	0	0	0	10	0	0	0	0	0	0	32	0	0	0	0	0	0	99	20	21	58
chr11	3887936	3889935	Gal3st1(NM_001177691):+:upstream2k	59	86.7647	47	69.1176	2	3.38983	11	3	78.5714	3	75	2	50	2	66.6667	11	3	78.5714	10	8	0	0	0	0	0	46	37	0	0	0	0	0	68	4	14	50
chr11	3995435	3997434	1700020C11Rik(NM_026443):-:upstream2k	269	86.7742	116	37.4194	5	1.85874	45	36	55.5556	75	91.4634	34	41.4634	5	6.66667	45	36	55.5556	51	20	0	0	0	0	0	143	62	0	0	0	0	0	310	82	56	172
chr11	4018733	4020732	Sec14l2(NM_144520):-:upstream2k	68	56.1983	35	28.9256	1	1.47059	2	2	50	15	62.5	10	41.6667	1	6.66667	2	2	50	12	3	0	0	0	0	0	41	22	0	0	0	0	0	121	24	22	75
chr11	4058357	4060356	Sf3a1(NM_026175):+:upstream2k	126	79.7468	9	5.6962	0	0	0	0	0	29	72.5	3	7.5	0	0	0	0	0	42	4	0	0	0	0	0	55	2	0	0	0	0	0	158	40	48	70
chr11	4060297	4062296	Ccdc157(NM_001164620):-:upstream2k	188	97.4093	110	56.9948	2	1.06383	7	9	43.75	48	94.1176	22	43.1373	2	4.16667	7	9	43.75	39	22	0	0	0	0	0	101	66	0	0	0	0	0	193	51	39	103
chr11	4060297	4062296	Ccdc157(NM_177616):-:upstream2k	188	97.4093	110	56.9948	2	1.06383	7	9	43.75	48	94.1176	22	43.1373	2	4.16667	7	9	43.75	39	22	0	0	0	0	0	101	66	0	0	0	0	0	193	51	39	103
chr11	4116254	4118253	Gatsl3(NM_028022):+:upstream2k	199	98.5149	119	58.9109	5	2.51256	16	8	66.6667	28	93.3333	18	60	5	17.8571	16	8	66.6667	56	37	0	0	0	0	0	115	64	0	0	0	0	0	202	30	56	116
chr11	4134788	4136787	Osm(NM_001013365):+:upstream2k	66	64.0777	16	15.534	0	0	0	0	0	9	90	0	0	0	0	0	0	0	12	3	0	0	0	0	0	45	13	0	0	0	0	0	103	10	16	77
chr11	4155571	4157570	Lif(NM_008501):+:upstream2k	70	97.2222	54	75	4	5.71429	19	5	79.1667	6	100	4	66.6667	4	66.6667	19	5	79.1667	21	17	0	0	0	0	0	43	33	0	0	0	0	0	72	6	22	44
chr11	4165098	4167097	Lif(NM_001039537):+:upstream2k	172	58.7031	78	26.6212	0	0	0	0	0	50	71.4286	24	34.2857	0	0	0	0	0	48	22	0	0	0	0	0	74	32	0	0	0	0	0	293	70	79	144
chr11	4341086	4343085	Hormad2(NM_029458):-:upstream2k	92	92.9293	40	40.404	2	2.17391	7	2	77.7778	9	90	3	30	2	22.2222	7	2	77.7778	21	9	0	0	0	0	0	62	28	0	0	0	0	0	99	10	25	64
chr11	4494819	4496818	Mtmr3(NM_028860):-:upstream2k	27	96.4286	19	67.8571	0	0	0	0	0	14	93.3333	9	60	0	0	0	0	0	5	4	0	0	0	0	0	8	6	0	0	0	0	0	28	15	5	8
chr11	4535796	4537795	Ascc2(NM_029291):+:upstream2k	62	98.4127	20	31.746	1	1.6129	4	22	15.3846	12	100	4	33.3333	1	8.33333	4	22	15.3846	21	5	0	0	0	0	0	29	11	0	0	0	0	0	63	12	22	29
chr11	4646782	4648781	Cabp7(NM_138948):-:upstream2k	374	81.3043	242	52.6087	11	2.94118	32	33	49.2308	126	75.9036	95	57.2289	9	7.14286	26	27	49.0566	96	67	0	0	0	0	0	152	80	2	1.31579	6	6	50	460	166	114	180
chr11	4749531	4751530	Nf2(NM_010898):-:upstream2k	155	87.0787	90	50.5618	1	0.645161	5	64	7.24638	39	84.7826	23	50	1	2.5641	5	64	7.24638	40	27	0	0	0	0	0	76	40	0	0	0	0	0	178	46	43	89
chr11	4772006	4774005	Nipsnap1(NM_008698):+:upstream2k	4	80	4	80	0	0	0	0	0	1	50	1	50	0	0	0	0	0	1	1	0	0	0	0	0	2	2	0	0	0	0	0	5	2	1	2
chr11	4793346	4795345	Thoc5(NM_172438):+:upstream2k	87	95.6044	44	48.3516	0	0	0	0	0	18	90	11	55	0	0	0	0	0	15	7	0	0	0	0	0	54	26	0	0	0	0	0	91	20	15	56
chr11	4848068	4850067	Nefh(NM_010904):-:upstream2k	111	96.5217	50	43.4783	3	2.7027	8	34	19.0476	21	87.5	6	25	3	14.2857	8	34	19.0476	20	5	0	0	0	0	0	70	39	0	0	0	0	0	115	24	20	71
chr11	4884908	4886907	Ap1b1(NM_007454):+:upstream2k	82	96.4706	7	8.23529	0	0	0	0	0	19	86.3636	4	18.1818	0	0	0	0	0	19	1	0	0	0	0	0	44	2	0	0	0	0	0	85	22	19	44
chr11	4956131	4958130	Rasl10a(NM_145216):+:upstream2k	177	59.396	81	27.1812	4	2.25989	27	17	61.3636	34	50	17	25	4	11.7647	27	17	61.3636	42	24	0	0	0	0	0	101	40	0	0	0	0	0	298	68	71	159
chr11	4965331	4967330	Gas2l1(NM_001190406):-:upstream2k	133	84.7134	85	54.1401	0	0	0	0	0	21	84	17	68	0	0	0	0	0	30	20	0	0	0	0	0	82	48	0	0	0	0	0	157	25	35	97
chr11	4965331	4967330	Gas2l1(NM_030228):-:upstream2k	133	84.7134	85	54.1401	0	0	0	0	0	21	84	17	68	0	0	0	0	0	30	20	0	0	0	0	0	82	48	0	0	0	0	0	157	25	35	97
chr11	4965331	4967330	Gas2l1(NM_001190408):-:upstream2k	133	84.7134	85	54.1401	0	0	0	0	0	21	84	17	68	0	0	0	0	0	30	20	0	0	0	0	0	82	48	0	0	0	0	0	157	25	35	97
chr11	4965331	4967330	Gas2l1(NM_144560):-:upstream2k	133	84.7134	85	54.1401	0	0	0	0	0	21	84	17	68	0	0	0	0	0	30	20	0	0	0	0	0	82	48	0	0	0	0	0	157	25	35	97
chr11	4997441	4999440	Rhbdd3(NM_177370):+:upstream2k	489	76.7661	260	40.8163	0	0	0	0	0	134	74.4444	64	35.5556	0	0	0	0	0	94	58	0	0	0	0	0	261	138	0	0	0	0	0	637	180	121	336
chr11	4999081	5001080	Ewsr1(NM_007968):-:upstream2k	424	76.1221	183	32.8546	0	0	0	0	0	110	71.4286	43	27.9221	0	0	0	0	0	96	44	0	0	0	0	0	218	96	0	0	0	0	0	557	154	119	284
chr11	5052226	5054225	Emid1(NM_080595):-:upstream2k	85	96.5909	46	52.2727	0	0	0	0	0	33	91.6667	16	44.4444	0	0	0	0	0	20	9	0	0	0	0	0	32	21	0	0	0	0	0	88	36	20	32
chr11	5161614	5163613	Kremen1(NM_032396):-:upstream2k	326	96.1652	214	63.1268	8	2.45399	58	44	56.8627	91	92.8571	56	57.1429	7	7.69231	45	40	52.9412	82	59	1	1.21951	13	4	76.4706	153	99	0	0	0	0	0	339	98	83	158
chr11	5344851	5346850	Znrf3(NM_001080924):-:upstream2k	91	77.7778	12	10.2564	2	2.1978	4	6	40	28	77.7778	5	13.8889	2	7.14286	4	6	40	20	5	0	0	0	0	0	43	2	0	0	0	0	0	117	36	22	59
chr11	5418970	5420969	Xbp1(NM_013842):+:upstream2k	236	86.7647	128	47.0588	1	0.423729	2	2	50	54	79.4118	26	38.2353	0	0	0	0	0	61	31	1	1.63934	2	2	50	121	71	0	0	0	0	0	272	68	70	134
chr11	5442221	5444220	Ccdc117(NM_134033):-:upstream2k	42	84	24	48	0	0	0	0	0	10	83.3333	7	58.3333	0	0	0	0	0	7	4	0	0	0	0	0	25	13	0	0	0	0	0	50	12	9	29
chr11	5607703	5609702	Mrps24(NM_026080):-:upstream2k	59	84.2857	25	35.7143	4	6.77966	38	5	88.3721	11	91.6667	6	50	4	36.3636	38	5	88.3721	15	5	0	0	0	0	0	33	14	0	0	0	0	0	70	12	15	43
chr11	5641180	5643179	Urgcp(NM_178623):-:upstream2k	89	85.5769	56	53.8462	0	0	0	0	0	24	85.7143	17	60.7143	0	0	0	0	0	22	13	0	0	0	0	0	43	26	0	0	0	0	0	104	28	25	51
chr11	5660153	5662152	2210015D19Rik(NR_015577):+:upstream2k	4	57.1429	2	28.5714	0	0	0	0	0	2	50	1	25	0	0	0	0	0	1	0	0	0	0	0	0	1	1	0	0	0	0	0	7	4	2	1
chr11	5686486	5688485	Dbnl(NM_013810):+:upstream2k	93	78.1513	39	32.7731	0	0	0	0	0	23	88.4615	12	46.1538	0	0	0	0	0	23	10	0	0	0	0	0	47	17	0	0	0	0	0	119	26	29	64
chr11	5686486	5688485	Dbnl(NM_001146308):+:upstream2k	93	78.1513	39	32.7731	0	0	0	0	0	23	88.4615	12	46.1538	0	0	0	0	0	23	10	0	0	0	0	0	47	17	0	0	0	0	0	119	26	29	64
chr11	5686486	5688485	Dbnl(NM_001146309):+:upstream2k	93	78.1513	39	32.7731	0	0	0	0	0	23	88.4615	12	46.1538	0	0	0	0	0	23	10	0	0	0	0	0	47	17	0	0	0	0	0	119	26	29	64
chr11	5759869	5761868	Aebp1(NM_009636):+:upstream2k	60	98.3607	47	77.0492	2	3.33333	11	17	39.2857	6	100	3	50	2	33.3333	11	17	39.2857	10	7	0	0	0	0	0	44	37	0	0	0	0	0	61	6	10	45
chr11	5853761	5855760	Ykt6(NM_019661):+:upstream2k	121	100	106	87.6033	0	0	0	0	0	50	100	43	86	0	0	0	0	0	27	22	0	0	0	0	0	44	41	0	0	0	0	0	121	50	27	44
chr11	6174841	6176840	Tmed4(NM_134020):-:upstream2k	51	96.2264	49	92.4528	0	0	0	0	0	14	87.5	13	81.25	0	0	0	0	0	11	11	0	0	0	0	0	26	25	0	0	0	0	0	53	16	11	26
chr11	6287367	6289366	Zmiz2(NM_028601):+:upstream2k	182	98.913	91	49.4565	0	0	0	0	0	59	96.7213	35	57.377	0	0	0	0	0	54	24	0	0	0	0	0	69	32	0	0	0	0	0	184	61	54	69
chr11	6313873	6315872	Ppia(NM_008907):+:upstream2k	24	96	9	36	0	0	0	0	0	11	91.6667	5	41.6667	0	0	0	0	0	4	2	0	0	0	0	0	9	2	0	0	0	0	0	25	12	4	9
chr11	6344447	6346446	H2afv(NM_029938):-:upstream2k	109	97.3214	74	66.0714	6	5.50459	174	11	94.0541	31	93.9394	24	72.7273	5	16.129	172	5	97.1751	20	14	0	0	0	0	0	58	36	1	1.72414	2	6	25	112	33	21	58
chr11	6375921	6377920	Purb(NM_011221):-:upstream2k	139	78.0899	66	37.0787	0	0	0	0	0	64	79.0123	38	46.9136	0	0	0	0	0	28	12	0	0	0	0	0	47	16	0	0	0	0	0	178	81	37	60
chr11	6444890	6446889	Ccm2(NM_146014):+:upstream2k	71	69.6078	0	0	0	0	0	0	0	17	70.8333	0	0	0	0	0	0	0	14	0	0	0	0	0	0	40	0	0	0	0	0	0	102	24	17	61
chr11	6444890	6446889	Ccm2(NM_001190343):+:upstream2k	71	69.6078	0	0	0	0	0	0	0	17	70.8333	0	0	0	0	0	0	0	14	0	0	0	0	0	0	40	0	0	0	0	0	0	102	24	17	61
chr11	6526071	6528070	Tbrg4(NM_001130457):-:upstream2k	111	97.3684	94	82.4561	2	1.8018	21	11	65.625	32	96.9697	23	69.697	2	6.25	21	11	65.625	23	19	0	0	0	0	0	56	52	0	0	0	0	0	114	33	23	58
chr11	6526071	6528070	Tbrg4(NM_134011):-:upstream2k	111	97.3684	94	82.4561	2	1.8018	21	11	65.625	32	96.9697	23	69.697	2	6.25	21	11	65.625	23	19	0	0	0	0	0	56	52	0	0	0	0	0	114	33	23	58
chr11	6556536	6558535	Ramp3(NM_019511):+:upstream2k	59	96.7213	35	57.377	2	3.38983	27	15	64.2857	4	66.6667	4	66.6667	2	50	27	15	64.2857	19	11	0	0	0	0	0	36	20	0	0	0	0	0	61	6	19	36
chr11	6961492	6963491	Adcy1(NM_009622):+:upstream2k	136	99.2701	126	91.9708	1	0.735294	3	2	60	57	98.2759	50	86.2069	1	1.75439	3	2	60	37	35	0	0	0	0	0	42	41	0	0	0	0	0	137	58	37	42
chr11	7113927	7115926	Igfbp3(NM_008343):-:upstream2k	188	93.0693	107	52.9703	0	0	0	0	0	42	91.3043	29	63.0435	0	0	0	0	0	44	26	0	0	0	0	0	102	52	0	0	0	0	0	202	46	47	109
chr11	8564539	8566538	Tns3(NM_001083587):-:upstream2k	64	100	59	92.1875	0	0	0	0	0	25	100	22	88	0	0	0	0	0	17	16	0	0	0	0	0	22	21	0	0	0	0	0	64	25	17	22
chr11	8911141	8913140	Hus1(NM_008316):-:upstream2k	73	98.6486	24	32.4324	0	0	0	0	0	21	95.4545	6	27.2727	0	0	0	0	0	19	4	0	0	0	0	0	33	14	0	0	0	0	0	74	22	19	33
chr11	8946595	8948594	Gm11992(NM_001037928):+:upstream2k	41	93.1818	36	81.8182	0	0	0	0	0	14	87.5	11	68.75	0	0	0	0	0	9	9	0	0	0	0	0	18	16	0	0	0	0	0	44	16	9	19
chr11	9016510	9018509	Upp1(NM_001159402):+:upstream2k	36	80	0	0	0	0	0	0	0	9	56.25	0	0	0	0	0	0	0	5	0	0	0	0	0	0	22	0	0	0	0	0	0	45	16	7	22
chr11	11012019	11014018	Vwc2(NM_177033):+:upstream2k	28	30.4348	19	20.6522	1	3.57143	17	9	65.3846	2	33.3333	1	16.6667	1	50	17	9	65.3846	7	5	0	0	0	0	0	19	13	0	0	0	0	0	92	6	18	68
chr11	11584216	11586215	Ikzf1(NM_009578):+:upstream2k	487	97.9879	297	59.7586	8	1.64271	111	237	31.8966	190	96.9388	120	61.2245	7	3.68421	40	231	14.7601	106	62	0	0	0	0	0	191	115	1	0.52356	71	6	92.2078	497	196	106	195
chr11	11584216	11586215	Ikzf1(NM_001025597):+:upstream2k	487	97.9879	297	59.7586	8	1.64271	111	237	31.8966	190	96.9388	120	61.2245	7	3.68421	40	231	14.7601	106	62	0	0	0	0	0	191	115	1	0.52356	71	6	92.2078	497	196	106	195
chr11	11708966	11710965	Fignl1(NM_021891):-:upstream2k	113	55.665	0	0	0	0	0	0	0	32	54.2373	0	0	0	0	0	0	0	20	0	0	0	0	0	0	61	0	0	0	0	0	0	203	59	41	103
chr11	11708966	11710965	Fignl1(NM_001163359):-:upstream2k	113	55.665	0	0	0	0	0	0	0	32	54.2373	0	0	0	0	0	0	0	20	0	0	0	0	0	0	61	0	0	0	0	0	0	203	59	41	103
chr11	11708966	11710965	Fignl1(NM_001163360):-:upstream2k	113	55.665	0	0	0	0	0	0	0	32	54.2373	0	0	0	0	0	0	0	20	0	0	0	0	0	0	61	0	0	0	0	0	0	203	59	41	103
chr11	11937424	11939423	Grb10(NM_010345):-:upstream2k	358	79.0287	236	52.0971	6	1.67598	76	100	43.1818	110	80.8824	72	52.9412	5	4.54545	36	95	27.4809	75	56	0	0	0	0	0	173	108	1	0.578035	40	5	88.8889	453	136	98	219
chr11	12364964	12366963	Cobl(NM_172496):-:upstream2k	116	95.8678	61	50.4132	0	0	0	0	0	53	98.1481	31	57.4074	0	0	0	0	0	27	14	0	0	0	0	0	36	16	0	0	0	0	0	121	54	29	38
chr11	16155727	16157726	Vstm2a(NM_145967):+:upstream2k	68	64.1509	7	6.60377	0	0	0	0	0	22	52.381	2	4.7619	0	0	0	0	0	13	0	0	0	0	0	0	33	5	0	0	0	0	0	106	42	20	44
chr11	16408488	16410487	Sec61g(NM_001109971):-:upstream2k	17	68	0	0	0	0	0	0	0	3	75	0	0	0	0	0	0	0	3	0	0	0	0	0	0	11	0	0	0	0	0	0	25	4	5	16
chr11	16408488	16410487	Sec61g(NM_011343):-:upstream2k	17	68	0	0	0	0	0	0	0	3	75	0	0	0	0	0	0	0	3	0	0	0	0	0	0	11	0	0	0	0	0	0	25	4	5	16
chr11	16408488	16410487	Sec61g(NM_001109972):-:upstream2k	17	68	0	0	0	0	0	0	0	3	75	0	0	0	0	0	0	0	3	0	0	0	0	0	0	11	0	0	0	0	0	0	25	4	5	16
chr11	16849413	16851412	Fbxo48(NM_176982):+:upstream2k	24	80	0	0	0	0	0	0	0	3	75	0	0	0	0	0	0	0	5	0	0	0	0	0	0	16	0	0	0	0	0	0	30	4	6	20
chr11	16949937	16951936	Cnrip1(NM_029861):+:upstream2k	20	20.4082	0	0	0	0	0	0	0	3	16.6667	0	0	0	0	0	0	0	5	0	0	0	0	0	0	12	0	0	0	0	0	0	98	18	30	50
chr11	17057301	17059300	Ppp3r1(NM_024459):+:upstream2k	132	96.3504	96	70.073	0	0	0	0	0	47	94	33	66	0	0	0	0	0	26	19	0	0	0	0	0	59	44	0	0	0	0	0	137	50	28	59
chr11	17109896	17111895	Wdr92(NM_178909):+:upstream2k	119	94.4444	66	52.381	1	0.840336	2	2	50	39	88.6364	27	61.3636	1	2.5641	2	2	50	37	19	0	0	0	0	0	43	20	0	0	0	0	0	126	44	37	45
chr11	17111593	17113592	Pno1(NM_025443):-:upstream2k	70	64.2202	15	13.7615	0	0	0	0	0	10	62.5	3	18.75	0	0	0	0	0	17	2	0	0	0	0	0	43	10	0	0	0	0	0	109	16	23	70
chr11	17155621	17157620	C1d(NM_020558):+:upstream2k	34	100	19	55.8824	0	0	0	0	0	13	100	5	38.4615	0	0	0	0	0	8	5	0	0	0	0	0	13	9	0	0	0	0	0	34	13	8	13
chr11	18918684	18920683	Meis1(NM_010789):-:upstream2k	503	83.0033	329	54.2904	1	0.198807	7	54	11.4754	119	83.8028	80	56.338	1	0.840336	7	54	11.4754	125	82	0	0	0	0	0	259	167	0	0	0	0	0	606	142	145	319
chr11	20012955	20014954	Actr2(NM_146243):-:upstream2k	257	73.4286	55	15.7143	0	0	0	0	0	46	83.6364	14	25.4545	0	0	0	0	0	60	14	0	0	0	0	0	151	27	0	0	0	0	0	350	55	82	213
chr11	20099605	20101604	Rab1(NM_008996):+:upstream2k	243	73.8602	81	24.6201	0	0	0	0	0	68	77.2727	23	26.1364	0	0	0	0	0	60	20	0	0	0	0	0	115	38	0	0	0	0	0	329	88	76	165
chr11	20232717	20234716	Slc1a4(NM_018861):-:upstream2k	162	64.5418	53	21.1155	0	0	0	0	0	28	77.7778	7	19.4444	0	0	0	0	0	33	12	0	0	0	0	0	101	34	0	0	0	0	0	251	36	53	162
chr11	20441256	20443255	Sertad2(NM_021372):+:upstream2k	310	64.7182	143	29.8539	0	0	0	0	0	88	64.7059	40	29.4118	0	0	0	0	0	72	37	0	0	0	0	0	150	66	0	0	0	0	0	479	136	108	235
chr11	20529980	20531979	Sertad2(NM_001038625):+:upstream2k	213	80.9886	59	22.4335	0	0	0	0	0	34	70.8333	14	29.1667	0	0	0	0	0	56	13	0	0	0	0	0	123	32	0	0	0	0	0	263	48	65	150
chr11	20641488	20643487	Aftph(NM_181411):-:upstream2k	225	80.9353	41	14.7482	0	0	0	0	0	55	76.3889	9	12.5	0	0	0	0	0	52	12	0	0	0	0	0	118	20	0	0	0	0	0	278	72	66	140
chr11	20731112	20733111	1110067D22Rik(NM_173752):-:upstream2k	124	85.5172	95	65.5172	1	0.806452	2	2	50	42	84	25	50	1	2.38095	2	2	50	28	21	0	0	0	0	0	54	49	0	0	0	0	0	145	50	32	63
chr11	20989327	20991326	Peli1(NM_023324):+:upstream2k	15	93.75	14	87.5	0	0	0	0	0	1	50	0	0	0	0	0	0	0	4	4	0	0	0	0	0	10	10	0	0	0	0	0	16	2	4	10
chr11	21136892	21138891	Vps54(NM_139061):+:upstream2k	12	92.3077	6	46.1538	0	0	0	0	0	9	90	5	50	0	0	0	0	0	3	1	0	0	0	0	0	0	0	0	0	0	0	0	13	10	3	0
chr11	21270883	21272882	Ugp2(NM_139297):-:upstream2k	251	88.0702	47	16.4912	0	0	0	0	0	66	86.8421	14	18.4211	0	0	0	0	0	47	11	0	0	0	0	0	138	22	0	0	0	0	0	285	76	57	152
chr11	21470284	21472283	AV249152(NM_145425):+:upstream2k	177	88.0597	16	7.9602	0	0	0	0	0	33	82.5	3	7.5	0	0	0	0	0	53	4	0	0	0	0	0	91	9	0	0	0	0	0	201	40	59	102
chr11	21471938	21473937	Mdh1(NM_008618):-:upstream2k	29	96.6667	0	0	0	0	0	0	0	8	100	0	0	0	0	0	0	0	3	0	0	0	0	0	0	18	0	0	0	0	0	0	30	8	3	19
chr11	21901655	21903654	Otx1(NM_011023):-:upstream2k	385	91.8854	185	44.1527	3	0.779221	78	30	72.2222	100	84.7458	42	35.5932	3	3	78	30	72.2222	82	38	0	0	0	0	0	203	105	0	0	0	0	0	419	118	88	213
chr11	22185842	22187841	Ehbp1(NM_153078):-:upstream2k	212	94.6429	95	42.4107	1	0.471698	2	2	50	51	94.4444	20	37.037	0	0	0	0	0	50	22	0	0	0	0	0	111	53	1	0.900901	2	2	50	224	54	55	115
chr11	22759736	22761735	B3gnt2(NM_016888):-:upstream2k	188	89.9522	173	82.7751	1	0.531915	4	3	57.1429	64	95.5224	58	86.5672	1	1.5625	4	3	57.1429	35	33	0	0	0	0	0	89	82	0	0	0	0	0	209	67	39	103
chr11	22760337	22762336	B3gnt2(NM_001169114):-:upstream2k	62	74.6988	48	57.8313	1	1.6129	4	3	57.1429	13	81.25	8	50	1	7.69231	4	3	57.1429	11	9	0	0	0	0	0	38	31	0	0	0	0	0	83	16	15	52
chr11	22870029	22872028	Zrsr1(NM_011663):+:upstream2k	82	84.5361	75	77.3196	11	13.4146	41	43	48.8095	13	92.8571	12	85.7143	11	84.6154	41	43	48.8095	34	34	0	0	0	0	0	35	29	0	0	0	0	0	97	14	38	45
chr11	22882285	22884284	Commd1(NM_144514):-:upstream2k	47	97.9167	40	83.3333	0	0	0	0	0	15	93.75	12	75	0	0	0	0	0	12	10	0	0	0	0	0	20	18	0	0	0	0	0	48	16	12	20
chr11	22888593	22890592	Cct4(NM_009837):+:upstream2k	138	69.3467	56	28.1407	3	2.17391	74	5	93.6709	25	60.9756	5	12.1951	3	12	74	5	93.6709	43	17	0	0	0	0	0	70	34	0	0	0	0	0	199	41	61	97
chr11	23154041	23156040	Xpo1(NM_001035226):+:upstream2k	161	84.2932	79	41.3613	0	0	0	0	0	40	76.9231	19	36.5385	0	0	0	0	0	33	15	0	0	0	0	0	88	45	0	0	0	0	0	191	52	36	103
chr11	23154041	23156040	Xpo1(NM_134014):+:upstream2k	161	84.2932	79	41.3613	0	0	0	0	0	40	76.9231	19	36.5385	0	0	0	0	0	33	15	0	0	0	0	0	88	45	0	0	0	0	0	191	52	36	103
chr11	23204895	23206894	Usp34(NM_001190401):+:upstream2k	235	86.3971	118	43.3824	0	0	0	0	0	94	87.037	53	49.0741	0	0	0	0	0	39	16	0	0	0	0	0	102	49	0	0	0	0	0	272	108	48	116
chr11	23397947	23399946	Ahsa2(NM_172391):-:upstream2k	178	94.6809	5	2.65957	0	0	0	0	0	36	85.7143	2	4.7619	0	0	0	0	0	42	1	0	0	0	0	0	100	2	0	0	0	0	0	188	42	44	102
chr11	23533632	23535631	0610010F05Rik(NM_027860):-:upstream2k	48	97.9592	36	73.4694	0	0	0	0	0	19	95	14	70	0	0	0	0	0	12	9	0	0	0	0	0	17	13	0	0	0	0	0	49	20	12	17
chr11	23563674	23565673	Pus10(NM_028956):+:upstream2k	64	98.4615	43	66.1538	1	1.5625	2	2	50	21	95.4545	13	59.0909	1	4.7619	2	2	50	19	17	0	0	0	0	0	24	13	0	0	0	0	0	65	22	19	24
chr11	23563674	23565673	Pus10(NM_001033654):+:upstream2k	64	98.4615	43	66.1538	1	1.5625	2	2	50	21	95.4545	13	59.0909	1	4.7619	2	2	50	19	17	0	0	0	0	0	24	13	0	0	0	0	0	65	22	19	24
chr11	23563976	23565975	Pus10(NM_028304):+:upstream2k	163	92.6136	97	55.1136	1	0.613497	2	2	50	46	92	29	58	1	2.17391	2	2	50	43	33	0	0	0	0	0	74	35	0	0	0	0	0	176	50	45	81
chr11	23670971	23672970	Rel(NM_009044):-:upstream2k	297	96.1165	193	62.4595	0	0	0	0	0	112	96.5517	77	66.3793	0	0	0	0	0	57	34	0	0	0	0	0	128	82	0	0	0	0	0	309	116	62	131
chr11	23795271	23797270	Papolg(NM_172555):-:upstream2k	42	80.7692	13	25	0	0	0	0	0	9	75	3	25	0	0	0	0	0	10	5	0	0	0	0	0	23	5	0	0	0	0	0	52	12	14	26
chr11	23976056	23978055	Bcl11a(NM_016707):+:upstream2k	563	88.2445	251	39.3417	0	0	0	0	0	120	85.7143	54	38.5714	0	0	0	0	0	133	63	0	0	0	0	0	310	134	0	0	0	0	0	638	140	149	349
chr11	23976056	23978055	Bcl11a(NM_001159289):+:upstream2k	563	88.2445	251	39.3417	0	0	0	0	0	120	85.7143	54	38.5714	0	0	0	0	0	133	63	0	0	0	0	0	310	134	0	0	0	0	0	638	140	149	349
chr11	23978695	23980694	Bcl11a(NM_001159290):+:upstream2k	228	76.2542	111	37.1237	0	0	0	0	0	61	78.2051	25	32.0513	0	0	0	0	0	61	29	0	0	0	0	0	106	57	0	0	0	0	0	299	78	79	142
chr11	26110577	26112576	5730522E02Rik(NR_027973):-:upstream2k	15	45.4545	2	6.06061	0	0	0	0	0	11	61.1111	1	5.55556	0	0	0	0	0	2	0	0	0	0	0	0	2	1	0	0	0	0	0	33	18	6	9
chr11	29028751	29030750	Pnpt1(NM_027869):+:upstream2k	54	88.5246	30	49.1803	0	0	0	0	0	13	81.25	11	68.75	0	0	0	0	0	17	10	0	0	0	0	0	24	9	0	0	0	0	0	61	16	19	26
chr11	29070907	29072906	Smek2(NM_134034):+:upstream2k	169	99.4118	100	58.8235	0	0	0	0	0	58	100	30	51.7241	0	0	0	0	0	32	18	0	0	0	0	0	79	52	0	0	0	0	0	170	58	33	79
chr11	29147273	29149272	Ccdc104(NM_025740):-:upstream2k	20	95.2381	20	95.2381	0	0	0	0	0	9	90	9	90	0	0	0	0	0	5	5	0	0	0	0	0	6	6	0	0	0	0	0	21	10	5	6
chr11	29271775	29273774	Ccdc88a(NM_176841):+:upstream2k	281	93.0464	183	60.596	0	0	0	0	0	113	95.7627	73	61.8644	0	0	0	0	0	75	52	0	0	0	0	0	93	58	0	0	0	0	0	302	118	78	106
chr11	29415034	29417033	Prdxdd1(NM_026465):-:upstream2k	134	95.7143	87	62.1429	0	0	0	0	0	31	96.875	25	78.125	0	0	0	0	0	25	16	0	0	0	0	0	78	46	0	0	0	0	0	140	32	27	81
chr11	29415034	29417033	Prdxdd1(NM_001163454):-:upstream2k	134	95.7143	87	62.1429	0	0	0	0	0	31	96.875	25	78.125	0	0	0	0	0	25	16	0	0	0	0	0	78	46	0	0	0	0	0	140	32	27	81
chr11	29424457	29426456	Mtif2(NM_133767):+:upstream2k	236	86.7647	108	39.7059	3	1.27119	10	27	27.027	37	77.0833	19	39.5833	3	8.10811	10	27	27.027	65	23	0	0	0	0	0	134	66	0	0	0	0	0	272	48	70	154
chr11	29448041	29450040	Rps27a(NM_001033865):-:upstream2k	125	96.1538	91	70	0	0	0	0	0	13	92.8571	8	57.1429	0	0	0	0	0	23	17	0	0	0	0	0	89	66	0	0	0	0	0	130	14	25	91
chr11	29448041	29450040	Rps27a(NM_024277):-:upstream2k	125	96.1538	91	70	0	0	0	0	0	13	92.8571	8	57.1429	0	0	0	0	0	23	17	0	0	0	0	0	89	66	0	0	0	0	0	130	14	25	91
chr11	29590898	29592897	Rtn4(NM_194054):+:upstream2k	26	29.5455	0	0	0	0	0	0	0	2	20	0	0	0	0	0	0	0	7	0	0	0	0	0	0	17	0	0	0	0	0	0	88	10	18	60
chr11	29590898	29592897	Rtn4(NM_194052):+:upstream2k	26	29.5455	0	0	0	0	0	0	0	2	20	0	0	0	0	0	0	0	7	0	0	0	0	0	0	17	0	0	0	0	0	0	88	10	18	60
chr11	29590898	29592897	Rtn4(NM_194053):+:upstream2k	26	29.5455	0	0	0	0	0	0	0	2	20	0	0	0	0	0	0	0	7	0	0	0	0	0	0	17	0	0	0	0	0	0	88	10	18	60
chr11	29591774	29593773	Rtn4(NM_194051):+:upstream2k	520	80.3709	269	41.5765	0	0	0	0	0	159	86.413	94	51.087	0	0	0	0	0	137	72	0	0	0	0	0	224	103	0	0	0	0	0	647	184	163	300
chr11	29926034	29928033	Eml6(NM_146016):-:upstream2k	94	76.4228	44	35.7724	0	0	0	0	0	25	75.7576	15	45.4545	0	0	0	0	0	25	10	0	0	0	0	0	44	19	0	0	0	0	0	123	33	29	61
chr11	30098258	30100257	Spnb2(NM_009260):-:upstream2k	51	100	50	98.0392	10	19.6078	137	303	31.1364	14	100	13	92.8571	9	64.2857	113	265	29.8942	16	16	0	0	0	0	0	21	21	1	4.7619	24	38	38.7097	51	14	16	21
chr11	30549397	30551396	Acyp2(NM_029344):-:upstream2k	38	97.4359	0	0	0	0	0	0	0	9	90	0	0	0	0	0	0	0	9	0	0	0	0	0	0	20	0	0	0	0	0	0	39	10	9	20
chr11	30669775	30671774	Psme4(NM_134013):+:upstream2k	136	98.5507	118	85.5072	1	0.735294	2	6	25	28	93.3333	23	76.6667	1	3.57143	2	6	25	43	39	0	0	0	0	0	65	56	0	0	0	0	0	138	30	43	65
chr11	30852398	30854397	Asb3(NM_023906):+:upstream2k	18	58.0645	16	51.6129	0	0	0	0	0	4	50	3	37.5	0	0	0	0	0	6	5	0	0	0	0	0	8	8	0	0	0	0	0	31	8	11	12
chr11	30854132	30856131	Erlec1(NM_025745):-:upstream2k	65	68.4211	59	62.1053	0	0	0	0	0	22	61.1111	18	50	0	0	0	0	0	12	12	0	0	0	0	0	31	29	0	0	0	0	0	95	36	19	40
chr11	31270062	31272061	Stc2(NM_011491):-:upstream2k	206	91.1504	83	36.7257	10	4.85437	98	14	87.5	52	89.6552	16	27.5862	10	19.2308	98	14	87.5	29	17	0	0	0	0	0	125	50	0	0	0	0	0	226	58	32	136
chr11	31571863	31573862	Bod1(NM_001024919):-:upstream2k	117	93.6	66	52.8	0	0	0	0	0	30	96.7742	21	67.7419	0	0	0	0	0	27	17	0	0	0	0	0	60	28	0	0	0	0	0	125	31	29	65
chr11	31770211	31772210	Cpeb4(NM_026252):+:upstream2k	537	87.1753	304	49.3506	1	0.18622	3	13	18.75	142	93.4211	88	57.8947	1	0.704225	3	13	18.75	146	78	0	0	0	0	0	249	138	0	0	0	0	0	616	152	154	310
chr11	31863633	31865632	4930524B15Rik(NM_026262):+:upstream2k	4	33.3333	1	8.33333	0	0	0	0	0	1	20	0	0	0	0	0	0	0	1	0	0	0	0	0	0	2	1	0	0	0	0	0	12	5	3	4
chr11	31898459	31900458	Nsg2(NM_008741):+:upstream2k	48	97.9592	10	20.4082	0	0	0	0	0	15	93.75	4	25	0	0	0	0	0	17	5	0	0	0	0	0	16	1	0	0	0	0	0	49	16	17	16
chr11	32122294	32124293	Rhbdf1(NM_010117):-:upstream2k	67	95.7143	19	27.1429	0	0	0	0	0	25	89.2857	5	17.8571	0	0	0	0	0	21	6	0	0	0	0	0	21	8	0	0	0	0	0	70	28	21	21
chr11	32167615	32169614	Nprl3(NM_181569):-:upstream2k	89	97.8022	35	38.4615	1	1.1236	2	2	50	28	93.3333	18	60	1	3.57143	2	2	50	19	5	0	0	0	0	0	42	12	0	0	0	0	0	91	30	19	42
chr11	32245811	32247810	Sh3pxd2b(NM_177364):+:upstream2k	48	88.8889	0	0	0	0	0	0	0	12	70.5882	0	0	0	0	0	0	0	9	0	0	0	0	0	0	27	0	0	0	0	0	0	54	17	10	27
chr11	32353372	32355371	Ubtd2(NM_173784):+:upstream2k	315	94.3114	180	53.8922	3	0.952381	14	117	10.687	103	93.6364	63	57.2727	3	2.91262	14	117	10.687	64	39	0	0	0	0	0	148	78	0	0	0	0	0	334	110	67	157
chr11	32431266	32433265	Stk10(NM_009288):+:upstream2k	477	87.6838	222	40.8088	7	1.46751	29	40	42.029	112	91.8033	58	47.541	7	6.25	29	40	42.029	122	54	0	0	0	0	0	243	110	0	0	0	0	0	544	122	134	288
chr11	32540875	32542874	Fbxw11(NM_134015):+:upstream2k	261	88.7755	172	58.5034	1	0.383142	4	1	80	92	92	55	55	0	0	0	0	0	63	39	0	0	0	0	0	106	78	1	0.943396	4	1	80	294	100	72	122
chr11	33047401	33049400	Fgf18(NM_008005):-:upstream2k	324	92.0455	191	54.2614	4	1.23457	16	107	13.0081	139	89.1026	83	53.2051	3	2.15827	13	105	11.0169	86	48	0	0	0	0	0	99	60	1	1.0101	3	2	60	352	156	91	105
chr11	33103589	33105588	Tlx3(NM_019916):-:upstream2k	352	83.6105	229	54.3943	11	3.125	51	159	24.2857	83	86.4583	61	63.5417	11	13.253	51	159	24.2857	79	48	0	0	0	0	0	190	120	0	0	0	0	0	421	96	95	230
chr11	33413747	33415746	Ranbp17(NM_023146):-:upstream2k	59	86.7647	38	55.8824	0	0	0	0	0	21	84	12	48	0	0	0	0	0	12	8	0	0	0	0	0	26	18	0	0	0	0	0	68	25	16	27
chr11	33478958	33480957	Gabrp(NM_146017):-:upstream2k	32	94.1176	26	76.4706	3	9.375	12	7	63.1579	3	75	3	75	2	66.6667	8	4	66.6667	4	4	0	0	0	0	0	25	19	1	4	4	3	57.1429	34	4	4	26
chr11	33743528	33745527	Kcnip1(NM_027398):-:upstream2k	189	79.4118	78	32.7731	7	3.7037	14	22	38.8889	60	83.3333	36	50	7	11.6667	14	22	38.8889	56	20	0	0	0	0	0	73	22	0	0	0	0	0	238	72	67	99
chr11	33861013	33863012	Kcnmb1(NM_031169):+:upstream2k	84	63.1579	30	22.5564	2	2.38095	8	4	66.6667	6	50	2	16.6667	2	33.3333	8	4	66.6667	21	11	0	0	0	0	0	57	17	0	0	0	0	0	133	12	36	85
chr11	34597326	34599325	Dock2(NM_033374):-:upstream2k	7	100	4	57.1429	1	14.2857	4	0	100	2	100	1	50	1	50	4	0	100	1	0	0	0	0	0	0	4	3	0	0	0	0	0	7	2	1	4
chr11	34647144	34649143	Ccdc99(NM_027411):-:upstream2k	108	90	48	40	0	0	0	0	0	34	89.4737	20	52.6316	0	0	0	0	0	19	8	0	0	0	0	0	55	20	0	0	0	0	0	120	38	21	61
chr11	34932958	34934957	Slit3(NM_011412):+:upstream2k	240	62.3377	98	25.4545	1	0.416667	7	5	58.3333	58	53.211	27	24.7706	1	1.72414	7	5	58.3333	66	32	0	0	0	0	0	116	39	0	0	0	0	0	385	109	97	179
chr11	35580997	35582996	Pank3(NM_145962):+:upstream2k	70	98.5915	55	77.4648	0	0	0	0	0	17	94.4444	13	72.2222	0	0	0	0	0	15	10	0	0	0	0	0	38	32	0	0	0	0	0	71	18	15	38
chr11	35793592	35795591	Wwc1(NM_170779):-:upstream2k	396	92.093	279	64.8837	0	0	0	0	0	138	90.7895	102	67.1053	0	0	0	0	0	104	67	0	0	0	0	0	154	110	0	0	0	0	0	430	152	114	164
chr11	40506116	40508115	Mat2b(NM_134017):-:upstream2k	33	97.0588	0	0	0	0	0	0	0	7	87.5	0	0	0	0	0	0	0	5	0	0	0	0	0	0	21	0	0	0	0	0	0	34	8	5	21
chr11	40546940	40548939	Hmmr(NM_013552):-:upstream2k	206	89.5652	78	33.913	0	0	0	0	0	53	91.3793	21	36.2069	0	0	0	0	0	43	16	0	0	0	0	0	110	41	0	0	0	0	0	230	58	47	125
chr11	43239484	43241483	Pttg1(NM_013917):-:upstream2k	66	98.5075	36	53.7313	0	0	0	0	0	19	95	7	35	0	0	0	0	0	10	4	0	0	0	0	0	37	25	0	0	0	0	0	67	20	10	37
chr11	43285846	43287845	C1qtnf2(NM_026979):+:upstream2k	32	52.459	0	0	0	0	0	0	0	8	80	0	0	0	0	0	0	0	6	0	0	0	0	0	0	18	0	0	0	0	0	0	61	10	21	30
chr11	43340286	43342285	Ccnjl(NM_001045530):+:upstream2k	68	68	51	51	0	0	0	0	0	26	74.2857	20	57.1429	0	0	0	0	0	16	10	0	0	0	0	0	26	21	0	0	0	0	0	100	35	24	41
chr11	43561476	43563475	Ttc1(NM_133795):-:upstream2k	30	93.75	3	9.375	0	0	0	0	0	5	83.3333	1	16.6667	0	0	0	0	0	8	1	0	0	0	0	0	17	1	0	0	0	0	0	32	6	9	17
chr11	43649835	43651834	Adra1b(NM_007416):-:upstream2k	209	94.5701	168	76.0181	0	0	0	0	0	64	91.4286	53	75.7143	0	0	0	0	0	62	49	0	0	0	0	0	83	66	0	0	0	0	0	221	70	62	89
chr11	44284051	44286050	Ublcp1(NM_024475):-:upstream2k	179	68.8462	94	36.1538	0	0	0	0	0	39	73.5849	20	37.7358	0	0	0	0	0	40	22	0	0	0	0	0	100	52	0	0	0	0	0	260	53	57	150
chr11	44330466	44332465	Rnf145(NM_028862):+:upstream2k	95	98.9583	91	94.7917	0	0	0	0	0	47	97.9167	44	91.6667	0	0	0	0	0	15	15	0	0	0	0	0	33	32	0	0	0	0	0	96	48	15	33
chr11	44330879	44332878	Rnf145(NM_001166553):+:upstream2k	290	99.3151	250	85.6164	0	0	0	0	0	105	98.1308	91	85.0467	0	0	0	0	0	70	57	0	0	0	0	0	115	102	0	0	0	0	0	292	107	70	115
chr11	44429636	44431635	Ebf1(NM_007897):+:upstream2k	58	86.5672	16	23.8806	0	0	0	0	0	9	90	4	40	0	0	0	0	0	11	3	0	0	0	0	0	38	9	0	0	0	0	0	67	10	11	46
chr11	45663466	45665465	Clint1(NM_001045520):+:upstream2k	2	66.6667	1	33.3333	0	0	0	0	0	1	50	0	0	0	0	0	0	0	1	1	0	0	0	0	0	0	0	0	0	0	0	0	3	2	1	0
chr11	45758438	45760437	Lsm11(NM_028185):-:upstream2k	32	31.3725	0	0	0	0	0	0	0	4	28.5714	0	0	0	0	0	0	0	4	0	0	0	0	0	0	24	0	0	0	0	0	0	102	14	18	70
chr11	45768997	45770996	Thg1l(NM_001080969):-:upstream2k	2	40	0	0	0	0	0	0	0	2	100	0	0	0	0	0	0	0	0	0	0	0	0	0	0	0	0	0	0	0	0	0	5	2	1	2
chr11	45791812	45793811	Sox30(NM_173384):+:upstream2k	251	90.942	158	57.2464	39	15.5378	219	80	73.2441	58	87.8788	45	68.1818	37	63.7931	204	73	73.6462	40	26	0	0	0	0	0	153	87	2	1.30719	15	7	68.1818	276	66	44	166
chr11	45865113	45867112	Gm12166(NR_015372):-:upstream2k	0	0	0	0	0	0	0	0	0	0	0	0	0	0	0	0	0	0	0	0	0	0	0	0	0	0	0	0	0	0	0	0	60	10	8	42
chr11	45867489	45869488	Adam19(NM_009616):+:upstream2k	43	50.5882	9	10.5882	0	0	0	0	0	8	66.6667	1	8.33333	0	0	0	0	0	8	2	0	0	0	0	0	27	6	0	0	0	0	0	85	12	15	58
chr11	45979862	45981861	Nipal4(NM_172524):-:upstream2k	179	95.7219	119	63.6364	1	0.558659	2	3	40	32	82.0513	15	38.4615	1	3.125	2	3	40	40	24	0	0	0	0	0	107	80	0	0	0	0	0	187	39	40	108
chr11	46125853	46127852	Cyfip2(NM_133769):-:upstream2k	169	92.8571	119	65.3846	1	0.591716	3	8	27.2727	38	97.4359	29	74.359	1	2.63158	3	8	27.2727	51	34	0	0	0	0	0	80	56	0	0	0	0	0	182	39	54	89
chr11	46248463	46250462	Med7(NM_025426):+:upstream2k	0	0	0	0	0	0	0	0	0	0	0	0	0	0	0	0	0	0	0	0	0	0	0	0	0	0	0	0	0	0	0	0	7	2	1	4
chr11	46248463	46250462	Med7(NM_001104556):+:upstream2k	0	0	0	0	0	0	0	0	0	0	0	0	0	0	0	0	0	0	0	0	0	0	0	0	0	0	0	0	0	0	0	0	7	2	1	4
chr11	46520607	46522606	Timd2(NM_134249):-:upstream2k	28	100	27	96.4286	2	7.14286	50	2	96.1538	4	100	3	75	2	50	50	2	96.1538	5	5	0	0	0	0	0	19	19	0	0	0	0	0	28	4	5	19
chr11	46622301	46624300	Timd4(NM_178759):+:upstream2k	32	96.9697	28	84.8485	6	18.75	77	40	65.812	7	87.5	6	75	6	85.7143	77	40	65.812	8	6	0	0	0	0	0	17	16	0	0	0	0	0	33	8	8	17
chr11	47192805	47194804	Sgcd(NM_011891):-:upstream2k	93	73.8095	39	30.9524	0	0	0	0	0	12	70.5882	7	41.1765	0	0	0	0	0	37	13	0	0	0	0	0	44	19	0	0	0	0	0	126	17	47	62
chr11	48611862	48613861	Gnb2l1(NM_008143):+:upstream2k	144	81.3559	56	31.6384	0	0	0	0	0	20	66.6667	5	16.6667	0	0	0	0	0	43	18	0	0	0	0	0	81	33	0	0	0	0	0	177	30	50	97
chr11	48613535	48615534	Snord96a(NR_028563):+:upstream2k	206	90.7489	91	40.0881	0	0	0	0	0	47	83.9286	19	33.9286	0	0	0	0	0	42	23	0	0	0	0	0	117	49	0	0	0	0	0	227	56	49	122
chr11	48630894	48632893	Trim41(NM_145377):-:upstream2k	125	60.9756	70	34.1463	1	0.8	3	9	25	25	54.3478	15	32.6087	1	4	3	9	25	41	19	0	0	0	0	0	59	36	0	0	0	0	0	205	46	59	100
chr11	48684849	48686848	Irgm1(NM_008326):-:upstream2k	69	97.1831	39	54.9296	0	0	0	0	0	12	85.7143	7	50	0	0	0	0	0	24	13	0	0	0	0	0	33	19	0	0	0	0	0	71	14	24	33
chr11	48715655	48717654	Gm5431(NM_001024230):-:upstream2k	25	28.7356	5	5.74713	1	4	17	1	94.4444	1	25	1	25	1	100	17	1	94.4444	9	3	0	0	0	0	0	15	1	0	0	0	0	0	87	4	18	65
chr11	48792884	48794883	9930111J21Rik1(NM_001114679):-:upstream2k	0	0	0	0	0	0	0	0	0	0	0	0	0	0	0	0	0	0	0	0	0	0	0	0	0	0	0	0	0	0	0	0	6	2	1	3
chr11	48792901	48794900	9930111J21Rik2(NM_173434):-:upstream2k	0	0	0	0	0	0	0	0	0	0	0	0	0	0	0	0	0	0	0	0	0	0	0	0	0	0	0	0	0	0	0	0	12	2	1	9
chr11	48862235	48864234	Olfr56(NM_010999):+:upstream2k	0	0	0	0	0	0	0	0	0	0	0	0	0	0	0	0	0	0	0	0	0	0	0	0	0	0	0	0	0	0	0	0	9	2	3	4
chr11	48864745	48866744	9930111J21Rik2(NM_173434):-:upstream2k	0	0	0	0	0	0	0	0	0	0	0	0	0	0	0	0	0	0	0	0	0	0	0	0	0	0	0	0	0	0	0	0	12	2	1	9
chr11	48877715	48879714	Tgtp2(NM_001145164):-:upstream2k	9	31.0345	0	0	0	0	0	0	0	2	33.3333	0	0	0	0	0	0	0	2	0	0	0	0	0	0	5	0	0	0	0	0	0	29	6	7	16
chr11	48927260	48929259	Olfr1396(NM_146337):-:upstream2k	18	94.7368	0	0	0	0	0	0	0	2	100	0	0	0	0	0	0	0	5	0	0	0	0	0	0	11	0	0	0	0	0	0	19	2	5	12
chr11	49015002	49017001	Zfp62(NM_001024846):+:upstream2k	100	92.5926	32	29.6296	0	0	0	0	0	25	89.2857	8	28.5714	0	0	0	0	0	25	12	0	0	0	0	0	50	12	0	0	0	0	0	108	28	26	54
chr11	49015002	49017001	Zfp62(NM_009562):+:upstream2k	100	92.5926	32	29.6296	0	0	0	0	0	25	89.2857	8	28.5714	0	0	0	0	0	25	12	0	0	0	0	0	50	12	0	0	0	0	0	108	28	26	54
chr11	49055693	49057692	Mgat1(NM_010794):+:upstream2k	78	96.2963	48	59.2593	0	0	0	0	0	13	81.25	6	37.5	0	0	0	0	0	20	13	0	0	0	0	0	45	29	0	0	0	0	0	81	16	20	45
chr11	49055693	49057692	Mgat1(NM_001110148):+:upstream2k	78	96.2963	48	59.2593	0	0	0	0	0	13	81.25	6	37.5	0	0	0	0	0	20	13	0	0	0	0	0	45	29	0	0	0	0	0	81	16	20	45
chr11	49062054	49064053	Mgat1(NM_001110150):+:upstream2k	76	84.4444	39	43.3333	0	0	0	0	0	17	89.4737	7	36.8421	0	0	0	0	0	19	8	0	0	0	0	0	40	24	0	0	0	0	0	90	19	23	48
chr11	49526213	49528212	Cnot6(NM_212484):-:upstream2k	78	67.8261	57	49.5652	0	0	0	0	0	33	82.5	22	55	0	0	0	0	0	17	11	0	0	0	0	0	28	24	0	0	0	0	0	115	40	24	51
chr11	49605657	49607656	Gfpt2(NM_013529):+:upstream2k	123	84.2466	93	63.6986	12	9.7561	44	33	57.1429	25	89.2857	19	67.8571	12	48	44	33	57.1429	30	25	0	0	0	0	0	68	49	0	0	0	0	0	146	28	37	81
chr11	49658253	49660252	Mapk9(NM_001163671):+:upstream2k	100	99.0099	44	43.5644	2	2	8	22	26.6667	17	94.4444	4	22.2222	2	11.7647	8	22	26.6667	20	9	0	0	0	0	0	63	31	0	0	0	0	0	101	18	20	63
chr11	49658253	49660252	Mapk9(NM_207692):+:upstream2k	100	99.0099	44	43.5644	2	2	8	22	26.6667	17	94.4444	4	22.2222	2	11.7647	8	22	26.6667	20	9	0	0	0	0	0	63	31	0	0	0	0	0	101	18	20	63
chr11	49658253	49660252	Mapk9(NM_016961):+:upstream2k	100	99.0099	44	43.5644	2	2	8	22	26.6667	17	94.4444	4	22.2222	2	11.7647	8	22	26.6667	20	9	0	0	0	0	0	63	31	0	0	0	0	0	101	18	20	63
chr11	49658253	49660252	Mapk9(NM_001163672):+:upstream2k	100	99.0099	44	43.5644	2	2	8	22	26.6667	17	94.4444	4	22.2222	2	11.7647	8	22	26.6667	20	9	0	0	0	0	0	63	31	0	0	0	0	0	101	18	20	63
chr11	49713337	49715336	Rasgef1c(NM_029004):+:upstream2k	121	92.3664	46	35.1145	0	0	0	0	0	37	82.2222	17	37.7778	0	0	0	0	0	33	10	0	0	0	0	0	51	19	0	0	0	0	0	131	45	34	52
chr11	49836833	49838832	Rnf130(NM_021540):+:upstream2k	32	94.1176	32	94.1176	0	0	0	0	0	20	90.9091	20	90.9091	0	0	0	0	0	6	6	0	0	0	0	0	6	6	0	0	0	0	0	34	22	6	6
chr11	49986353	49988352	3010026O09Rik(NM_026543):+:upstream2k	112	96.5517	28	24.1379	0	0	0	0	0	25	96.1538	7	26.9231	0	0	0	0	0	29	10	0	0	0	0	0	58	11	0	0	0	0	0	116	26	31	59
chr11	50036837	50038836	Mgat4b(NM_145926):+:upstream2k	170	98.8372	140	81.3953	1	0.588235	45	2	95.7447	44	95.6522	35	76.087	0	0	0	0	0	37	30	0	0	0	0	0	89	75	1	1.1236	45	2	95.7447	172	46	37	89
chr11	50105839	50107838	Maml1(NM_175334):-:upstream2k	16	69.5652	16	69.5652	0	0	0	0	0	3	50	3	50	0	0	0	0	0	3	3	0	0	0	0	0	10	10	0	0	0	0	0	23	6	5	12
chr11	50171382	50173381	Mir804(NR_030529):-:upstream2k	159	81.1224	54	27.551	0	0	0	0	0	45	86.5385	16	30.7692	0	0	0	0	0	39	12	0	0	0	0	0	75	26	0	0	0	0	0	196	52	50	94
chr11	50189221	50191220	Hnrnph1(NM_021510):+:upstream2k	103	89.5652	34	29.5652	0	0	0	0	0	20	76.9231	5	19.2308	0	0	0	0	0	22	5	0	0	0	0	0	61	24	0	0	0	0	0	115	26	27	62
chr11	50244614	50246613	Rufy1(NM_172557):-:upstream2k	69	67.6471	10	9.80392	0	0	0	0	0	19	73.0769	3	11.5385	0	0	0	0	0	12	1	0	0	0	0	0	38	6	0	0	0	0	0	102	26	20	56
chr11	50413587	50415586	Adamts2(NM_175643):+:upstream2k	117	100	44	37.6068	0	0	0	0	0	38	100	14	36.8421	0	0	0	0	0	24	8	0	0	0	0	0	55	22	0	0	0	0	0	117	38	24	55
chr11	50641234	50643233	Zfp354c(NM_013922):-:upstream2k	47	46.0784	0	0	0	0	0	0	0	3	37.5	0	0	0	0	0	0	0	14	0	0	0	0	0	0	30	0	0	0	0	0	0	102	8	22	72
chr11	50662187	50664186	Grm6(NM_173372):+:upstream2k	14	48.2759	0	0	0	0	0	0	0	1	25	0	0	0	0	0	0	0	3	0	0	0	0	0	0	10	0	0	0	0	0	0	29	4	6	19
chr11	50745138	50747137	Zfp354b(NM_013744):-:upstream2k	65	72.2222	1	1.11111	0	0	0	0	0	6	54.5455	0	0	0	0	0	0	0	15	1	0	0	0	0	0	44	0	0	0	0	0	0	90	11	19	60
chr11	51076454	51078453	BC049762(NM_177567):-:upstream2k	205	89.1304	113	49.1304	1	0.487805	2	3	40	60	85.7143	34	48.5714	0	0	0	0	0	50	26	0	0	0	0	0	95	53	1	1.05263	2	3	40	230	70	57	103
chr11	51101422	51103421	Col23a1(NM_153393):+:upstream2k	42	100	12	28.5714	0	0	0	0	0	9	100	2	22.2222	0	0	0	0	0	9	4	0	0	0	0	0	24	6	0	0	0	0	0	42	9	9	24
chr11	51396259	51398258	Agxt2l2(NM_028398):+:upstream2k	70	97.2222	17	23.6111	0	0	0	0	0	7	87.5	1	12.5	0	0	0	0	0	19	5	0	0	0	0	0	44	11	0	0	0	0	0	72	8	19	45
chr11	51420384	51422383	Hnrnpab(NM_010448):-:upstream2k	101	79.5276	45	35.4331	0	0	0	0	0	37	88.0952	21	50	0	0	0	0	0	18	8	0	0	0	0	0	46	16	0	0	0	0	0	127	42	22	63
chr11	51420384	51422383	Hnrnpab(NM_001048061):-:upstream2k	101	79.5276	45	35.4331	0	0	0	0	0	37	88.0952	21	50	0	0	0	0	0	18	8	0	0	0	0	0	46	16	0	0	0	0	0	127	42	22	63
chr11	51431275	51433274	Nhp2(NM_026631):+:upstream2k	91	55.1515	59	35.7576	0	0	0	0	0	19	57.5758	9	27.2727	0	0	0	0	0	16	8	0	0	0	0	0	56	42	0	0	0	0	0	165	33	26	106
chr11	51449399	51451398	Rmnd5b(NM_025346):-:upstream2k	109	80.7407	98	72.5926	2	1.83486	63	35	64.2857	27	77.1429	24	68.5714	2	7.40741	63	35	64.2857	28	25	0	0	0	0	0	54	49	0	0	0	0	0	135	35	36	64
chr11	51462456	51464455	D930048N14Rik(NR_027958):+:upstream2k	220	61.2813	110	30.6407	1	0.454545	33	1	97.0588	68	66.6667	37	36.2745	0	0	0	0	0	55	28	0	0	0	0	0	97	45	1	1.03093	33	1	97.0588	359	102	88	169
chr11	51464576	51466575	C330016O10Rik(NM_145974):-:upstream2k	97	91.5094	57	53.7736	5	5.15464	29	170	14.5729	15	71.4286	9	42.8571	5	33.3333	29	170	14.5729	17	11	0	0	0	0	0	65	37	0	0	0	0	0	106	21	18	67
chr11	51502137	51504136	0610009B22Rik(NM_025319):-:upstream2k	237	91.1538	124	47.6923	1	0.421941	2	4	33.3333	65	92.8571	28	40	0	0	0	0	0	53	36	0	0	0	0	0	119	60	1	0.840336	2	4	33.3333	260	70	57	133
chr11	51570337	51572336	Sec24a(NM_175255):-:upstream2k	68	77.2727	41	46.5909	9	13.2353	74	5	93.6709	13	81.25	9	56.25	9	69.2308	74	5	93.6709	20	11	0	0	0	0	0	35	21	0	0	0	0	0	88	16	27	45
chr11	51575165	51577164	Sar1b(NM_025535):+:upstream2k	79	67.5214	48	41.0256	0	0	0	0	0	16	88.8889	11	61.1111	0	0	0	0	0	18	9	0	0	0	0	0	45	28	0	0	0	0	0	117	18	21	78
chr11	51670984	51672983	Phf15(NM_199299):-:upstream2k	197	62.1451	139	43.8486	0	0	0	0	0	37	61.6667	23	38.3333	0	0	0	0	0	36	22	0	0	0	0	0	124	94	0	0	0	0	0	317	60	57	200
chr11	51813969	51815968	Ube2b(NM_009458):-:upstream2k	207	84.8361	55	22.541	0	0	0	0	0	61	79.2208	23	29.8701	0	0	0	0	0	35	12	0	0	0	0	0	111	20	0	0	0	0	0	244	77	46	121
chr11	51815723	51817722	Cdkl3(NM_001166655):+:upstream2k	233	66.7622	103	29.5129	3	1.28755	9	3	75	41	78.8462	23	44.2308	3	7.31707	9	3	75	42	13	0	0	0	0	0	150	67	0	0	0	0	0	349	52	64	233
chr11	51815723	51817722	Cdkl3(NM_001166654):+:upstream2k	233	66.7622	103	29.5129	3	1.28755	9	3	75	41	78.8462	23	44.2308	3	7.31707	9	3	75	42	13	0	0	0	0	0	150	67	0	0	0	0	0	349	52	64	233
chr11	51815723	51817722	Cdkl3(NM_153785):+:upstream2k	233	66.7622	103	29.5129	3	1.28755	9	3	75	41	78.8462	23	44.2308	3	7.31707	9	3	75	42	13	0	0	0	0	0	150	67	0	0	0	0	0	349	52	64	233
chr11	51815723	51817722	Cdkl3(NM_001166653):+:upstream2k	233	66.7622	103	29.5129	3	1.28755	9	3	75	41	78.8462	23	44.2308	3	7.31707	9	3	75	42	13	0	0	0	0	0	150	67	0	0	0	0	0	349	52	64	233
chr11	51815723	51817722	Cdkl3(NM_001166656):+:upstream2k	233	66.7622	103	29.5129	3	1.28755	9	3	75	41	78.8462	23	44.2308	3	7.31707	9	3	75	42	13	0	0	0	0	0	150	67	0	0	0	0	0	349	52	64	233
chr11	51815723	51817722	Cdkl3(NM_001166657):+:upstream2k	233	66.7622	103	29.5129	3	1.28755	9	3	75	41	78.8462	23	44.2308	3	7.31707	9	3	75	42	13	0	0	0	0	0	150	67	0	0	0	0	0	349	52	64	233
chr11	51910326	51912325	Ppp2ca(NM_019411):+:upstream2k	57	100	10	17.5439	0	0	0	0	0	24	100	4	16.6667	0	0	0	0	0	12	3	0	0	0	0	0	21	3	0	0	0	0	0	57	24	12	21
chr11	52043497	52045496	Skp1a(NM_011543):+:upstream2k	199	94.7619	93	44.2857	0	0	0	0	0	52	92.8571	25	44.6429	0	0	0	0	0	57	27	0	0	0	0	0	90	41	0	0	0	0	0	210	56	59	95
chr11	52095753	52097752	Tcf7(NM_009331):-:upstream2k	780	87.5421	402	45.1178	16	2.05128	153	105	59.3023	202	87.069	104	44.8276	16	7.92079	153	105	59.3023	179	97	0	0	0	0	0	399	201	0	0	0	0	0	891	232	207	452
chr11	52172617	52174616	Vdac1(NM_011694):+:upstream2k	127	90.0709	80	56.7376	0	0	0	0	0	33	86.8421	23	60.5263	0	0	0	0	0	36	24	0	0	0	0	0	58	33	0	0	0	0	0	141	38	39	64
chr11	52207930	52209929	9530068E07Rik(NM_153117):+:upstream2k	62	54.386	31	27.193	1	1.6129	5	0	100	19	86.3636	16	72.7273	1	5.26316	5	0	100	14	7	0	0	0	0	0	29	8	0	0	0	0	0	114	22	24	68
chr11	52576208	52578207	Fstl4(NM_177059):+:upstream2k	232	88.2129	144	54.7529	2	0.862069	12	7	63.1579	51	94.4444	35	64.8148	2	3.92157	12	7	63.1579	72	47	0	0	0	0	0	109	62	0	0	0	0	0	263	54	79	130
chr11	53113982	53115981	Hspa4(NM_008300):-:upstream2k	11	100	10	90.9091	0	0	0	0	0	6	100	5	83.3333	0	0	0	0	0	1	1	0	0	0	0	0	4	4	0	0	0	0	0	11	6	1	4
chr11	53136191	53138190	Zcchc10(NM_026479):+:upstream2k	26	44.8276	25	43.1034	3	11.5385	42	15	73.6842	4	50	3	37.5	3	75	42	15	73.6842	10	10	0	0	0	0	0	12	12	0	0	0	0	0	58	8	18	32
chr11	53162269	53164268	Aff4(NM_033565):+:upstream2k	319	95.7958	167	50.1502	0	0	0	0	0	106	93.8053	65	57.5221	0	0	0	0	0	98	47	0	0	0	0	0	115	55	0	0	0	0	0	333	113	98	122
chr11	53244334	53246333	Uqcrq(NM_025352):-:upstream2k	66	100	36	54.5455	0	0	0	0	0	16	100	7	43.75	0	0	0	0	0	11	7	0	0	0	0	0	39	22	0	0	0	0	0	66	16	11	39
chr11	53268707	53270706	Shroom1(NM_027917):+:upstream2k	139	78.0899	68	38.2022	1	0.719424	4	16	20	25	89.2857	17	60.7143	1	4	4	16	20	31	19	0	0	0	0	0	83	32	0	0	0	0	0	178	28	36	114
chr11	53331302	53333301	Sept8(NM_033144):+:upstream2k	111	97.3684	65	57.0175	0	0	0	0	0	24	92.3077	13	50	0	0	0	0	0	33	18	0	0	0	0	0	54	34	0	0	0	0	0	114	26	33	55
chr11	53448205	53450204	Il13(NM_008355):-:upstream2k	14	42.4242	0	0	0	0	0	0	0	7	50	0	0	0	0	0	0	0	1	0	0	0	0	0	0	6	0	0	0	0	0	0	33	14	6	13
chr11	53520822	53522821	Rad50(NM_009012):-:upstream2k	35	97.2222	18	50	0	0	0	0	0	15	93.75	8	50	0	0	0	0	0	2	1	0	0	0	0	0	18	9	0	0	0	0	0	36	16	2	18
chr11	53581516	53583515	Irf1(NM_001159393):+:upstream2k	187	76.6393	14	5.7377	0	0	0	0	0	43	79.6296	8	14.8148	0	0	0	0	0	36	4	0	0	0	0	0	108	2	0	0	0	0	0	244	54	50	140
chr11	53581516	53583515	Irf1(NM_008390):+:upstream2k	187	76.6393	14	5.7377	0	0	0	0	0	43	79.6296	8	14.8148	0	0	0	0	0	36	4	0	0	0	0	0	108	2	0	0	0	0	0	244	54	50	140
chr11	53581975	53583974	Irf1(NM_001159396):+:upstream2k	340	80.9524	69	16.4286	0	0	0	0	0	108	85.7143	34	26.9841	0	0	0	0	0	66	10	0	0	0	0	0	166	25	0	0	0	0	0	420	126	86	208
chr11	53705206	53707205	Slc22a5(NM_011396):-:upstream2k	163	99.3902	43	26.2195	0	0	0	0	0	55	98.2143	15	26.7857	0	0	0	0	0	43	8	0	0	0	0	0	65	20	0	0	0	0	0	164	56	43	65
chr11	53793530	53795529	Slc22a21(NM_019723):-:upstream2k	70	95.8904	46	63.0137	0	0	0	0	0	22	91.6667	13	54.1667	0	0	0	0	0	20	11	0	0	0	0	0	28	22	0	0	0	0	0	73	24	21	28
chr11	53841593	53843592	Slc22a4(NM_019687):-:upstream2k	184	97.8723	137	72.8723	9	4.8913	27	78	25.7143	45	93.75	34	70.8333	8	17.7778	21	62	25.3012	47	34	1	2.12766	6	16	27.2727	92	69	0	0	0	0	0	188	48	48	92
chr11	53882520	53884519	Pdlim4(NM_019417):-:upstream2k	73	82.0225	32	35.9551	2	2.73973	8	4	66.6667	10	62.5	3	18.75	2	20	8	4	66.6667	15	8	0	0	0	0	0	48	21	0	0	0	0	0	89	16	20	53
chr11	53912426	53914425	P4ha2(NM_001136076):+:upstream2k	130	97.7444	109	81.9549	0	0	0	0	0	33	91.6667	30	83.3333	0	0	0	0	0	27	24	0	0	0	0	0	70	55	0	0	0	0	0	133	36	27	70
chr11	53912426	53914425	P4ha2(NM_011031):+:upstream2k	130	97.7444	109	81.9549	0	0	0	0	0	33	91.6667	30	83.3333	0	0	0	0	0	27	24	0	0	0	0	0	70	55	0	0	0	0	0	133	36	27	70
chr11	54080782	54082781	Il3(NM_010556):-:upstream2k	29	82.8571	29	82.8571	3	10.3448	39	3	92.8571	3	75	3	75	3	100	39	3	92.8571	6	6	0	0	0	0	0	20	20	0	0	0	0	0	35	4	7	24
chr11	54115326	54117325	Acsl6(NM_001033598):+:upstream2k	1	100	0	0	0	0	0	0	0	1	100	0	0	0	0	0	0	0	0	0	0	0	0	0	0	0	0	0	0	0	0	0	1	1	0	0
chr11	54115706	54117705	Acsl6(NM_144823):+:upstream2k	223	83.8346	87	32.7068	1	0.44843	3	6	33.3333	61	83.5616	28	38.3562	1	1.63934	3	6	33.3333	56	20	0	0	0	0	0	106	39	0	0	0	0	0	266	73	66	127
chr11	54115706	54117705	Acsl6(NM_001033597):+:upstream2k	223	83.8346	87	32.7068	1	0.44843	3	6	33.3333	61	83.5616	28	38.3562	1	1.63934	3	6	33.3333	56	20	0	0	0	0	0	106	39	0	0	0	0	0	266	73	66	127
chr11	54334349	54336348	Rapgef6(NM_175258):+:upstream2k	42	95.4545	25	56.8182	0	0	0	0	0	15	93.75	8	50	0	0	0	0	0	4	2	0	0	0	0	0	23	15	0	0	0	0	0	44	16	5	23
chr11	54674094	54676093	Lyrm7(NM_029327):-:upstream2k	27	96.4286	27	96.4286	0	0	0	0	0	4	80	4	80	0	0	0	0	0	5	5	0	0	0	0	0	18	18	0	0	0	0	0	28	5	5	18
chr11	54677940	54679939	Hint1(NM_008248):+:upstream2k	82	70.6897	24	20.6897	0	0	0	0	0	36	92.3077	14	35.8974	0	0	0	0	0	11	2	0	0	0	0	0	35	8	0	0	0	0	0	116	39	19	58
chr11	54714355	54716354	Gpx3(NM_001083929):+:upstream2k	41	60.2941	0	0	0	0	0	0	0	7	50	0	0	0	0	0	0	0	6	0	0	0	0	0	0	28	0	0	0	0	0	0	68	14	8	46
chr11	54714428	54716427	Gpx3(NM_008161):+:upstream2k	66	57.8947	1	0.877193	0	0	0	0	0	10	45.4545	0	0	0	0	0	0	0	13	1	0	0	0	0	0	43	0	0	0	0	0	0	114	22	20	72
chr11	54776441	54778440	Tnip1(NM_021327):-:upstream2k	57	90.4762	38	60.3175	3	5.26316	45	6	88.2353	5	83.3333	3	50	3	60	45	6	88.2353	17	12	0	0	0	0	0	35	23	0	0	0	0	0	63	6	18	39
chr11	54891634	54893633	Ccdc69(NM_177471):-:upstream2k	38	100	12	31.5789	1	2.63158	4	0	100	10	100	3	30	1	10	4	0	100	13	4	0	0	0	0	0	15	5	0	0	0	0	0	38	10	13	15
chr11	54998580	55000579	Slc36a2(NM_153170):-:upstream2k	52	81.25	49	76.5625	5	9.61538	46	5	90.1961	8	80	8	80	5	62.5	46	5	90.1961	12	12	0	0	0	0	0	32	29	0	0	0	0	0	64	10	14	40
chr11	55015842	55017841	Slc36a1(NM_153139):+:upstream2k	35	89.7436	34	87.1795	0	0	0	0	0	8	88.8889	7	77.7778	0	0	0	0	0	6	6	0	0	0	0	0	21	21	0	0	0	0	0	39	9	7	23
chr11	55233583	55235582	Sparc(NM_009242):-:upstream2k	43	37.7193	1	0.877193	1	2.32558	9	4	69.2308	4	40	1	10	1	25	9	4	69.2308	15	0	0	0	0	0	0	24	0	0	0	0	0	0	114	10	30	74
chr11	55274641	55276640	Atox1(NM_009720):-:upstream2k	163	99.3902	84	51.2195	0	0	0	0	0	29	96.6667	13	43.3333	0	0	0	0	0	29	11	0	0	0	0	0	105	60	0	0	0	0	0	164	30	29	105
chr11	55281254	55283253	G3bp1(NM_013716):+:upstream2k	121	73.7805	48	29.2683	0	0	0	0	0	41	75.9259	16	29.6296	0	0	0	0	0	28	14	0	0	0	0	0	52	18	0	0	0	0	0	164	54	40	70
chr11	55294208	55296207	Gm12238(NR_028480):+:upstream2k	56	70.8861	28	35.443	3	5.35714	10	2	83.3333	6	42.8571	3	21.4286	3	50	10	2	83.3333	12	3	0	0	0	0	0	38	22	0	0	0	0	0	79	14	18	47
chr11	55421293	55423292	Glra1(NM_020492):-:upstream2k	191	72.6236	43	16.3498	0	0	0	0	0	40	74.0741	8	14.8148	0	0	0	0	0	60	18	0	0	0	0	0	91	17	0	0	0	0	0	263	54	73	136
chr11	57330167	57332166	Mfap3(NM_180599):+:upstream2k	334	94.3503	201	56.7797	1	0.299401	3	6	33.3333	99	93.3962	54	50.9434	0	0	0	0	0	82	49	0	0	0	0	0	153	98	1	0.653595	3	6	33.3333	354	106	87	161
chr11	57330167	57332166	Mfap3(NM_145426):+:upstream2k	334	94.3503	201	56.7797	1	0.299401	3	6	33.3333	99	93.3962	54	50.9434	0	0	0	0	0	82	49	0	0	0	0	0	153	98	1	0.653595	3	6	33.3333	354	106	87	161
chr11	57332147	57334146	Fam114a2(NM_001168667):-:upstream2k	134	94.3662	67	47.1831	1	0.746269	4	22	15.3846	32	91.4286	22	62.8571	1	3.125	4	22	15.3846	31	15	0	0	0	0	0	71	30	0	0	0	0	0	142	35	34	73
chr11	57332147	57334146	Fam114a2(NM_026342):-:upstream2k	134	94.3662	67	47.1831	1	0.746269	4	22	15.3846	32	91.4286	22	62.8571	1	3.125	4	22	15.3846	31	15	0	0	0	0	0	71	30	0	0	0	0	0	142	35	34	73
chr11	57332147	57334146	Fam114a2(NM_001168668):-:upstream2k	134	94.3662	67	47.1831	1	0.746269	4	22	15.3846	32	91.4286	22	62.8571	1	3.125	4	22	15.3846	31	15	0	0	0	0	0	71	30	0	0	0	0	0	142	35	34	73
chr11	57456944	57458943	Galnt10(NM_134189):+:upstream2k	318	79.1045	118	29.3532	0	0	0	0	0	74	77.8947	32	33.6842	0	0	0	0	0	74	29	0	0	0	0	0	170	57	0	0	0	0	0	402	95	88	219
chr11	57613139	57615138	Sap30l(NM_001081168):+:upstream2k	336	76.1905	149	33.7868	0	0	0	0	0	77	85.5556	35	38.8889	0	0	0	0	0	84	42	0	0	0	0	0	175	72	0	0	0	0	0	441	90	104	247
chr11	57645650	57647649	Hand1(NM_008213):-:upstream2k	281	88.9241	162	51.2658	17	6.04982	79	77	50.641	46	76.6667	27	45	17	36.9565	79	77	50.641	91	59	0	0	0	0	0	144	76	0	0	0	0	0	316	60	96	160
chr11	57820566	57822565	Larp1(NM_028451):+:upstream2k	247	79.6774	69	22.2581	0	0	0	0	0	95	75.3968	23	18.254	0	0	0	0	0	52	19	0	0	0	0	0	100	27	0	0	0	0	0	310	126	66	118
chr11	57915655	57917654	Cnot8(NM_026949):+:upstream2k	109	92.3729	57	48.3051	0	0	0	0	0	35	92.1053	21	55.2632	0	0	0	0	0	23	11	0	0	0	0	0	51	25	0	0	0	0	0	118	38	24	56
chr11	58011058	58013057	Igtp(NM_018738):+:upstream2k	41	54.6667	0	0	0	0	0	0	0	4	50	0	0	0	0	0	0	0	13	0	0	0	0	0	0	24	0	0	0	0	0	0	75	8	24	43
chr11	58118571	58120570	Zfp692-ps(NM_001040686):+:upstream2k	12	92.3077	5	38.4615	0	0	0	0	0	5	83.3333	3	50	0	0	0	0	0	4	2	0	0	0	0	0	3	0	0	0	0	0	0	13	6	4	3
chr11	58118571	58120570	Zfp692-ps(NM_182996):+:upstream2k	12	92.3077	5	38.4615	0	0	0	0	0	5	83.3333	3	50	0	0	0	0	0	4	2	0	0	0	0	0	3	0	0	0	0	0	0	13	6	4	3
chr11	58142220	58144219	Sh3bp5l(NM_024480):+:upstream2k	89	97.8022	62	68.1319	0	0	0	0	0	24	92.3077	15	57.6923	0	0	0	0	0	20	15	0	0	0	0	0	45	32	0	0	0	0	0	91	26	20	45
chr11	58142220	58144219	Sh3bp5l(NM_001161338):+:upstream2k	89	97.8022	62	68.1319	0	0	0	0	0	24	92.3077	15	57.6923	0	0	0	0	0	20	15	0	0	0	0	0	45	32	0	0	0	0	0	91	26	20	45
chr11	58269483	58271482	Olfr30(NM_146878):-:upstream2k	1	1.07527	0	0	0	0	0	0	0	1	10	0	0	0	0	0	0	0	0	0	0	0	0	0	0	0	0	0	0	0	0	0	93	10	14	69
chr11	58451967	58453966	Trim58(NM_001039047):+:upstream2k	56	91.8033	21	34.4262	0	0	0	0	0	4	66.6667	0	0	0	0	0	0	0	17	7	0	0	0	0	0	35	14	0	0	0	0	0	61	6	18	37
chr11	58678742	58680741	2810021J22Rik(NM_172403):+:upstream2k	38	92.6829	6	14.6341	0	0	0	0	0	8	80	1	10	0	0	0	0	0	11	1	0	0	0	0	0	19	4	0	0	0	0	0	41	10	11	20
chr11	58717728	58719727	Zfp39(NM_011758):-:upstream2k	24	96	9	36	0	0	0	0	0	7	87.5	4	50	0	0	0	0	0	5	1	0	0	0	0	0	12	4	0	0	0	0	0	25	8	5	12
chr11	58752409	58754408	Rnf187(NM_022423):-:upstream2k	1	100	1	100	0	0	0	0	0	1	100	1	100	0	0	0	0	0	0	0	0	0	0	0	0	0	0	0	0	0	0	0	1	1	0	0
chr11	58766187	58768186	Hist3h2a(NM_178218):+:upstream2k	1	1.02041	0	0	0	0	0	0	0	1	2.77778	0	0	0	0	0	0	0	0	0	0	0	0	0	0	0	0	0	0	0	0	0	98	36	19	43
chr11	58768015	58770014	Hist3h2bb-ps(NM_206882):-:upstream2k	46	85.1852	41	75.9259	0	0	0	0	0	14	77.7778	11	61.1111	0	0	0	0	0	14	14	0	0	0	0	0	18	16	0	0	0	0	0	54	18	16	20
chr11	58775283	58777282	Trim17(NM_031172):+:upstream2k	68	48.5714	14	10	4	5.88235	8	12	40	21	80.7692	4	15.3846	3	14.2857	6	9	40	15	3	1	6.66667	2	3	40	32	7	0	0	0	0	0	140	26	28	86
chr11	58789618	58791617	Trim11(NM_053168):+:upstream2k	224	82.6568	107	39.4834	1	0.446429	4	21	16	44	73.3333	23	38.3333	1	2.27273	4	21	16	63	35	0	0	0	0	0	117	49	0	0	0	0	0	271	60	72	139
chr11	58949878	58951877	Obscn(NM_001171512):-:upstream2k	115	67.6471	65	38.2353	5	4.34783	75	63	54.3478	8	80	5	50	5	62.5	75	63	54.3478	45	27	0	0	0	0	0	62	33	0	0	0	0	0	170	10	67	93
chr11	58949878	58951877	Obscn(NM_199152):-:upstream2k	115	67.6471	65	38.2353	5	4.34783	75	63	54.3478	8	80	5	50	5	62.5	75	63	54.3478	45	27	0	0	0	0	0	62	33	0	0	0	0	0	170	10	67	93
chr11	58977245	58979244	A230051G13Rik(NM_173785):-:upstream2k	74	98.6667	28	37.3333	0	0	0	0	0	22	95.6522	11	47.8261	0	0	0	0	0	14	3	0	0	0	0	0	38	14	0	0	0	0	0	75	23	14	38
chr11	58996329	58998328	Gjc2(NM_175452):-:upstream2k	36	78.2609	35	76.087	1	2.77778	10	5	66.6667	2	50	1	25	1	50	10	5	66.6667	14	14	0	0	0	0	0	20	20	0	0	0	0	0	46	4	16	26
chr11	58996716	58998715	Gjc2(NM_080454):-:upstream2k	36	78.2609	35	76.087	1	2.77778	10	5	66.6667	2	50	1	25	1	50	10	5	66.6667	14	14	0	0	0	0	0	20	20	0	0	0	0	0	46	4	16	26
chr11	59005455	59007454	Guk1(NM_008193):-:upstream2k	0	0	0	0	0	0	0	0	0	0	0	0	0	0	0	0	0	0	0	0	0	0	0	0	0	0	0	0	0	0	0	0	6	4	1	1
chr11	59019863	59021862	2310033P09Rik(NM_024210):+:upstream2k	20	74.0741	0	0	0	0	0	0	0	2	50	0	0	0	0	0	0	0	2	0	0	0	0	0	0	16	0	0	0	0	0	0	27	4	4	19
chr11	59041665	59043664	Arf1(NM_001130408):-:upstream2k	121	65.7609	69	37.5	0	0	0	0	0	44	66.6667	20	30.303	0	0	0	0	0	29	14	0	0	0	0	0	48	35	0	0	0	0	0	184	66	40	78
chr11	59041770	59043769	Arf1(NM_007476):-:upstream2k	85	80.1887	69	65.0943	0	0	0	0	0	28	80	20	57.1429	0	0	0	0	0	17	14	0	0	0	0	0	40	35	0	0	0	0	0	106	35	18	53
chr11	59104254	59106253	Wnt3a(NM_009522):-:upstream2k	153	97.4522	132	84.0764	3	1.96078	16	6	72.7273	56	96.5517	49	84.4828	3	5.35714	16	6	72.7273	37	33	0	0	0	0	0	60	50	0	0	0	0	0	157	58	38	61
chr11	59118432	59120431	Wnt9a(NM_139298):+:upstream2k	201	87.013	136	58.8745	0	0	0	0	0	85	91.3978	65	69.8925	0	0	0	0	0	53	34	0	0	0	0	0	63	37	0	0	0	0	0	231	93	61	77
chr11	59263459	59265458	Snap47(NM_144521):-:upstream2k	99	73.8806	76	56.7164	1	1.0101	2	4	33.3333	21	61.7647	12	35.2941	1	4.7619	2	4	33.3333	29	21	0	0	0	0	0	49	43	0	0	0	0	0	134	34	36	64
chr11	59285977	59287976	Zfp867(NM_178417):-:upstream2k	73	73.7374	12	12.1212	1	1.36986	3	1	75	6	60	1	10	1	16.6667	3	1	75	28	7	0	0	0	0	0	39	4	0	0	0	0	0	99	10	38	51
chr11	59317187	59319186	4933439C10Rik(NR_015585):+:upstream2k	76	98.7013	46	59.7403	0	0	0	0	0	10	100	7	70	0	0	0	0	0	20	12	0	0	0	0	0	46	27	0	0	0	0	0	77	10	21	46
chr11	59320143	59322142	Zkscan17(NM_001130529):-:upstream2k	55	79.7101	46	66.6667	2	3.63636	9	9	50	2	33.3333	2	33.3333	2	100	9	9	50	9	6	0	0	0	0	0	44	38	0	0	0	0	0	69	6	12	51
chr11	59320143	59322142	Zkscan17(NM_172941):-:upstream2k	55	79.7101	46	66.6667	2	3.63636	9	9	50	2	33.3333	2	33.3333	2	100	9	9	50	9	6	0	0	0	0	0	44	38	0	0	0	0	0	69	6	12	51
chr11	59473997	59475996	Mprip(NM_201245):+:upstream2k	231	79.1096	135	46.2329	0	0	0	0	0	69	85.1852	45	55.5556	0	0	0	0	0	57	37	0	0	0	0	0	105	53	0	0	0	0	0	292	81	70	141
chr11	59473997	59475996	Mprip(NM_012027):+:upstream2k	231	79.1096	135	46.2329	0	0	0	0	0	69	85.1852	45	55.5556	0	0	0	0	0	57	37	0	0	0	0	0	105	53	0	0	0	0	0	292	81	70	141
chr11	59623276	59625275	Flcn(NM_146018):-:upstream2k	184	87.619	76	36.1905	0	0	0	0	0	55	91.6667	26	43.3333	0	0	0	0	0	34	19	0	0	0	0	0	95	31	0	0	0	0	0	210	60	38	112
chr11	59653270	59655269	Cops3(NM_011991):-:upstream2k	209	89.6996	137	58.7983	5	2.39234	124	43	74.2515	39	88.6364	26	59.0909	5	12.8205	124	43	74.2515	40	27	0	0	0	0	0	130	84	0	0	0	0	0	233	44	45	144
chr11	59659575	59661574	Nt5m(NM_134029):+:upstream2k	223	90.6504	96	39.0244	2	0.896861	7	1	87.5	43	84.3137	20	39.2157	2	4.65116	7	1	87.5	52	19	0	0	0	0	0	128	57	0	0	0	0	0	246	51	55	140
chr11	59759716	59761715	Med9(NM_138675):+:upstream2k	90	87.3786	11	10.6796	0	0	0	0	0	28	93.3333	8	26.6667	0	0	0	0	0	18	2	0	0	0	0	0	44	1	0	0	0	0	0	103	30	21	52
chr11	59778445	59780444	Rasd1(NM_009026):-:upstream2k	188	82.4561	70	30.7018	0	0	0	0	0	42	100	25	59.5238	0	0	0	0	0	44	13	0	0	0	0	0	102	32	0	0	0	0	0	228	42	52	134
chr11	59916515	59918514	Rai1(NM_009021):+:upstream2k	125	89.9281	37	26.6187	0	0	0	0	0	28	73.6842	10	26.3158	0	0	0	0	0	31	7	0	0	0	0	0	66	20	0	0	0	0	0	139	38	34	67
chr11	60164882	60166881	Lrrc48(NM_029044):+:upstream2k	452	86.9231	131	25.1923	0	0	0	0	0	88	93.617	33	35.1064	0	0	0	0	0	112	36	0	0	0	0	0	252	62	0	0	0	0	0	520	94	124	302
chr11	60166408	60168407	Tom1l2(NM_001039092):-:upstream2k	110	98.2143	1	0.892857	0	0	0	0	0	26	92.8571	1	3.57143	0	0	0	0	0	21	0	0	0	0	0	0	63	0	0	0	0	0	0	112	28	21	63
chr11	60166408	60168407	Tom1l2(NM_001039093):-:upstream2k	110	98.2143	1	0.892857	0	0	0	0	0	26	92.8571	1	3.57143	0	0	0	0	0	21	0	0	0	0	0	0	63	0	0	0	0	0	0	112	28	21	63
chr11	60166408	60168407	Tom1l2(NM_153080):-:upstream2k	110	98.2143	1	0.892857	0	0	0	0	0	26	92.8571	1	3.57143	0	0	0	0	0	21	0	0	0	0	0	0	63	0	0	0	0	0	0	112	28	21	63
chr11	60230602	60232601	Atpaf2(NM_145427):-:upstream2k	410	90.708	128	28.3186	0	0	0	0	0	95	91.3462	46	44.2308	0	0	0	0	0	106	38	0	0	0	0	0	209	44	0	0	0	0	0	452	104	115	233
chr11	60266119	60268118	Drg2(NM_021354):+:upstream2k	72	94.7368	59	77.6316	1	1.38889	3	3	50	17	85	12	60	1	5.88235	3	3	50	18	14	0	0	0	0	0	37	33	0	0	0	0	0	76	20	18	38
chr11	60349185	60351184	Alkbh5(NM_172943):+:upstream2k	242	79.3443	120	39.3443	1	0.413223	2	4	33.3333	55	88.7097	28	45.1613	0	0	0	0	0	55	32	0	0	0	0	0	132	60	1	0.757576	2	4	33.3333	305	62	72	171
chr11	60511192	60513191	Llgl1(NM_001159404):+:upstream2k	133	87.5	66	43.4211	2	1.50376	16	11	59.2593	20	80	11	44	2	10	16	11	59.2593	24	13	0	0	0	0	0	89	42	0	0	0	0	0	152	25	27	100
chr11	60511192	60513191	Llgl1(NM_001159405):+:upstream2k	133	87.5	66	43.4211	2	1.50376	16	11	59.2593	20	80	11	44	2	10	16	11	59.2593	24	13	0	0	0	0	0	89	42	0	0	0	0	0	152	25	27	100
chr11	60511192	60513191	Llgl1(NM_008502):+:upstream2k	133	87.5	66	43.4211	2	1.50376	16	11	59.2593	20	80	11	44	2	10	16	11	59.2593	24	13	0	0	0	0	0	89	42	0	0	0	0	0	152	25	27	100
chr11	60539900	60541899	Smcr7(NM_001009927):+:upstream2k	231	98.2979	158	67.234	0	0	0	0	0	72	94.7368	55	72.3684	0	0	0	0	0	53	41	0	0	0	0	0	106	62	0	0	0	0	0	235	76	53	106
chr11	60540724	60542723	Flii(NM_022009):-:upstream2k	194	97.4874	151	75.8794	0	0	0	0	0	66	95.6522	54	78.2609	0	0	0	0	0	46	36	0	0	0	0	0	82	61	0	0	0	0	0	199	69	47	83
chr11	60589027	60591026	Smcr8(NM_001085440):+:upstream2k	69	81.1765	68	80	0	0	0	0	0	24	80	23	76.6667	0	0	0	0	0	10	10	0	0	0	0	0	35	35	0	0	0	0	0	85	30	12	43
chr11	60589027	60591026	Smcr8(NM_175491):+:upstream2k	69	81.1765	68	80	0	0	0	0	0	24	80	23	76.6667	0	0	0	0	0	10	10	0	0	0	0	0	35	35	0	0	0	0	0	85	30	12	43
chr11	60590868	60592867	Top3a(NM_009410):-:upstream2k	179	77.4892	87	37.6623	0	0	0	0	0	42	77.7778	21	38.8889	0	0	0	0	0	49	23	0	0	0	0	0	88	43	0	0	0	0	0	231	54	61	116
chr11	60743559	60745558	Map2k3(NM_008928):+:upstream2k	72	98.6301	71	97.2603	0	0	0	0	0	25	96.1538	25	96.1538	0	0	0	0	0	24	23	0	0	0	0	0	23	23	0	0	0	0	0	73	26	24	23
chr11	60745370	60747369	Gm16516(NR_027800):-:upstream2k	433	97.3034	298	66.9663	0	0	0	0	0	108	96.4286	76	67.8571	0	0	0	0	0	120	84	0	0	0	0	0	205	138	0	0	0	0	0	445	112	125	208
chr11	60877306	60879305	Kcnj12(NM_010603):+:upstream2k	36	94.7368	30	78.9474	3	8.33333	45	23	66.1765	4	66.6667	4	66.6667	3	75	45	23	66.1765	10	8	0	0	0	0	0	22	18	0	0	0	0	0	38	6	10	22
chr11	60988562	60990561	Usp22(NM_001004143):-:upstream2k	188	90.8213	102	49.2754	1	0.531915	2	2	50	50	84.7458	28	47.4576	0	0	0	0	0	48	21	0	0	0	0	0	90	53	1	1.11111	2	2	50	207	59	53	95
chr11	61080630	61082629	Aldh3a2(NM_007437):-:upstream2k	211	97.6852	148	68.5185	0	0	0	0	0	43	89.5833	33	68.75	0	0	0	0	0	46	27	0	0	0	0	0	122	88	0	0	0	0	0	216	48	46	122
chr11	61267389	61269388	Rnf112(NM_009548):-:upstream2k	11	84.6154	9	69.2308	0	0	0	0	0	1	50	0	0	0	0	0	0	0	2	2	0	0	0	0	0	8	7	0	0	0	0	0	13	2	3	8
chr11	61296946	61298945	Mfap4(NM_029568):+:upstream2k	173	72.6891	0	0	0	0	0	0	0	18	64.2857	0	0	0	0	0	0	0	46	0	0	0	0	0	0	109	0	0	0	0	0	0	238	28	62	148
chr11	61307706	61309705	Mapk7(NM_011841):-:upstream2k	265	69.0104	128	33.3333	0	0	0	0	0	75	83.3333	51	56.6667	0	0	0	0	0	63	16	0	0	0	0	0	127	61	0	0	0	0	0	384	90	86	208
chr11	61316674	61318673	B9d1(NM_013717):+:upstream2k	113	93.3884	41	33.8843	0	0	0	0	0	29	96.6667	9	30	0	0	0	0	0	21	7	0	0	0	0	0	63	25	0	0	0	0	0	121	30	23	68
chr11	61393154	61395153	Epn2(NM_010148):-:upstream2k	84	73.6842	57	50	0	0	0	0	0	38	90.4762	23	54.7619	0	0	0	0	0	13	10	0	0	0	0	0	33	24	0	0	0	0	0	114	42	18	54
chr11	61495912	61497911	Fam83g(NM_178618):+:upstream2k	159	90.8571	97	55.4286	3	1.88679	9	18	33.3333	35	83.3333	16	38.0952	3	8.57143	9	18	33.3333	38	27	0	0	0	0	0	86	54	0	0	0	0	0	175	42	43	90
chr11	61668595	61670594	Ulk2(NM_013881):-:upstream2k	152	72.7273	89	42.5837	0	0	0	0	0	42	60.8696	22	31.8841	0	0	0	0	0	35	21	0	0	0	0	0	75	46	0	0	0	0	0	209	69	50	90
chr11	61743729	61745728	Akap10(NM_019921):-:upstream2k	79	46.7456	18	10.6509	0	0	0	0	0	21	42	5	10	0	0	0	0	0	21	5	0	0	0	0	0	37	8	0	0	0	0	0	169	50	44	75
chr11	61888599	61890598	Cytsb(NM_001029936):+:upstream2k	71	47.3333	25	16.6667	0	0	0	0	0	14	41.1765	5	14.7059	0	0	0	0	0	17	7	0	0	0	0	0	40	13	0	0	0	0	0	150	34	33	83
chr11	62060486	62062485	Adora2b(NM_007413):+:upstream2k	119	82.069	109	75.1724	0	0	0	0	0	41	89.1304	36	78.2609	0	0	0	0	0	29	27	0	0	0	0	0	49	46	0	0	0	0	0	145	46	37	62
chr11	62092975	62094974	Ttc19(NM_028360):+:upstream2k	142	69.9507	52	25.6158	0	0	0	0	0	53	73.6111	24	33.3333	0	0	0	0	0	31	10	0	0	0	0	0	58	18	0	0	0	0	0	203	72	42	89
chr11	62092975	62094974	Ttc19(NM_029704):+:upstream2k	142	69.9507	52	25.6158	0	0	0	0	0	53	73.6111	24	33.3333	0	0	0	0	0	31	10	0	0	0	0	0	58	18	0	0	0	0	0	203	72	42	89
chr11	62094898	62096897	Zswim7(NM_027198):-:upstream2k	301	94.3574	169	52.9781	0	0	0	0	0	123	93.1818	62	46.9697	0	0	0	0	0	78	45	0	0	0	0	0	100	62	0	0	0	0	0	319	132	84	103
chr11	62269962	62271961	Pigl(NM_001039536):+:upstream2k	328	94.5245	179	51.585	0	0	0	0	0	114	91.9355	64	51.6129	0	0	0	0	0	77	40	0	0	0	0	0	137	75	0	0	0	0	0	347	124	82	141
chr11	62270835	62272834	Ncor1(NM_011308):-:upstream2k	358	93.2292	190	49.4792	0	0	0	0	0	106	92.9825	61	53.5088	0	0	0	0	0	82	40	0	0	0	0	0	170	89	0	0	0	0	0	384	114	90	180
chr11	62352764	62354763	Cenpv(NM_028448):-:upstream2k	58	96.6667	0	0	0	0	0	0	0	19	95	0	0	0	0	0	0	0	9	0	0	0	0	0	0	30	0	0	0	0	0	0	60	20	10	30
chr11	62363006	62365005	Ubb(NM_011664):+:upstream2k	54	78.2609	34	49.2754	0	0	0	0	0	6	75	2	25	0	0	0	0	0	13	5	0	0	0	0	0	35	27	0	0	0	0	0	69	8	20	41
chr11	62416032	62418031	Snord65(NR_028541):+:upstream2k	54	96.4286	41	73.2143	1	1.85185	2	3	40	6	75	6	75	0	0	0	0	0	12	9	0	0	0	0	0	36	26	1	2.77778	2	3	40	56	8	12	36
chr11	62460166	62462165	Mmgt2(NM_175002):+:upstream2k	430	82.218	260	49.7132	1	0.232558	4	1	80	143	86.6667	100	60.6061	1	0.699301	4	1	80	107	65	0	0	0	0	0	180	95	0	0	0	0	0	523	165	131	227
chr11	62462026	62464025	BC046404(NM_198861):-:upstream2k	157	87.2222	126	70	1	0.636943	5	41	10.8696	63	92.6471	52	76.4706	1	1.5873	5	41	10.8696	36	31	0	0	0	0	0	58	43	0	0	0	0	0	180	68	42	70
chr11	62690992	62692991	Fam18b(NM_026210):+:upstream2k	24	96	24	96	0	0	0	0	0	3	75	3	75	0	0	0	0	0	4	4	0	0	0	0	0	17	17	0	0	0	0	0	25	4	4	17
chr11	62943012	62945011	Pmp22(NM_008885):+:upstream2k	124	63.9175	24	12.3711	0	0	0	0	0	26	72.2222	8	22.2222	0	0	0	0	0	32	8	0	0	0	0	0	66	8	0	0	0	0	0	194	36	48	110
chr11	63735787	63737786	Hs3st3b1(NM_018805):-:upstream2k	497	69.4134	274	38.2682	21	4.22535	99	65	60.3659	120	76.4331	69	43.949	21	17.5	99	65	60.3659	111	62	0	0	0	0	0	266	143	0	0	0	0	0	716	157	153	406
chr11	63890986	63892985	2810001G20Rik(NR_033780):+:upstream2k	115	85.1852	76	56.2963	0	0	0	0	0	30	83.3333	21	58.3333	0	0	0	0	0	26	16	0	0	0	0	0	59	39	0	0	0	0	0	135	36	28	71
chr11	63892975	63894974	Cox10(NM_178379):-:upstream2k	127	100	117	92.126	0	0	0	0	0	34	100	33	97.0588	0	0	0	0	0	27	23	0	0	0	0	0	66	61	0	0	0	0	0	127	34	27	66
chr11	64246834	64248833	Hs3st3a1(NM_178870):+:upstream2k	62	51.2397	11	9.09091	1	1.6129	3	7	30	12	50	3	12.5	1	8.33333	3	7	30	15	4	0	0	0	0	0	35	4	0	0	0	0	0	121	24	24	73
chr11	65083492	65085491	Myocd(NM_145136):-:upstream2k	215	86.3454	111	44.5783	17	7.90698	63	77	45	37	77.0833	24	50	17	45.9459	63	77	45	62	31	0	0	0	0	0	116	56	0	0	0	0	0	249	48	73	128
chr11	65083492	65085491	Myocd(NM_146386):-:upstream2k	215	86.3454	111	44.5783	17	7.90698	63	77	45	37	77.0833	24	50	17	45.9459	63	77	45	62	31	0	0	0	0	0	116	56	0	0	0	0	0	249	48	73	128
chr11	65601800	65603799	Map2k4(NM_009157):-:upstream2k	41	97.619	7	16.6667	0	0	0	0	0	18	94.7368	3	15.7895	0	0	0	0	0	7	1	0	0	0	0	0	16	3	0	0	0	0	0	42	19	7	16
chr11	65618746	65620745	Zkscan6(NM_026107):+:upstream2k	131	95.6204	50	36.4964	0	0	0	0	0	41	89.1304	14	30.4348	0	0	0	0	0	30	11	0	0	0	0	0	60	25	0	0	0	0	0	137	46	31	60
chr11	66339629	66341628	Shisa6(NM_001034874):-:upstream2k	426	86.4097	248	50.3043	3	0.704225	6	10	37.5	155	87.5706	99	55.9322	3	1.93548	6	10	37.5	101	64	0	0	0	0	0	170	85	0	0	0	0	0	493	177	111	205
chr11	66723493	66725492	A530088H08Rik(NM_178656):+:upstream2k	8	88.8889	8	88.8889	0	0	0	0	0	1	50	1	50	0	0	0	0	0	4	4	0	0	0	0	0	3	3	0	0	0	0	0	9	2	4	3
chr11	66864172	66866171	Sco1(NM_001040026):+:upstream2k	194	92.381	78	37.1429	0	0	0	0	0	35	83.3333	15	35.7143	0	0	0	0	0	44	19	0	0	0	0	0	115	44	0	0	0	0	0	210	42	46	122
chr11	66866121	66868120	2310004I24Rik(NM_025510):-:upstream2k	169	71.308	47	19.8312	0	0	0	0	0	34	65.3846	12	23.0769	0	0	0	0	0	45	17	0	0	0	0	0	90	18	0	0	0	0	0	237	52	60	125
chr11	67049531	67051530	Myh4(NM_010855):+:upstream2k	46	97.8723	26	55.3191	2	4.34783	19	13	59.375	7	87.5	5	62.5	2	28.5714	19	13	59.375	10	5	0	0	0	0	0	29	16	0	0	0	0	0	47	8	10	29
chr11	67609773	67611772	Dhrs7c(NM_001013013):+:upstream2k	63	46.3235	29	21.3235	2	3.1746	27	1	96.4286	4	40	2	20	2	50	27	1	96.4286	24	10	0	0	0	0	0	35	17	0	0	0	0	0	136	10	38	88
chr11	67735656	67737655	Usp43(NM_173754):-:upstream2k	339	76.5237	149	33.6343	0	0	0	0	0	79	89.7727	38	43.1818	0	0	0	0	0	83	36	0	0	0	0	0	177	75	0	0	0	0	0	443	88	106	249
chr11	68200329	68202328	Ntn1(NM_008744):-:upstream2k	269	79.5858	109	32.2485	2	0.743494	76	103	42.4581	83	76.1468	24	22.0183	2	2.40964	76	103	42.4581	61	27	0	0	0	0	0	125	58	0	0	0	0	0	338	109	77	152
chr11	68243627	68245626	Pik3r5(NM_177320):+:upstream2k	51	67.1053	23	30.2632	0	0	0	0	0	10	62.5	3	18.75	0	0	0	0	0	9	3	0	0	0	0	0	32	17	0	0	0	0	0	76	16	13	47
chr11	68314521	68316520	Pik3r6(NM_001004435):+:upstream2k	19	100	18	94.7368	1	5.26316	5	0	100	2	100	1	50	1	50	5	0	100	9	9	0	0	0	0	0	8	8	0	0	0	0	0	19	2	9	8
chr11	68314521	68316520	Pik3r6(NM_001081566):+:upstream2k	19	100	18	94.7368	1	5.26316	5	0	100	2	100	1	50	1	50	5	0	100	9	9	0	0	0	0	0	8	8	0	0	0	0	0	19	2	9	8
chr11	68367688	68369687	Mfsd6l(NM_146004):+:upstream2k	16	100	10	62.5	0	0	0	0	0	4	100	1	25	0	0	0	0	0	2	1	0	0	0	0	0	10	8	0	0	0	0	0	16	4	2	10
chr11	68398539	68400538	Ccdc42(NM_177779):+:upstream2k	84	91.3043	41	44.5652	3	3.57143	11	7	61.1111	8	66.6667	4	33.3333	3	37.5	11	7	61.1111	24	11	0	0	0	0	0	52	26	0	0	0	0	0	92	12	26	54
chr11	68503417	68505416	Myh10(NM_175260):+:upstream2k	138	75.8242	42	23.0769	0	0	0	0	0	22	78.5714	7	25	0	0	0	0	0	33	12	0	0	0	0	0	83	23	0	0	0	0	0	182	28	37	117
chr11	68666634	68668633	Ndel1(NM_023668):-:upstream2k	78	60.4651	16	12.4031	2	2.5641	5	16	23.8095	26	63.4146	3	7.31707	1	3.84615	3	14	17.6471	22	3	0	0	0	0	0	30	10	1	3.33333	2	2	50	129	41	33	55
chr11	68700055	68702054	Rnf222(NM_177060):+:upstream2k	78	97.5	15	18.75	1	1.28205	4	0	100	5	83.3333	1	16.6667	1	20	4	0	100	28	5	0	0	0	0	0	45	9	0	0	0	0	0	80	6	28	46
chr11	68713068	68715067	Rpl26(NM_009080):+:upstream2k	171	95.5307	83	46.3687	0	0	0	0	0	31	96.875	17	53.125	0	0	0	0	0	38	18	0	0	0	0	0	102	48	0	0	0	0	0	179	32	38	109
chr11	68713091	68715090	Gm15772(NR_003373):+:upstream2k	175	92.5926	86	45.5026	0	0	0	0	0	35	92.1053	20	52.6316	0	0	0	0	0	38	18	0	0	0	0	0	102	48	0	0	0	0	0	189	38	39	112
chr11	68770361	68772360	Arhgef15(NM_177566):-:upstream2k	58	78.3784	0	0	0	0	0	0	0	7	70	0	0	0	0	0	0	0	14	0	0	0	0	0	0	37	0	0	0	0	0	0	74	10	17	47
chr11	68779633	68781632	Slc25a35(NM_028048):+:upstream2k	335	77.5463	142	32.8704	2	0.597015	19	74	20.4301	63	82.8947	28	36.8421	2	3.1746	19	74	20.4301	87	40	0	0	0	0	0	185	74	0	0	0	0	0	432	76	105	251
chr11	68787323	68789322	Gm4535(NM_001101644):-:upstream2k	144	78.2609	38	20.6522	1	0.694444	4	0	100	32	84.2105	7	18.4211	1	3.125	4	0	100	22	4	0	0	0	0	0	90	27	0	0	0	0	0	184	38	28	118
chr11	68787323	68789322	Rangrf(NM_021329):-:upstream2k	144	78.2609	38	20.6522	1	0.694444	4	0	100	32	84.2105	7	18.4211	1	3.125	4	0	100	22	4	0	0	0	0	0	90	27	0	0	0	0	0	184	38	28	118
chr11	68827413	68829412	1500010J02Rik(NM_001143790):+:upstream2k	46	50.5495	9	9.89011	1	2.17391	3	1	75	9	50	1	5.55556	1	11.1111	3	1	75	7	1	0	0	0	0	0	30	7	0	0	0	0	0	91	18	17	56
chr11	68827413	68829412	1500010J02Rik(NM_001013256):+:upstream2k	46	50.5495	9	9.89011	1	2.17391	3	1	75	9	50	1	5.55556	1	11.1111	3	1	75	7	1	0	0	0	0	0	30	7	0	0	0	0	0	91	18	17	56
chr11	68827413	68829412	1500010J02Rik(NR_026565):+:upstream2k	46	50.5495	9	9.89011	1	2.17391	3	1	75	9	50	1	5.55556	1	11.1111	3	1	75	7	1	0	0	0	0	0	30	7	0	0	0	0	0	91	18	17	56
chr11	68871277	68873276	2310047M10Rik(NM_028005):+:upstream2k	281	86.1963	115	35.2761	1	0.355872	4	0	100	62	81.5789	29	38.1579	1	1.6129	4	0	100	69	33	0	0	0	0	0	150	53	0	0	0	0	0	326	76	76	174
chr11	68900030	68902029	Vamp2(NM_009497):+:upstream2k	194	82.2034	101	42.7966	2	1.03093	18	3	85.7143	40	90.9091	23	52.2727	2	5	18	3	85.7143	48	27	0	0	0	0	0	106	51	0	0	0	0	0	236	44	53	139
chr11	68910458	68912457	Per1(NM_011065):+:upstream2k	42	65.625	0	0	0	0	0	0	0	10	71.4286	0	0	0	0	0	0	0	12	0	0	0	0	0	0	20	0	0	0	0	0	0	64	14	16	34
chr11	68911660	68913659	Per1(NM_001159367):+:upstream2k	90	73.1707	0	0	0	0	0	0	0	26	86.6667	0	0	0	0	0	0	0	22	0	0	0	0	0	0	42	0	0	0	0	0	0	123	30	30	63
chr11	68931955	68933954	Hes7(NM_033041):+:upstream2k	330	73.991	124	27.8027	9	2.72727	82	24	77.3585	52	81.25	21	32.8125	9	17.3077	82	24	77.3585	75	35	0	0	0	0	0	203	68	0	0	0	0	0	446	64	97	285
chr11	68968574	68970573	Alox12b(NM_009659):+:upstream2k	39	100	33	84.6154	0	0	0	0	0	8	100	5	62.5	0	0	0	0	0	11	8	0	0	0	0	0	20	20	0	0	0	0	0	39	8	11	20
chr11	69135488	69137487	Trappc1(NM_001024206):+:upstream2k	110	76.9231	51	35.6643	1	0.909091	4	1	80	24	85.7143	18	64.2857	1	4.16667	4	1	80	22	10	0	0	0	0	0	64	23	0	0	0	0	0	143	28	35	80
chr11	69137376	69139375	Cntrob(NM_172560):-:upstream2k	137	92.5676	108	72.973	0	0	0	0	0	32	88.8889	24	66.6667	0	0	0	0	0	31	24	0	0	0	0	0	74	60	0	0	0	0	0	148	36	33	79
chr11	69152271	69154270	A030009H04Rik(NR_027827):+:upstream2k	107	86.2903	51	41.129	4	3.73832	29	6	82.8571	5	83.3333	3	50	3	60	27	1	96.4286	27	9	0	0	0	0	0	75	39	1	1.33333	2	5	28.5714	124	6	34	84
chr11	69182929	69184928	Chd3(NM_146019):-:upstream2k	59	100	45	76.2712	2	3.38983	29	8	78.3784	4	100	2	50	2	50	29	8	78.3784	28	21	0	0	0	0	0	27	22	0	0	0	0	0	59	4	28	27
chr11	69207293	69209292	Lsmd1(NM_030083):+:upstream2k	124	54.8673	24	10.6195	0	0	0	0	0	31	57.4074	6	11.1111	0	0	0	0	0	25	3	0	0	0	0	0	68	15	0	0	0	0	0	226	54	45	127
chr11	69208849	69210848	Cyb5d1(NM_001045525):-:upstream2k	274	80.117	126	36.8421	0	0	0	0	0	67	80.7229	27	32.5301	0	0	0	0	0	61	26	0	0	0	0	0	146	73	0	0	0	0	0	342	83	76	183
chr11	69211737	69213736	Tmem88(NM_025915):-:upstream2k	416	94.1176	203	45.9276	47	11.2981	515	158	76.523	90	88.2353	58	56.8627	47	52.2222	515	158	76.523	100	53	0	0	0	0	0	226	92	0	0	0	0	0	442	102	104	236
chr11	69373740	69375739	Efnb3(NM_007911):-:upstream2k	104	99.0476	46	43.8095	8	7.69231	21	21	50	29	96.6667	14	46.6667	8	27.5862	21	21	50	17	8	0	0	0	0	0	58	24	0	0	0	0	0	105	30	17	58
chr11	69391861	69393860	Trp53(NM_011640):+:upstream2k	229	85.1301	131	48.6989	0	0	0	0	0	44	84.6154	24	46.1538	0	0	0	0	0	57	35	0	0	0	0	0	128	72	0	0	0	0	0	269	52	65	152
chr11	69391861	69393860	Trp53(NM_001127233):+:upstream2k	229	85.1301	131	48.6989	0	0	0	0	0	44	84.6154	24	46.1538	0	0	0	0	0	57	35	0	0	0	0	0	128	72	0	0	0	0	0	269	52	65	152
chr11	69392827	69394826	Wrap53(NM_144824):-:upstream2k	161	77.4038	77	37.0192	0	0	0	0	0	33	82.5	15	37.5	0	0	0	0	0	38	18	0	0	0	0	0	90	44	0	0	0	0	0	208	40	46	122
chr11	69419463	69421462	Atp1b2(NM_013415):-:upstream2k	23	95.8333	8	33.3333	1	4.34783	2	4	33.3333	6	100	3	50	1	16.6667	2	4	33.3333	4	1	0	0	0	0	0	13	4	0	0	0	0	0	24	6	4	14
chr11	69433611	69435610	Sat2(NM_026991):+:upstream2k	90	90.9091	18	18.1818	0	0	0	0	0	14	87.5	2	12.5	0	0	0	0	0	28	8	0	0	0	0	0	48	8	0	0	0	0	0	99	16	31	52
chr11	69444473	69446472	Fxr2(NM_011814):+:upstream2k	49	98	49	98	0	0	0	0	0	21	95.4545	21	95.4545	0	0	0	0	0	17	17	0	0	0	0	0	11	11	0	0	0	0	0	50	22	17	11
chr11	69466875	69468874	Sox15(NM_009235):+:upstream2k	53	69.7368	52	68.4211	4	7.54717	42	50	45.6522	7	70	6	60	4	57.1429	42	50	45.6522	10	10	0	0	0	0	0	36	36	0	0	0	0	0	76	10	13	53
[truncated: 13,711 more rows]
