# Supplementary material for: MBD4 loss results in global reactivation of promoters and retroelements with low methylated CpG density
Source: J Exp Clin Cancer Res. 2023 Nov 14;42:301. doi: 10.1186/s13046-023-02882-z (PMC10644448; doi:10.1186/s13046-023-02882-z)
Supplement: Supplementary file 5 — Additional file 5: Supplementary Tables 3 and 4. Methylation information for promoters in MEFs WT (3) or KO (4) for Mbd4. These tables list each mouse RRBS covered promoter with the following information: genomic annotation, gene name, coverage depth, percentage of C methylated and average methylation level of 5mC in each sequence context (CG, CHG, CHG, H represents non-G base). [file 13046_2023_2882_MOESM5_ESM.zip › additional file 5/SupTab4.xlsx]

## Sheet: cov_promoter.KO
Chr	Ele_start	Ele_end	Ele_id	dep1_C_num	Cdeep1/Ctotal*100	dep4_C_num	Cdeep4/Ctotal*100	mC_num	C-meth	mReads_num_in_mCG	unmReads_num_in_mCG	mClevel	dep1_CG_num	CGdeep1/CGtotal*100	dep4_CG_num	CGdeep4/Cgtotal*100	mCG_num	CG-meth	mReads_num_in_mCG	unmReads_num_in_mCG	mCG-level	dep1_CHG_num	dep4_CHG_num	mCHG_num	CHG-meth	mReads_num_in_mCHG	unmReads_num_in_mCHG	mCHG-level	dep1_CHH_num	dep4_CHH_num	mCHH_num	CHH-meth	mReads_num_in_mCHH	unmReads_num_in_mCHH		theoretical_C_num	theoretical_CG_num	theoretical_CHG_num	theoretical_CHH_num
chr1	3661580	3663579	Xkr4(NM_001011874):-:upstream2k	217	82.5095	91	34.6008	3	1.38249	97	104	48.2587	80	85.1064	40	42.5532	1	1.25	9	95	8.65385	68	28	1	1.47059	2	3	40	69	23	1	1.44928	86	6	93.4783	263	94	79	90
chr1	4486495	4488494	Sox17(NM_011441):-:upstream2k	136	79.0698	81	47.093	2	1.47059	10	64	13.5135	35	87.5	23	57.5	2	5.71429	10	64	13.5135	30	22	0	0	0	0	0	71	36	0	0	0	0	0	172	40	39	93
chr1	4795974	4797973	Lypla1(NM_008866):+:upstream2k	20	95.2381	7	33.3333	0	0	0	0	0	8	88.8889	3	33.3333	0	0	0	0	0	4	1	0	0	0	0	0	8	3	0	0	0	0	0	21	9	4	8
chr1	4845775	4847774	Tcea1(NM_001159750):+:upstream2k	91	87.5	59	56.7308	0	0	0	0	0	26	81.25	19	59.375	0	0	0	0	0	26	14	0	0	0	0	0	39	26	0	0	0	0	0	104	32	28	44
chr1	4845775	4847774	Tcea1(NM_011541):+:upstream2k	91	87.5	59	56.7308	0	0	0	0	0	26	81.25	19	59.375	0	0	0	0	0	26	14	0	0	0	0	0	39	26	0	0	0	0	0	104	32	28	44
chr1	4846409	4848408	Tcea1(NM_001159751):+:upstream2k	331	75.3986	145	33.0296	0	0	0	0	0	98	71.0145	47	34.058	0	0	0	0	0	91	41	0	0	0	0	0	142	57	0	0	0	0	0	439	138	114	187
chr1	5009508	5011507	Rgs20(NM_021374):-:upstream2k	301	80.914	182	48.9247	3	0.996678	17	12	58.6207	57	81.4286	28	40	3	5.26316	17	12	58.6207	79	50	0	0	0	0	0	165	104	0	0	0	0	0	372	70	94	208
chr1	5071254	5073253	Atp6v1h(NM_133826):+:upstream2k	21	95.4545	21	95.4545	0	0	0	0	0	5	83.3333	5	83.3333	0	0	0	0	0	3	3	0	0	0	0	0	13	13	0	0	0	0	0	22	6	3	13
chr1	5907480	5909479	Npbwr1(NM_010342):-:upstream2k	28	93.3333	13	43.3333	0	0	0	0	0	10	83.3333	4	33.3333	0	0	0	0	0	7	3	0	0	0	0	0	11	6	0	0	0	0	0	30	12	7	11
chr1	6202743	6204742	Rb1cc1(NM_009826):+:upstream2k	213	86.9388	104	42.449	2	0.938967	20	11	64.5161	44	81.4815	16	29.6296	2	4.54545	20	11	64.5161	67	34	0	0	0	0	0	102	54	0	0	0	0	0	245	54	74	117
chr1	7077001	7079000	Pcmtd1(NM_183028):+:upstream2k	48	77.4194	31	50	0	0	0	0	0	12	66.6667	7	38.8889	0	0	0	0	0	13	10	0	0	0	0	0	23	14	0	0	0	0	0	62	18	17	27
chr1	9289812	9291811	Sntg1(NM_027671):-:upstream2k	108	98.1818	52	47.2727	0	0	0	0	0	33	97.0588	17	50	0	0	0	0	0	23	10	0	0	0	0	0	52	25	0	0	0	0	0	110	34	24	52
chr1	9533489	9535488	Rrs1(NM_021511):+:upstream2k	44	39.6396	28	25.2252	1	2.27273	10	0	100	9	45	4	20	1	11.1111	10	0	100	8	5	0	0	0	0	0	27	19	0	0	0	0	0	111	20	22	69
chr1	9536127	9538126	Adhfe1(NM_175236):+:upstream2k	204	82.2581	108	43.5484	7	3.43137	1055	127	89.2555	37	80.4348	23	50	7	18.9189	1055	127	89.2555	46	28	0	0	0	0	0	121	57	0	0	0	0	0	248	46	54	148
chr1	9536127	9538126	Adhfe1(NR_027664):+:upstream2k	204	82.2581	108	43.5484	7	3.43137	1055	127	89.2555	37	80.4348	23	50	7	18.9189	1055	127	89.2555	46	28	0	0	0	0	0	121	57	0	0	0	0	0	248	46	54	148
chr1	9690291	9692290	Mybl1(NM_008651):-:upstream2k	167	95.977	90	51.7241	0	0	0	0	0	59	92.1875	27	42.1875	0	0	0	0	0	38	27	0	0	0	0	0	70	36	0	0	0	0	0	174	64	40	70
chr1	9738464	9740463	Vcpip1(NM_173443):-:upstream2k	35	54.6875	14	21.875	0	0	0	0	0	7	70	3	30	0	0	0	0	0	15	6	0	0	0	0	0	13	5	0	0	0	0	0	64	10	19	35
chr1	9786211	9788210	Sgk3(NM_177547):+:upstream2k	158	91.8605	102	59.3023	0	0	0	0	0	67	83.75	48	60	0	0	0	0	0	37	25	0	0	0	0	0	54	29	0	0	0	0	0	172	80	38	54
chr1	9786211	9788210	Sgk3(NM_133220):+:upstream2k	158	91.8605	102	59.3023	0	0	0	0	0	67	83.75	48	60	0	0	0	0	0	37	25	0	0	0	0	0	54	29	0	0	0	0	0	172	80	38	54
chr1	9896719	9898718	6030422M02Rik(NM_177722):+:upstream2k	24	96	0	0	0	0	0	0	0	11	91.6667	0	0	0	0	0	0	0	7	0	0	0	0	0	0	6	0	0	0	0	0	0	25	12	7	6
chr1	9932625	9934624	Snord87(NR_004410):-:upstream2k	182	96.8085	104	55.3191	1	0.549451	2	3	40	60	93.75	36	56.25	1	1.66667	2	3	40	41	29	0	0	0	0	0	81	39	0	0	0	0	0	188	64	42	82
chr1	9934200	9936199	Snhg6(NR_024067):-:upstream2k	68	98.5507	34	49.2754	1	1.47059	2	3	40	18	100	11	61.1111	1	5.55556	2	3	40	11	8	0	0	0	0	0	39	15	0	0	0	0	0	69	18	12	39
chr1	10026299	10028298	Cspp1(NM_026493):+:upstream2k	207	86.6109	110	46.0251	0	0	0	0	0	60	85.7143	36	51.4286	0	0	0	0	0	44	25	0	0	0	0	0	103	49	0	0	0	0	0	239	70	53	116
chr1	10027980	10029979	Cops5(NM_013715):-:upstream2k	370	78.3898	201	42.5847	0	0	0	0	0	109	81.3433	62	46.2687	0	0	0	0	0	83	43	0	0	0	0	0	178	96	0	0	0	0	0	472	134	100	238
chr1	10222752	10224751	Arfgef1(NM_001102430):-:upstream2k	416	83.5341	245	49.1968	2	0.480769	8	8	50	136	80	84	49.4118	2	1.47059	8	8	50	102	60	0	0	0	0	0	178	101	0	0	0	0	0	498	170	128	200
chr1	11402193	11404192	A830018L16Rik(NM_001160370):+:upstream2k	44	91.6667	21	43.75	0	0	0	0	0	7	87.5	1	12.5	0	0	0	0	0	9	5	0	0	0	0	0	28	15	0	0	0	0	0	48	8	9	31
chr1	11402193	11404192	A830018L16Rik(NM_177173):+:upstream2k	44	91.6667	21	43.75	0	0	0	0	0	7	87.5	1	12.5	0	0	0	0	0	9	5	0	0	0	0	0	28	15	0	0	0	0	0	48	8	9	31
chr1	11402193	11404192	A830018L16Rik(NM_001160369):+:upstream2k	44	91.6667	21	43.75	0	0	0	0	0	7	87.5	1	12.5	0	0	0	0	0	9	5	0	0	0	0	0	28	15	0	0	0	0	0	48	8	9	31
chr1	11402193	11404192	A830018L16Rik(NM_001160371):+:upstream2k	44	91.6667	21	43.75	0	0	0	0	0	7	87.5	1	12.5	0	0	0	0	0	9	5	0	0	0	0	0	28	15	0	0	0	0	0	48	8	9	31
chr1	12706626	12708625	Sulf1(NM_172294):+:upstream2k	107	52.1951	46	22.439	5	4.6729	13	9	59.0909	13	65	8	40	5	38.4615	13	9	59.0909	31	9	0	0	0	0	0	63	29	0	0	0	0	0	205	20	60	125
chr1	12981217	12983216	Slco5a1(NM_172841):-:upstream2k	313	56.0932	95	17.0251	0	0	0	0	0	85	55.1948	26	16.8831	0	0	0	0	0	80	24	0	0	0	0	0	148	45	0	0	0	0	0	558	154	128	276
chr1	13117245	13119244	Prdm14(NM_001081209):-:upstream2k	62	87.3239	23	32.3944	1	1.6129	3	17	15	8	80	2	20	1	12.5	3	17	15	13	5	0	0	0	0	0	41	16	0	0	0	0	0	71	10	17	44
chr1	13364165	13366164	Ncoa2(NM_001077695):-:upstream2k	309	87.2881	125	35.3107	1	0.323625	10	87	10.3093	77	87.5	39	44.3182	1	1.2987	10	87	10.3093	63	28	0	0	0	0	0	169	58	0	0	0	0	0	354	88	73	193
chr1	13364165	13366164	Ncoa2(NM_008678):-:upstream2k	309	87.2881	125	35.3107	1	0.323625	10	87	10.3093	77	87.5	39	44.3182	1	1.2987	10	87	10.3093	63	28	0	0	0	0	0	169	58	0	0	0	0	0	354	88	73	193
chr1	13579946	13581945	Tram1(NM_028173):-:upstream2k	52	98.1132	41	77.3585	2	3.84615	39	1	97.5	5	83.3333	2	33.3333	2	40	39	1	97.5	6	6	0	0	0	0	0	41	33	0	0	0	0	0	53	6	6	41
chr1	13650591	13652590	Lactb2(NM_145381):-:upstream2k	99	78.5714	25	19.8413	0	0	0	0	0	29	80.5556	7	19.4444	0	0	0	0	0	29	7	0	0	0	0	0	41	11	0	0	0	0	0	126	36	31	59
chr1	14746048	14748047	Msc(NM_010827):-:upstream2k	4	80	2	40	0	0	0	0	0	1	50	0	0	0	0	0	0	0	1	1	0	0	0	0	0	2	1	0	0	0	0	0	5	2	1	2
chr1	14908944	14910943	Trpa1(NM_177781):-:upstream2k	27	100	11	40.7407	0	0	0	0	0	4	100	1	25	0	0	0	0	0	7	2	0	0	0	0	0	16	8	0	0	0	0	0	27	4	7	16
chr1	15882804	15884803	Gm106(NM_001033288):-:upstream2k	73	100	59	80.8219	0	0	0	0	0	14	100	10	71.4286	0	0	0	0	0	19	15	0	0	0	0	0	40	34	0	0	0	0	0	73	14	19	40
chr1	16093963	16095962	Rdh10(NM_133832):+:upstream2k	741	96.7363	470	61.3577	3	0.404858	28	304	8.43373	250	94.697	151	57.197	3	1.2	28	304	8.43373	203	123	0	0	0	0	0	288	196	0	0	0	0	0	766	264	206	296
chr1	16094515	16096514	Rpl7(NM_011291):-:upstream2k	986	97.7205	625	61.9425	2	0.20284	23	275	7.71812	313	96.0123	190	58.2822	2	0.638978	23	275	7.71812	277	166	0	0	0	0	0	396	269	0	0	0	0	0	1009	326	279	404
chr1	16509384	16511383	Stau2(NM_001111272):-:upstream2k	95	96.9388	64	65.3061	0	0	0	0	0	27	90	17	56.6667	0	0	0	0	0	28	17	0	0	0	0	0	40	30	0	0	0	0	0	98	30	28	40
chr1	16509384	16511383	Stau2(NM_025303):-:upstream2k	95	96.9388	64	65.3061	0	0	0	0	0	27	90	17	56.6667	0	0	0	0	0	28	17	0	0	0	0	0	40	30	0	0	0	0	0	98	30	28	40
chr1	16609368	16611367	Ube2w(NM_025773):-:upstream2k	179	79.9107	139	62.0536	5	2.7933	196	71	73.4082	43	65.1515	32	48.4848	4	9.30233	188	16	92.1569	31	24	0	0	0	0	0	105	83	1	0.952381	8	55	12.6984	224	66	41	117
chr1	16646947	16648946	Tceb1(NM_026456):-:upstream2k	113	92.623	65	53.2787	0	0	0	0	0	33	97.0588	21	61.7647	0	0	0	0	0	30	18	0	0	0	0	0	50	26	0	0	0	0	0	122	34	30	58
chr1	16653272	16655271	Tmem70(NM_027415):+:upstream2k	4	50	1	12.5	0	0	0	0	0	3	50	1	16.6667	0	0	0	0	0	1	0	0	0	0	0	0	0	0	0	0	0	0	0	8	6	2	0
chr1	16653272	16655271	Tmem70(NM_026392):+:upstream2k	4	50	1	12.5	0	0	0	0	0	3	50	1	16.6667	0	0	0	0	0	1	0	0	0	0	0	0	0	0	0	0	0	0	0	8	6	2	0
chr1	16676537	16678536	Ly96(NM_016923):+:upstream2k	55	98.2143	46	82.1429	2	3.63636	29	0	100	3	75	2	50	2	66.6667	29	0	100	12	12	0	0	0	0	0	40	32	0	0	0	0	0	56	4	12	40
chr1	16676537	16678536	Ly96(NM_001159711):+:upstream2k	55	98.2143	46	82.1429	2	3.63636	29	0	100	3	75	2	50	2	66.6667	29	0	100	12	12	0	0	0	0	0	40	32	0	0	0	0	0	56	4	12	40
chr1	17087880	17089879	Jph1(NM_020604):-:upstream2k	104	67.9739	72	47.0588	0	0	0	0	0	40	80	27	54	0	0	0	0	0	24	16	0	0	0	0	0	40	29	0	0	0	0	0	153	50	37	66
chr1	19200135	19202134	Tcfap2b(NM_001025305):+:upstream2k	124	86.1111	68	47.2222	2	1.6129	6	35	14.6341	21	87.5	14	58.3333	2	9.52381	6	35	14.6341	30	20	0	0	0	0	0	73	34	0	0	0	0	0	144	24	31	89
chr1	20667091	20669090	Mir206(NR_029593):+:upstream2k	11	32.3529	0	0	0	0	0	0	0	1	25	0	0	0	0	0	0	0	3	0	0	0	0	0	0	7	0	0	0	0	0	0	34	4	7	23
chr1	20810295	20812294	Mcm3(NM_008563):-:upstream2k	9	90	4	40	0	0	0	0	0	5	83.3333	3	50	0	0	0	0	0	3	1	0	0	0	0	0	1	0	0	0	0	0	0	10	6	3	1
chr1	20878703	20880702	Paqr8(NM_028829):+:upstream2k	41	100	40	97.561	0	0	0	0	0	12	100	11	91.6667	0	0	0	0	0	11	11	0	0	0	0	0	18	18	0	0	0	0	0	41	12	11	18
chr1	21069291	21071290	Tram2(NM_133252):-:upstream2k	254	78.6378	113	34.9845	15	5.90551	56	18	75.6757	75	85.2273	33	37.5	15	20	56	18	75.6757	61	25	0	0	0	0	0	118	55	0	0	0	0	0	323	88	71	164
chr1	21069307	21071306	Tram2(NM_177409):-:upstream2k	242	77.8135	101	32.4759	15	6.19835	56	18	75.6757	71	84.5238	29	34.5238	15	21.1268	56	18	75.6757	56	20	0	0	0	0	0	115	52	0	0	0	0	0	311	84	66	161
chr1	21206712	21208711	Tmem14a(NM_029398):+:upstream2k	64	49.6124	16	12.4031	0	0	0	0	0	9	50	3	16.6667	0	0	0	0	0	19	6	0	0	0	0	0	36	7	0	0	0	0	0	129	18	26	85
chr1	21952024	21954023	Kcnq5(NM_001160139):-:upstream2k	56	87.5	43	67.1875	3	5.35714	33	138	19.2982	10	71.4286	9	64.2857	3	30	33	138	19.2982	18	14	0	0	0	0	0	28	20	0	0	0	0	0	64	14	21	29
chr1	21952024	21954023	Kcnq5(NM_023872):-:upstream2k	56	87.5	43	67.1875	3	5.35714	33	138	19.2982	10	71.4286	9	64.2857	3	30	33	138	19.2982	18	14	0	0	0	0	0	28	20	0	0	0	0	0	64	14	21	29
chr1	22812564	22814563	Rims1(NM_053270):-:upstream2k	275	86.7508	176	55.5205	9	3.27273	142	589	19.4254	86	91.4894	59	62.766	9	10.4651	142	589	19.4254	89	57	0	0	0	0	0	100	60	0	0	0	0	0	317	94	96	127
chr1	22812564	22814563	Rims1(NM_001012623):-:upstream2k	275	86.7508	176	55.5205	9	3.27273	142	589	19.4254	86	91.4894	59	62.766	9	10.4651	142	589	19.4254	89	57	0	0	0	0	0	100	60	0	0	0	0	0	317	94	96	127
chr1	22812564	22814563	Rims1(NM_001012625):-:upstream2k	275	86.7508	176	55.5205	9	3.27273	142	589	19.4254	86	91.4894	59	62.766	9	10.4651	142	589	19.4254	89	57	0	0	0	0	0	100	60	0	0	0	0	0	317	94	96	127
chr1	22812564	22814563	Rims1(NM_001012624):-:upstream2k	275	86.7508	176	55.5205	9	3.27273	142	589	19.4254	86	91.4894	59	62.766	9	10.4651	142	589	19.4254	89	57	0	0	0	0	0	100	60	0	0	0	0	0	317	94	96	127
chr1	22812564	22814563	Rims1(NM_183018):-:upstream2k	275	86.7508	176	55.5205	9	3.27273	142	589	19.4254	86	91.4894	59	62.766	9	10.4651	142	589	19.4254	89	57	0	0	0	0	0	100	60	0	0	0	0	0	317	94	96	127
chr1	23109093	23111092	4933415F23Rik(NM_025746):-:upstream2k	34	94.4444	0	0	0	0	0	0	0	3	75	0	0	0	0	0	0	0	8	0	0	0	0	0	0	23	0	0	0	0	0	0	36	4	9	23
chr1	23390015	23392014	Ogfrl1(NM_001081079):-:upstream2k	167	89.3048	81	43.3155	1	0.598802	2	3	40	37	74	18	36	1	2.7027	2	3	40	46	22	0	0	0	0	0	84	41	0	0	0	0	0	187	50	50	87
chr1	23766765	23768764	B3gat2(NM_172124):+:upstream2k	51	86.4407	18	30.5085	0	0	0	0	0	12	85.7143	6	42.8571	0	0	0	0	0	15	6	0	0	0	0	0	24	6	0	0	0	0	0	59	14	18	27
chr1	23929129	23931128	Smap1(NM_028534):-:upstream2k	168	98.8235	122	71.7647	0	0	0	0	0	59	98.3333	40	66.6667	0	0	0	0	0	41	27	0	0	0	0	0	68	55	0	0	0	0	0	170	60	42	68
chr1	24012480	24014479	1110058L19Rik(NM_026503):-:upstream2k	1	25	0	0	0	0	0	0	0	0	0	0	0	0	0	0	0	0	1	0	0	0	0	0	0	0	0	0	0	0	0	0	4	2	1	1
chr1	24107181	24109180	Fam135a(NM_026604):-:upstream2k	130	87.8378	105	70.9459	0	0	0	0	0	37	88.0952	26	61.9048	0	0	0	0	0	23	19	0	0	0	0	0	70	60	0	0	0	0	0	148	42	26	80
chr1	24182449	24184448	Col9a1(NM_007740):+:upstream2k	116	55.7692	28	13.4615	2	1.72414	8	6	57.1429	12	54.5455	3	13.6364	2	16.6667	8	6	57.1429	32	10	0	0	0	0	0	72	15	0	0	0	0	0	208	22	58	128
chr1	25886553	25888552	Bai3(NM_175642):-:upstream2k	267	98.524	162	59.7786	1	0.374532	2	3	40	96	96	62	62	1	1.04167	2	3	40	57	30	0	0	0	0	0	114	70	0	0	0	0	0	271	100	57	114
chr1	30920102	30922101	Phf3(NM_001081080):-:upstream2k	15	16.4835	0	0	0	0	0	0	0	1	16.6667	0	0	0	0	0	0	0	3	0	0	0	0	0	0	11	0	0	0	0	0	0	91	6	12	73
chr1	31006556	31008555	Gm13363(NR_002688):-:upstream2k	305	96.2145	250	78.8644	0	0	0	0	0	104	92.8571	86	76.7857	0	0	0	0	0	67	57	0	0	0	0	0	134	107	0	0	0	0	0	317	112	69	136
chr1	31006601	31008600	Ptp4a1(NM_011200):-:upstream2k	280	99.6441	231	82.2064	0	0	0	0	0	95	98.9583	79	82.2917	0	0	0	0	0	59	51	0	0	0	0	0	126	101	0	0	0	0	0	281	96	59	126
chr1	32227651	32229650	Khdrbs2(NM_133235):+:upstream2k	76	96.2025	60	75.9494	2	2.63158	13	50	20.6349	20	90.9091	16	72.7273	2	10	13	50	20.6349	25	21	0	0	0	0	0	31	23	0	0	0	0	0	79	22	26	31
chr1	33724669	33726668	1700001G17Rik(NR_033199):+:upstream2k	5	23.8095	0	0	0	0	0	0	0	2	50	0	0	0	0	0	0	0	0	0	0	0	0	0	0	3	0	0	0	0	0	0	21	4	2	15
chr1	33726604	33728603	Prim2(NM_008922):-:upstream2k	139	93.2886	108	72.4832	1	0.719424	3	8	27.2727	43	93.4783	27	58.6957	1	2.32558	3	8	27.2727	26	23	0	0	0	0	0	70	58	0	0	0	0	0	149	46	27	76
chr1	33774741	33776740	Rab23(NM_008999):+:upstream2k	107	94.6903	63	55.7522	0	0	0	0	0	15	93.75	13	81.25	0	0	0	0	0	32	19	0	0	0	0	0	60	31	0	0	0	0	0	113	16	32	65
chr1	33775264	33777263	Rab23(NM_001159729):+:upstream2k	358	94.2105	195	51.3158	0	0	0	0	0	129	96.2687	74	55.2239	0	0	0	0	0	95	48	0	0	0	0	0	134	73	0	0	0	0	0	380	134	97	149
chr1	33814596	33816595	Bag2(NM_145392):-:upstream2k	163	95.3216	129	75.4386	1	0.613497	4	2	66.6667	47	97.9167	35	72.9167	1	2.12766	4	2	66.6667	38	33	0	0	0	0	0	78	61	0	0	0	0	0	171	48	40	83
chr1	33871273	33873272	Zfp451(NM_133817):-:upstream2k	190	79.4979	90	37.6569	1	0.526316	4	3	57.1429	60	76.9231	27	34.6154	1	1.66667	4	3	57.1429	42	19	0	0	0	0	0	88	44	0	0	0	0	0	239	78	54	107
chr1	33895760	33897759	Gm15455(NM_001161816):-:upstream2k	36	34.9515	0	0	0	0	0	0	0	12	46.1538	0	0	0	0	0	0	0	8	0	0	0	0	0	0	16	0	0	0	0	0	0	103	26	16	61
chr1	33964467	33966466	Bend6(NM_177235):-:upstream2k	288	90.566	147	46.2264	0	0	0	0	0	130	92.8571	65	46.4286	0	0	0	0	0	72	36	0	0	0	0	0	86	46	0	0	0	0	0	318	140	80	98
chr1	34066670	34068669	Dst(NM_133833):+:upstream2k	242	76.1006	65	20.4403	0	0	0	0	0	44	78.5714	11	19.6429	0	0	0	0	0	64	14	0	0	0	0	0	134	40	0	0	0	0	0	318	56	91	171
chr1	34066670	34068669	Dst(NM_134448):+:upstream2k	242	76.1006	65	20.4403	0	0	0	0	0	44	78.5714	11	19.6429	0	0	0	0	0	64	14	0	0	0	0	0	134	40	0	0	0	0	0	318	56	91	171
chr1	34494674	34496673	Imp4(NM_178601):+:upstream2k	156	90.6977	91	52.907	0	0	0	0	0	38	90.4762	24	57.1429	0	0	0	0	0	39	21	0	0	0	0	0	79	46	0	0	0	0	0	172	42	42	88
chr1	34496518	34498517	Ccdc115(NM_027159):-:upstream2k	69	93.2432	56	75.6757	0	0	0	0	0	20	100	14	70	0	0	0	0	0	13	9	0	0	0	0	0	36	33	0	0	0	0	0	74	20	14	40
chr1	34514591	34516590	Ptpn18(NM_011206):+:upstream2k	12	100	5	41.6667	1	8.33333	2	4	33.3333	2	100	1	50	0	0	0	0	0	5	2	0	0	0	0	0	5	2	1	20	2	4	33.3333	12	2	5	5
chr1	34553275	34555274	Prss39(NM_009355):+:upstream2k	46	45.098	0	0	0	0	0	0	0	1	50	0	0	0	0	0	0	0	10	0	0	0	0	0	0	35	0	0	0	0	0	0	102	2	25	75
chr1	34634538	34636537	Fam123c(NM_213727):+:upstream2k	140	76.9231	36	19.7802	0	0	0	0	0	43	86	12	24	0	0	0	0	0	31	10	0	0	0	0	0	66	14	0	0	0	0	0	182	50	42	90
chr1	34899896	34901895	Fam168b(NM_174997):-:upstream2k	75	100	53	70.6667	0	0	0	0	0	36	100	23	63.8889	0	0	0	0	0	12	8	0	0	0	0	0	27	22	0	0	0	0	0	75	36	12	27
chr1	34899896	34901895	Fam168b(NM_001160236):-:upstream2k	75	100	53	70.6667	0	0	0	0	0	36	100	23	63.8889	0	0	0	0	0	12	8	0	0	0	0	0	27	22	0	0	0	0	0	75	36	12	27
chr1	34899896	34901895	Fam168b(NM_001160235):-:upstream2k	75	100	53	70.6667	0	0	0	0	0	36	100	23	63.8889	0	0	0	0	0	12	8	0	0	0	0	0	27	22	0	0	0	0	0	75	36	12	27
chr1	34904804	34906803	Plekhb2(NM_145516):+:upstream2k	28	96.5517	28	96.5517	0	0	0	0	0	9	90	9	90	0	0	0	0	0	3	3	0	0	0	0	0	16	16	0	0	0	0	0	29	10	3	16
chr1	36123245	36125244	Hs6st1(NM_015818):+:upstream2k	177	97.7901	132	72.9282	1	0.564972	2	5	28.5714	68	97.1429	56	80	1	1.47059	2	5	28.5714	45	32	0	0	0	0	0	64	44	0	0	0	0	0	181	70	47	64
chr1	36301148	36303147	Uggt1(NM_198899):-:upstream2k	129	97.7273	51	38.6364	0	0	0	0	0	29	93.5484	14	45.1613	0	0	0	0	0	29	10	0	0	0	0	0	71	27	0	0	0	0	0	132	31	30	71
chr1	36330271	36332270	Neurl3(NM_153408):-:upstream2k	122	98.3871	74	59.6774	8	6.55738	52	28	65	18	90	8	40	8	44.4444	52	28	65	33	19	0	0	0	0	0	71	47	0	0	0	0	0	124	20	33	71
chr1	36426027	36428026	4632411B12Rik(NM_172652):-:upstream2k	54	100	28	51.8519	4	7.40741	34	18	65.3846	24	100	11	45.8333	4	16.6667	34	18	65.3846	12	7	0	0	0	0	0	18	10	0	0	0	0	0	54	24	12	18
chr1	36502085	36504084	Lman2l(NM_001013374):-:upstream2k	6	85.7143	2	28.5714	0	0	0	0	0	3	75	2	50	0	0	0	0	0	2	0	0	0	0	0	0	1	0	0	0	0	0	0	7	4	2	1
chr1	36526442	36528441	Cnnm4(NM_033570):+:upstream2k	94	59.8726	31	19.7452	0	0	0	0	0	35	56.4516	13	20.9677	0	0	0	0	0	17	5	0	0	0	0	0	42	13	0	0	0	0	0	157	62	32	63
chr1	36566721	36568720	Cnnm3(NM_053186):+:upstream2k	54	98.1818	46	83.6364	0	0	0	0	0	17	94.4444	13	72.2222	0	0	0	0	0	13	10	0	0	0	0	0	24	23	0	0	0	0	0	55	18	13	24
chr1	36566721	36568720	Cnnm3(NM_001039551):+:upstream2k	54	98.1818	46	83.6364	0	0	0	0	0	17	94.4444	13	72.2222	0	0	0	0	0	13	10	0	0	0	0	0	24	23	0	0	0	0	0	55	18	13	24
chr1	36615227	36617226	Sema4c(NM_001126047):-:upstream2k	58	79.4521	40	54.7945	1	1.72414	2	5	28.5714	14	73.6842	9	47.3684	1	7.14286	2	5	28.5714	12	8	0	0	0	0	0	32	23	0	0	0	0	0	73	19	15	39
chr1	36746332	36748331	Cox5b(NM_009942):+:upstream2k	64	100	25	39.0625	0	0	0	0	0	24	100	11	45.8333	0	0	0	0	0	19	7	0	0	0	0	0	21	7	0	0	0	0	0	64	24	19	21
chr1	36766771	36768770	Actr1b(NM_146107):-:upstream2k	91	84.2593	60	55.5556	0	0	0	0	0	25	83.3333	11	36.6667	0	0	0	0	0	18	13	0	0	0	0	0	48	36	0	0	0	0	0	108	30	23	55
chr1	36816706	36818705	Zap70(NM_009539):+:upstream2k	56	73.6842	0	0	0	0	0	0	0	5	50	0	0	0	0	0	0	0	13	0	0	0	0	0	0	38	0	0	0	0	0	0	76	10	19	47
chr1	36996373	36998372	Tmem131(NM_018872):-:upstream2k	280	95.2381	169	57.483	1	0.357143	2	5	28.5714	90	91.8367	50	51.0204	1	1.11111	2	5	28.5714	73	44	0	0	0	0	0	117	75	0	0	0	0	0	294	98	75	121
chr1	37274106	37276105	Cnga3(NM_009918):+:upstream2k	93	35.9073	50	19.305	1	1.07527	3	1	75	16	57.1429	6	21.4286	1	6.25	3	1	75	30	19	0	0	0	0	0	47	25	0	0	0	0	0	259	28	64	167
chr1	37354738	37356737	Inpp4a(NM_030266):+:upstream2k	4	66.6667	2	33.3333	0	0	0	0	0	2	66.6667	2	66.6667	0	0	0	0	0	1	0	0	0	0	0	0	1	0	0	0	0	0	0	6	3	1	2
chr1	37485017	37487016	Unc50(NM_026123):+:upstream2k	80	67.2269	35	29.4118	0	0	0	0	0	21	50	7	16.6667	0	0	0	0	0	14	6	0	0	0	0	0	45	22	0	0	0	0	0	119	42	21	56
chr1	37486949	37488948	6330578E17Rik(NM_198006):-:upstream2k	141	73.4375	35	18.2292	0	0	0	0	0	44	64.7059	7	10.2941	0	0	0	0	0	36	10	0	0	0	0	0	61	18	0	0	0	0	0	192	68	46	78
chr1	37776657	37778656	2010300C02Rik(NM_028096):-:upstream2k	181	87.0192	38	18.2692	1	0.552486	3	3	50	69	90.7895	15	19.7368	1	1.44928	3	3	50	45	11	0	0	0	0	0	67	12	0	0	0	0	0	208	76	53	79
chr1	37921925	37923924	Tsga10(NM_207228):-:upstream2k	188	73.4375	107	41.7969	0	0	0	0	0	70	82.3529	56	65.8824	0	0	0	0	0	43	17	0	0	0	0	0	75	34	0	0	0	0	0	256	85	61	110
chr1	37945398	37947397	Mrpl30(NM_027098):+:upstream2k	98	53.5519	48	26.2295	0	0	0	0	0	32	64	12	24	0	0	0	0	0	29	13	0	0	0	0	0	37	23	0	0	0	0	0	183	50	55	78
chr1	37947257	37949256	Mitd1(NM_026913):-:upstream2k	63	96.9231	48	73.8462	0	0	0	0	0	18	90	12	60	0	0	0	0	0	15	13	0	0	0	0	0	30	23	0	0	0	0	0	65	20	15	30
chr1	37973339	37975338	Lyg2(NM_001033427):-:upstream2k	28	32.1839	14	16.092	0	0	0	0	0	3	50	1	16.6667	0	0	0	0	0	4	3	0	0	0	0	0	21	10	0	0	0	0	0	87	6	16	65
chr1	38052855	38054854	Eif5b(NM_198303):+:upstream2k	215	57.6408	131	35.1206	0	0	0	0	0	68	64.1509	43	40.566	0	0	0	0	0	37	19	0	0	0	0	0	110	69	0	0	0	0	0	373	106	71	196
chr1	38054054	38056053	Txndc9(NM_172054):-:upstream2k	575	84.5588	283	41.6176	0	0	0	0	0	184	82.8829	88	39.6396	0	0	0	0	0	117	52	0	0	0	0	0	274	143	0	0	0	0	0	680	222	133	325
chr1	38186508	38188507	Rev1(NM_019570):-:upstream2k	176	96.1749	100	54.6448	0	0	0	0	0	70	94.5946	35	47.2973	0	0	0	0	0	40	21	0	0	0	0	0	66	44	0	0	0	0	0	183	74	43	66
chr1	38878061	38880060	Lonrf2(NM_001029878):-:upstream2k	41	91.1111	26	57.7778	2	4.87805	7	15	31.8182	2	50	2	50	2	100	7	15	31.8182	13	8	0	0	0	0	0	26	16	0	0	0	0	0	45	4	14	27
chr1	39042659	39044658	Pdcl3(NM_026850):+:upstream2k	254	86.9863	142	48.6301	2	0.787402	14	58	19.4444	53	88.3333	25	41.6667	2	3.77358	14	58	19.4444	63	40	0	0	0	0	0	138	77	0	0	0	0	0	292	60	72	160
chr1	39249117	39251116	Npas2(NM_008719):+:upstream2k	463	75.1623	225	36.526	6	1.2959	104	182	36.3636	137	72.1053	73	38.4211	5	3.64964	30	179	14.3541	107	64	0	0	0	0	0	219	88	1	0.456621	74	3	96.1039	616	190	135	291
chr1	39422696	39424695	Rpl31(NM_053257):+:upstream2k	112	64.3678	20	11.4943	0	0	0	0	0	31	70.4545	5	11.3636	0	0	0	0	0	21	4	0	0	0	0	0	60	11	0	0	0	0	0	174	44	32	98
chr1	39535593	39537592	Tbc1d8(NM_018775):-:upstream2k	116	97.479	23	19.3277	0	0	0	0	0	26	92.8571	7	25	0	0	0	0	0	25	7	0	0	0	0	0	65	9	0	0	0	0	0	119	28	26	65
chr1	39590647	39592646	D1Bwg0212e(NM_028043):+:upstream2k	73	73.7374	52	52.5253	0	0	0	0	0	33	75	21	47.7273	0	0	0	0	0	20	16	0	0	0	0	0	20	15	0	0	0	0	0	99	44	26	29
chr1	39605686	39607685	Snord89(NR_028555):-:upstream2k	6	11.1111	0	0	0	0	0	0	0	1	25	0	0	0	0	0	0	0	1	0	0	0	0	0	0	4	0	0	0	0	0	0	54	4	4	46
chr1	39634193	39636192	Rnf149(NM_001033135):-:upstream2k	132	69.1099	25	13.089	0	0	0	0	0	46	74.1935	11	17.7419	0	0	0	0	0	28	5	0	0	0	0	0	58	9	0	0	0	0	0	191	62	50	79
chr1	39777835	39779834	Rfx8(NM_001145660):-:upstream2k	53	41.0853	36	27.907	2	3.77358	46	18	71.875	6	60	3	30	2	33.3333	46	18	71.875	12	8	0	0	0	0	0	35	25	0	0	0	0	0	129	10	24	95
chr1	39955758	39957757	Map4k4(NM_008696):+:upstream2k	245	97.2222	109	43.254	2	0.816327	17	116	12.782	82	95.3488	38	44.186	2	2.43902	17	116	12.782	45	24	0	0	0	0	0	118	47	0	0	0	0	0	252	86	48	118
chr1	40321431	40323430	Il1r1(NM_001123382):+:upstream2k	44	95.6522	33	71.7391	0	0	0	0	0	4	66.6667	4	66.6667	0	0	0	0	0	12	10	0	0	0	0	0	28	19	0	0	0	0	0	46	6	12	28
chr1	40736557	40738556	Slc9a2(NM_001033289):+:upstream2k	457	83.3942	291	53.1022	8	1.75055	22	30	42.3077	145	82.3864	92	52.2727	6	4.13793	18	24	42.8571	114	73	0	0	0	0	0	198	126	2	1.0101	4	6	40	548	176	135	237
chr1	40860446	40862445	Tmem182(NM_001081198):+:upstream2k	55	94.8276	35	60.3448	7	12.7273	25	6	80.6452	13	92.8571	9	64.2857	7	53.8462	25	6	80.6452	12	9	0	0	0	0	0	30	17	0	0	0	0	0	58	14	12	32
chr1	42751671	42753670	2610017I09Rik(NR_027826):-:upstream2k	399	64.7727	107	17.3701	1	0.250627	2	5	28.5714	96	70.5882	33	24.2647	1	1.04167	2	5	28.5714	95	25	0	0	0	0	0	208	49	0	0	0	0	0	616	136	131	349
chr1	42751991	42753990	Pou3f3(NM_008900):+:upstream2k	584	77.351	228	30.1987	4	0.684932	40	266	13.0719	154	77	72	36	4	2.5974	40	266	13.0719	153	70	0	0	0	0	0	277	86	0	0	0	0	0	755	200	185	370
chr1	42755181	42757180	2900092D14Rik(NR_027891):+:upstream2k	93	95.8763	50	51.5464	0	0	0	0	0	24	92.3077	16	61.5385	0	0	0	0	0	24	13	0	0	0	0	0	45	21	0	0	0	0	0	97	26	25	46
chr1	43153555	43155554	AI597479(NM_133818):+:upstream2k	39	37.8641	0	0	0	0	0	0	0	14	43.75	0	0	0	0	0	0	0	10	0	0	0	0	0	0	15	0	0	0	0	0	0	103	32	27	44
chr1	43155468	43157467	Tgfbrap1(NM_001013025):-:upstream2k	242	75.1553	121	37.5776	0	0	0	0	0	55	70.5128	29	37.1795	0	0	0	0	0	64	32	0	0	0	0	0	123	60	0	0	0	0	0	322	78	85	159
chr1	43220807	43222806	Fhl2(NM_010212):-:upstream2k	159	79.5	69	34.5	1	0.628931	2	6	25	38	79.1667	25	52.0833	1	2.63158	2	6	25	44	17	0	0	0	0	0	77	27	0	0	0	0	0	200	48	52	100
chr1	43500596	43502595	Nck2(NM_010879):+:upstream2k	137	84.5679	82	50.6173	0	0	0	0	0	39	84.7826	23	50	0	0	0	0	0	29	21	0	0	0	0	0	69	38	0	0	0	0	0	162	46	36	80
chr1	43884554	43886553	Uxs1(NM_026430):-:upstream2k	112	75.6757	44	29.7297	0	0	0	0	0	34	85	15	37.5	0	0	0	0	0	31	13	0	0	0	0	0	47	16	0	0	0	0	0	148	40	37	71
chr1	43988852	43990851	Tpp2(NM_009418):+:upstream2k	102	99.0291	57	55.3398	0	0	0	0	0	21	95.4545	13	59.0909	0	0	0	0	0	27	17	0	0	0	0	0	54	27	0	0	0	0	0	103	22	27	54
chr1	44159234	44161233	1700029F09Rik(NM_029368):-:upstream2k	130	90.2778	97	67.3611	0	0	0	0	0	51	87.931	35	60.3448	0	0	0	0	0	34	25	0	0	0	0	0	45	37	0	0	0	0	0	144	58	36	50
chr1	44174813	44176812	Bivm(NM_144558):+:upstream2k	68	57.6271	12	10.1695	1	1.47059	2	3	40	14	58.3333	1	4.16667	1	7.14286	2	3	40	12	0	0	0	0	0	0	42	11	0	0	0	0	0	118	24	20	74
chr1	44175619	44177618	Kdelc1(NM_023645):-:upstream2k	139	82.7381	86	51.1905	0	0	0	0	0	20	76.9231	9	34.6154	0	0	0	0	0	35	22	0	0	0	0	0	84	55	0	0	0	0	0	168	26	39	103
chr1	44606516	44608515	Gulp1(NM_028450):+:upstream2k	144	97.2973	105	70.9459	3	2.08333	8	8	50	23	95.8333	13	54.1667	3	13.0435	8	8	50	46	33	0	0	0	0	0	75	59	0	0	0	0	0	148	24	49	75
chr1	45850346	45852345	Wdr75(NM_028599):+:upstream2k	8	100	0	0	0	0	0	0	0	4	100	0	0	0	0	0	0	0	2	0	0	0	0	0	0	2	0	0	0	0	0	0	8	4	2	2
chr1	45982440	45984439	Slc40a1(NM_016917):-:upstream2k	114	58.4615	39	20	2	1.75439	4	10	28.5714	19	79.1667	9	37.5	1	5.26316	2	5	28.5714	26	10	0	0	0	0	0	69	20	1	1.44928	2	5	28.5714	195	24	44	127
chr1	46121583	46123582	Dnahc7b(NM_001160386):+:upstream2k	47	81.0345	0	0	0	0	0	0	0	2	100	0	0	0	0	0	0	0	7	0	0	0	0	0	0	38	0	0	0	0	0	0	58	2	9	47
chr1	46910355	46912354	Slc39a10(NM_172653):-:upstream2k	171	97.1591	119	67.6136	1	0.584795	4	24	14.2857	73	96.0526	46	60.5263	1	1.36986	4	24	14.2857	49	35	0	0	0	0	0	49	38	0	0	0	0	0	176	76	49	51
chr1	50982367	50984366	Tmeff2(NM_019790):+:upstream2k	240	86.9565	172	62.3188	4	1.66667	26	48	35.1351	47	83.9286	32	57.1429	4	8.51064	26	48	35.1351	63	41	0	0	0	0	0	130	99	0	0	0	0	0	276	56	67	153
chr1	51535244	51537243	Obfc2a(NM_028696):-:upstream2k	128	93.4307	94	68.6131	0	0	0	0	0	36	85.7143	27	64.2857	0	0	0	0	0	26	18	0	0	0	0	0	66	49	0	0	0	0	0	137	42	27	68
chr1	51972819	51974818	Myo1b(NM_001161817):-:upstream2k	61	98.3871	34	54.8387	0	0	0	0	0	23	95.8333	10	41.6667	0	0	0	0	0	14	9	0	0	0	0	0	24	15	0	0	0	0	0	62	24	14	24
chr1	51972819	51974818	Myo1b(NM_010863):-:upstream2k	61	98.3871	34	54.8387	0	0	0	0	0	23	95.8333	10	41.6667	0	0	0	0	0	14	9	0	0	0	0	0	24	15	0	0	0	0	0	62	24	14	24
chr1	52174282	52176281	Stat1(NM_009283):+:upstream2k	71	95.9459	58	78.3784	0	0	0	0	0	20	100	14	70	0	0	0	0	0	20	16	0	0	0	0	0	31	28	0	0	0	0	0	74	20	22	32
chr1	52290077	52292076	Gls(NM_001113383):-:upstream2k	14	63.6364	0	0	0	0	0	0	0	2	100	0	0	0	0	0	0	0	3	0	0	0	0	0	0	9	0	0	0	0	0	0	22	2	5	15
chr1	52290077	52292076	Gls(NM_001081081):-:upstream2k	14	63.6364	0	0	0	0	0	0	0	2	100	0	0	0	0	0	0	0	3	0	0	0	0	0	0	9	0	0	0	0	0	0	22	2	5	15
chr1	52557293	52559292	Nab1(NM_008667):-:upstream2k	126	76.8293	27	16.4634	0	0	0	0	0	39	65	7	11.6667	0	0	0	0	0	28	5	0	0	0	0	0	59	15	0	0	0	0	0	164	60	32	72
chr1	52685549	52687548	Tmem194b(NR_024590):+:upstream2k	89	83.1776	16	14.9533	0	0	0	0	0	24	85.7143	7	25	0	0	0	0	0	28	6	0	0	0	0	0	37	3	0	0	0	0	0	107	28	31	48
chr1	52685549	52687548	Tmem194b(NM_001142647):+:upstream2k	89	83.1776	16	14.9533	0	0	0	0	0	24	85.7143	7	25	0	0	0	0	0	28	6	0	0	0	0	0	37	3	0	0	0	0	0	107	28	31	48
chr1	52784163	52786162	Mfsd6(NM_133829):-:upstream2k	70	98.5915	39	54.9296	1	1.42857	3	14	17.6471	27	96.4286	17	60.7143	1	3.7037	3	14	17.6471	19	13	0	0	0	0	0	24	9	0	0	0	0	0	71	28	19	24
chr1	52784163	52786162	Mfsd6(NM_178081):-:upstream2k	70	98.5915	39	54.9296	1	1.42857	3	14	17.6471	27	96.4286	17	60.7143	1	3.7037	3	14	17.6471	19	13	0	0	0	0	0	24	9	0	0	0	0	0	71	28	19	24
chr1	52874533	52876532	Inpp1(NM_008384):-:upstream2k	55	98.2143	54	96.4286	0	0	0	0	0	10	90.9091	9	81.8182	0	0	0	0	0	20	20	0	0	0	0	0	25	25	0	0	0	0	0	56	11	20	25
chr1	52899890	52901889	Hibch(NM_146108):+:upstream2k	130	97.0149	69	51.4925	0	0	0	0	0	30	88.2353	16	47.0588	0	0	0	0	0	38	18	0	0	0	0	0	62	35	0	0	0	0	0	134	34	38	62
chr1	53009685	53011684	1700019D03Rik(NM_144953):-:upstream2k	153	53.6842	44	15.4386	0	0	0	0	0	30	66.6667	10	22.2222	0	0	0	0	0	48	18	0	0	0	0	0	75	16	0	0	0	0	0	285	45	69	171
chr1	53244462	53246461	1700019A02Rik(NM_027070):-:upstream2k	41	67.2131	0	0	0	0	0	0	0	1	50	0	0	0	0	0	0	0	6	0	0	0	0	0	0	34	0	0	0	0	0	0	61	2	9	50
chr1	53353841	53355840	Pms1(NM_153556):-:upstream2k	179	94.2105	136	71.5789	1	0.558659	2	4	33.3333	47	87.037	28	51.8519	1	2.12766	2	4	33.3333	55	46	0	0	0	0	0	77	62	0	0	0	0	0	190	54	59	77
chr1	53409544	53411543	Asnsd1(NM_133728):-:upstream2k	13	92.8571	4	28.5714	0	0	0	0	0	3	75	2	50	0	0	0	0	0	4	1	0	0	0	0	0	6	1	0	0	0	0	0	14	4	4	6
chr1	53842060	53844059	Stk17b(NM_133810):-:upstream2k	147	75.7732	64	32.9897	2	1.36054	4	5	44.4444	30	63.8298	11	23.4043	1	3.33333	2	3	40	28	12	1	3.57143	2	2	50	89	41	0	0	0	0	0	194	47	40	107
chr1	54251879	54253878	Hecw2(NM_172655):-:upstream2k	75	100	65	86.6667	0	0	0	0	0	24	100	19	79.1667	0	0	0	0	0	22	19	0	0	0	0	0	29	27	0	0	0	0	0	75	24	22	29
chr1	54251879	54253878	Hecw2(NM_001001883):-:upstream2k	75	100	65	86.6667	0	0	0	0	0	24	100	19	79.1667	0	0	0	0	0	22	19	0	0	0	0	0	29	27	0	0	0	0	0	75	24	22	29
chr1	54305527	54307526	Ccdc150(NM_030025):+:upstream2k	21	91.3043	19	82.6087	0	0	0	0	0	2	50	1	25	0	0	0	0	0	2	1	0	0	0	0	0	17	17	0	0	0	0	0	23	4	2	17
chr1	54495816	54497815	Gtf3c3(NM_001033194):-:upstream2k	13	92.8571	13	92.8571	1	7.69231	2	6	25	3	75	3	75	1	33.3333	2	6	25	2	2	0	0	0	0	0	8	8	0	0	0	0	0	14	4	2	8
chr1	54614527	54616526	Pgap1(NM_001163314):-:upstream2k	97	48.7437	40	20.1005	0	0	0	0	0	31	64.5833	15	31.25	0	0	0	0	0	27	13	0	0	0	0	0	39	12	0	0	0	0	0	199	48	39	112
chr1	54983232	54985231	Ankrd44(NM_177835):-:upstream2k	132	86.2745	33	21.5686	1	0.757576	7	104	6.30631	47	90.3846	16	30.7692	1	2.12766	7	104	6.30631	38	9	0	0	0	0	0	47	8	0	0	0	0	0	153	52	40	61
chr1	54983232	54985231	Ankrd44(NM_001081433):-:upstream2k	132	86.2745	33	21.5686	1	0.757576	7	104	6.30631	47	90.3846	16	30.7692	1	2.12766	7	104	6.30631	38	9	0	0	0	0	0	47	8	0	0	0	0	0	153	52	40	61
chr1	55084323	55086322	Sf3b1(NM_031179):-:upstream2k	100	99.0099	75	74.2574	0	0	0	0	0	23	95.8333	17	70.8333	0	0	0	0	0	22	16	0	0	0	0	0	55	42	0	0	0	0	0	101	24	22	55
chr1	55107614	55109613	Coq10b(NM_001039710):+:upstream2k	147	88.5542	99	59.6386	0	0	0	0	0	39	84.7826	32	69.5652	0	0	0	0	0	36	24	0	0	0	0	0	72	43	0	0	0	0	0	166	46	39	81
chr1	55107614	55109613	Coq10b(NM_026424):+:upstream2k	147	88.5542	99	59.6386	0	0	0	0	0	39	84.7826	32	69.5652	0	0	0	0	0	36	24	0	0	0	0	0	72	43	0	0	0	0	0	166	46	39	81
chr1	55142992	55144991	Hspe1(NM_008303):+:upstream2k	391	74.1935	134	25.4269	0	0	0	0	0	130	76.4706	35	20.5882	0	0	0	0	0	95	27	0	0	0	0	0	166	72	0	0	0	0	0	527	170	121	236
chr1	55144777	55146776	Hspd1(NM_010477):-:upstream2k	339	88.2812	122	31.7708	0	0	0	0	0	116	89.2308	40	30.7692	0	0	0	0	0	83	27	0	0	0	0	0	140	55	0	0	0	0	0	384	130	91	163
chr1	55186089	55188088	Mobkl3(NM_025283):+:upstream2k	95	74.8031	24	18.8976	0	0	0	0	0	40	74.0741	10	18.5185	0	0	0	0	0	24	7	0	0	0	0	0	31	7	0	0	0	0	0	127	54	33	40
chr1	55292021	55294020	Mars2(NM_175439):+:upstream2k	188	91.2621	137	66.5049	6	3.19149	24	26	48	45	86.5385	34	65.3846	6	13.3333	24	26	48	53	46	0	0	0	0	0	90	57	0	0	0	0	0	206	52	60	94
chr1	55419552	55421551	Boll(NM_001113367):-:upstream2k	352	93.1217	231	61.1111	44	12.5	571	113	83.4795	140	93.3333	90	60	43	30.7143	568	105	84.3982	84	58	1	1.19048	3	8	27.2727	128	83	0	0	0	0	0	378	150	89	139
chr1	55420314	55422313	Boll(NM_029267):-:upstream2k	49	96.0784	26	50.9804	1	2.04082	3	5	37.5	18	90	9	45	1	5.55556	3	5	37.5	12	7	0	0	0	0	0	19	10	0	0	0	0	0	51	20	12	19
chr1	55460790	55462789	Plcl1(NM_001114663):+:upstream2k	97	64.6667	47	31.3333	0	0	0	0	0	21	55.2632	8	21.0526	0	0	0	0	0	23	11	0	0	0	0	0	53	28	0	0	0	0	0	150	38	37	75
chr1	57026313	57028312	9130024F11Rik(NR_024325):+:upstream2k	216	52.1739	105	25.3623	25	11.5741	158	44	78.2178	64	66.6667	30	31.25	25	39.0625	158	44	78.2178	51	27	0	0	0	0	0	101	48	0	0	0	0	0	414	96	84	234
chr1	57026313	57028312	9130024F11Rik(NR_024326):+:upstream2k	216	52.1739	105	25.3623	25	11.5741	158	44	78.2178	64	66.6667	30	31.25	25	39.0625	158	44	78.2178	51	27	0	0	0	0	0	101	48	0	0	0	0	0	414	96	84	234
chr1	57028179	57030178	Satb2(NM_139146):-:upstream2k	645	75.9717	351	41.3428	0	0	0	0	0	200	80.6452	107	43.1452	0	0	0	0	0	155	90	0	0	0	0	0	290	154	0	0	0	0	0	849	248	182	419
chr1	57432464	57434463	1700066M21Rik(NM_028546):+:upstream2k	80	98.7654	67	82.716	0	0	0	0	0	31	96.875	28	87.5	0	0	0	0	0	17	16	0	0	0	0	0	32	23	0	0	0	0	0	81	32	17	32
chr1	57461392	57463391	9430016H08Rik(NM_001081181):+:upstream2k	171	83.8235	104	50.9804	0	0	0	0	0	34	82.9268	21	51.2195	0	0	0	0	0	45	24	0	0	0	0	0	92	59	0	0	0	0	0	204	41	52	111
chr1	57463519	57465518	1110034B05Rik(NR_004860):-:upstream2k	222	84.7328	104	39.6947	0	0	0	0	0	45	75	15	25	0	0	0	0	0	67	31	0	0	0	0	0	110	58	0	0	0	0	0	262	60	76	126
chr1	57463519	57465518	1110034B05Rik(NM_001114102):-:upstream2k	222	84.7328	104	39.6947	0	0	0	0	0	45	75	15	25	0	0	0	0	0	67	31	0	0	0	0	0	110	58	0	0	0	0	0	262	60	76	126
chr1	57463519	57465518	1110034B05Rik(NM_001037742):-:upstream2k	222	84.7328	104	39.6947	0	0	0	0	0	45	75	15	25	0	0	0	0	0	67	31	0	0	0	0	0	110	58	0	0	0	0	0	262	60	76	126
chr1	57829705	57831704	Spats2l(NM_144882):+:upstream2k	97	64.2384	41	27.1523	0	0	0	0	0	21	58.3333	10	27.7778	0	0	0	0	0	24	9	0	0	0	0	0	52	22	0	0	0	0	0	151	36	39	76
chr1	58026369	58028368	Kctd18(NR_027630):-:upstream2k	344	96.0894	271	75.6983	0	0	0	0	0	106	94.6429	77	68.75	0	0	0	0	0	79	64	0	0	0	0	0	159	130	0	0	0	0	0	358	112	81	165
chr1	58026929	58028928	Kctd18(NM_030211):-:upstream2k	105	92.9204	80	70.7965	0	0	0	0	0	39	90.6977	27	62.7907	0	0	0	0	0	17	12	0	0	0	0	0	49	41	0	0	0	0	0	113	43	18	52
chr1	58026929	58028928	Kctd18(NM_001159864):-:upstream2k	105	92.9204	80	70.7965	0	0	0	0	0	39	90.6977	27	62.7907	0	0	0	0	0	17	12	0	0	0	0	0	49	41	0	0	0	0	0	113	43	18	52
chr1	58026929	58028928	Kctd18(NM_001159865):-:upstream2k	105	92.9204	80	70.7965	0	0	0	0	0	39	90.6977	27	62.7907	0	0	0	0	0	17	12	0	0	0	0	0	49	41	0	0	0	0	0	113	43	18	52
chr1	58040184	58042183	Sgol2(NM_001177867):+:upstream2k	20	21.978	0	0	0	0	0	0	0	2	25	0	0	0	0	0	0	0	7	0	0	0	0	0	0	11	0	0	0	0	0	0	91	8	20	63
chr1	58050818	58052817	Sgol2(NM_199007):+:upstream2k	61	95.3125	0	0	0	0	0	0	0	19	95	0	0	0	0	0	0	0	11	0	0	0	0	0	0	31	0	0	0	0	0	0	64	20	12	32
chr1	58265241	58267240	Aox4(NM_023631):+:upstream2k	29	58	0	0	0	0	0	0	0	5	62.5	0	0	0	0	0	0	0	4	0	0	0	0	0	0	20	0	0	0	0	0	0	50	8	11	31
chr1	58447980	58449979	Bzw1(NM_025824):+:upstream2k	257	95.539	118	43.8662	1	0.389105	4	25	13.7931	69	93.2432	31	41.8919	1	1.44928	4	25	13.7931	64	25	0	0	0	0	0	124	62	0	0	0	0	0	269	74	69	126
chr1	58561764	58563763	Orc2l(NM_008765):-:upstream2k	154	77.7778	64	32.3232	0	0	0	0	0	41	85.4167	13	27.0833	0	0	0	0	0	37	21	0	0	0	0	0	76	30	0	0	0	0	0	198	48	49	101
chr1	58641443	58643442	Ndufb3(NM_025597):+:upstream2k	24	100	22	91.6667	0	0	0	0	0	6	100	5	83.3333	0	0	0	0	0	3	3	0	0	0	0	0	15	14	0	0	0	0	0	24	6	3	15
chr1	58643178	58645177	Fam126b(NM_172513):-:upstream2k	87	93.5484	75	80.6452	0	0	0	0	0	16	80	12	60	0	0	0	0	0	23	20	0	0	0	0	0	48	43	0	0	0	0	0	93	20	24	49
chr1	58768130	58770129	Cflar(NM_009805):+:upstream2k	246	83.1081	104	35.1351	2	0.813008	4	12	25	53	88.3333	30	50	0	0	0	0	0	63	26	2	3.1746	4	12	25	130	48	0	0	0	0	0	296	60	76	160
chr1	58768130	58770129	Cflar(NM_207653):+:upstream2k	246	83.1081	104	35.1351	2	0.813008	4	12	25	53	88.3333	30	50	0	0	0	0	0	63	26	2	3.1746	4	12	25	130	48	0	0	0	0	0	296	60	76	160
chr1	59028415	59030414	Stradb(NM_172656):+:upstream2k	189	86.6972	63	28.8991	0	0	0	0	0	46	85.1852	17	31.4815	0	0	0	0	0	46	16	0	0	0	0	0	97	30	0	0	0	0	0	218	54	49	115
chr1	59030327	59032326	Trak2(NM_172406):-:upstream2k	196	85.5895	72	31.441	0	0	0	0	0	49	81.6667	17	28.3333	0	0	0	0	0	47	15	0	0	0	0	0	100	40	0	0	0	0	0	229	60	55	114
chr1	59176651	59178650	Als2cr4(NM_001037812):-:upstream2k	393	99.2424	195	49.2424	0	0	0	0	0	108	99.0826	64	58.7156	0	0	0	0	0	89	45	0	0	0	0	0	196	86	0	0	0	0	0	396	109	90	197
chr1	59176941	59178940	Als2cr4(NM_001033449):-:upstream2k	211	98.5981	103	48.1308	0	0	0	0	0	57	98.2759	36	62.069	0	0	0	0	0	48	21	0	0	0	0	0	106	46	0	0	0	0	0	214	58	49	107
chr1	59293938	59295937	Als2(NM_001159948):-:upstream2k	168	98.8235	82	48.2353	1	0.595238	2	5	28.5714	58	96.6667	34	56.6667	1	1.72414	2	5	28.5714	41	21	0	0	0	0	0	69	27	0	0	0	0	0	170	60	41	69
chr1	59294076	59296075	Als2(NM_146109):-:upstream2k	67	97.1014	19	27.5362	0	0	0	0	0	14	87.5	4	25	0	0	0	0	0	15	5	0	0	0	0	0	38	10	0	0	0	0	0	69	16	15	38
chr1	59294076	59296075	Als2(NM_028717):-:upstream2k	67	97.1014	19	27.5362	0	0	0	0	0	14	87.5	4	25	0	0	0	0	0	15	5	0	0	0	0	0	38	10	0	0	0	0	0	69	16	15	38
chr1	59536991	59538990	Fzd7(NM_008057):+:upstream2k	121	56.8075	31	14.554	0	0	0	0	0	26	74.2857	6	17.1429	0	0	0	0	0	34	6	0	0	0	0	0	61	19	0	0	0	0	0	213	35	49	129
chr1	59727679	59729678	Sumo1(NM_009460):-:upstream2k	135	75	70	38.8889	1	0.740741	31	2	93.9394	28	71.7949	8	20.5128	1	3.57143	31	2	93.9394	32	16	0	0	0	0	0	75	46	0	0	0	0	0	180	39	47	94
chr1	59819481	59821480	Bmpr2(NM_007561):+:upstream2k	675	82.9238	360	44.226	1	0.148148	2	4	33.3333	230	82.7338	105	37.7698	1	0.434783	2	4	33.3333	152	81	0	0	0	0	0	293	174	0	0	0	0	0	814	278	177	359
chr1	59967850	59969849	Fam117b(NM_001037725):+:upstream2k	82	47.9532	45	26.3158	2	2.43902	6	36	14.2857	30	55.5556	12	22.2222	2	6.66667	6	36	14.2857	18	11	0	0	0	0	0	34	22	0	0	0	0	0	171	54	24	93
chr1	60099932	60101931	Ica1l(NM_027407):-:upstream2k	244	99.5918	190	77.551	2	0.819672	27	288	8.57143	108	100	86	79.6296	2	1.85185	27	288	8.57143	57	43	0	0	0	0	0	79	61	0	0	0	0	0	245	108	57	80
chr1	60154723	60156722	Wdr12(NM_021312):-:upstream2k	173	96.648	128	71.5084	0	0	0	0	0	53	91.3793	43	74.1379	0	0	0	0	0	42	35	0	0	0	0	0	78	50	0	0	0	0	0	179	58	42	79
chr1	60235443	60237442	Nbeal1(NM_173444):+:upstream2k	224	93.7238	121	50.6276	1	0.446429	12	109	9.91736	70	97.2222	32	44.4444	1	1.42857	12	109	9.91736	65	36	0	0	0	0	0	89	53	0	0	0	0	0	239	72	69	98
chr1	60464642	60466641	Abi2(NM_198127):+:upstream2k	151	93.2099	56	34.5679	0	0	0	0	0	42	100	16	38.0952	0	0	0	0	0	40	14	0	0	0	0	0	69	26	0	0	0	0	0	162	42	40	80
chr1	60623610	60625609	Raph1(NM_001045513):-:upstream2k	130	58.5586	58	26.1261	0	0	0	0	0	52	65	23	28.75	0	0	0	0	0	32	14	0	0	0	0	0	46	21	0	0	0	0	0	222	80	56	86
chr1	61683398	61685397	Pard3b(NM_001081050):+:upstream2k	179	100	148	82.6816	2	1.11732	15	5	75	37	100	31	83.7838	2	5.40541	15	5	75	33	25	0	0	0	0	0	109	92	0	0	0	0	0	179	37	33	109
chr1	62747891	62749890	Nrp2(NM_001077403):+:upstream2k	32	96.9697	11	33.3333	1	3.125	2	2	50	9	90	4	40	1	11.1111	2	2	50	8	3	0	0	0	0	0	15	4	0	0	0	0	0	33	10	8	15
chr1	62747891	62749890	Nrp2(NM_010939):+:upstream2k	32	96.9697	11	33.3333	1	3.125	2	2	50	9	90	4	40	1	11.1111	2	2	50	8	3	0	0	0	0	0	15	4	0	0	0	0	0	33	10	8	15
chr1	62747891	62749890	Nrp2(NM_001077407):+:upstream2k	32	96.9697	11	33.3333	1	3.125	2	2	50	9	90	4	40	1	11.1111	2	2	50	8	3	0	0	0	0	0	15	4	0	0	0	0	0	33	10	8	15
chr1	62747891	62749890	Nrp2(NM_001077406):+:upstream2k	32	96.9697	11	33.3333	1	3.125	2	2	50	9	90	4	40	1	11.1111	2	2	50	8	3	0	0	0	0	0	15	4	0	0	0	0	0	33	10	8	15
chr1	62747891	62749890	Nrp2(NM_001077404):+:upstream2k	32	96.9697	11	33.3333	1	3.125	2	2	50	9	90	4	40	1	11.1111	2	2	50	8	3	0	0	0	0	0	15	4	0	0	0	0	0	33	10	8	15
chr1	62747891	62749890	Nrp2(NM_001077405):+:upstream2k	32	96.9697	11	33.3333	1	3.125	2	2	50	9	90	4	40	1	11.1111	2	2	50	8	3	0	0	0	0	0	15	4	0	0	0	0	0	33	10	8	15
chr1	63160842	63162841	Ino80d(NM_001081436):-:upstream2k	48	97.9592	31	63.2653	0	0	0	0	0	21	95.4545	13	59.0909	0	0	0	0	0	11	8	0	0	0	0	0	16	10	0	0	0	0	0	49	22	11	16
chr1	63160842	63162841	Ino80d(NM_001114609):-:upstream2k	48	97.9592	31	63.2653	0	0	0	0	0	21	95.4545	13	59.0909	0	0	0	0	0	11	8	0	0	0	0	0	16	10	0	0	0	0	0	49	22	11	16
chr1	63221405	63223404	Eef1b2(NM_018796):+:upstream2k	368	82.3266	177	39.5973	0	0	0	0	0	64	81.0127	29	36.7089	0	0	0	0	0	95	40	0	0	0	0	0	209	108	0	0	0	0	0	447	79	116	252
chr1	63223397	63225396	Ndufs1(NM_145518):-:upstream2k	316	95.1807	207	62.3494	1	0.316456	6	89	6.31579	94	95.9184	58	59.1837	1	1.06383	6	89	6.31579	65	40	0	0	0	0	0	157	109	0	0	0	0	0	332	98	70	164
chr1	63223397	63225396	Ndufs1(NM_001160038):-:upstream2k	316	95.1807	207	62.3494	1	0.316456	6	89	6.31579	94	95.9184	58	59.1837	1	1.06383	6	89	6.31579	65	40	0	0	0	0	0	157	109	0	0	0	0	0	332	98	70	164
chr1	63223397	63225396	Ndufs1(NM_001160039):-:upstream2k	316	95.1807	207	62.3494	1	0.316456	6	89	6.31579	94	95.9184	58	59.1837	1	1.06383	6	89	6.31579	65	40	0	0	0	0	0	157	109	0	0	0	0	0	332	98	70	164
chr1	63223397	63225396	Ndufs1(NM_001160040):-:upstream2k	316	95.1807	207	62.3494	1	0.316456	6	89	6.31579	94	95.9184	58	59.1837	1	1.06383	6	89	6.31579	65	40	0	0	0	0	0	157	109	0	0	0	0	0	332	98	70	164
chr1	63223597	63225596	Snora41(NR_028558):+:upstream2k	209	94.1441	134	60.3604	1	0.478469	6	89	6.31579	61	93.8462	40	61.5385	1	1.63934	6	89	6.31579	47	29	0	0	0	0	0	101	65	0	0	0	0	0	222	65	50	107
chr1	63317843	63319842	Zdbf2(NM_028673):+:upstream2k	130	77.8443	16	9.58084	2	1.53846	4	8	33.3333	39	81.25	6	12.5	2	5.12821	4	8	33.3333	30	5	0	0	0	0	0	61	5	0	0	0	0	0	167	48	43	76
chr1	63490478	63492477	Adam23(NM_011780):+:upstream2k	77	100	40	51.9481	0	0	0	0	0	38	100	21	55.2632	0	0	0	0	0	15	9	0	0	0	0	0	24	10	0	0	0	0	0	77	38	15	24
chr1	63490478	63492477	Adam23(NM_001177600):+:upstream2k	77	100	40	51.9481	0	0	0	0	0	38	100	21	55.2632	0	0	0	0	0	15	9	0	0	0	0	0	24	10	0	0	0	0	0	77	38	15	24
chr1	63776893	63778892	Mdh1b(NM_029696):-:upstream2k	56	96.5517	51	87.931	0	0	0	0	0	12	100	10	83.3333	0	0	0	0	0	10	9	0	0	0	0	0	34	32	0	0	0	0	0	58	12	11	35
chr1	64167964	64169963	Klf7(NM_033563):-:upstream2k	141	97.2414	70	48.2759	0	0	0	0	0	50	96.1538	28	53.8462	0	0	0	0	0	37	19	0	0	0	0	0	54	23	0	0	0	0	0	145	52	39	54
chr1	64577378	64579377	Creb1(NM_133828):+:upstream2k	285	82.6087	195	56.5217	2	0.701754	10	2	83.3333	81	88.0435	61	66.3043	2	2.46914	10	2	83.3333	77	55	0	0	0	0	0	127	79	0	0	0	0	0	345	92	88	165
chr1	64577378	64579377	Creb1(NM_009952):+:upstream2k	285	82.6087	195	56.5217	2	0.701754	10	2	83.3333	81	88.0435	61	66.3043	2	2.46914	10	2	83.3333	77	55	0	0	0	0	0	127	79	0	0	0	0	0	345	92	88	165
chr1	64577378	64579377	Creb1(NM_001037726):+:upstream2k	285	82.6087	195	56.5217	2	0.701754	10	2	83.3333	81	88.0435	61	66.3043	2	2.46914	10	2	83.3333	77	55	0	0	0	0	0	127	79	0	0	0	0	0	345	92	88	165
chr1	64663743	64665742	Fam119a(NM_025964):-:upstream2k	126	97.6744	120	93.0233	0	0	0	0	0	39	92.8571	37	88.0952	0	0	0	0	0	30	28	0	0	0	0	0	57	55	0	0	0	0	0	129	42	30	57
chr1	64735919	64737918	Ccnyl1(NM_001097644):+:upstream2k	605	88.064	441	64.1921	1	0.165289	4	38	9.52381	192	83.4783	140	60.8696	1	0.520833	4	38	9.52381	147	104	0	0	0	0	0	266	197	0	0	0	0	0	687	230	159	298
chr1	64784325	64786324	Fzd5(NM_022721):-:upstream2k	203	89.0351	78	34.2105	0	0	0	0	0	59	86.7647	27	39.7059	0	0	0	0	0	49	17	0	0	0	0	0	95	34	0	0	0	0	0	228	68	56	104
chr1	64784325	64786324	Fzd5(NM_001042659):-:upstream2k	203	89.0351	78	34.2105	0	0	0	0	0	59	86.7647	27	39.7059	0	0	0	0	0	49	17	0	0	0	0	0	95	34	0	0	0	0	0	228	68	56	104
chr1	65003399	65005398	Plekhm3(NM_001039493):-:upstream2k	40	40.8163	0	0	0	0	0	0	0	2	20	0	0	0	0	0	0	0	13	0	0	0	0	0	0	25	0	0	0	0	0	0	98	10	25	63
chr1	65128842	65130841	Crygb(NM_144761):-:upstream2k	36	90	36	90	3	8.33333	40	1	97.561	4	66.6667	4	66.6667	3	75	40	1	97.561	8	8	0	0	0	0	0	24	24	0	0	0	0	0	40	6	8	26
chr1	65225717	65227716	Idh1(NM_010497):-:upstream2k	134	66.3366	17	8.41584	0	0	0	0	0	29	60.4167	4	8.33333	0	0	0	0	0	33	4	0	0	0	0	0	72	9	0	0	0	0	0	202	48	45	109
chr1	65231259	65233258	Pikfyve(NM_011086):+:upstream2k	35	85.3659	18	43.9024	0	0	0	0	0	6	60	4	40	0	0	0	0	0	5	2	0	0	0	0	0	24	12	0	0	0	0	0	41	10	7	24
chr1	65233054	65235053	Idh1(NM_001111320):-:upstream2k	122	86.5248	100	70.922	0	0	0	0	0	38	79.1667	32	66.6667	0	0	0	0	0	23	19	0	0	0	0	0	61	49	0	0	0	0	0	141	48	28	65
chr1	66219903	66221902	Mtap2(NM_008632):+:upstream2k	182	66.4234	50	18.2482	0	0	0	0	0	56	73.6842	19	25	0	0	0	0	0	52	16	0	0	0	0	0	74	15	0	0	0	0	0	274	76	75	123
chr1	66219903	66221902	Mtap2(NM_001039934):+:upstream2k	182	66.4234	50	18.2482	0	0	0	0	0	56	73.6842	19	25	0	0	0	0	0	52	16	0	0	0	0	0	74	15	0	0	0	0	0	274	76	75	123
chr1	66513021	66515020	Unc80(NM_175510):+:upstream2k	301	98.0456	213	69.3811	7	2.32558	46	454	9.2	101	95.283	76	71.6981	7	6.93069	46	454	9.2	76	56	0	0	0	0	0	124	81	0	0	0	0	0	307	106	77	124
chr1	66745467	66747466	Rpe(NM_025683):+:upstream2k	55	100	40	72.7273	0	0	0	0	0	18	100	13	72.2222	0	0	0	0	0	10	8	0	0	0	0	0	27	19	0	0	0	0	0	55	18	10	27
chr1	66864170	66866169	1110028C15Rik(NM_177645):-:upstream2k	198	96.1165	92	44.6602	0	0	0	0	0	67	94.3662	28	39.4366	0	0	0	0	0	53	24	0	0	0	0	0	78	40	0	0	0	0	0	206	71	54	81
chr1	66864170	66866169	1110028C15Rik(NM_001122738):-:upstream2k	198	96.1165	92	44.6602	0	0	0	0	0	67	94.3662	28	39.4366	0	0	0	0	0	53	24	0	0	0	0	0	78	40	0	0	0	0	0	206	71	54	81
chr1	66909842	66911841	Acadl(NM_007381):-:upstream2k	181	89.1626	82	40.3941	2	1.10497	6	17	26.087	55	93.2203	22	37.2881	2	3.63636	6	17	26.087	52	20	0	0	0	0	0	74	40	0	0	0	0	0	203	59	55	89
chr1	69154634	69156633	Erbb4(NM_010154):-:upstream2k	59	83.0986	0	0	0	0	0	0	0	17	85	0	0	0	0	0	0	0	5	0	0	0	0	0	0	37	0	0	0	0	0	0	71	20	6	45
chr1	69732535	69734534	Ikzf2(NM_011770):-:upstream2k	283	75.4667	142	37.8667	0	0	0	0	0	113	68.9024	57	34.7561	0	0	0	0	0	57	31	0	0	0	0	0	113	54	0	0	0	0	0	375	164	71	140
chr1	69871562	69873561	Spag16(NM_029160):+:upstream2k	62	100	50	80.6452	7	11.2903	19	16	54.2857	22	100	18	81.8182	7	31.8182	19	16	54.2857	11	8	0	0	0	0	0	29	24	0	0	0	0	0	62	22	11	29
chr1	71149547	71151546	Bard1(NM_007525):-:upstream2k	43	41.7476	25	24.2718	0	0	0	0	0	10	50	5	25	0	0	0	0	0	9	5	0	0	0	0	0	24	15	0	0	0	0	0	103	20	20	63
chr1	71601730	71603729	Atic(NM_026195):+:upstream2k	120	90.2256	71	53.3835	0	0	0	0	0	34	94.4444	20	55.5556	0	0	0	0	0	35	24	0	0	0	0	0	51	27	0	0	0	0	0	133	36	38	59
chr1	71699746	71701745	Fn1(NM_010233):-:upstream2k	98	94.2308	82	78.8462	0	0	0	0	0	35	97.2222	28	77.7778	0	0	0	0	0	24	22	0	0	0	0	0	39	32	0	0	0	0	0	104	36	25	43
chr1	72258882	72260881	Mreg(NM_001005423):-:upstream2k	55	98.2143	49	87.5	0	0	0	0	0	21	95.4545	20	90.9091	0	0	0	0	0	11	9	0	0	0	0	0	23	20	0	0	0	0	0	56	22	11	23
chr1	72328947	72330946	Tmem169(NM_175564):+:upstream2k	75	100	50	66.6667	0	0	0	0	0	12	100	7	58.3333	0	0	0	0	0	27	21	0	0	0	0	0	36	22	0	0	0	0	0	75	12	27	36
chr1	72755834	72757833	Rpl37a(NM_009084):+:upstream2k	3	75	2	50	0	0	0	0	0	1	50	1	50	0	0	0	0	0	1	0	0	0	0	0	0	1	1	0	0	0	0	0	4	2	1	1
chr1	72869077	72871076	Igfbp2(NM_008342):+:upstream2k	74	87.0588	33	38.8235	0	0	0	0	0	15	83.3333	9	50	0	0	0	0	0	8	2	0	0	0	0	0	51	22	0	0	0	0	0	85	18	11	56
chr1	73062474	73064473	Tnp1(NM_009407):-:upstream2k	31	88.5714	24	68.5714	3	9.67742	25	5	83.3333	4	80	3	60	3	75	25	5	83.3333	2	1	0	0	0	0	0	25	20	0	0	0	0	0	35	5	4	26
chr1	74170115	74172114	Rufy4(NM_001170641):+:upstream2k	319	86.921	195	53.1335	7	2.19436	27	21	56.25	98	87.5	50	44.6429	7	7.14286	27	21	56.25	83	52	0	0	0	0	0	138	93	0	0	0	0	0	367	112	94	161
chr1	74170115	74172114	Rufy4(NM_001034060):+:upstream2k	319	86.921	195	53.1335	7	2.19436	27	21	56.25	98	87.5	50	44.6429	7	7.14286	27	21	56.25	83	52	0	0	0	0	0	138	93	0	0	0	0	0	367	112	94	161
chr1	74171022	74173021	Tns1(NM_027884):-:upstream2k	218	82.2642	104	39.2453	0	0	0	0	0	71	84.5238	27	32.1429	0	0	0	0	0	53	24	0	0	0	0	0	94	53	0	0	0	0	0	265	84	64	117
chr1	74198568	74200567	Cxcr2(NM_009909):+:upstream2k	54	49.5413	0	0	0	0	0	0	0	3	50	0	0	0	0	0	0	0	22	0	0	0	0	0	0	29	0	0	0	0	0	0	109	6	30	73
chr1	74281124	74283123	Arpc2(NM_029711):+:upstream2k	88	97.7778	23	25.5556	0	0	0	0	0	46	95.8333	19	39.5833	0	0	0	0	0	12	1	0	0	0	0	0	30	3	0	0	0	0	0	90	48	12	30
chr1	74323174	74325173	Gpbar1(NM_174985):+:upstream2k	56	96.5517	14	24.1379	1	1.78571	4	8	33.3333	6	75	2	25	1	16.6667	4	8	33.3333	10	3	0	0	0	0	0	40	9	0	0	0	0	0	58	8	10	40
chr1	74329608	74331607	Pnkd(NM_001039509):+:upstream2k	316	85.6369	123	33.3333	0	0	0	0	0	68	77.2727	29	32.9545	0	0	0	0	0	68	31	0	0	0	0	0	180	63	0	0	0	0	0	369	88	81	200
chr1	74329608	74331607	Pnkd(NM_025580):+:upstream2k	316	85.6369	123	33.3333	0	0	0	0	0	68	77.2727	29	32.9545	0	0	0	0	0	68	31	0	0	0	0	0	180	63	0	0	0	0	0	369	88	81	200
chr1	74331241	74333240	Aamp(NM_146110):-:upstream2k	215	83.9844	94	36.7188	0	0	0	0	0	52	74.2857	23	32.8571	0	0	0	0	0	46	22	0	0	0	0	0	117	49	0	0	0	0	0	256	70	55	131
chr1	74350911	74352910	Tmbim1(NM_027154):-:upstream2k	7	100	3	42.8571	0	0	0	0	0	4	100	2	50	0	0	0	0	0	1	0	0	0	0	0	0	2	1	0	0	0	0	0	7	4	1	2
chr1	74377184	74379183	Pnkd(NM_019999):+:upstream2k	92	98.9247	91	97.8495	2	2.17391	66	65	50.3817	30	100	29	96.6667	1	3.33333	5	60	7.69231	17	17	1	5.88235	61	5	92.4242	45	45	0	0	0	0	0	93	30	17	46
chr1	74436183	74438182	Ctdsp1(NM_153088):+:upstream2k	139	97.8873	93	65.493	1	0.719424	3	1	75	45	93.75	31	64.5833	1	2.22222	3	1	75	47	33	0	0	0	0	0	47	29	0	0	0	0	0	142	48	47	47
chr1	74438884	74440883	Mir26b(NR_029743):+:upstream2k	199	71.3262	53	18.9964	3	1.50754	19	84	18.4466	30	83.3333	5	13.8889	3	10	19	84	18.4466	43	14	0	0	0	0	0	126	34	0	0	0	0	0	279	36	52	191
chr1	74550634	74552633	Rqcd1(NM_021383):+:upstream2k	153	73.913	0	0	0	0	0	0	0	34	54.8387	0	0	0	0	0	0	0	23	0	0	0	0	0	0	96	0	0	0	0	0	0	207	62	33	112
chr1	74632935	74634934	Bcs1l(NM_025784):+:upstream2k	173	92.5134	78	41.7112	0	0	0	0	0	39	92.8571	16	38.0952	0	0	0	0	0	33	13	0	0	0	0	0	101	49	0	0	0	0	0	187	42	35	110
chr1	74634603	74636602	Zfp142(NM_029888):-:upstream2k	343	88.8601	169	43.7824	3	0.874636	19	0	100	56	93.3333	23	38.3333	3	5.35714	19	0	100	77	35	0	0	0	0	0	210	111	0	0	0	0	0	386	60	84	242
chr1	74646029	74648028	Stk36(NM_175031):+:upstream2k	109	92.3729	14	11.8644	1	0.917431	2	3	40	26	92.8571	5	17.8571	1	3.84615	2	3	40	30	3	0	0	0	0	0	53	6	0	0	0	0	0	118	28	31	59
chr1	74706328	74708327	Ttll4(NM_001014974):+:upstream2k	0	0	0	0	0	0	0	0	0	0	0	0	0	0	0	0	0	0	0	0	0	0	0	0	0	0	0	0	0	0	0	0	23	12	3	8
chr1	74758148	74760147	Cyp27a1(NM_024264):+:upstream2k	39	73.5849	25	47.1698	2	5.12821	18	0	100	3	75	3	75	2	66.6667	18	0	100	14	9	0	0	0	0	0	22	13	0	0	0	0	0	53	4	19	30
chr1	74816466	74818465	Wnt6(NM_009526):+:upstream2k	135	72.1925	72	38.5027	2	1.48148	7	4	63.6364	22	68.75	13	40.625	2	9.09091	7	4	63.6364	33	16	0	0	0	0	0	80	43	0	0	0	0	0	187	32	42	113
chr1	74836593	74838592	Wnt10a(NM_009518):+:upstream2k	55	100	8	14.5455	0	0	0	0	0	16	100	3	18.75	0	0	0	0	0	9	1	0	0	0	0	0	30	4	0	0	0	0	0	55	16	9	30
chr1	74899603	74901602	Cdk5r2(NM_009872):+:upstream2k	53	96.3636	36	65.4545	3	5.66038	55	259	17.5159	3	60	3	60	3	100	55	259	17.5159	20	12	0	0	0	0	0	30	21	0	0	0	0	0	55	5	20	30
chr1	74931983	74933982	Fev(NM_153111):-:upstream2k	20	100	19	95	0	0	0	0	0	4	100	3	75	0	0	0	0	0	4	4	0	0	0	0	0	12	12	0	0	0	0	0	20	4	4	12
chr1	74939710	74941709	Cryba2(NM_021541):-:upstream2k	106	99.0654	41	38.3178	1	0.943396	2	4	33.3333	16	94.1176	5	29.4118	1	6.25	2	4	33.3333	39	13	0	0	0	0	0	51	23	0	0	0	0	0	107	17	39	51
chr1	74947296	74949295	Mir375(NR_029876):-:upstream2k	199	62.776	49	15.4574	1	0.502513	7	4	63.6364	54	77.1429	14	20	1	1.85185	7	4	63.6364	47	18	0	0	0	0	0	98	17	0	0	0	0	0	317	70	74	173
chr1	74998226	75000225	Ihh(NM_010544):-:upstream2k	77	95.0617	46	56.7901	0	0	0	0	0	20	83.3333	13	54.1667	0	0	0	0	0	24	14	0	0	0	0	0	33	19	0	0	0	0	0	81	24	24	33
chr1	75137360	75139359	Fam134a(NM_170755):+:upstream2k	258	96.9925	188	70.6767	1	0.387597	2	2	50	88	93.617	68	72.3404	1	1.13636	2	2	50	57	37	0	0	0	0	0	113	83	0	0	0	0	0	266	94	58	114
chr1	75138943	75140942	1810031K17Rik(NM_026977):-:upstream2k	297	86.087	163	47.2464	0	0	0	0	0	97	93.2692	62	59.6154	0	0	0	0	0	67	34	0	0	0	0	0	133	67	0	0	0	0	0	345	104	73	168
chr1	75163220	75165219	Zfand2b(NM_001159905):+:upstream2k	49	96.0784	46	90.1961	1	2.04082	2	2	50	14	100	11	78.5714	0	0	0	0	0	11	11	1	9.09091	2	2	50	24	24	0	0	0	0	0	51	14	12	25
chr1	75163220	75165219	Zfand2b(NM_001159906):+:upstream2k	49	96.0784	46	90.1961	1	2.04082	2	2	50	14	100	11	78.5714	0	0	0	0	0	11	11	1	9.09091	2	2	50	24	24	0	0	0	0	0	51	14	12	25
chr1	75163309	75165308	Zfand2b(NM_026846):+:upstream2k	114	98.2759	88	75.8621	1	0.877193	2	2	50	34	100	26	76.4706	0	0	0	0	0	27	22	1	3.7037	2	2	50	53	40	0	0	0	0	0	116	34	28	54
chr1	75176858	75178857	Abcb6(NM_023732):-:upstream2k	74	96.1039	36	46.7532	5	6.75676	24	6	80	7	70	5	50	4	57.1429	22	0	100	20	10	1	5	2	6	25	47	21	0	0	0	0	0	77	10	20	47
chr1	75186709	75188708	Ankzf1(NM_026187):+:upstream2k	184	92.4623	98	49.2462	1	0.543478	9	0	100	45	86.5385	29	55.7692	1	2.22222	9	0	100	44	22	0	0	0	0	0	95	47	0	0	0	0	0	199	52	48	99
chr1	75205404	75207403	Stk16(NM_011494):+:upstream2k	124	97.6378	66	51.9685	0	0	0	0	0	29	90.625	11	34.375	0	0	0	0	0	33	20	0	0	0	0	0	62	35	0	0	0	0	0	127	32	33	62
chr1	75207354	75209353	Glb1l(NM_029010):-:upstream2k	239	83.2753	142	49.4774	2	0.83682	4	12	25	55	83.3333	31	46.9697	2	3.63636	4	12	25	54	34	0	0	0	0	0	130	77	0	0	0	0	0	287	66	60	161
chr1	75215829	75217828	Tuba4a(NM_009447):-:upstream2k	377	87.6744	278	64.6512	5	1.32626	19	13	59.375	96	90.566	66	62.2642	5	5.20833	19	13	59.375	100	79	0	0	0	0	0	181	133	0	0	0	0	0	430	106	109	215
chr1	75231277	75233276	Dnajb2(NM_001159885):+:upstream2k	177	97.2527	135	74.1758	0	0	0	0	0	42	100	33	78.5714	0	0	0	0	0	51	39	0	0	0	0	0	84	63	0	0	0	0	0	182	42	51	89
chr1	75260784	75262783	Ptprn(NM_008985):-:upstream2k	70	76.9231	24	26.3736	1	1.42857	2	3	40	14	77.7778	5	27.7778	0	0	0	0	0	11	3	0	0	0	0	0	45	16	1	2.22222	2	3	40	91	18	13	60
chr1	75313593	75315592	Dnpep(NM_016878):-:upstream2k	422	68.3955	151	24.4733	1	0.236967	3	19	13.6364	130	72.2222	46	25.5556	1	0.769231	3	19	13.6364	111	36	0	0	0	0	0	181	69	0	0	0	0	0	617	180	152	285
chr1	75314213	75316212	Dnpep(NM_001110831):-:upstream2k	237	61.8799	19	4.96084	0	0	0	0	0	66	65.3465	10	9.90099	0	0	0	0	0	52	5	0	0	0	0	0	119	4	0	0	0	0	0	383	101	79	203
chr1	75354919	75356918	Des(NM_010043):+:upstream2k	154	52.5597	43	14.6758	4	2.5974	22	0	100	15	41.6667	4	11.1111	4	26.6667	22	0	100	36	9	0	0	0	0	0	103	30	0	0	0	0	0	293	36	72	185
chr1	75369872	75371871	Speg(NM_007463):+:upstream2k	17	100	16	94.1176	3	17.6471	12	3	80	4	100	3	75	3	75	12	3	80	6	6	0	0	0	0	0	7	7	0	0	0	0	0	17	4	6	7
chr1	75376689	75378688	Speg(NM_001085371):+:upstream2k	42	100	42	100	0	0	0	0	0	15	100	15	100	0	0	0	0	0	9	9	0	0	0	0	0	18	18	0	0	0	0	0	42	15	9	18
chr1	75380185	75382184	Speg(NM_001085370):+:upstream2k	50	98.0392	49	96.0784	4	8	31	15	67.3913	5	83.3333	4	66.6667	4	80	31	15	67.3913	18	18	0	0	0	0	0	27	27	0	0	0	0	0	51	6	18	27
chr1	75445085	75447084	Accn4(NM_183022):+:upstream2k	88	67.1756	30	22.9008	4	4.54545	17	17	50	9	90	4	40	4	44.4444	17	17	50	11	7	0	0	0	0	0	68	19	0	0	0	0	0	131	10	28	93
chr1	75474107	75476106	Tmem198(NM_177056):+:upstream2k	549	82.0628	346	51.719	2	0.364299	24	294	7.54717	148	82.2222	99	55	2	1.35135	24	294	7.54717	146	90	0	0	0	0	0	255	157	0	0	0	0	0	669	180	171	318
chr1	75476047	75478046	Chpf(NM_001001566):-:upstream2k	252	94.382	185	69.2884	7	2.77778	24	12	66.6667	56	87.5	41	64.0625	6	10.7143	22	9	70.9677	81	56	1	1.23457	2	3	40	115	88	0	0	0	0	0	267	64	85	118
chr1	75476047	75478046	Chpf(NM_001001565):-:upstream2k	252	94.382	185	69.2884	7	2.77778	24	12	66.6667	56	87.5	41	64.0625	6	10.7143	22	9	70.9677	81	56	1	1.23457	2	3	40	115	88	0	0	0	0	0	267	64	85	118
chr1	75501652	75503651	Inha(NM_010564):+:upstream2k	504	88.7324	266	46.831	1	0.198413	7	63	10	142	92.2078	70	45.4545	1	0.704225	7	63	10	133	82	0	0	0	0	0	229	114	0	0	0	0	0	568	154	148	266
chr1	75503028	75505027	Obsl1(NM_178884):-:upstream2k	62	96.875	31	48.4375	0	0	0	0	0	7	87.5	4	50	0	0	0	0	0	13	8	0	0	0	0	0	42	19	0	0	0	0	0	64	8	14	42
chr1	75516104	75518103	Stk11ip(NM_027886):+:upstream2k	30	88.2353	0	0	0	0	0	0	0	9	75	0	0	0	0	0	0	0	8	0	0	0	0	0	0	13	0	0	0	0	0	0	34	12	8	14
chr1	77511664	77513663	Epha4(NM_007936):-:upstream2k	410	87.42	217	46.2687	2	0.487805	9	80	10.1124	62	86.1111	31	43.0556	2	3.22581	9	80	10.1124	108	57	0	0	0	0	0	240	129	0	0	0	0	0	469	72	119	278
chr1	78193712	78195711	Pax3(NM_001159520):-:upstream2k	38	97.4359	27	69.2308	0	0	0	0	0	7	87.5	4	50	0	0	0	0	0	9	4	0	0	0	0	0	22	19	0	0	0	0	0	39	8	9	22
chr1	78193712	78195711	Pax3(NM_008781):-:upstream2k	38	97.4359	27	69.2308	0	0	0	0	0	7	87.5	4	50	0	0	0	0	0	9	4	0	0	0	0	0	22	19	0	0	0	0	0	39	8	9	22
chr1	78304921	78306920	Sgpp2(NM_001004173):+:upstream2k	136	98.5507	54	39.1304	2	1.47059	4	9	30.7692	32	94.1176	11	32.3529	2	6.25	4	9	30.7692	25	11	0	0	0	0	0	79	32	0	0	0	0	0	138	34	25	79
chr1	78652400	78654399	Acsl3(NM_001136222):+:upstream2k	44	97.7778	26	57.7778	0	0	0	0	0	19	95	12	60	0	0	0	0	0	8	4	0	0	0	0	0	17	10	0	0	0	0	0	45	20	8	17
chr1	78652400	78654399	Acsl3(NM_028817):+:upstream2k	44	97.7778	26	57.7778	0	0	0	0	0	19	95	12	60	0	0	0	0	0	8	4	0	0	0	0	0	17	10	0	0	0	0	0	45	20	8	17
chr1	78652400	78654399	Acsl3(NM_001033606):+:upstream2k	44	97.7778	26	57.7778	0	0	0	0	0	19	95	12	60	0	0	0	0	0	8	4	0	0	0	0	0	17	10	0	0	0	0	0	45	20	8	17
chr1	78652400	78654399	Utp14b(NM_001001981):+:upstream2k	44	97.7778	26	57.7778	0	0	0	0	0	19	95	12	60	0	0	0	0	0	8	4	0	0	0	0	0	17	10	0	0	0	0	0	45	20	8	17
chr1	78653015	78655014	Utp14b(NM_001136226):+:upstream2k	233	96.6805	121	50.2075	2	0.858369	6	10	37.5	89	96.7391	46	50	1	1.1236	3	2	60	54	26	0	0	0	0	0	90	49	1	1.11111	3	8	27.2727	241	92	56	93
chr1	78811524	78813523	Kcne4(NM_021342):+:upstream2k	101	84.8739	72	60.5042	3	2.9703	13	6	68.4211	13	81.25	4	25	3	23.0769	13	6	68.4211	26	20	0	0	0	0	0	62	48	0	0	0	0	0	119	16	34	69
chr1	79436666	79438665	Scg2(NM_009129):-:upstream2k	4	80	4	80	0	0	0	0	0	2	66.6667	2	66.6667	0	0	0	0	0	1	1	0	0	0	0	0	1	1	0	0	0	0	0	5	3	1	1
chr1	79668548	79670547	Ap1s3(NM_183027):-:upstream2k	40	38.4615	8	7.69231	0	0	0	0	0	7	43.75	1	6.25	0	0	0	0	0	11	4	0	0	0	0	0	22	3	0	0	0	0	0	104	16	17	71
chr1	79758345	79760344	Wdfy1(NM_001111279):-:upstream2k	76	81.7204	46	49.4624	4	5.26316	8	16	33.3333	19	79.1667	8	33.3333	0	0	0	0	0	15	11	0	0	0	0	0	42	27	4	9.52381	8	16	33.3333	93	24	21	48
chr1	79758345	79760344	Wdfy1(NM_027057):-:upstream2k	76	81.7204	46	49.4624	4	5.26316	8	16	33.3333	19	79.1667	8	33.3333	0	0	0	0	0	15	11	0	0	0	0	0	42	27	4	9.52381	8	16	33.3333	93	24	21	48
chr1	79855241	79857240	Serpine2(NM_009255):-:upstream2k	145	91.195	83	52.2013	1	0.689655	7	101	6.48148	47	88.6792	23	43.3962	1	2.12766	7	101	6.48148	34	21	0	0	0	0	0	64	39	0	0	0	0	0	159	53	38	68
chr1	80337006	80339005	Cul3(NM_016716):-:upstream2k	261	71.3115	150	40.9836	2	0.766284	21	314	6.26866	94	71.7557	60	45.8015	2	2.12766	21	314	6.26866	58	40	0	0	0	0	0	109	50	0	0	0	0	0	366	131	74	161
chr1	82288015	82290014	Irs1(NM_010570):-:upstream2k	251	72.7536	149	43.1884	2	0.796813	6	45	11.7647	60	78.9474	32	42.1053	2	3.33333	6	45	11.7647	68	40	0	0	0	0	0	123	77	0	0	0	0	0	345	76	84	185
chr1	82311154	82313153	Rhbdd1(NM_029777):+:upstream2k	111	65.2941	49	28.8235	2	1.8018	18	16	52.9412	22	61.1111	8	22.2222	2	9.09091	18	16	52.9412	26	14	0	0	0	0	0	63	27	0	0	0	0	0	170	36	34	100
chr1	82581496	82583495	Col4a3(NM_007734):+:upstream2k	135	62.5	75	34.7222	1	0.740741	4	5	44.4444	19	67.8571	6	21.4286	1	5.26316	4	5	44.4444	43	23	0	0	0	0	0	73	46	0	0	0	0	0	216	28	68	120
chr1	82583425	82585424	Col4a4(NM_007735):-:upstream2k	55	43.6508	0	0	0	0	0	0	0	11	50	0	0	0	0	0	0	0	12	0	0	0	0	0	0	32	0	0	0	0	0	0	126	22	25	79
chr1	82834058	82836057	Agfg1(NM_010472):+:upstream2k	120	90.2256	48	36.0902	0	0	0	0	0	27	93.1034	9	31.0345	0	0	0	0	0	24	7	0	0	0	0	0	69	32	0	0	0	0	0	133	29	28	76
chr1	83035024	83037023	Slc19a3(NM_030556):-:upstream2k	44	88	34	68	7	15.9091	38	229	14.2322	8	80	7	70	6	75	32	180	15.0943	11	7	0	0	0	0	0	25	20	1	4	6	49	10.9091	50	10	11	29
chr1	84281221	84283220	Pid1(NM_001003948):-:upstream2k	179	80.9955	84	38.009	5	2.7933	53	86	38.1295	19	73.0769	12	46.1538	5	26.3158	53	86	38.1295	39	22	0	0	0	0	0	121	50	0	0	0	0	0	221	26	47	148
chr1	84692797	84694796	Dner(NM_152915):-:upstream2k	51	69.863	4	5.47945	0	0	0	0	0	12	75	1	6.25	0	0	0	0	0	9	1	0	0	0	0	0	30	2	0	0	0	0	0	73	16	15	42
chr1	84834416	84836415	Fbxo36(NM_025386):+:upstream2k	497	80.1613	188	30.3226	0	0	0	0	0	142	78.8889	49	27.2222	0	0	0	0	0	114	49	0	0	0	0	0	241	90	0	0	0	0	0	620	180	139	301
chr1	84835880	84837879	Trip12(NM_133975):-:upstream2k	401	82.6804	160	32.9897	0	0	0	0	0	109	78.9855	28	20.2899	0	0	0	0	0	95	33	0	0	0	0	0	197	99	0	0	0	0	0	485	138	114	233
chr1	84931659	84933658	Slc16a14(NM_027921):-:upstream2k	83	79.0476	32	30.4762	0	0	0	0	0	15	75	4	20	0	0	0	0	0	20	11	0	0	0	0	0	48	17	0	0	0	0	0	105	20	24	61
chr1	87688022	87690021	Cab39(NM_133781):+:upstream2k	64	98.4615	63	96.9231	0	0	0	0	0	32	96.9697	31	93.9394	0	0	0	0	0	15	15	0	0	0	0	0	17	17	0	0	0	0	0	65	33	15	17
chr1	87789085	87791084	Itm2c(NM_022417):+:upstream2k	22	95.6522	0	0	0	0	0	0	0	7	87.5	0	0	0	0	0	0	0	8	0	0	0	0	0	0	7	0	0	0	0	0	0	23	8	8	7
chr1	87959194	87961193	Psmd1(NM_027357):+:upstream2k	164	83.2487	36	18.2741	0	0	0	0	0	25	83.3333	2	6.66667	0	0	0	0	0	51	11	0	0	0	0	0	88	23	0	0	0	0	0	197	30	59	108
chr1	88049355	88051354	Armc9(NM_030184):+:upstream2k	174	94.5652	129	70.1087	0	0	0	0	0	45	91.8367	30	61.2245	0	0	0	0	0	27	19	0	0	0	0	0	102	80	0	0	0	0	0	184	49	33	102
chr1	88049390	88051389	Armc9(NM_027456):+:upstream2k	192	94.1176	145	71.0784	0	0	0	0	0	52	89.6552	37	63.7931	0	0	0	0	0	34	25	0	0	0	0	0	106	83	0	0	0	0	0	204	58	40	106
chr1	88197796	88199795	B3gnt7(NM_145222):+:upstream2k	154	75.4902	42	20.5882	2	1.2987	8	30	21.0526	19	57.5758	3	9.09091	2	10.5263	8	30	21.0526	36	10	0	0	0	0	0	99	29	0	0	0	0	0	204	33	41	130
chr1	88254149	88256148	C130036L24Rik(NR_015507):+:upstream2k	247	72.6471	132	38.8235	0	0	0	0	0	87	74.359	52	44.4444	0	0	0	0	0	43	24	0	0	0	0	0	117	56	0	0	0	0	0	340	117	56	167
chr1	88256031	88258030	Ncl(NM_010880):-:upstream2k	193	77.2	111	44.4	0	0	0	0	0	60	75	38	47.5	0	0	0	0	0	44	25	0	0	0	0	0	89	48	0	0	0	0	0	250	80	55	115
chr1	88284717	88286716	Nmur1(NM_010341):-:upstream2k	81	98.7805	64	78.0488	2	2.46914	11	3	78.5714	7	87.5	4	50	2	28.5714	11	3	78.5714	18	15	0	0	0	0	0	56	45	0	0	0	0	0	82	8	18	56
chr1	88320904	88322903	1700019O17Rik(NM_027966):+:upstream2k	70	59.8291	20	17.094	0	0	0	0	0	5	41.6667	1	8.33333	0	0	0	0	0	16	5	0	0	0	0	0	49	14	0	0	0	0	0	117	12	35	70
chr1	88421311	88423310	Ptma(NM_008972):+:upstream2k	648	78.2609	259	31.2802	1	0.154321	2	3	40	162	78.6408	66	32.0388	1	0.617284	2	3	40	141	55	0	0	0	0	0	345	138	0	0	0	0	0	828	206	176	446
chr1	88479077	88481076	Pde6d(NM_008801):-:upstream2k	114	76	67	44.6667	0	0	0	0	0	23	76.6667	12	40	0	0	0	0	0	21	12	0	0	0	0	0	70	43	0	0	0	0	0	150	30	24	96
chr1	88481675	88483674	Cops7b(NM_172974):+:upstream2k	60	80	43	57.3333	0	0	0	0	0	9	75	7	58.3333	0	0	0	0	0	15	8	0	0	0	0	0	36	28	0	0	0	0	0	75	12	16	47
chr1	88567148	88569147	Nppc(NM_010933):-:upstream2k	121	100	92	76.0331	4	3.30579	11	19	36.6667	32	100	22	68.75	4	12.5	11	19	36.6667	27	20	0	0	0	0	0	62	50	0	0	0	0	0	121	32	27	62
chr1	89051603	89053602	Ecel1(NM_021306):-:upstream2k	356	83.1776	169	39.486	0	0	0	0	0	94	90.3846	41	39.4231	0	0	0	0	0	104	44	0	0	0	0	0	158	84	0	0	0	0	0	428	104	115	209
chr1	89108489	89110488	Eif4e2(NM_001039170):+:upstream2k	73	94.8052	35	45.4545	0	0	0	0	0	17	94.4444	10	55.5556	0	0	0	0	0	22	10	0	0	0	0	0	34	15	0	0	0	0	0	77	18	23	36
chr1	89108489	89110488	Eif4e2(NM_023314):+:upstream2k	73	94.8052	35	45.4545	0	0	0	0	0	17	94.4444	10	55.5556	0	0	0	0	0	22	10	0	0	0	0	0	34	15	0	0	0	0	0	77	18	23	36
chr1	89108514	89110513	Eif4e2(NM_001039169):+:upstream2k	76	95	36	45	0	0	0	0	0	19	95	11	55	0	0	0	0	0	23	10	0	0	0	0	0	34	15	0	0	0	0	0	80	20	24	36
chr1	89158939	89160938	Efhd1(NM_028889):+:upstream2k	51	91.0714	19	33.9286	1	1.96078	26	8	76.4706	12	85.7143	1	7.14286	1	8.33333	26	8	76.4706	13	5	0	0	0	0	0	26	13	0	0	0	0	0	56	14	16	26
chr1	89221573	89223572	Gigyf2(NM_146112):+:upstream2k	178	75.1055	49	20.6751	2	1.1236	27	1	96.4286	29	55.7692	7	13.4615	2	6.89655	27	1	96.4286	45	17	0	0	0	0	0	104	25	0	0	0	0	0	237	52	54	131
chr1	89221604	89223603	Gigyf2(NM_001110212):+:upstream2k	188	72.5869	49	18.9189	2	1.06383	27	1	96.4286	33	51.5625	7	10.9375	2	6.06061	27	1	96.4286	45	17	0	0	0	0	0	110	25	0	0	0	0	0	259	64	55	140
chr1	89406938	89408937	Ngef(NM_019867):-:upstream2k	116	99.1453	71	60.6838	0	0	0	0	0	38	97.4359	25	64.1026	0	0	0	0	0	25	10	0	0	0	0	0	53	36	0	0	0	0	0	117	39	25	53
chr1	89650646	89652645	Atg16l1(NM_029846):+:upstream2k	161	85.6383	112	59.5745	1	0.621118	6	0	100	44	95.6522	32	69.5652	1	2.27273	6	0	100	28	22	0	0	0	0	0	89	58	0	0	0	0	0	188	46	34	108
chr1	89747862	89749861	Dgkd(NM_177646):+:upstream2k	205	89.5197	79	34.4978	0	0	0	0	0	46	93.8776	21	42.8571	0	0	0	0	0	43	16	0	0	0	0	0	116	42	0	0	0	0	0	229	49	49	131
chr1	90106534	90108533	Ugt1a1(NM_201645):+:upstream2k	9	30	0	0	0	0	0	0	0	1	16.6667	0	0	0	0	0	0	0	3	0	0	0	0	0	0	5	0	0	0	0	0	0	30	6	7	17
chr1	90174133	90176132	A730008H23Rik(NM_172505):-:upstream2k	48	97.9592	35	71.4286	5	10.4167	191	1592	10.7123	19	95	15	75	5	26.3158	191	1592	10.7123	8	8	0	0	0	0	0	21	12	0	0	0	0	0	49	20	8	21
chr1	90174155	90176154	Hjurp(NM_198652):-:upstream2k	40	97.561	27	65.8537	3	7.5	122	773	13.6313	15	93.75	11	68.75	3	20	122	773	13.6313	7	7	0	0	0	0	0	18	9	0	0	0	0	0	41	16	7	18
chr1	90406642	90408641	Glrp1(NM_008132):-:upstream2k	41	74.5455	4	7.27273	1	2.43902	12	0	100	5	83.3333	1	16.6667	1	20	12	0	100	11	1	0	0	0	0	0	25	2	0	0	0	0	0	55	6	13	36
chr1	90598767	90600766	Arl4c(NM_177305):-:upstream2k	140	99.2908	88	62.4113	0	0	0	0	0	58	98.3051	33	55.9322	0	0	0	0	0	27	16	0	0	0	0	0	55	39	0	0	0	0	0	141	59	27	55
chr1	90965037	90967036	Sh3bp4(NM_133816):+:upstream2k	235	63.5135	122	32.973	0	0	0	0	0	60	68.9655	25	28.7356	0	0	0	0	0	57	34	0	0	0	0	0	118	63	0	0	0	0	0	370	87	80	203
chr1	91349386	91351385	Agap1(NM_001037136):+:upstream2k	183	95.8115	136	71.2042	2	1.0929	53	82	39.2593	77	93.9024	56	68.2927	2	2.5974	53	82	39.2593	46	36	0	0	0	0	0	60	44	0	0	0	0	0	191	82	47	62
chr1	91349386	91351385	Agap1(NM_178119):+:upstream2k	183	95.8115	136	71.2042	2	1.0929	53	82	39.2593	77	93.9024	56	68.2927	2	2.5974	53	82	39.2593	46	36	0	0	0	0	0	60	44	0	0	0	0	0	191	82	47	62
chr1	91827752	91829751	Gbx2(NM_010262):-:upstream2k	384	72.1805	164	30.8271	25	6.51042	157	110	58.8015	75	74.2574	27	26.7327	25	33.3333	157	110	58.8015	87	39	0	0	0	0	0	222	98	0	0	0	0	0	532	101	112	319
chr1	91911153	91913152	Asb18(NM_139152):-:upstream2k	49	90.7407	20	37.037	3	6.12245	89	13	87.2549	4	66.6667	3	50	3	75	89	13	87.2549	11	5	0	0	0	0	0	34	12	0	0	0	0	0	54	6	13	35
chr1	92049977	92051976	Iqca(NM_029122):-:upstream2k	136	83.9506	87	53.7037	4	2.94118	15	16	48.3871	20	76.9231	12	46.1538	4	20	15	16	48.3871	39	26	0	0	0	0	0	77	49	0	0	0	0	0	162	26	47	89
chr1	92098578	92100577	Cxcr7(NM_007722):+:upstream2k	315	70.1559	131	29.1759	16	5.07937	88	27	76.5217	38	86.3636	18	40.9091	16	42.1053	88	27	76.5217	99	42	0	0	0	0	0	178	71	0	0	0	0	0	449	44	125	280
chr1	92498000	92499999	Cops8(NM_133805):+:upstream2k	122	99.187	46	37.3984	2	1.63934	12	3	80	31	96.875	5	15.625	2	6.45161	12	3	80	35	19	0	0	0	0	0	56	22	0	0	0	0	0	123	32	35	56
chr1	92809677	92811676	Mlph(NM_053015):+:upstream2k	111	94.8718	63	53.8462	7	6.30631	18	21	46.1538	18	90	14	70	7	38.8889	18	21	46.1538	30	15	0	0	0	0	0	63	34	0	0	0	0	0	117	20	31	66
chr1	92866198	92868197	Rab17(NM_008998):-:upstream2k	19	100	12	63.1579	1	5.26316	4	0	100	2	100	1	50	1	50	4	0	100	3	1	0	0	0	0	0	14	10	0	0	0	0	0	19	2	3	14
chr1	92893304	92895303	Lrrfip1(NM_001111312):+:upstream2k	84	57.1429	54	36.7347	0	0	0	0	0	38	74.5098	22	43.1373	0	0	0	0	0	22	13	0	0	0	0	0	24	19	0	0	0	0	0	147	51	34	62
chr1	92948021	92950020	Lrrfip1(NM_008515):+:upstream2k	203	85.654	116	48.9451	2	0.985222	4	6	40	37	77.0833	18	37.5	2	5.40541	4	6	40	58	34	0	0	0	0	0	108	64	0	0	0	0	0	237	48	65	124
chr1	92948021	92950020	Lrrfip1(NM_001111311):+:upstream2k	203	85.654	116	48.9451	2	0.985222	4	6	40	37	77.0833	18	37.5	2	5.40541	4	6	40	58	34	0	0	0	0	0	108	64	0	0	0	0	0	237	48	65	124
chr1	93039680	93041679	Rbm44(NM_001033408):+:upstream2k	23	95.8333	23	95.8333	2	8.69565	6	6	50	5	83.3333	5	83.3333	2	40	6	6	50	7	7	0	0	0	0	0	11	11	0	0	0	0	0	24	6	7	11
chr1	93144896	93146895	Ube2f(NM_026454):+:upstream2k	87	84.466	56	54.3689	0	0	0	0	0	12	85.7143	9	64.2857	0	0	0	0	0	23	16	0	0	0	0	0	52	31	0	0	0	0	0	103	14	25	64
chr1	93192915	93194914	Scly(NM_016717):+:upstream2k	146	76.8421	63	33.1579	0	0	0	0	0	35	77.7778	24	53.3333	0	0	0	0	0	40	13	0	0	0	0	0	71	26	0	0	0	0	0	190	45	50	95
chr1	93216652	93218651	Espnl(NM_001033292):+:upstream2k	126	67.7419	60	32.2581	12	9.52381	184	166	52.5714	15	75	11	55	11	73.3333	176	138	56.051	39	20	1	2.5641	8	28	22.2222	72	29	0	0	0	0	0	186	20	52	114
chr1	93261007	93263006	Fam132b(NM_173395):+:upstream2k	181	81.5315	120	54.0541	5	2.76243	24	11	68.5714	17	77.2727	8	36.3636	5	29.4118	24	11	68.5714	39	27	0	0	0	0	0	125	85	0	0	0	0	0	222	22	45	155
chr1	93295361	93297360	Ilkap(NM_023343):-:upstream2k	78	98.7342	29	36.7089	0	0	0	0	0	16	100	6	37.5	0	0	0	0	0	25	10	0	0	0	0	0	37	13	0	0	0	0	0	79	16	26	37
chr1	93309800	93311799	Hes6(NM_019479):-:upstream2k	134	64.1148	40	19.1388	1	0.746269	3	1	75	34	58.6207	11	18.9655	1	2.94118	3	1	75	46	12	0	0	0	0	0	54	17	0	0	0	0	0	209	58	62	89
chr1	93355906	93357905	Per2(NM_011066):-:upstream2k	99	81.8182	55	45.4545	0	0	0	0	0	36	81.8182	18	40.9091	0	0	0	0	0	25	15	0	0	0	0	0	38	22	0	0	0	0	0	121	44	28	49
chr1	93389245	93391244	Traf3ip1(NM_028718):+:upstream2k	123	100	111	90.2439	1	0.813008	2	6	25	42	100	39	92.8571	1	2.38095	2	6	25	30	27	0	0	0	0	0	51	45	0	0	0	0	0	123	42	30	51
chr1	93435657	93437656	Asb1(NM_023046):+:upstream2k	168	98.8235	65	38.2353	0	0	0	0	0	50	96.1538	16	30.7692	0	0	0	0	0	43	21	0	0	0	0	0	75	28	0	0	0	0	0	170	52	43	75
chr1	93696054	93698053	Twist2(NM_007855):+:upstream2k	408	77.1267	196	37.051	6	1.47059	37	2	94.8718	74	84.0909	37	42.0455	6	8.10811	37	2	94.8718	107	51	0	0	0	0	0	227	108	0	0	0	0	0	529	88	148	293
chr1	94370336	94372335	Ndufa10(NM_024197):-:upstream2k	59	89.3939	40	60.6061	0	0	0	0	0	25	89.2857	15	53.5714	0	0	0	0	0	11	7	0	0	0	0	0	23	18	0	0	0	0	0	66	28	13	25
chr1	94491098	94493097	Olfr1411(NM_146490):+:upstream2k	56	82.3529	12	17.6471	1	1.78571	3	1	75	3	75	1	25	1	33.3333	3	1	75	13	3	0	0	0	0	0	40	8	0	0	0	0	0	68	4	16	48
chr1	94538526	94540525	Myeov2(NR_028108):-:upstream2k	89	89	40	40	3	3.37079	14	0	100	8	57.1429	3	21.4286	3	37.5	14	0	100	23	11	0	0	0	0	0	58	26	0	0	0	0	0	100	14	25	61
chr1	94538563	94540562	Myeov2(NM_001163425):-:upstream2k	81	96.4286	40	47.619	3	3.7037	14	0	100	4	66.6667	3	50	3	75	14	0	100	22	11	0	0	0	0	0	55	26	0	0	0	0	0	84	6	23	55
chr1	94726263	94728262	Gpc1(NM_016696):+:upstream2k	282	82.4561	188	54.9708	3	1.06383	11	64	14.6667	74	86.0465	50	58.1395	3	4.05405	11	64	14.6667	61	38	0	0	0	0	0	147	100	0	0	0	0	0	342	86	74	182
chr1	94744955	94746954	Mir149(NR_029559):+:upstream2k	211	81.7829	71	27.5194	9	4.2654	39	9	81.25	29	85.2941	11	32.3529	9	31.0345	39	9	81.25	60	24	0	0	0	0	0	122	36	0	0	0	0	0	258	34	66	158
chr1	94801566	94803565	Dusp28(NM_175118):+:upstream2k	72	62.6087	13	11.3043	0	0	0	0	0	6	50	2	16.6667	0	0	0	0	0	20	6	0	0	0	0	0	46	5	0	0	0	0	0	115	12	27	76
chr1	94805982	94807981	Rnpepl1(NM_181405):+:upstream2k	455	80.6738	231	40.9574	1	0.21978	2	4	33.3333	173	81.6038	100	47.1698	1	0.578035	2	4	33.3333	132	64	0	0	0	0	0	150	67	0	0	0	0	0	564	212	158	194
chr1	94828985	94830984	Capn10(NM_011796):+:upstream2k	45	48.913	12	13.0435	0	0	0	0	0	11	55	2	10	0	0	0	0	0	13	3	0	0	0	0	0	21	7	0	0	0	0	0	92	20	21	51
chr1	94847168	94849167	9430060I03Rik(NR_015525):-:upstream2k	43	100	41	95.3488	2	4.65116	21	5	80.7692	4	100	2	50	2	50	21	5	80.7692	16	16	0	0	0	0	0	23	23	0	0	0	0	0	43	4	16	23
chr1	94998443	95000442	Kif1a(NM_001110315):-:upstream2k	86	92.4731	58	62.3656	4	4.65116	126	5	96.1832	21	91.3043	17	73.913	4	19.0476	126	5	96.1832	17	12	0	0	0	0	0	48	29	0	0	0	0	0	93	23	19	51
chr1	94998443	95000442	Kif1a(NM_008440):-:upstream2k	86	92.4731	58	62.3656	4	4.65116	126	5	96.1832	21	91.3043	17	73.913	4	19.0476	126	5	96.1832	17	12	0	0	0	0	0	48	29	0	0	0	0	0	93	23	19	51
chr1	95057448	95059447	2310007B03Rik(NM_001159940):-:upstream2k	209	77.6952	59	21.9331	6	2.87081	28	3	90.3226	20	83.3333	6	25	6	30	28	3	90.3226	48	9	0	0	0	0	0	141	44	0	0	0	0	0	269	24	63	182
chr1	95057526	95059525	2310007B03Rik(NM_172411):-:upstream2k	209	77.6952	59	21.9331	6	2.87081	28	3	90.3226	20	83.3333	6	25	6	30	28	3	90.3226	48	9	0	0	0	0	0	141	44	0	0	0	0	0	269	24	63	182
chr1	95130474	95132473	Sned1(NM_172463):+:upstream2k	55	100	24	43.6364	0	0	0	0	0	24	100	12	50	0	0	0	0	0	13	6	0	0	0	0	0	18	6	0	0	0	0	0	55	24	13	18
chr1	95202448	95204447	Mterfd2(NM_178051):-:upstream2k	83	54.6053	24	15.7895	0	0	0	0	0	12	54.5455	1	4.54545	0	0	0	0	0	20	7	0	0	0	0	0	51	16	0	0	0	0	0	152	22	34	96
chr1	95238222	95240221	Ppp1r7(NM_023200):+:upstream2k	350	75.1073	115	24.6781	0	0	0	0	0	92	83.6364	29	26.3636	0	0	0	0	0	75	24	0	0	0	0	0	183	62	0	0	0	0	0	466	110	101	255
chr1	95239366	95241365	Pask(NM_080850):-:upstream2k	400	78.2779	208	40.7045	0	0	0	0	0	96	85.7143	50	44.6429	0	0	0	0	0	106	57	0	0	0	0	0	198	101	0	0	0	0	0	511	112	129	270
chr1	95268473	95270472	Ano7(NM_207031):+:upstream2k	82	65.6	53	42.4	3	3.65854	22	21	51.1628	12	75	6	37.5	3	25	22	21	51.1628	34	19	0	0	0	0	0	36	28	0	0	0	0	0	125	16	42	67
chr1	95373570	95375569	Sept2(NM_010891):+:upstream2k	237	92.9412	119	46.6667	0	0	0	0	0	55	91.6667	28	46.6667	0	0	0	0	0	53	27	0	0	0	0	0	129	64	0	0	0	0	0	255	60	57	138
chr1	95373570	95375569	Sept2(NM_001159717):+:upstream2k	237	92.9412	119	46.6667	0	0	0	0	0	55	91.6667	28	46.6667	0	0	0	0	0	53	27	0	0	0	0	0	129	64	0	0	0	0	0	255	60	57	138
chr1	95373570	95375569	Sept2(NM_001159718):+:upstream2k	237	92.9412	119	46.6667	0	0	0	0	0	55	91.6667	28	46.6667	0	0	0	0	0	53	27	0	0	0	0	0	129	64	0	0	0	0	0	255	60	57	138
chr1	95373638	95375637	Sept2(NM_001159719):+:upstream2k	241	92.6923	123	47.3077	0	0	0	0	0	58	90.625	31	48.4375	0	0	0	0	0	54	28	0	0	0	0	0	129	64	0	0	0	0	0	260	64	58	138
chr1	95375386	95377385	Hdlbp(NM_133808):-:upstream2k	113	98.2609	87	75.6522	0	0	0	0	0	34	94.4444	26	72.2222	0	0	0	0	0	22	17	0	0	0	0	0	57	44	0	0	0	0	0	115	36	22	57
chr1	95406681	95408680	Farp2(NM_145519):+:upstream2k	22	29.7297	22	29.7297	0	0	0	0	0	7	21.875	7	21.875	0	0	0	0	0	5	5	0	0	0	0	0	10	10	0	0	0	0	0	74	32	18	24
chr1	95532305	95534304	Stk25(NM_021537):-:upstream2k	46	100	40	86.9565	1	2.17391	3	2	60	13	100	11	84.6154	0	0	0	0	0	10	9	0	0	0	0	0	23	20	1	4.34783	3	2	60	46	13	10	23
chr1	95580271	95582270	Bok(NM_016778):+:upstream2k	137	100	101	73.7226	0	0	0	0	0	43	100	26	60.4651	0	0	0	0	0	31	22	0	0	0	0	0	63	53	0	0	0	0	0	137	43	31	63
chr1	95649610	95651609	Atg4b(NM_174874):+:upstream2k	391	83.1915	182	38.7234	3	0.767263	26	409	5.97701	137	82.5301	60	36.1446	3	2.18978	26	409	5.97701	94	44	0	0	0	0	0	160	78	0	0	0	0	0	470	166	117	187
chr1	95651416	95653415	Thap4(NM_025920):-:upstream2k	283	89.557	149	47.1519	0	0	0	0	0	110	85.9375	45	35.1562	0	0	0	0	0	72	42	0	0	0	0	0	101	62	0	0	0	0	0	316	128	82	106
chr1	95698512	95700511	Dtymk(NM_001105667):-:upstream2k	190	81.1966	131	55.9829	0	0	0	0	0	51	83.6066	33	54.0984	0	0	0	0	0	54	42	0	0	0	0	0	85	56	0	0	0	0	0	234	61	66	107
chr1	95698512	95700511	Dtymk(NM_023136):-:upstream2k	190	81.1966	131	55.9829	0	0	0	0	0	51	83.6066	33	54.0984	0	0	0	0	0	54	42	0	0	0	0	0	85	56	0	0	0	0	0	234	61	66	107
chr1	95698542	95700541	Ing5(NM_025454):+:upstream2k	188	77.0492	125	51.2295	0	0	0	0	0	56	78.8732	31	43.662	0	0	0	0	0	50	39	0	0	0	0	0	82	55	0	0	0	0	0	244	71	66	107
chr1	97208205	97210204	Fam174a(NM_026321):+:upstream2k	22	95.6522	14	60.8696	0	0	0	0	0	7	87.5	3	37.5	0	0	0	0	0	9	5	0	0	0	0	0	6	6	0	0	0	0	0	23	8	9	6
chr1	98768749	98770748	Slco4c1(NM_172658):-:upstream2k	116	97.479	88	73.9496	6	5.17241	17	57	22.973	25	89.2857	16	57.1429	6	24	17	57	22.973	31	21	0	0	0	0	0	60	51	0	0	0	0	0	119	28	31	60
chr1	99558596	99560595	D1Ertd622e(NM_133825):-:upstream2k	104	77.6119	19	14.1791	0	0	0	0	0	40	80	10	20	0	0	0	0	0	27	5	0	0	0	0	0	37	4	0	0	0	0	0	134	50	36	48
chr1	99664756	99666755	Gin1(NM_026250):+:upstream2k	221	78.3688	119	42.1986	0	0	0	0	0	55	78.5714	26	37.1429	0	0	0	0	0	58	38	0	0	0	0	0	108	55	0	0	0	0	0	282	70	66	146
chr1	99666670	99668669	Ppip5k2(NM_173760):-:upstream2k	48	97.9592	41	83.6735	0	0	0	0	0	15	93.75	11	68.75	0	0	0	0	0	13	13	0	0	0	0	0	20	17	0	0	0	0	0	49	16	13	20
chr1	99992210	99994209	Pam(NM_013626):-:upstream2k	173	81.2207	132	61.9718	1	0.578035	8	83	8.79121	45	90	36	72	1	2.22222	8	83	8.79121	48	37	0	0	0	0	0	80	59	0	0	0	0	0	213	50	53	110
chr1	101667342	101669341	Cntnap5b(NM_172851):+:upstream2k	37	29.3651	0	0	0	0	0	0	0	5	19.2308	0	0	0	0	0	0	0	12	0	0	0	0	0	0	20	0	0	0	0	0	0	126	26	31	69
chr1	107253288	107255287	Rnf152(NM_001160368):-:upstream2k	9	90	6	60	0	0	0	0	0	2	66.6667	1	33.3333	0	0	0	0	0	1	0	0	0	0	0	0	6	5	0	0	0	0	0	10	3	1	6
chr1	107253288	107255287	Rnf152(NM_178779):-:upstream2k	9	90	6	60	0	0	0	0	0	2	66.6667	1	33.3333	0	0	0	0	0	1	0	0	0	0	0	0	6	5	0	0	0	0	0	10	3	1	6
chr1	107560254	107562253	Pign(NM_013784):-:upstream2k	245	70.4023	150	43.1034	0	0	0	0	0	57	61.9565	39	42.3913	0	0	0	0	0	66	39	0	0	0	0	0	122	72	0	0	0	0	0	348	92	87	169
chr1	107675300	107677299	Tnfrsf11a(NM_009399):+:upstream2k	37	72.549	30	58.8235	3	8.10811	117	472	19.8642	13	54.1667	11	45.8333	3	23.0769	117	472	19.8642	10	7	0	0	0	0	0	14	12	0	0	0	0	0	51	24	12	15
chr1	107884983	107886982	Zcchc2(NM_001122676):+:upstream2k	129	78.6585	74	45.122	0	0	0	0	0	39	84.7826	21	45.6522	0	0	0	0	0	23	12	0	0	0	0	0	67	41	0	0	0	0	0	164	46	34	84
chr1	107884983	107886982	Zcchc2(NM_001122675):+:upstream2k	129	78.6585	74	45.122	0	0	0	0	0	39	84.7826	21	45.6522	0	0	0	0	0	23	12	0	0	0	0	0	67	41	0	0	0	0	0	164	46	34	84
chr1	108066446	108068445	Phlpp1(NM_133821):+:upstream2k	76	62.2951	10	8.19672	0	0	0	0	0	20	45.4545	3	6.81818	0	0	0	0	0	17	2	0	0	0	0	0	39	5	0	0	0	0	0	122	44	30	48
chr1	108610868	108612867	Bcl2(NM_177410):-:upstream2k	83	69.1667	45	37.5	0	0	0	0	0	37	80.4348	16	34.7826	0	0	0	0	0	22	14	0	0	0	0	0	24	15	0	0	0	0	0	120	46	32	42
chr1	108610868	108612867	Bcl2(NM_009741):-:upstream2k	83	69.1667	45	37.5	0	0	0	0	0	37	80.4348	16	34.7826	0	0	0	0	0	22	14	0	0	0	0	0	24	15	0	0	0	0	0	120	46	32	42
chr1	108656320	108658319	Kdsr(NM_027534):-:upstream2k	52	66.6667	0	0	0	0	0	0	0	14	63.6364	0	0	0	0	0	0	0	19	0	0	0	0	0	0	19	0	0	0	0	0	0	78	22	25	31
chr1	109057692	109059691	Serpinb3b(NM_198680):-:upstream2k	8	61.5385	0	0	0	0	0	0	0	0	0	0	0	0	0	0	0	0	2	0	0	0	0	0	0	6	0	0	0	0	0	0	13	2	3	8
chr1	109423580	109425579	Serpinb10-ps(NM_001160307):+:upstream2k	23	95.8333	23	95.8333	4	17.3913	201	16	92.6267	7	87.5	7	87.5	4	57.1429	201	16	92.6267	5	5	0	0	0	0	0	11	11	0	0	0	0	0	24	8	5	11
chr1	109423580	109425579	Serpinb10-ps(NM_198028):+:upstream2k	23	95.8333	23	95.8333	4	17.3913	201	16	92.6267	7	87.5	7	87.5	4	57.1429	201	16	92.6267	5	5	0	0	0	0	0	11	11	0	0	0	0	0	24	8	5	11
chr1	111878314	111880313	Cdh7(NM_172853):+:upstream2k	66	51.9685	0	0	0	0	0	0	0	11	61.1111	0	0	0	0	0	0	0	12	0	0	0	0	0	0	43	0	0	0	0	0	0	127	18	21	88
chr1	113761496	113763495	Dsel(NM_001081316):-:upstream2k	60	96.7742	31	50	0	0	0	0	0	18	94.7368	10	52.6316	0	0	0	0	0	13	5	0	0	0	0	0	29	16	0	0	0	0	0	62	19	14	29
chr1	117579714	117581713	Cntnap5a(NM_001077425):+:upstream2k	76	88.3721	46	53.4884	0	0	0	0	0	15	83.3333	7	38.8889	0	0	0	0	0	20	12	0	0	0	0	0	41	27	0	0	0	0	0	86	18	22	46
chr1	120207710	120209709	Tsn(NM_011650):-:upstream2k	201	97.5728	152	73.7864	0	0	0	0	0	71	95.9459	54	72.973	0	0	0	0	0	50	38	0	0	0	0	0	80	60	0	0	0	0	0	206	74	51	81
chr1	120283635	120285634	Clasp1(NM_029709):+:upstream2k	146	85.8824	72	42.3529	0	0	0	0	0	38	90.4762	21	50	0	0	0	0	0	30	15	0	0	0	0	0	78	36	0	0	0	0	0	170	42	34	94
chr1	120283635	120285634	Clasp1(NM_177548):+:upstream2k	146	85.8824	72	42.3529	0	0	0	0	0	38	90.4762	21	50	0	0	0	0	0	30	15	0	0	0	0	0	78	36	0	0	0	0	0	170	42	34	94
chr1	120283635	120285634	Clasp1(NM_001081276):+:upstream2k	146	85.8824	72	42.3529	0	0	0	0	0	38	90.4762	21	50	0	0	0	0	0	30	15	0	0	0	0	0	78	36	0	0	0	0	0	170	42	34	94
chr1	120355843	120357842	2900060B14Rik(NR_027901):-:upstream2k	89	77.3913	14	12.1739	0	0	0	0	0	21	80.7692	3	11.5385	0	0	0	0	0	25	3	0	0	0	0	0	43	8	0	0	0	0	0	115	26	32	57
chr1	120522522	120524521	Tcfcp2l1(NM_023755):+:upstream2k	65	100	43	66.1538	0	0	0	0	0	20	100	13	65	0	0	0	0	0	15	7	0	0	0	0	0	30	23	0	0	0	0	0	65	20	15	30
chr1	120950197	120952196	Gli2(NM_001081125):-:upstream2k	248	82.1192	162	53.6424	16	6.45161	73	98	42.6901	63	95.4545	34	51.5152	16	25.3968	73	98	42.6901	62	40	0	0	0	0	0	123	88	0	0	0	0	0	302	66	66	170
chr1	121318826	121320825	Inhbb(NM_008381):-:upstream2k	73	80.2198	32	35.1648	0	0	0	0	0	22	73.3333	11	36.6667	0	0	0	0	0	14	8	0	0	0	0	0	37	13	0	0	0	0	0	91	30	17	44
chr1	121401360	121403359	Ralb(NM_022327):-:upstream2k	65	52	31	24.8	0	0	0	0	0	22	73.3333	7	23.3333	0	0	0	0	0	21	11	0	0	0	0	0	22	13	0	0	0	0	0	125	30	24	71
chr1	121420744	121422743	Tmem185b(NM_146103):+:upstream2k	264	88.8889	93	31.3131	0	0	0	0	0	60	92.3077	27	41.5385	0	0	0	0	0	62	23	0	0	0	0	0	142	43	0	0	0	0	0	297	65	75	157
chr1	121545578	121547577	Epb4.1l5(NM_145506):-:upstream2k	87	72.5	18	15	0	0	0	0	0	17	85	6	30	0	0	0	0	0	21	2	0	0	0	0	0	49	10	0	0	0	0	0	120	20	25	75
chr1	121545578	121547577	Epb4.1l5(NM_001113416):-:upstream2k	87	72.5	18	15	0	0	0	0	0	17	85	6	30	0	0	0	0	0	21	2	0	0	0	0	0	49	10	0	0	0	0	0	120	20	25	75
chr1	121733649	121735648	Ptpn4(NM_019933):-:upstream2k	61	98.3871	57	91.9355	0	0	0	0	0	21	95.4545	19	86.3636	0	0	0	0	0	12	11	0	0	0	0	0	28	27	0	0	0	0	0	62	22	12	28
chr1	121809746	121811745	Tmem177(NM_175106):-:upstream2k	184	88.0383	41	19.6172	0	0	0	0	0	39	90.6977	9	20.9302	0	0	0	0	0	47	8	0	0	0	0	0	98	24	0	0	0	0	0	209	43	56	110
chr1	121891788	121893787	Gm101(NM_001115074):-:upstream2k	105	90.5172	80	68.9655	2	1.90476	15	8	65.2174	17	85	12	60	2	11.7647	15	8	65.2174	24	22	0	0	0	0	0	64	46	0	0	0	0	0	116	20	25	71
chr1	121970358	121972357	Tmem37(NM_019432):-:upstream2k	178	97.8022	97	53.2967	6	3.37079	18	19	48.6486	39	100	20	51.2821	6	15.3846	18	19	48.6486	43	26	0	0	0	0	0	96	51	0	0	0	0	0	182	39	44	99
chr1	122015764	122017763	3110009E18Rik(NM_001172074):+:upstream2k	195	95.5882	135	66.1765	0	0	0	0	0	51	98.0769	35	67.3077	0	0	0	0	0	54	36	0	0	0	0	0	90	64	0	0	0	0	0	204	52	58	94
chr1	122015764	122017763	3110009E18Rik(NM_028439):+:upstream2k	195	95.5882	135	66.1765	0	0	0	0	0	51	98.0769	35	67.3077	0	0	0	0	0	54	36	0	0	0	0	0	90	64	0	0	0	0	0	204	52	58	94
chr1	122017497	122019496	Dbi(NM_001037999):-:upstream2k	184	98.3957	112	59.893	0	0	0	0	0	51	98.0769	33	63.4615	0	0	0	0	0	47	26	0	0	0	0	0	86	53	0	0	0	0	0	187	52	48	87
chr1	122017674	122019673	Dbi(NM_007830):-:upstream2k	80	96.3855	62	74.6988	0	0	0	0	0	23	95.8333	18	75	0	0	0	0	0	15	11	0	0	0	0	0	42	33	0	0	0	0	0	83	24	16	43
chr1	122161858	122163857	Steap3(NM_133186):-:upstream2k	46	97.8723	20	42.5532	0	0	0	0	0	12	100	7	58.3333	0	0	0	0	0	8	3	0	0	0	0	0	26	10	0	0	0	0	0	47	12	8	27
chr1	122167660	122169659	Steap3(NM_001085409):-:upstream2k	48	44.0367	0	0	0	0	0	0	0	3	75	0	0	0	0	0	0	0	11	0	0	0	0	0	0	34	0	0	0	0	0	0	109	4	22	83
chr1	122235159	122237158	C1ql2(NM_207233):+:upstream2k	113	74.8344	63	41.7219	0	0	0	0	0	25	83.3333	7	23.3333	0	0	0	0	0	32	15	0	0	0	0	0	56	41	0	0	0	0	0	151	30	42	79
chr1	122497064	122499063	En1(NM_010133):+:upstream2k	473	81.8339	209	36.1592	7	1.47992	41	132	23.6994	92	86.7925	46	43.3962	7	7.6087	41	132	23.6994	98	50	0	0	0	0	0	283	113	0	0	0	0	0	578	106	124	348
chr1	123224340	123226339	Insig2(NM_133748):-:upstream2k	196	87.1111	120	53.3333	0	0	0	0	0	57	95	37	61.6667	0	0	0	0	0	58	39	0	0	0	0	0	81	44	0	0	0	0	0	225	60	65	100
chr1	125942137	125944136	Dpp10(NM_199021):-:upstream2k	215	82.6923	12	4.61538	0	0	0	0	0	42	87.5	8	16.6667	0	0	0	0	0	51	2	0	0	0	0	0	122	2	0	0	0	0	0	260	48	59	153
chr1	127332068	127334067	Actr3(NM_023735):-:upstream2k	239	67.1348	105	29.4944	1	0.41841	21	4	84	69	69	35	35	1	1.44928	21	4	84	62	23	0	0	0	0	0	108	47	0	0	0	0	0	356	100	85	171
chr1	127455593	127457592	Slc35f5(NM_028787):+:upstream2k	295	94.8553	151	48.5531	1	0.338983	2	4	33.3333	49	90.7407	24	44.4444	1	2.04082	2	4	33.3333	82	43	0	0	0	0	0	164	84	0	0	0	0	0	311	54	88	169
chr1	127571573	127573572	Gpr39(NM_027677):+:upstream2k	31	96.875	12	37.5	0	0	0	0	0	7	87.5	3	37.5	0	0	0	0	0	6	3	0	0	0	0	0	18	6	0	0	0	0	0	32	8	6	18
chr1	127808792	127810791	Lypd1(NM_145100):-:upstream2k	40	36.6972	0	0	0	0	0	0	0	4	40	0	0	0	0	0	0	0	9	0	0	0	0	0	0	27	0	0	0	0	0	0	109	10	20	79
chr1	129099563	129101562	Mgat5(NM_145128):+:upstream2k	66	89.1892	16	21.6216	2	3.0303	22	2	91.6667	7	87.5	4	50	2	28.5714	22	2	91.6667	16	3	0	0	0	0	0	43	9	0	0	0	0	0	74	8	19	47
chr1	129574599	129576598	Tmem163(NM_028135):-:upstream2k	125	63.1313	25	12.6263	2	1.6	8	6	57.1429	17	56.6667	3	10	2	11.7647	8	6	57.1429	29	7	0	0	0	0	0	79	15	0	0	0	0	0	198	30	40	128
chr1	129668741	129670740	Ccnt2(NM_028399):+:upstream2k	74	100	55	74.3243	1	1.35135	8	92	8	22	100	16	72.7273	1	4.54545	8	92	8	14	13	0	0	0	0	0	38	26	0	0	0	0	0	74	22	14	38
chr1	129997883	129999882	R3hdm1(NM_181750):+:upstream2k	57	85.0746	35	52.2388	0	0	0	0	0	14	100	10	71.4286	0	0	0	0	0	6	4	0	0	0	0	0	37	21	0	0	0	0	0	67	14	8	45
chr1	129998986	130000985	Zranb3(NM_027678):-:upstream2k	355	86.3747	160	38.9294	1	0.28169	2	4	33.3333	102	91.0714	43	38.3929	0	0	0	0	0	82	32	1	1.21951	2	4	33.3333	171	85	0	0	0	0	0	411	112	92	207
chr1	130256234	130258233	Mcm6(NM_008567):-:upstream2k	26	100	11	42.3077	0	0	0	0	0	14	100	4	28.5714	0	0	0	0	0	4	2	0	0	0	0	0	8	5	0	0	0	0	0	26	14	4	8
chr1	130488877	130490876	Cxcr4(NM_009911):-:upstream2k	121	73.3333	38	23.0303	0	0	0	0	0	33	75	8	18.1818	0	0	0	0	0	39	14	0	0	0	0	0	49	16	0	0	0	0	0	165	44	47	74
chr1	131167881	131169880	Thsd7b(NM_172485):+:upstream2k	9	100	4	44.4444	0	0	0	0	0	2	100	1	50	0	0	0	0	0	6	3	0	0	0	0	0	1	0	0	0	0	0	0	9	2	6	1
chr1	132319577	132321576	Daf2(NM_007827):-:upstream2k	18	100	13	72.2222	0	0	0	0	0	2	100	1	50	0	0	0	0	0	6	3	0	0	0	0	0	10	9	0	0	0	0	0	18	2	6	10
chr1	132359318	132361317	Cd55(NM_010016):-:upstream2k	56	44.0945	24	18.8976	4	7.14286	49	2	96.0784	7	35	4	20	4	57.1429	49	2	96.0784	8	3	0	0	0	0	0	41	17	0	0	0	0	0	127	20	22	85
chr1	132611154	132613153	Pfkfb2(NM_001162416):-:upstream2k	131	60.6481	22	10.1852	0	0	0	0	0	32	64	7	14	0	0	0	0	0	37	9	0	0	0	0	0	62	6	0	0	0	0	0	216	50	59	107
chr1	132611904	132613903	Yod1(NM_178691):+:upstream2k	131	60.6481	22	10.1852	0	0	0	0	0	32	64	7	14	0	0	0	0	0	37	9	0	0	0	0	0	62	6	0	0	0	0	0	216	50	59	107
chr1	132612399	132614398	Pfkfb2(NR_027859):-:upstream2k	281	64.8961	127	29.3303	0	0	0	0	0	66	62.8571	24	22.8571	0	0	0	0	0	75	39	0	0	0	0	0	140	64	0	0	0	0	0	433	105	106	222
chr1	132612399	132614398	Pfkfb2(NM_008825):-:upstream2k	281	64.8961	127	29.3303	0	0	0	0	0	66	62.8571	24	22.8571	0	0	0	0	0	75	39	0	0	0	0	0	140	64	0	0	0	0	0	433	105	106	222
chr1	132695479	132697478	Fcamr(NM_001170632):+:upstream2k	53	63.0952	22	26.1905	2	3.77358	16	2	88.8889	10	83.3333	3	25	2	20	16	2	88.8889	13	5	0	0	0	0	0	30	14	0	0	0	0	0	84	12	20	52
chr1	132695479	132697478	Fcamr(NM_144960):+:upstream2k	53	63.0952	22	26.1905	2	3.77358	16	2	88.8889	10	83.3333	3	25	2	20	16	2	88.8889	13	5	0	0	0	0	0	30	14	0	0	0	0	0	84	12	20	52
chr1	132721261	132723260	Pigr(NM_011082):+:upstream2k	73	86.9048	63	75	5	6.84932	70	14	83.3333	7	87.5	6	75	5	71.4286	70	14	83.3333	16	12	0	0	0	0	0	50	45	0	0	0	0	0	84	8	17	59
chr1	132994121	132996120	Mapkapk2(NM_008551):-:upstream2k	187	55.4896	79	23.4421	1	0.534759	9	160	5.32544	56	75.6757	29	39.1892	1	1.78571	9	160	5.32544	46	23	0	0	0	0	0	85	27	0	0	0	0	0	337	74	67	196
chr1	133047784	133049783	Lgtn(NM_001136070):+:upstream2k	32	96.9697	31	93.9394	0	0	0	0	0	9	90	9	90	0	0	0	0	0	11	10	0	0	0	0	0	12	12	0	0	0	0	0	33	10	11	12
chr1	133047784	133049783	Lgtn(NM_010709):+:upstream2k	32	96.9697	31	93.9394	0	0	0	0	0	9	90	9	90	0	0	0	0	0	11	10	0	0	0	0	0	12	12	0	0	0	0	0	33	10	11	12
chr1	133141756	133143755	Rassf5(NM_018750):-:upstream2k	395	83.8641	215	45.6476	4	1.01266	24	86	21.8182	98	89.0909	60	54.5455	4	4.08163	24	86	21.8182	92	44	0	0	0	0	0	205	111	0	0	0	0	0	471	110	111	250
chr1	133176141	133178140	Ikbke(NM_019777):-:upstream2k	81	77.8846	22	21.1538	0	0	0	0	0	3	75	0	0	0	0	0	0	0	25	7	0	0	0	0	0	53	15	0	0	0	0	0	104	4	28	72
chr1	133422566	133424565	Fam72a(NM_175382):+:upstream2k	740	85.4503	395	45.612	1	0.135135	2	4	33.3333	179	88.6139	99	49.0099	1	0.558659	2	4	33.3333	161	85	0	0	0	0	0	400	211	0	0	0	0	0	866	202	191	473
chr1	133423939	133425938	Srgap2(NM_001081011):-:upstream2k	222	88.4462	67	26.6932	0	0	0	0	0	62	91.1765	18	26.4706	0	0	0	0	0	50	19	0	0	0	0	0	110	30	0	0	0	0	0	251	68	57	126
chr1	133638599	133640598	Slc26a9(NM_177243):+:upstream2k	28	84.8485	0	0	0	0	0	0	0	5	83.3333	0	0	0	0	0	0	0	7	0	0	0	0	0	0	16	0	0	0	0	0	0	33	6	9	18
chr1	133722589	133724588	Slc41a1(NM_173865):+:upstream2k	54	72	0	0	0	0	0	0	0	9	90	0	0	0	0	0	0	0	15	0	0	0	0	0	0	30	0	0	0	0	0	0	75	10	20	45
chr1	133857544	133859543	Slc45a3(NM_001177628):+:upstream2k	83	69.1667	10	8.33333	0	0	0	0	0	12	60	2	10	0	0	0	0	0	12	2	0	0	0	0	0	59	6	0	0	0	0	0	120	20	23	77
chr1	133902182	133904181	Elk4(NM_007923):+:upstream2k	63	95.4545	61	92.4242	1	1.5873	2	6	25	28	90.3226	26	83.871	1	3.57143	2	6	25	12	12	0	0	0	0	0	23	23	0	0	0	0	0	66	31	12	23
chr1	133964640	133966639	Mfsd4(NM_172510):-:upstream2k	18	50	12	33.3333	0	0	0	0	0	7	58.3333	5	41.6667	0	0	0	0	0	2	1	0	0	0	0	0	9	6	0	0	0	0	0	36	12	5	19
chr1	133964640	133966639	Mfsd4(NM_001114662):-:upstream2k	18	50	12	33.3333	0	0	0	0	0	7	58.3333	5	41.6667	0	0	0	0	0	2	1	0	0	0	0	0	9	6	0	0	0	0	0	36	12	5	19
chr1	134036263	134038262	Cdk18(NM_008795):-:upstream2k	100	78.125	42	32.8125	0	0	0	0	0	10	83.3333	5	41.6667	0	0	0	0	0	27	13	0	0	0	0	0	63	24	0	0	0	0	0	128	12	32	84
chr1	134086013	134088012	Lemd1(NM_001033250):+:upstream2k	422	78.0037	234	43.2532	5	1.18483	23	173	11.7347	149	79.2553	85	45.2128	5	3.3557	23	173	11.7347	98	56	0	0	0	0	0	175	93	0	0	0	0	0	541	188	114	239
chr1	134193203	134195202	Klhdc8a(NM_144810):+:upstream2k	117	97.5	46	38.3333	2	1.7094	28	18	60.8696	17	85	4	20	2	11.7647	28	18	60.8696	36	14	0	0	0	0	0	64	28	0	0	0	0	0	120	20	36	64
chr1	134210715	134212714	Nuak2(NM_028778):+:upstream2k	54	54	0	0	0	0	0	0	0	2	33.3333	0	0	0	0	0	0	0	16	0	0	0	0	0	0	36	0	0	0	0	0	0	100	6	24	70
chr1	134287859	134289858	Tmcc2(NM_178874):-:upstream2k	301	87.5	124	36.0465	1	0.332226	2	2	50	107	89.1667	46	38.3333	1	0.934579	2	2	50	83	28	0	0	0	0	0	111	50	0	0	0	0	0	344	120	94	130
chr1	134312030	134314029	Dstyk(NM_172516):+:upstream2k	56	84.8485	43	65.1515	0	0	0	0	0	8	80	6	60	0	0	0	0	0	13	9	0	0	0	0	0	35	28	0	0	0	0	0	66	10	14	42
chr1	134371944	134373943	Rbbp5(NM_172517):+:upstream2k	70	63.6364	31	28.1818	0	0	0	0	0	15	65.2174	5	21.7391	0	0	0	0	0	11	3	0	0	0	0	0	44	23	0	0	0	0	0	110	23	14	73
chr1	134439518	134441517	Cntn2(NM_177129):-:upstream2k	102	47.2222	40	18.5185	0	0	0	0	0	18	60	6	20	0	0	0	0	0	27	6	0	0	0	0	0	57	28	0	0	0	0	0	216	30	53	133
chr1	134539436	134541435	Nfasc(NM_001160316):-:upstream2k	25	89.2857	0	0	0	0	0	0	0	5	83.3333	0	0	0	0	0	0	0	7	0	0	0	0	0	0	13	0	0	0	0	0	0	28	6	8	14
chr1	134638375	134640374	Nfasc(NM_182716):-:upstream2k	10	90.9091	4	36.3636	0	0	0	0	0	5	83.3333	3	50	0	0	0	0	0	1	0	0	0	0	0	0	4	1	0	0	0	0	0	11	6	1	4
chr1	134638375	134640374	Nfasc(NM_001160317):-:upstream2k	10	90.9091	4	36.3636	0	0	0	0	0	5	83.3333	3	50	0	0	0	0	0	1	0	0	0	0	0	0	4	1	0	0	0	0	0	11	6	1	4
chr1	134774932	134776931	Lrrn2(NM_010732):+:upstream2k	28	96.5517	26	89.6552	0	0	0	0	0	7	87.5	6	75	0	0	0	0	0	5	5	0	0	0	0	0	16	15	0	0	0	0	0	29	8	5	16
chr1	134921926	134923925	Mdm4(NM_008575):-:upstream2k	75	98.6842	11	14.4737	1	1.33333	2	4	33.3333	15	93.75	3	18.75	1	6.66667	2	4	33.3333	13	2	0	0	0	0	0	47	6	0	0	0	0	0	76	16	13	47
chr1	134940589	134942588	Pik3c2b(NM_001099276):+:upstream2k	54	56.8421	0	0	0	0	0	0	0	11	44	0	0	0	0	0	0	0	8	0	0	0	0	0	0	35	0	0	0	0	0	0	95	25	17	53
chr1	135025743	135027742	Ppp1r15b(NM_133819):+:upstream2k	14	31.8182	0	0	0	0	0	0	0	6	37.5	0	0	0	0	0	0	0	2	0	0	0	0	0	0	6	0	0	0	0	0	0	44	16	9	19
chr1	135258149	135260148	Etnk2(NM_175443):+:upstream2k	157	99.3671	70	44.3038	0	0	0	0	0	29	96.6667	10	33.3333	0	0	0	0	0	39	19	0	0	0	0	0	89	41	0	0	0	0	0	158	30	39	89
chr1	135320790	135322789	Sox13(NM_011439):-:upstream2k	79	100	38	48.1013	0	0	0	0	0	30	100	14	46.6667	0	0	0	0	0	22	12	0	0	0	0	0	27	12	0	0	0	0	0	79	30	22	27
chr1	135506858	135508857	Snrpe(NM_009227):-:upstream2k	38	97.4359	37	94.8718	0	0	0	0	0	9	90	8	80	0	0	0	0	0	10	10	0	0	0	0	0	19	19	0	0	0	0	0	39	10	10	19
chr1	135557463	135559462	Zbed6(NM_001166552):-:upstream2k	201	60.7251	52	15.71	0	0	0	0	0	34	48.5714	15	21.4286	0	0	0	0	0	44	10	0	0	0	0	0	123	27	0	0	0	0	0	331	70	74	187
chr1	135557958	135559957	Zc3h11a(NM_144530):-:upstream2k	76	80.8511	14	14.8936	0	0	0	0	0	14	70	3	15	0	0	0	0	0	15	4	0	0	0	0	0	47	7	0	0	0	0	0	94	20	19	55
chr1	135975733	135977732	Btg2(NM_007570):-:upstream2k	171	91.9355	91	48.9247	0	0	0	0	0	53	92.9825	24	42.1053	0	0	0	0	0	35	17	0	0	0	0	0	83	50	0	0	0	0	0	186	57	39	90
chr1	136088025	136090024	Mybph(NM_016749):+:upstream2k	23	26.4368	0	0	0	0	0	0	0	3	37.5	0	0	0	0	0	0	0	5	0	0	0	0	0	0	15	0	0	0	0	0	0	87	8	18	61
chr1	136132005	136134004	Adora1(NM_001008533):-:upstream2k	57	51.8182	47	42.7273	0	0	0	0	0	11	36.6667	11	36.6667	0	0	0	0	0	9	7	0	0	0	0	0	37	29	0	0	0	0	0	110	30	14	66
chr1	136132009	136134008	Adora1(NM_001039510):-:upstream2k	57	51.8182	47	42.7273	0	0	0	0	0	11	36.6667	11	36.6667	0	0	0	0	0	9	7	0	0	0	0	0	37	29	0	0	0	0	0	110	30	14	66
chr1	136258577	136260576	Tmem183a(NM_020588):-:upstream2k	20	95.2381	20	95.2381	0	0	0	0	0	6	85.7143	6	85.7143	0	0	0	0	0	2	2	0	0	0	0	0	12	12	0	0	0	0	0	21	7	2	12
chr1	136258577	136260576	Tmem183a(NM_001042485):-:upstream2k	20	95.2381	20	95.2381	0	0	0	0	0	6	85.7143	6	85.7143	0	0	0	0	0	2	2	0	0	0	0	0	12	12	0	0	0	0	0	21	7	2	12
chr1	136300567	136302566	Cyb5r1(NM_028057):+:upstream2k	68	67.3267	49	48.5149	0	0	0	0	0	15	71.4286	6	28.5714	0	0	0	0	0	17	13	0	0	0	0	0	36	30	0	0	0	0	0	101	21	23	57
chr1	136310044	136312043	Adipor1(NM_028320):+:upstream2k	123	87.8571	33	23.5714	0	0	0	0	0	42	91.3043	10	21.7391	0	0	0	0	0	33	5	0	0	0	0	0	48	18	0	0	0	0	0	140	46	38	56
chr1	136389237	136391236	Rabif(NM_145510):+:upstream2k	95	100	79	83.1579	0	0	0	0	0	34	100	27	79.4118	0	0	0	0	0	26	22	0	0	0	0	0	35	30	0	0	0	0	0	95	34	26	35
chr1	136541258	136543257	Syt2(NM_009307):+:upstream2k	245	69.4051	149	42.2096	6	2.44898	36	108	25	52	70.2703	37	50	6	11.5385	36	108	25	55	28	0	0	0	0	0	138	84	0	0	0	0	0	353	74	88	191
chr1	137027302	137029301	Ptpn7(NM_177081):+:upstream2k	46	97.8723	45	95.7447	1	2.17391	22	6	78.5714	3	75	2	50	1	33.3333	22	6	78.5714	16	16	0	0	0	0	0	27	27	0	0	0	0	0	47	4	16	27
chr1	137041411	137043410	Arl8a(NM_026823):+:upstream2k	136	92.517	74	50.3401	0	0	0	0	0	62	92.5373	41	61.194	0	0	0	0	0	28	15	0	0	0	0	0	46	18	0	0	0	0	0	147	67	32	48
chr1	137219390	137221389	Lmod1(NM_053106):+:upstream2k	90	92.7835	42	43.299	0	0	0	0	0	8	80	2	20	0	0	0	0	0	21	8	0	0	0	0	0	61	32	0	0	0	0	0	97	10	22	65
chr1	137271641	137273640	Shisa4(NM_175259):-:upstream2k	87	96.6667	15	16.6667	0	0	0	0	0	16	94.1176	4	23.5294	0	0	0	0	0	27	6	0	0	0	0	0	44	5	0	0	0	0	0	90	17	28	45
chr1	137327069	137329068	Ipo9(NM_153774):-:upstream2k	122	70.9302	49	28.4884	1	0.819672	3	1	75	25	62.5	10	25	1	4	3	1	75	34	17	0	0	0	0	0	63	22	0	0	0	0	0	172	40	42	90
chr1	137481933	137483932	Nav1(NM_173437):-:upstream2k	151	49.3464	57	18.6275	0	0	0	0	0	36	62.069	9	15.5172	0	0	0	0	0	23	7	0	0	0	0	0	92	41	0	0	0	0	0	306	58	50	198
chr1	137623774	137625773	Csrp1(NM_007791):+:upstream2k	69	93.2432	55	74.3243	1	1.44928	3	12	20	16	100	13	81.25	1	6.25	3	12	20	13	9	0	0	0	0	0	40	33	0	0	0	0	0	74	16	15	43
chr1	137660662	137662661	Phlda3(NM_013750):+:upstream2k	265	84.3949	112	35.6688	3	1.13208	13	2	86.6667	42	85.7143	15	30.6122	3	7.14286	13	2	86.6667	56	27	0	0	0	0	0	167	70	0	0	0	0	0	314	49	67	198
chr1	137713175	137715174	Lad1(NM_133664):+:upstream2k	90	75.6303	33	27.7311	2	2.22222	4	7	36.3636	13	72.2222	5	27.7778	2	15.3846	4	7	36.3636	26	12	0	0	0	0	0	51	16	0	0	0	0	0	119	18	28	73
chr1	137735438	137737437	Tnnt2(NM_001130176):+:upstream2k	35	97.2222	34	94.4444	3	8.57143	90	0	100	5	83.3333	4	66.6667	3	60	90	0	100	8	8	0	0	0	0	0	22	22	0	0	0	0	0	36	6	8	22
chr1	137815602	137817601	Pkp1(NM_019645):-:upstream2k	247	74.3976	80	24.0964	0	0	0	0	0	55	85.9375	19	29.6875	0	0	0	0	0	60	19	0	0	0	0	0	132	42	0	0	0	0	0	332	64	79	189
chr1	137902796	137904795	Tmem9(NM_001160145):+:upstream2k	82	67.7686	0	0	0	0	0	0	0	12	60	0	0	0	0	0	0	0	30	0	0	0	0	0	0	40	0	0	0	0	0	0	121	20	42	59
chr1	137947478	137949477	Cacna1s(NM_001081023):+:upstream2k	146	99.3197	66	44.898	0	0	0	0	0	53	98.1481	21	38.8889	0	0	0	0	0	21	11	0	0	0	0	0	72	34	0	0	0	0	0	147	54	21	72
chr1	137947478	137949477	Cacna1s(NM_014193):+:upstream2k	146	99.3197	66	44.898	0	0	0	0	0	53	98.1481	21	38.8889	0	0	0	0	0	21	11	0	0	0	0	0	72	34	0	0	0	0	0	147	54	21	72
chr1	138130842	138132841	5730559C18Rik(NM_028872):-:upstream2k	144	91.7197	133	84.7134	0	0	0	0	0	39	92.8571	35	83.3333	0	0	0	0	0	29	24	0	0	0	0	0	76	74	0	0	0	0	0	157	42	33	82
chr1	138157451	138159450	Gpr25(NM_001101516):-:upstream2k	4	80	0	0	0	0	0	0	0	1	50	0	0	0	0	0	0	0	1	0	0	0	0	0	0	2	0	0	0	0	0	0	5	2	1	2
chr1	138242682	138244681	Camsap1l1(NM_001081360):-:upstream2k	25	80.6452	23	74.1935	0	0	0	0	0	5	62.5	4	50	0	0	0	0	0	6	6	0	0	0	0	0	14	13	0	0	0	0	0	31	8	8	15
chr1	138312097	138314096	9230116N13Rik(NR_024328):-:upstream2k	95	83.3333	10	8.77193	0	0	0	0	0	38	90.4762	0	0	0	0	0	0	0	20	6	0	0	0	0	0	37	4	0	0	0	0	0	114	42	27	45
chr1	138362535	138364534	Kif14(NM_001081258):+:upstream2k	166	90.2174	93	50.5435	0	0	0	0	0	50	92.5926	31	57.4074	0	0	0	0	0	31	13	0	0	0	0	0	85	49	0	0	0	0	0	184	54	36	94
chr1	140516274	140518273	Nek7(NM_021605):-:upstream2k	126	90.6475	71	51.0791	1	0.793651	2	6	25	35	92.1053	20	52.6316	1	2.85714	2	6	25	30	16	0	0	0	0	0	61	35	0	0	0	0	0	139	38	31	70
chr1	140739022	140741021	Lhx9(NM_001042577):-:upstream2k	3	37.5	3	37.5	1	33.3333	4	9	30.7692	1	50	1	50	1	100	4	9	30.7692	2	2	0	0	0	0	0	0	0	0	0	0	0	0	8	2	4	2
chr1	140739022	140741021	Lhx9(NM_001025565):-:upstream2k	3	37.5	3	37.5	1	33.3333	4	9	30.7692	1	50	1	50	1	100	4	9	30.7692	2	2	0	0	0	0	0	0	0	0	0	0	0	0	8	2	4	2
chr1	140744157	140746156	Lhx9(NM_010714):-:upstream2k	128	64.3216	61	30.6533	4	3.125	11	15	42.3077	25	69.4444	11	30.5556	4	16	11	15	42.3077	27	10	0	0	0	0	0	76	40	0	0	0	0	0	199	36	40	123
chr1	140858286	140860285	Dennd1b(NM_001166501):+:upstream2k	187	96.8912	127	65.8031	0	0	0	0	0	48	92.3077	35	67.3077	0	0	0	0	0	44	33	0	0	0	0	0	95	59	0	0	0	0	0	193	52	45	96
chr1	141316960	141318959	Zbtb41(NM_172643):+:upstream2k	130	99.2366	96	73.2824	0	0	0	0	0	57	98.2759	39	67.2414	0	0	0	0	0	30	23	0	0	0	0	0	43	34	0	0	0	0	0	131	58	30	43
chr1	141349350	141351349	Aspm(NM_009791):+:upstream2k	93	78.1513	10	8.40336	0	0	0	0	0	18	66.6667	1	3.7037	0	0	0	0	0	18	1	0	0	0	0	0	57	8	0	0	0	0	0	119	27	20	72
chr1	142140834	142142833	Kcnt2(NM_001081027):+:upstream2k	160	51.7799	65	21.0356	0	0	0	0	0	24	54.5455	8	18.1818	0	0	0	0	0	37	19	0	0	0	0	0	99	38	0	0	0	0	0	309	44	55	210
chr1	145549815	145551814	Cdc73(NM_145991):-:upstream2k	388	95.5665	199	49.0148	2	0.515464	17	9	65.3846	157	95.7317	78	47.561	2	1.27389	17	9	65.3846	92	48	0	0	0	0	0	139	73	0	0	0	0	0	406	164	96	146
chr1	145584479	145586478	Glrx2(NM_001038593):+:upstream2k	87	93.5484	71	76.3441	2	2.29885	32	20	61.5385	6	75	3	37.5	2	33.3333	32	20	61.5385	26	23	0	0	0	0	0	55	45	0	0	0	0	0	93	8	26	59
chr1	145584698	145586697	Glrx2(NM_001038592):+:upstream2k	107	94.6903	90	79.646	2	1.86916	32	20	61.5385	18	90	14	70	2	11.1111	32	20	61.5385	33	30	0	0	0	0	0	56	46	0	0	0	0	0	113	20	33	60
chr1	145584745	145586744	Glrx2(NM_023505):+:upstream2k	142	95.302	109	73.1544	2	1.40845	32	20	61.5385	31	91.1765	21	61.7647	2	6.45161	32	20	61.5385	38	34	0	0	0	0	0	73	54	0	0	0	0	0	149	34	38	77
chr1	145585577	145587576	Glrx2(NM_001038594):+:upstream2k	224	88.5375	90	35.5731	0	0	0	0	0	74	86.0465	23	26.7442	0	0	0	0	0	58	29	0	0	0	0	0	92	38	0	0	0	0	0	253	86	62	105
chr1	145622408	145624407	Uchl5(NM_001159866):+:upstream2k	315	78.5536	126	31.4214	0	0	0	0	0	76	71.6981	30	28.3019	0	0	0	0	0	76	31	0	0	0	0	0	163	65	0	0	0	0	0	401	106	96	199
chr1	145622408	145624407	Uchl5(NM_019562):+:upstream2k	315	78.5536	126	31.4214	0	0	0	0	0	76	71.6981	30	28.3019	0	0	0	0	0	76	31	0	0	0	0	0	163	65	0	0	0	0	0	401	106	96	199
chr1	145624182	145626181	Trove2(NM_013835):-:upstream2k	474	91.6828	214	41.3926	0	0	0	0	0	130	91.5493	65	45.7746	0	0	0	0	0	112	46	0	0	0	0	0	232	103	0	0	0	0	0	517	142	119	256
chr1	145851280	145853279	Rgs2(NM_009061):-:upstream2k	90	96.7742	34	36.5591	0	0	0	0	0	36	94.7368	18	47.3684	0	0	0	0	0	19	5	0	0	0	0	0	35	11	0	0	0	0	0	93	38	19	36
chr1	151945254	151947253	Ptgs2(NM_011198):+:upstream2k	200	91.3242	133	60.7306	1	0.5	3	14	17.6471	29	90.625	16	50	1	3.44828	3	14	17.6471	51	31	0	0	0	0	0	120	86	0	0	0	0	0	219	32	53	134
chr1	151946897	151948896	7530420F21Rik(NR_015466):-:upstream2k	82	84.5361	74	76.2887	0	0	0	0	0	16	88.8889	13	72.2222	0	0	0	0	0	25	21	0	0	0	0	0	41	40	0	0	0	0	0	97	18	26	53
chr1	152240186	152242185	BC003331(NM_001077237):-:upstream2k	381	91.8072	184	44.3373	1	0.262467	3	18	14.2857	126	91.3043	55	39.8551	0	0	0	0	0	96	46	0	0	0	0	0	159	83	1	0.628931	3	18	14.2857	415	138	103	174
chr1	152240186	152242185	BC003331(NM_145511):-:upstream2k	381	91.8072	184	44.3373	1	0.262467	3	18	14.2857	126	91.3043	55	39.8551	0	0	0	0	0	96	46	0	0	0	0	0	159	83	1	0.628931	3	18	14.2857	415	138	103	174
chr1	152840566	152842565	Hmcn1(NM_001024720):-:upstream2k	99	99	79	79	0	0	0	0	0	17	94.4444	14	77.7778	0	0	0	0	0	22	20	0	0	0	0	0	60	45	0	0	0	0	0	100	18	22	60
chr1	153189628	153191627	Ivns1abp(NM_001039512):+:upstream2k	75	96.1538	11	14.1026	0	0	0	0	0	21	95.4545	4	18.1818	0	0	0	0	0	12	2	0	0	0	0	0	42	5	0	0	0	0	0	78	22	13	43
chr1	153189628	153191627	Ivns1abp(NM_001039511):+:upstream2k	75	96.1538	11	14.1026	0	0	0	0	0	21	95.4545	4	18.1818	0	0	0	0	0	12	2	0	0	0	0	0	42	5	0	0	0	0	0	78	22	13	43
chr1	153189628	153191627	Ivns1abp(NM_054102):+:upstream2k	75	96.1538	11	14.1026	0	0	0	0	0	21	95.4545	4	18.1818	0	0	0	0	0	12	2	0	0	0	0	0	42	5	0	0	0	0	0	78	22	13	43
chr1	153273778	153275777	1190005F20Rik(NM_026876):+:upstream2k	297	75.7653	113	28.8265	0	0	0	0	0	76	78.3505	32	32.9897	0	0	0	0	0	84	39	0	0	0	0	0	137	42	0	0	0	0	0	392	97	111	184
chr1	153275566	153277565	1200016B10Rik(NM_025819):-:upstream2k	89	63.5714	17	12.1429	0	0	0	0	0	23	57.5	3	7.5	0	0	0	0	0	20	3	0	0	0	0	0	46	11	0	0	0	0	0	140	40	32	68
chr1	153347954	153349953	Rnf2(NM_011277):-:upstream2k	259	77.7778	101	30.3303	0	0	0	0	0	74	82.2222	31	34.4444	0	0	0	0	0	58	13	0	0	0	0	0	127	57	0	0	0	0	0	333	90	81	162
chr1	153416503	153418502	Fam129a(NM_022018):+:upstream2k	70	87.5	41	51.25	3	4.28571	37	11	77.0833	8	88.8889	5	55.5556	3	37.5	37	11	77.0833	11	8	0	0	0	0	0	51	28	0	0	0	0	0	80	9	11	60
chr1	153600504	153602503	Edem3(NM_001039644):+:upstream2k	88	96.7033	59	64.8352	5	5.68182	66	9	88	20	90.9091	12	54.5455	5	25	66	9	88	16	10	0	0	0	0	0	52	37	0	0	0	0	0	91	22	17	52
chr1	153937451	153939450	1700025G04Rik(NM_197990):-:upstream2k	115	94.2623	100	81.9672	2	1.73913	4	7	36.3636	25	100	19	76	2	8	4	7	36.3636	34	32	0	0	0	0	0	56	49	0	0	0	0	0	122	25	35	62
chr1	154233813	154235812	Tsen15(NM_025677):-:upstream2k	10	90.9091	8	72.7273	0	0	0	0	0	3	75	2	50	0	0	0	0	0	2	1	0	0	0	0	0	5	5	0	0	0	0	0	11	4	2	5
chr1	154472242	154474241	Rgl1(NM_016846):-:upstream2k	38	100	20	52.6316	0	0	0	0	0	23	100	14	60.8696	0	0	0	0	0	11	5	0	0	0	0	0	4	1	0	0	0	0	0	38	23	11	4
chr1	154611672	154613671	Arpc5(NM_026369):+:upstream2k	250	66.313	155	41.1141	2	0.8	7	6	53.8462	95	74.2188	46	35.9375	2	2.10526	7	6	53.8462	66	44	0	0	0	0	0	89	65	0	0	0	0	0	377	128	96	153
chr1	154749777	154751776	Smg7(NM_001005507):-:upstream2k	311	73.1765	126	29.6471	2	0.643087	18	192	8.57143	96	82.7586	38	32.7586	2	2.08333	18	192	8.57143	66	30	0	0	0	0	0	149	58	0	0	0	0	0	425	116	78	231
chr1	154749777	154751776	Smg7(NM_001160256):-:upstream2k	311	73.1765	126	29.6471	2	0.643087	18	192	8.57143	96	82.7586	38	32.7586	2	2.08333	18	192	8.57143	66	30	0	0	0	0	0	149	58	0	0	0	0	0	425	116	78	231
chr1	154800231	154802230	Nmnat2(NM_175460):+:upstream2k	74	74.7475	34	34.3434	2	2.7027	5	7	41.6667	22	84.6154	13	50	2	9.09091	5	7	41.6667	14	5	0	0	0	0	0	38	16	0	0	0	0	0	99	26	18	55
chr1	155179917	155181916	Lamc1(NM_010683):-:upstream2k	390	94.8905	140	34.0633	0	0	0	0	0	77	89.5349	27	31.3953	0	0	0	0	0	94	32	0	0	0	0	0	219	81	0	0	0	0	0	411	86	100	225
chr1	155261320	155263319	E330020D12Rik(NM_001177359):-:upstream2k	137	84.0491	32	19.6319	3	2.18978	13	1	92.8571	13	65	3	15	3	23.0769	13	1	92.8571	43	14	0	0	0	0	0	81	15	0	0	0	0	0	163	20	48	95
chr1	155261364	155263363	E330020D12Rik(NR_033736):-:upstream2k	137	84.0491	32	19.6319	3	2.18978	13	1	92.8571	13	65	3	15	3	23.0769	13	1	92.8571	43	14	0	0	0	0	0	81	15	0	0	0	0	0	163	20	48	95
chr1	155334791	155336790	Dhx9(NM_007842):-:upstream2k	69	97.1831	15	21.1268	0	0	0	0	0	24	100	3	12.5	0	0	0	0	0	14	3	0	0	0	0	0	31	9	0	0	0	0	0	71	24	15	32
chr1	155396845	155398844	Npl(NM_028749):-:upstream2k	61	96.8254	47	74.6032	1	1.63934	4	5	44.4444	7	87.5	4	50	1	14.2857	4	5	44.4444	14	12	0	0	0	0	0	40	31	0	0	0	0	0	63	8	15	40
chr1	155498167	155500166	Rgs8(NM_026380):+:upstream2k	101	70.6294	53	37.0629	9	8.91089	94	19	83.1858	15	65.2174	9	39.1304	9	60	94	19	83.1858	28	16	0	0	0	0	0	58	28	0	0	0	0	0	143	23	38	82
chr1	155585483	155587482	Rgs16(NM_011267):+:upstream2k	42	95.4545	33	75	2	4.7619	55	0	100	5	71.4286	4	57.1429	2	40	55	0	100	9	6	0	0	0	0	0	28	23	0	0	0	0	0	44	7	9	28
chr1	155736776	155738775	Teddm1(NM_178244):+:upstream2k	149	95.5128	90	57.6923	8	5.36913	211	10	95.4751	16	88.8889	9	50	8	50	211	10	95.4751	38	18	0	0	0	0	0	95	63	0	0	0	0	0	156	18	39	99
chr1	155745075	155747074	Glul(NM_008131):+:upstream2k	81	66.3934	47	38.5246	2	2.46914	119	1	99.1667	8	36.3636	2	9.09091	2	25	119	1	99.1667	28	18	0	0	0	0	0	45	27	0	0	0	0	0	122	22	42	58
chr1	156573051	156575050	Cacna1e(NM_009782):-:upstream2k	151	76.2626	40	20.202	0	0	0	0	0	41	82	23	46	0	0	0	0	0	38	11	0	0	0	0	0	72	6	0	0	0	0	0	198	50	53	95
chr1	157003833	157005832	Stx6(NM_021433):+:upstream2k	76	100	41	53.9474	0	0	0	0	0	23	100	12	52.1739	0	0	0	0	0	19	10	0	0	0	0	0	34	19	0	0	0	0	0	76	23	19	34
chr1	157264575	157266574	Xpr1(NM_011273):-:upstream2k	35	50.7246	0	0	0	0	0	0	0	6	28.5714	0	0	0	0	0	0	0	4	0	0	0	0	0	0	25	0	0	0	0	0	0	69	21	9	39
chr1	157589158	157591157	Lhx4(NM_010712):-:upstream2k	559	79.6296	299	42.5926	6	1.07335	23	21	52.2727	149	81.8681	93	51.0989	4	2.68456	11	17	39.2857	154	90	1	0.649351	2	3	40	256	116	1	0.390625	10	1	90.9091	702	182	177	343
chr1	157660030	157662029	Qsox1(NM_001024945):-:upstream2k	92	62.1622	26	17.5676	0	0	0	0	0	28	73.6842	10	26.3158	0	0	0	0	0	18	4	0	0	0	0	0	46	12	0	0	0	0	0	148	38	27	83
chr1	157660030	157662029	Qsox1(NM_023268):-:upstream2k	92	62.1622	26	17.5676	0	0	0	0	0	28	73.6842	10	26.3158	0	0	0	0	0	18	4	0	0	0	0	0	46	12	0	0	0	0	0	148	38	27	83
chr1	157820386	157822385	Cep350(NM_001039184):-:upstream2k	24	60	0	0	0	0	0	0	0	6	60	0	0	0	0	0	0	0	2	0	0	0	0	0	0	16	0	0	0	0	0	0	40	10	4	26
chr1	157880794	157882793	Tor1aip2(NM_172843):+:upstream2k	15	48.3871	12	38.7097	0	0	0	0	0	3	37.5	3	37.5	0	0	0	0	0	4	3	0	0	0	0	0	8	6	0	0	0	0	0	31	8	8	15
chr1	157880857	157882856	Tor1aip2(NM_001160180):+:upstream2k	62	76.5432	57	70.3704	0	0	0	0	0	28	80	27	77.1429	0	0	0	0	0	14	13	0	0	0	0	0	20	17	0	0	0	0	0	81	35	19	27
chr1	157881166	157883165	Tor1aip2(NM_001160182):+:upstream2k	184	77.9661	134	56.7797	0	0	0	0	0	67	77.907	46	53.4884	0	0	0	0	0	48	36	0	0	0	0	0	69	52	0	0	0	0	0	236	86	60	90
chr1	157881948	157883947	Tor1aip1(NM_001160019):-:upstream2k	358	81.549	223	50.7973	0	0	0	0	0	127	82.4675	81	52.5974	0	0	0	0	0	86	57	0	0	0	0	0	145	85	0	0	0	0	0	439	154	104	181
chr1	157885991	157887990	Tor1aip2(NM_022329):+:upstream2k	29	47.541	20	32.7869	1	3.44828	12	1	92.3077	1	25	1	25	1	100	12	1	92.3077	7	5	0	0	0	0	0	21	14	0	0	0	0	0	61	4	8	49
chr1	157885991	157887990	Tor1aip2(NM_001160181):+:upstream2k	29	47.541	20	32.7869	1	3.44828	12	1	92.3077	1	25	1	25	1	100	12	1	92.3077	7	5	0	0	0	0	0	21	14	0	0	0	0	0	61	4	8	49
chr1	158135157	158137156	Fam163a(NM_177838):-:upstream2k	14	100	6	42.8571	1	7.14286	2	3	40	5	100	3	60	1	20	2	3	40	3	1	0	0	0	0	0	6	2	0	0	0	0	0	14	5	3	6
chr1	158233480	158235479	Tdrd5(NM_001134741):-:upstream2k	285	89.6226	169	53.1447	3	1.05263	21	29	42	87	86.1386	45	44.5545	3	3.44828	21	29	42	69	45	0	0	0	0	0	129	79	0	0	0	0	0	318	101	77	140
chr1	158404460	158406459	Soat1(NM_009230):-:upstream2k	13	92.8571	5	35.7143	0	0	0	0	0	6	85.7143	4	57.1429	0	0	0	0	0	2	0	0	0	0	0	0	5	1	0	0	0	0	0	14	7	2	5
chr1	158486918	158488917	Abl2(NM_001136104):+:upstream2k	107	66.0494	30	18.5185	0	0	0	0	0	31	64.5833	7	14.5833	0	0	0	0	0	22	5	0	0	0	0	0	54	18	0	0	0	0	0	162	48	29	85
chr1	158486918	158488917	Abl2(NM_009595):+:upstream2k	107	66.0494	30	18.5185	0	0	0	0	0	31	64.5833	7	14.5833	0	0	0	0	0	22	5	0	0	0	0	0	54	18	0	0	0	0	0	162	48	29	85
chr1	158604471	158606470	Tor3a(NM_023141):-:upstream2k	76	92.6829	51	62.1951	0	0	0	0	0	24	100	21	87.5	0	0	0	0	0	19	13	0	0	0	0	0	33	17	0	0	0	0	0	82	24	21	37
chr1	158649042	158651041	Fam20b(NM_145413):-:upstream2k	147	98.6577	100	67.1141	2	1.36054	11	89	11	52	96.2963	37	68.5185	1	1.92308	8	80	9.09091	39	29	0	0	0	0	0	56	34	1	1.78571	3	9	25	149	54	39	56
chr1	158869519	158871518	Ralgps2(NM_001159966):-:upstream2k	163	52.7508	72	23.301	1	0.613497	2	3	40	75	55.5556	29	21.4815	1	1.33333	2	3	40	35	19	0	0	0	0	0	53	24	0	0	0	0	0	309	135	66	108
chr1	158869758	158871757	Ralgps2(NM_001159965):-:upstream2k	116	77.3333	72	48	1	0.862069	2	3	40	47	83.9286	29	51.7857	1	2.12766	2	3	40	23	19	0	0	0	0	0	46	24	0	0	0	0	0	150	56	29	65
chr1	158869758	158871757	Ralgps2(NM_001159968):-:upstream2k	116	77.3333	72	48	1	0.862069	2	3	40	47	83.9286	29	51.7857	1	2.12766	2	3	40	23	19	0	0	0	0	0	46	24	0	0	0	0	0	150	56	29	65
chr1	158869758	158871757	Ralgps2(NM_023884):-:upstream2k	116	77.3333	72	48	1	0.862069	2	3	40	47	83.9286	29	51.7857	1	2.12766	2	3	40	23	19	0	0	0	0	0	46	24	0	0	0	0	0	150	56	29	65
chr1	158869758	158871757	Ralgps2(NR_027640):-:upstream2k	116	77.3333	72	48	1	0.862069	2	3	40	47	83.9286	29	51.7857	1	2.12766	2	3	40	23	19	0	0	0	0	0	46	24	0	0	0	0	0	150	56	29	65
chr1	158869758	158871757	Ralgps2(NM_001159967):-:upstream2k	116	77.3333	72	48	1	0.862069	2	3	40	47	83.9286	29	51.7857	1	2.12766	2	3	40	23	19	0	0	0	0	0	46	24	0	0	0	0	0	150	56	29	65
chr1	159340483	159342482	2810025M15Rik(NR_027984):+:upstream2k	353	93.634	244	64.7215	0	0	0	0	0	111	90.9836	81	66.3934	0	0	0	0	0	104	71	0	0	0	0	0	138	92	0	0	0	0	0	377	122	110	145
chr1	159386713	159388712	BC026585(NM_001033284):+:upstream2k	47	83.9286	33	58.9286	7	14.8936	31	13	70.4545	9	69.2308	7	53.8462	7	77.7778	31	13	70.4545	14	10	0	0	0	0	0	24	16	0	0	0	0	0	56	13	14	29
chr1	159454301	159456300	Sec16b(NM_001159986):+:upstream2k	89	83.1776	84	78.5047	3	3.37079	48	0	100	5	62.5	3	37.5	3	60	48	0	100	22	22	0	0	0	0	0	62	59	0	0	0	0	0	107	8	25	74
chr1	160286392	160288391	Fam5b(NM_207583):-:upstream2k	74	76.2887	7	7.21649	0	0	0	0	0	7	58.3333	1	8.33333	0	0	0	0	0	24	4	0	0	0	0	0	43	2	0	0	0	0	0	97	12	30	55
chr1	161160457	161162456	Rfwd2(NM_011931):+:upstream2k	198	90.411	117	53.4247	0	0	0	0	0	69	88.4615	41	52.5641	0	0	0	0	0	43	29	0	0	0	0	0	86	47	0	0	0	0	0	219	78	45	96
chr1	161972511	161974510	4930523C07Rik(NM_001162896):+:upstream2k	151	74.3842	31	15.2709	4	2.64901	18	0	100	12	50	4	16.6667	4	33.3333	18	0	100	37	8	0	0	0	0	0	102	19	0	0	0	0	0	203	24	48	131
chr1	161972511	161974510	4930523C07Rik(NR_028111):+:upstream2k	151	74.3842	31	15.2709	4	2.64901	18	0	100	12	50	4	16.6667	4	33.3333	18	0	100	37	8	0	0	0	0	0	102	19	0	0	0	0	0	203	24	48	131
chr1	162123391	162125390	Mrps14(NM_025474):+:upstream2k	78	60.9375	25	19.5312	0	0	0	0	0	13	72.2222	6	33.3333	0	0	0	0	0	25	10	0	0	0	0	0	40	9	0	0	0	0	0	128	18	41	69
chr1	162142909	162144908	Cacybp(NM_009786):-:upstream2k	180	99.4475	107	59.116	0	0	0	0	0	67	98.5294	40	58.8235	0	0	0	0	0	38	28	0	0	0	0	0	75	39	0	0	0	0	0	181	68	38	75
chr1	162723070	162725069	Rabgap1l(NM_013862):-:upstream2k	79	94.0476	49	58.3333	3	3.79747	98	31	75.969	22	91.6667	6	25	3	13.6364	98	31	75.969	11	6	0	0	0	0	0	46	37	0	0	0	0	0	84	24	12	48
chr1	162834542	162836541	Rc3h1(NM_001024952):+:upstream2k	156	98.7342	89	56.3291	0	0	0	0	0	55	96.4912	33	57.8947	0	0	0	0	0	23	15	0	0	0	0	0	78	41	0	0	0	0	0	158	57	23	78
chr1	162963297	162965296	Gas5(NR_002840):+:upstream2k	304	95.2978	156	48.9028	0	0	0	0	0	89	94.6809	49	52.1277	0	0	0	0	0	67	32	0	0	0	0	0	148	75	0	0	0	0	0	319	94	71	154
chr1	162964391	162966390	Zbtb37(NM_173424):-:upstream2k	304	95.2978	156	48.9028	0	0	0	0	0	89	94.6809	49	52.1277	0	0	0	0	0	67	32	0	0	0	0	0	148	75	0	0	0	0	0	319	94	71	154
chr1	162999023	163001022	Cenpl(NM_001159930):+:upstream2k	137	84.5679	37	22.8395	0	0	0	0	0	34	89.4737	11	28.9474	0	0	0	0	0	28	8	0	0	0	0	0	75	18	0	0	0	0	0	162	38	36	88
chr1	162999023	163001022	Cenpl(NM_027429):+:upstream2k	137	84.5679	37	22.8395	0	0	0	0	0	34	89.4737	11	28.9474	0	0	0	0	0	28	8	0	0	0	0	0	75	18	0	0	0	0	0	162	38	36	88
chr1	163000764	163002763	Dars2(NM_172644):-:upstream2k	172	93.9891	141	77.0492	0	0	0	0	0	41	89.1304	29	63.0435	0	0	0	0	0	35	27	0	0	0	0	0	96	85	0	0	0	0	0	183	46	35	102
chr1	163323569	163325568	Tnfsf4(NM_009452):+:upstream2k	41	95.3488	40	93.0233	4	9.7561	82	20	80.3922	6	75	6	75	4	66.6667	82	20	80.3922	8	8	0	0	0	0	0	27	26	0	0	0	0	0	43	8	8	27
chr1	163806793	163808792	AI848100(NM_172645):-:upstream2k	59	96.7213	59	96.7213	2	3.38983	9	60	13.0435	22	91.6667	22	91.6667	2	9.09091	9	60	13.0435	15	15	0	0	0	0	0	22	22	0	0	0	0	0	61	24	15	22
chr1	164478477	164480476	Mettl13(NM_144877):-:upstream2k	237	91.8605	122	47.2868	0	0	0	0	0	59	86.7647	30	44.1176	0	0	0	0	0	69	38	0	0	0	0	0	109	54	0	0	0	0	0	258	68	72	118
chr1	164498959	164500958	Vamp4(NM_016796):+:upstream2k	77	98.7179	72	92.3077	0	0	0	0	0	23	95.8333	21	87.5	0	0	0	0	0	20	18	0	0	0	0	0	34	33	0	0	0	0	0	78	24	20	34
chr1	164828844	164830843	Fmo2(NM_018881):-:upstream2k	12	14.8148	11	13.5802	0	0	0	0	0	0	0	0	0	0	0	0	0	0	1	1	0	0	0	0	0	11	10	0	0	0	0	0	81	4	14	63
chr1	164867357	164869356	Fmo6(NM_001178038):-:upstream2k	22	22.9167	0	0	0	0	0	0	0	1	25	0	0	0	0	0	0	0	5	0	0	0	0	0	0	16	0	0	0	0	0	0	96	4	22	70
chr1	165243782	165245781	Prrx1(NM_001025570):-:upstream2k	137	84.5679	21	12.963	5	3.64964	19	7	73.0769	25	89.2857	5	17.8571	5	20	19	7	73.0769	39	9	0	0	0	0	0	73	7	0	0	0	0	0	162	28	42	92
chr1	165243782	165245781	Prrx1(NM_175686):-:upstream2k	137	84.5679	21	12.963	5	3.64964	19	7	73.0769	25	89.2857	5	17.8571	5	20	19	7	73.0769	39	9	0	0	0	0	0	73	7	0	0	0	0	0	162	28	42	92
chr1	165243782	165245781	Prrx1(NM_011127):-:upstream2k	137	84.5679	21	12.963	5	3.64964	19	7	73.0769	25	89.2857	5	17.8571	5	20	19	7	73.0769	39	9	0	0	0	0	0	73	7	0	0	0	0	0	162	28	42	92
chr1	165333773	165335772	Gorab(NM_178883):-:upstream2k	54	100	31	57.4074	0	0	0	0	0	16	100	10	62.5	0	0	0	0	0	16	10	0	0	0	0	0	22	11	0	0	0	0	0	54	16	16	22
chr1	165707810	165709809	Kifap3(NM_010629):+:upstream2k	6	85.7143	6	85.7143	1	16.6667	8	1	88.8889	1	50	1	50	1	100	8	1	88.8889	3	3	0	0	0	0	0	2	2	0	0	0	0	0	7	2	3	2
chr1	165858195	165860194	Scyl3(NM_028776):+:upstream2k	194	88.5845	100	45.6621	2	1.03093	30	353	7.8329	55	94.8276	28	48.2759	2	3.63636	30	353	7.8329	52	29	0	0	0	0	0	87	43	0	0	0	0	0	219	58	57	104
chr1	165923076	165925075	2810422O20Rik(NM_027279):+:upstream2k	14	93.3333	14	93.3333	0	0	0	0	0	5	83.3333	5	83.3333	0	0	0	0	0	4	4	0	0	0	0	0	5	5	0	0	0	0	0	15	6	4	5
chr1	165924913	165926912	BC055324(NM_201364):-:upstream2k	123	80.9211	42	27.6316	0	0	0	0	0	26	76.4706	10	29.4118	0	0	0	0	0	28	13	0	0	0	0	0	69	19	0	0	0	0	0	152	34	37	81
chr1	166177186	166179185	Slc19a2(NM_054087):+:upstream2k	276	95.8333	184	63.8889	0	0	0	0	0	68	94.4444	40	55.5556	0	0	0	0	0	68	45	0	0	0	0	0	140	99	0	0	0	0	0	288	72	71	145
chr1	166203729	166205728	4930455F23Rik(NM_029115):+:upstream2k	51	100	42	82.3529	1	1.96078	2	5	28.5714	20	100	18	90	0	0	0	0	0	12	9	1	8.33333	2	5	28.5714	19	15	0	0	0	0	0	51	20	12	19
chr1	166235806	166237805	Nme7(NM_178071):+:upstream2k	290	61.7021	83	17.6596	0	0	0	0	0	54	62.7907	22	25.5814	0	0	0	0	0	64	18	0	0	0	0	0	172	43	0	0	0	0	0	470	86	101	283
chr1	166235806	166237805	Nme7(NM_138314):+:upstream2k	290	61.7021	83	17.6596	0	0	0	0	0	54	62.7907	22	25.5814	0	0	0	0	0	64	18	0	0	0	0	0	172	43	0	0	0	0	0	470	86	101	283
chr1	166237616	166239615	Blzf1(NM_025505):-:upstream2k	76	62.8099	18	14.876	0	0	0	0	0	20	58.8235	8	23.5294	0	0	0	0	0	13	3	0	0	0	0	0	43	7	0	0	0	0	0	121	34	22	65
chr1	166237616	166239615	Blzf1(NM_001160208):-:upstream2k	76	62.8099	18	14.876	0	0	0	0	0	20	58.8235	8	23.5294	0	0	0	0	0	13	3	0	0	0	0	0	43	7	0	0	0	0	0	121	34	22	65
chr1	166237616	166239615	Blzf1(NM_001160209):-:upstream2k	76	62.8099	18	14.876	0	0	0	0	0	20	58.8235	8	23.5294	0	0	0	0	0	13	3	0	0	0	0	0	43	7	0	0	0	0	0	121	34	22	65
chr1	166388487	166390486	Atp1b1(NM_009721):-:upstream2k	266	93.3333	139	48.7719	5	1.8797	14	9	60.8696	62	93.9394	34	51.5152	5	8.06452	14	9	60.8696	73	35	0	0	0	0	0	131	70	0	0	0	0	0	285	66	80	139
chr1	167124565	167126564	Sft2d2(NM_145512):-:upstream2k	70	97.2222	12	16.6667	0	0	0	0	0	22	100	4	18.1818	0	0	0	0	0	13	2	0	0	0	0	0	35	6	0	0	0	0	0	72	22	14	36
chr1	167167090	167169089	Tiprl(NM_145513):-:upstream2k	68	97.1429	52	74.2857	0	0	0	0	0	22	91.6667	15	62.5	0	0	0	0	0	13	9	0	0	0	0	0	33	28	0	0	0	0	0	70	24	13	33
chr1	167389339	167391338	Brp44(NM_027430):+:upstream2k	683	74.2391	282	30.6522	4	0.585652	33	432	7.09677	183	77.5424	75	31.7797	4	2.18579	33	432	7.09677	134	61	0	0	0	0	0	366	146	0	0	0	0	0	920	236	178	506
chr1	167390595	167392594	Dcaf6(NM_028759):-:upstream2k	516	74.4589	142	20.4906	0	0	0	0	0	128	76.1905	35	20.8333	0	0	0	0	0	104	31	0	0	0	0	0	284	76	0	0	0	0	0	693	168	149	376
chr1	167564673	167566672	Mpzl1(NM_001001880):-:upstream2k	224	89.243	81	32.2709	0	0	0	0	0	38	95	9	22.5	0	0	0	0	0	62	18	0	0	0	0	0	124	54	0	0	0	0	0	251	40	69	142
chr1	167564673	167566672	Mpzl1(NM_001083897):-:upstream2k	224	89.243	81	32.2709	0	0	0	0	0	38	95	9	22.5	0	0	0	0	0	62	18	0	0	0	0	0	124	54	0	0	0	0	0	251	40	69	142
chr1	167638226	167640225	Rcsd1(NM_178593):-:upstream2k	60	100	0	0	0	0	0	0	0	7	100	0	0	0	0	0	0	0	6	0	0	0	0	0	0	47	0	0	0	0	0	0	60	7	6	47
chr1	167638226	167640225	Rcsd1(NM_001038846):-:upstream2k	60	100	0	0	0	0	0	0	0	7	100	0	0	0	0	0	0	0	6	0	0	0	0	0	0	47	0	0	0	0	0	0	60	7	6	47
chr1	167691911	167693910	Creg1(NM_011804):+:upstream2k	25	100	0	0	0	0	0	0	0	6	100	0	0	0	0	0	0	0	10	0	0	0	0	0	0	9	0	0	0	0	0	0	25	6	10	9
chr1	167932766	167934765	Pou2f1(NM_198932):-:upstream2k	409	69.7952	176	30.0341	0	0	0	0	0	159	80.303	65	32.8283	0	0	0	0	0	74	24	0	0	0	0	0	176	87	0	0	0	0	0	586	198	103	285
chr1	167932766	167934765	Pou2f1(NM_011137):-:upstream2k	409	69.7952	176	30.0341	0	0	0	0	0	159	80.303	65	32.8283	0	0	0	0	0	74	24	0	0	0	0	0	176	87	0	0	0	0	0	586	198	103	285
chr1	168058591	168060590	Gpa33(NM_021610):+:upstream2k	52	94.5455	29	52.7273	2	3.84615	74	3	96.1039	5	83.3333	3	50	2	40	74	3	96.1039	13	10	0	0	0	0	0	34	16	0	0	0	0	0	55	6	15	34
chr1	168168876	168170875	Mael(NM_175296):-:upstream2k	108	77.6978	20	14.3885	10	9.25926	63	5	92.6471	28	84.8485	10	30.303	10	35.7143	63	5	92.6471	28	4	0	0	0	0	0	52	6	0	0	0	0	0	139	33	33	73
chr1	168182270	168184269	Ildr2(NM_001164528):+:upstream2k	70	100	56	80	0	0	0	0	0	36	100	27	75	0	0	0	0	0	14	10	0	0	0	0	0	20	19	0	0	0	0	0	70	36	14	20
chr1	168339960	168341959	Pogk(NM_001142948):-:upstream2k	108	79.4118	47	34.5588	1	0.925926	2	5	28.5714	34	91.8919	12	32.4324	1	2.94118	2	5	28.5714	28	12	0	0	0	0	0	46	23	0	0	0	0	0	136	37	31	68
chr1	168339960	168341959	Pogk(NM_175170):-:upstream2k	108	79.4118	47	34.5588	1	0.925926	2	5	28.5714	34	91.8919	12	32.4324	1	2.94118	2	5	28.5714	28	12	0	0	0	0	0	46	23	0	0	0	0	0	136	37	31	68
chr1	168427720	168429719	Gm4846(NM_001164306):-:upstream2k	26	78.7879	13	39.3939	2	7.69231	33	27	55	5	62.5	2	25	2	40	33	27	55	6	3	0	0	0	0	0	15	8	0	0	0	0	0	33	8	8	17
chr1	168929548	168931547	Fam78b(NM_175461):+:upstream2k	406	74.7698	254	46.7772	3	0.738916	50	238	17.3611	135	74.5856	87	48.0663	2	1.48148	19	233	7.53968	93	62	0	0	0	0	0	178	105	1	0.561798	31	5	86.1111	543	181	130	232
chr1	168929548	168931547	Fam78b(NM_001160262):+:upstream2k	406	74.7698	254	46.7772	3	0.738916	50	238	17.3611	135	74.5856	87	48.0663	2	1.48148	19	233	7.53968	93	62	0	0	0	0	0	178	105	1	0.561798	31	5	86.1111	543	181	130	232
chr1	168929548	168931547	Fam78b(NM_001160261):+:upstream2k	406	74.7698	254	46.7772	3	0.738916	50	238	17.3611	135	74.5856	87	48.0663	2	1.48148	19	233	7.53968	93	62	0	0	0	0	0	178	105	1	0.561798	31	5	86.1111	543	181	130	232
chr1	169215259	169217258	Uck2(NM_030724):-:upstream2k	126	97.6744	63	48.8372	0	0	0	0	0	35	97.2222	19	52.7778	0	0	0	0	0	28	17	0	0	0	0	0	63	27	0	0	0	0	0	129	36	30	63
chr1	169236801	169238800	Tmco1(NM_001039483):+:upstream2k	120	100	94	78.3333	0	0	0	0	0	43	100	36	83.7209	0	0	0	0	0	27	19	0	0	0	0	0	50	39	0	0	0	0	0	120	43	27	50
chr1	169323929	169325928	Mgst3(NM_025569):-:upstream2k	106	82.8125	78	60.9375	0	0	0	0	0	18	75	13	54.1667	0	0	0	0	0	23	19	0	0	0	0	0	65	46	0	0	0	0	0	128	24	28	76
chr1	169617689	169619688	Lmx1a(NM_033652):+:upstream2k	518	84.918	334	54.7541	4	0.772201	12	23	34.2857	149	84.6591	91	51.7045	3	2.01342	10	19	34.4828	127	92	0	0	0	0	0	242	151	1	0.413223	2	4	33.3333	610	176	150	284
chr1	171461596	171463595	Nuf2(NM_023284):-:upstream2k	93	97.8947	48	50.5263	0	0	0	0	0	22	91.6667	9	37.5	0	0	0	0	0	28	16	0	0	0	0	0	43	23	0	0	0	0	0	95	24	28	43
chr1	171677774	171679773	Rgs4(NM_009062):-:upstream2k	4	44.4444	4	44.4444	0	0	0	0	0	1	50	1	50	0	0	0	0	0	1	1	0	0	0	0	0	2	2	0	0	0	0	0	9	2	2	5
chr1	171899337	171901336	Hsd17b7(NM_010476):-:upstream2k	56	96.5517	51	87.931	0	0	0	0	0	24	92.3077	20	76.9231	0	0	0	0	0	9	8	0	0	0	0	0	23	23	0	0	0	0	0	58	26	9	23
chr1	172019076	172021075	Ddr2(NM_022563):-:upstream2k	26	44.8276	14	24.1379	0	0	0	0	0	1	25	0	0	0	0	0	0	0	7	4	0	0	0	0	0	18	10	0	0	0	0	0	58	4	12	42
chr1	172105078	172107077	Uap1(NM_133806):-:upstream2k	349	98.8669	265	75.0708	3	0.859599	19	121	13.5714	82	97.619	64	76.1905	3	3.65854	19	121	13.5714	85	69	0	0	0	0	0	182	132	0	0	0	0	0	353	84	85	184
chr1	172236992	172238991	1700015E13Rik(NM_001039593):+:upstream2k	24	100	13	54.1667	4	16.6667	27	5	84.375	7	100	4	57.1429	4	57.1429	27	5	84.375	5	2	0	0	0	0	0	12	7	0	0	0	0	0	24	7	5	12
chr1	172519981	172521980	Nos1ap(NM_001109985):-:upstream2k	107	99.0741	71	65.7407	0	0	0	0	0	47	97.9167	32	66.6667	0	0	0	0	0	28	15	0	0	0	0	0	32	24	0	0	0	0	0	108	48	28	32
chr1	172572663	172574662	Olfml2b(NM_177068):+:upstream2k	166	94.3182	81	46.0227	0	0	0	0	0	45	90	26	52	0	0	0	0	0	35	18	0	0	0	0	0	86	37	0	0	0	0	0	176	50	38	88
chr1	172797903	172799902	Atf6(NM_001081304):-:upstream2k	36	97.2973	19	51.3514	1	2.77778	3	2	60	15	93.75	9	56.25	1	6.66667	3	2	60	14	8	0	0	0	0	0	7	2	0	0	0	0	0	37	16	14	7
chr1	172857715	172859714	Fcrla(NM_145141):-:upstream2k	36	94.7368	36	94.7368	2	5.55556	34	5	87.1795	2	50	2	50	2	100	34	5	87.1795	12	12	0	0	0	0	0	22	22	0	0	0	0	0	38	4	12	22
chr1	172857715	172859714	Fcrla(NR_027666):-:upstream2k	36	94.7368	36	94.7368	2	5.55556	34	5	87.1795	2	50	2	50	2	100	34	5	87.1795	12	12	0	0	0	0	0	22	22	0	0	0	0	0	38	4	12	22
chr1	172857715	172859714	Fcrla(NM_001160215):-:upstream2k	36	94.7368	36	94.7368	2	5.55556	34	5	87.1795	2	50	2	50	2	100	34	5	87.1795	12	12	0	0	0	0	0	22	22	0	0	0	0	0	38	4	12	22
chr1	173078844	173080843	Mpz(NM_008623):+:upstream2k	150	73.8916	62	30.5419	0	0	0	0	0	30	71.4286	9	21.4286	0	0	0	0	0	33	13	0	0	0	0	0	87	40	0	0	0	0	0	203	42	45	116
chr1	173080735	173082734	Sdhc(NM_025321):-:upstream2k	74	98.6667	37	49.3333	0	0	0	0	0	17	94.4444	4	22.2222	0	0	0	0	0	14	7	0	0	0	0	0	43	26	0	0	0	0	0	75	18	14	43
chr1	173126400	173128399	Pcp4l1(NM_025557):-:upstream2k	71	66.9811	8	7.54717	0	0	0	0	0	5	50	0	0	0	0	0	0	0	20	1	0	0	0	0	0	46	7	0	0	0	0	0	106	10	30	66
chr1	173152646	173154645	Tomm40l(NM_001037170):-:upstream2k	62	47.3282	15	11.4504	0	0	0	0	0	11	61.1111	3	16.6667	0	0	0	0	0	11	1	0	0	0	0	0	40	11	0	0	0	0	0	131	18	22	91
chr1	173177244	173179243	Ndufs2(NM_153064):-:upstream2k	68	94.4444	49	68.0556	0	0	0	0	0	20	90.9091	15	68.1818	0	0	0	0	0	11	8	0	0	0	0	0	37	26	0	0	0	0	0	72	22	12	38
chr1	173198459	173200458	B4galt3(NM_020579):+:upstream2k	134	95.0355	53	37.5887	3	2.23881	22	0	100	24	85.7143	11	39.2857	3	12.5	22	0	100	26	10	0	0	0	0	0	84	32	0	0	0	0	0	141	28	26	87
chr1	173211318	173213317	Ppox(NM_008911):-:upstream2k	46	97.8723	45	95.7447	1	2.17391	7	26	21.2121	7	87.5	6	75	1	14.2857	7	26	21.2121	11	11	0	0	0	0	0	28	28	0	0	0	0	0	47	8	11	28
chr1	173218093	173220092	Usp21(NM_013919):-:upstream2k	95	96.9388	7	7.14286	1	1.05263	4	0	100	7	87.5	1	12.5	1	14.2857	4	0	100	28	3	0	0	0	0	0	60	3	0	0	0	0	0	98	8	29	61
chr1	173225114	173227113	Ufc1(NM_025388):-:upstream2k	3	100	0	0	0	0	0	0	0	2	100	0	0	0	0	0	0	0	1	0	0	0	0	0	0	0	0	0	0	0	0	0	3	2	1	0
chr1	173273830	173275829	Pfdn2(NM_011070):+:upstream2k	91	86.6667	4	3.80952	0	0	0	0	0	15	75	0	0	0	0	0	0	0	23	2	0	0	0	0	0	53	2	0	0	0	0	0	105	20	26	59
chr1	173275777	173277776	Nit1(NR_033728):-:upstream2k	80	79.2079	0	0	0	0	0	0	0	27	77.1429	0	0	0	0	0	0	0	18	0	0	0	0	0	0	35	0	0	0	0	0	0	101	35	22	44
chr1	173275777	173277776	Nit1(NM_012049):-:upstream2k	80	79.2079	0	0	0	0	0	0	0	27	77.1429	0	0	0	0	0	0	0	18	0	0	0	0	0	0	35	0	0	0	0	0	0	101	35	22	44
chr1	173290930	173292929	Klhdc9(NM_001033039):-:upstream2k	20	68.9655	5	17.2414	0	0	0	0	0	2	50	0	0	0	0	0	0	0	3	1	0	0	0	0	0	15	4	0	0	0	0	0	29	4	6	19
chr1	173339812	173341811	Usf1(NM_009480):+:upstream2k	119	83.2168	88	61.5385	0	0	0	0	0	31	86.1111	22	61.1111	0	0	0	0	0	27	19	0	0	0	0	0	61	47	0	0	0	0	0	143	36	33	74
chr1	173347164	173349163	Tstd1(NM_001164525):+:upstream2k	84	31.3433	49	18.2836	4	4.7619	23	14	62.1622	11	40.7407	5	18.5185	4	36.3636	23	14	62.1622	23	12	0	0	0	0	0	50	32	0	0	0	0	0	268	27	86	155
chr1	173365692	173367691	F11r(NM_172647):+:upstream2k	11	91.6667	7	58.3333	0	0	0	0	0	1	50	0	0	0	0	0	0	0	5	4	0	0	0	0	0	5	3	0	0	0	0	0	12	2	5	5
chr1	173431609	173433608	Refbp2(NM_019484):+:upstream2k	34	91.8919	11	29.7297	0	0	0	0	0	8	100	3	37.5	0	0	0	0	0	7	2	0	0	0	0	0	19	6	0	0	0	0	0	37	8	9	20
chr1	173465425	173467424	Itln1(NM_010584):-:upstream2k	0	0	0	0	0	1.34371	0	0	0	0	0	0	0	0	0	0	0	0	0	0	0	0	0	0	0	0	0	0	0	0	0	0	77	4	14	59
chr1	173610186	173612185	Cd48(NM_007649):+:upstream2k	14	50	0	0	0	0	0	0	0	1	25	0	0	0	0	0	0	0	4	0	0	0	0	0	0	9	0	0	0	0	0	0	28	4	8	16
chr1	173845668	173847667	Slamf6(NM_030710):+:upstream2k	56	94.9153	21	35.5932	1	1.78571	11	8	57.8947	3	75	1	25	1	33.3333	11	8	57.8947	10	5	0	0	0	0	0	43	15	0	0	0	0	0	59	4	10	45
chr1	173957400	173959399	Vangl2(NM_033509):-:upstream2k	107	88.4298	71	58.6777	0	0	0	0	0	23	88.4615	11	42.3077	0	0	0	0	0	34	20	0	0	0	0	0	50	40	0	0	0	0	0	121	26	38	57
chr1	174012881	174014880	Ncstn(NM_021607):-:upstream2k	135	66.5025	34	16.7488	0	0	0	0	0	35	62.5	12	21.4286	0	0	0	0	0	30	6	0	0	0	0	0	70	16	0	0	0	0	0	203	56	45	102
chr1	174076146	174078145	Dcaf8(NM_153555):+:upstream2k	62	70.4545	11	12.5	0	0	0	0	0	19	73.0769	5	19.2308	0	0	0	0	0	8	2	0	0	0	0	0	35	4	0	0	0	0	0	88	26	9	53
chr1	174240538	174242537	Igsf8(NM_080419):+:upstream2k	33	94.2857	22	62.8571	1	3.0303	5	19	20.8333	2	50	1	25	1	50	5	19	20.8333	6	5	0	0	0	0	0	25	16	0	0	0	0	0	35	4	6	25
chr1	174269341	174271340	Kcnj10(NM_001039484):+:upstream2k	120	87.5912	28	20.438	0	0	0	0	0	24	92.3077	7	26.9231	0	0	0	0	0	30	5	0	0	0	0	0	66	16	0	0	0	0	0	137	26	31	80
chr1	174304662	174306661	Pigm(NM_026234):+:upstream2k	62	100	61	98.3871	0	0	0	0	0	22	100	21	95.4545	0	0	0	0	0	18	18	0	0	0	0	0	22	22	0	0	0	0	0	62	22	18	22
chr1	174428377	174430376	Tagln2(NM_178598):+:upstream2k	103	74.1007	13	9.35252	3	2.91262	10	2	83.3333	18	75	3	12.5	3	16.6667	10	2	83.3333	29	4	0	0	0	0	0	56	6	0	0	0	0	0	139	24	38	77
chr1	174449261	174451260	Ccdc19(NM_027972):+:upstream2k	55	100	53	96.3636	4	7.27273	22	40	35.4839	8	100	6	75	4	50	22	40	35.4839	8	8	0	0	0	0	0	39	39	0	0	0	0	0	55	8	8	39
chr1	174484069	174486068	Vsig8(NM_177723):+:upstream2k	76	96.2025	42	53.1646	4	5.26316	66	1	98.5075	9	75	6	50	4	44.4444	66	1	98.5075	24	12	0	0	0	0	0	43	24	0	0	0	0	0	79	12	24	43
chr1	174488037	174490036	Vsig8(NR_027644):+:upstream2k	6	85.7143	5	71.4286	1	16.6667	9	1	90	1	50	1	50	1	100	9	1	90	1	0	0	0	0	0	0	4	4	0	0	0	0	0	7	2	1	4
chr1	174520700	174522699	Slamf8(NM_029084):-:upstream2k	79	52.3179	25	16.5563	1	1.26582	4	3	57.1429	6	50	2	16.6667	1	16.6667	4	3	57.1429	26	10	0	0	0	0	0	47	13	0	0	0	0	0	151	12	49	90
chr1	174563106	174565105	Dusp23(NM_026725):-:upstream2k	17	30.9091	16	29.0909	2	11.7647	10	0	100	3	50	2	33.3333	2	66.6667	10	0	100	6	6	0	0	0	0	0	8	8	0	0	0	0	0	55	6	17	32
chr1	175297827	175299826	Cadm3(NM_053199):-:upstream2k	78	36.1111	0	0	0	0	0	0	0	9	32.1429	0	0	0	0	0	0	0	16	0	0	0	0	0	0	53	0	0	0	0	0	0	216	28	38	150
chr1	177422677	177424676	Rgs7(NM_011880):-:upstream2k	138	76.6667	66	36.6667	3	2.17391	11	6	64.7059	29	90.625	12	37.5	2	6.89655	7	4	63.6364	33	19	1	3.0303	4	2	66.6667	76	35	0	0	0	0	0	180	32	43	105
chr1	177555767	177557766	Fh1(NM_010209):-:upstream2k	1	100	0	0	0	0	0	0	0	1	100	0	0	0	0	0	0	0	0	0	0	0	0	0	0	0	0	0	0	0	0	0	1	1	0	0
chr1	177622722	177624721	Opn3(NM_010098):-:upstream2k	132	97.0588	63	46.3235	0	0	0	0	0	28	93.3333	14	46.6667	0	0	0	0	0	33	15	0	0	0	0	0	71	34	0	0	0	0	0	136	30	34	72
chr1	177808909	177810908	Exo1(NM_012012):+:upstream2k	50	96.1538	45	86.5385	1	2	4	39	9.30233	4	66.6667	3	50	1	25	4	39	9.30233	10	9	0	0	0	0	0	36	33	0	0	0	0	0	52	6	10	36
chr1	178205444	178207443	Pld5(NM_176916):-:upstream2k	143	99.3056	20	13.8889	0	0	0	0	0	44	97.7778	7	15.5556	0	0	0	0	0	39	6	0	0	0	0	0	60	7	0	0	0	0	0	144	45	39	60
chr1	178742943	178744942	Sdccag8(NM_029756):+:upstream2k	144	98.6301	67	45.8904	0	0	0	0	0	48	96	20	40	0	0	0	0	0	28	14	0	0	0	0	0	68	33	0	0	0	0	0	146	50	28	68
chr1	179372792	179374791	Zfp238(NM_001012330):+:upstream2k	213	84.1897	134	52.9644	0	0	0	0	0	82	93.1818	54	61.3636	0	0	0	0	0	55	33	0	0	0	0	0	76	47	0	0	0	0	0	253	88	62	103
chr1	179726641	179728640	Adss(NM_007422):-:upstream2k	123	88.4892	40	28.777	0	0	0	0	0	38	86.3636	9	20.4545	0	0	0	0	0	28	10	0	0	0	0	0	57	21	0	0	0	0	0	139	44	32	63
chr1	180247284	180249283	Fam36a(NM_025511):+:upstream2k	366	89.0511	196	47.6886	0	0	0	0	0	124	95.3846	69	53.0769	0	0	0	0	0	74	38	0	0	0	0	0	168	89	0	0	0	0	0	411	130	78	203
chr1	180267916	180269915	Hnrnpu(NM_016805):-:upstream2k	117	51.0917	37	16.1572	0	0	0	0	0	40	54.0541	14	18.9189	0	0	0	0	0	27	6	0	0	0	0	0	50	17	0	0	0	0	0	229	74	47	108
chr1	180334012	180336011	Efcab2(NM_026626):+:upstream2k	118	85.5072	22	15.942	0	0	0	0	0	25	83.3333	3	10	0	0	0	0	0	33	6	0	0	0	0	0	60	13	0	0	0	0	0	138	30	35	73
chr1	180457256	180459255	Kif26b(NM_001161665):+:upstream2k	477	75.5943	245	38.8273	2	0.419287	13	143	8.33333	134	79.7619	75	44.6429	2	1.49254	13	143	8.33333	121	70	0	0	0	0	0	222	100	0	0	0	0	0	631	168	159	304
chr1	181474660	181476659	Cnst(NM_146105):+:upstream2k	255	84.4371	191	63.245	0	0	0	0	0	84	93.3333	62	68.8889	0	0	0	0	0	50	39	0	0	0	0	0	121	90	0	0	0	0	0	302	90	55	157
chr1	181476399	181478398	Tfb2m(NM_008249):-:upstream2k	356	98.0716	275	75.7576	1	0.280899	11	140	7.28477	123	98.4	99	79.2	1	0.813008	11	140	7.28477	80	58	0	0	0	0	0	153	118	0	0	0	0	0	363	125	82	156
chr1	181596362	181598361	Sccpdh(NM_178653):+:upstream2k	242	88	119	43.2727	0	0	0	0	0	73	100	41	56.1644	0	0	0	0	0	62	28	0	0	0	0	0	107	50	0	0	0	0	0	275	73	71	131
chr1	181889220	181891219	Cdc42bpa(NM_001033285):+:upstream2k	579	88.2622	351	53.5061	1	0.172712	11	100	9.90991	199	92.1296	126	58.3333	1	0.502513	11	100	9.90991	130	77	0	0	0	0	0	250	148	0	0	0	0	0	656	216	143	297
chr1	182126152	182128151	Cabc1(NM_023341):-:upstream2k	100	79.3651	53	42.0635	0	0	0	0	0	19	79.1667	7	29.1667	0	0	0	0	0	29	19	0	0	0	0	0	52	27	0	0	0	0	0	126	24	35	67
chr1	182176047	182178046	Psen2(NM_011183):-:upstream2k	54	75	5	6.94444	0	0	0	0	0	4	66.6667	0	0	0	0	0	0	0	19	2	0	0	0	0	0	31	3	0	0	0	0	0	72	6	22	44
chr1	182260681	182262680	Gm5069(NR_003623):-:upstream2k	731	89.6933	420	51.5337	21	2.87278	84	84	50	144	86.747	72	43.3735	21	14.5833	84	84	50	179	109	0	0	0	0	0	408	239	0	0	0	0	0	815	166	192	457
chr1	182413636	182415635	6330403A02Rik(NM_001081227):-:upstream2k	45	100	33	73.3333	0	0	0	0	0	12	100	9	75	0	0	0	0	0	9	8	0	0	0	0	0	24	16	0	0	0	0	0	45	12	9	24
chr1	182569465	182571464	Lin9(NM_001103182):+:upstream2k	440	97.9955	325	72.3831	3	0.681818	37	401	8.44749	141	96.5753	107	73.2877	3	2.12766	37	401	8.44749	96	76	0	0	0	0	0	203	142	0	0	0	0	0	449	146	96	207
chr1	182569465	182571464	Lin9(NM_175186):+:upstream2k	440	97.9955	325	72.3831	3	0.681818	37	401	8.44749	141	96.5753	107	73.2877	3	2.12766	37	401	8.44749	96	76	0	0	0	0	0	203	142	0	0	0	0	0	449	146	96	207
chr1	182627166	182629165	Mixl1(NM_013729):-:upstream2k	167	99.4048	86	51.1905	2	1.1976	4	6	40	61	98.3871	27	43.5484	2	3.27869	4	6	40	37	22	0	0	0	0	0	69	37	0	0	0	0	0	168	62	37	69
chr1	182654174	182656173	Acbd3(NM_133225):+:upstream2k	136	99.2701	62	45.2555	0	0	0	0	0	41	97.619	20	47.619	0	0	0	0	0	25	11	0	0	0	0	0	70	31	0	0	0	0	0	137	42	25	70
chr1	182743735	182745734	H3f3a(NM_008210):-:upstream2k	338	97.971	156	45.2174	0	0	0	0	0	119	97.541	56	45.9016	0	0	0	0	0	75	36	0	0	0	0	0	144	64	0	0	0	0	0	345	122	76	147
chr1	182779282	182781281	BC031781(NM_145943):+:upstream2k	145	94.7712	65	42.4837	0	0	0	0	0	34	89.4737	14	36.8421	0	0	0	0	0	38	15	0	0	0	0	0	73	36	0	0	0	0	0	153	38	41	74
chr1	182832405	182834404	Pycr2(NM_133705):+:upstream2k	9	25.7143	0	0	0	0	0	0	0	3	75	0	0	0	0	0	0	0	4	0	0	0	0	0	0	2	0	0	0	0	0	0	35	4	8	23
chr1	182870649	182872648	Tmem63a(NM_144794):+:upstream2k	120	98.3607	115	94.2623	0	0	0	0	0	36	100	33	91.6667	0	0	0	0	0	23	22	0	0	0	0	0	61	60	0	0	0	0	0	122	36	24	62
chr1	182979368	182981367	9130409I23Rik(NM_001033819):+:upstream2k	60	52.1739	0	0	0	0	0	0	0	2	25	0	0	0	0	0	0	0	26	0	0	0	0	0	0	32	0	0	0	0	0	0	115	8	45	62
chr1	183079062	183081061	Cnih4(NM_030131):+:upstream2k	3	100	0	0	0	0	0	0	0	2	100	0	0	0	0	0	0	0	1	0	0	0	0	0	0	0	0	0	0	0	0	0	3	2	1	0
chr1	183142110	183144109	Wdr26(NM_145514):-:upstream2k	248	97.6378	104	40.9449	1	0.403226	2	5	28.5714	66	94.2857	24	34.2857	1	1.51515	2	5	28.5714	66	26	0	0	0	0	0	116	54	0	0	0	0	0	254	70	67	117
chr1	183280759	183282758	Cnih3(NM_001160212):+:upstream2k	129	80.625	46	28.75	0	0	0	0	0	52	85.2459	19	31.1475	0	0	0	0	0	26	7	0	0	0	0	0	51	20	0	0	0	0	0	160	61	33	66
chr1	183280759	183282758	Cnih3(NM_028408):+:upstream2k	129	80.625	46	28.75	0	0	0	0	0	52	85.2459	19	31.1475	0	0	0	0	0	26	7	0	0	0	0	0	51	20	0	0	0	0	0	160	61	33	66
chr1	183280759	183282758	Cnih3(NM_001160211):+:upstream2k	129	80.625	46	28.75	0	0	0	0	0	52	85.2459	19	31.1475	0	0	0	0	0	26	7	0	0	0	0	0	51	20	0	0	0	0	0	160	61	33	66
chr1	183772533	183774532	Lbr(NM_133815):-:upstream2k	254	98.0695	168	64.8649	0	0	0	0	0	93	96.875	67	69.7917	0	0	0	0	0	62	40	0	0	0	0	0	99	61	0	0	0	0	0	259	96	63	100
chr1	183950112	183952111	Enah(NM_008680):-:upstream2k	388	77.4451	231	46.1078	2	0.515464	7	6	53.8462	135	74.1758	89	48.9011	1	0.740741	2	3	40	77	51	0	0	0	0	0	176	91	1	0.568182	5	3	62.5	501	182	98	221
chr1	183950112	183952111	Enah(NM_010135):-:upstream2k	388	77.4451	231	46.1078	2	0.515464	7	6	53.8462	135	74.1758	89	48.9011	1	0.740741	2	3	40	77	51	0	0	0	0	0	176	91	1	0.568182	5	3	62.5	501	182	98	221
chr1	183950112	183952111	Enah(NM_001083120):-:upstream2k	388	77.4451	231	46.1078	2	0.515464	7	6	53.8462	135	74.1758	89	48.9011	1	0.740741	2	3	40	77	51	0	0	0	0	0	176	91	1	0.568182	5	3	62.5	501	182	98	221
chr1	183950112	183952111	Enah(NM_001083121):-:upstream2k	388	77.4451	231	46.1078	2	0.515464	7	6	53.8462	135	74.1758	89	48.9011	1	0.740741	2	3	40	77	51	0	0	0	0	0	176	91	1	0.568182	5	3	62.5	501	182	98	221
chr1	184337298	184339297	Trp53bp2(NM_173378):+:upstream2k	151	98.0519	108	70.1299	1	0.662252	2	2	50	52	96.2963	32	59.2593	1	1.92308	2	2	50	26	21	0	0	0	0	0	73	55	0	0	0	0	0	154	54	27	73
chr1	184447615	184449614	Capn2(NM_009794):-:upstream2k	117	97.5	108	90	0	0	0	0	0	41	93.1818	38	86.3636	0	0	0	0	0	32	29	0	0	0	0	0	44	41	0	0	0	0	0	120	44	32	44
chr1	184493138	184495137	Capn8(NM_130890):+:upstream2k	124	61.3861	21	10.396	3	2.41935	11	1	91.6667	12	50	3	12.5	3	25	11	1	91.6667	34	5	0	0	0	0	0	78	13	0	0	0	0	0	202	24	51	127
chr1	184493138	184495137	Capn8(NM_001145806):+:upstream2k	124	61.3861	21	10.396	3	2.41935	11	1	91.6667	12	50	3	12.5	3	25	11	1	91.6667	34	5	0	0	0	0	0	78	13	0	0	0	0	0	202	24	51	127
chr1	184693037	184695036	Susd4(NM_144796):+:upstream2k	521	70.3104	211	28.475	5	0.959693	35	210	14.2857	119	72.1212	74	44.8485	5	4.20168	35	210	14.2857	124	46	0	0	0	0	0	278	91	0	0	0	0	0	741	165	173	403
chr1	185856340	185858339	Dusp10(NM_022019):+:upstream2k	529	85.7374	289	46.8395	0	0	0	0	0	136	85	65	40.625	0	0	0	0	0	132	68	0	0	0	0	0	261	156	0	0	0	0	0	617	160	149	308
chr1	185857878	185859877	1700056E22Rik(NM_028516):-:upstream2k	191	87.6147	156	71.5596	0	0	0	0	0	32	76.1905	22	52.381	0	0	0	0	0	55	44	0	0	0	0	0	104	90	0	0	0	0	0	218	42	60	116
chr1	186556373	186558372	Hlx(NM_008250):-:upstream2k	420	75.9494	162	29.2948	9	2.14286	111	7	94.0678	71	77.1739	27	29.3478	9	12.6761	111	7	94.0678	92	39	0	0	0	0	0	257	96	0	0	0	0	0	553	92	122	339
chr1	186635193	186637192	Mosc1(NM_001081361):-:upstream2k	74	75.5102	0	0	0	0	0	0	0	7	70	0	0	0	0	0	0	0	15	0	0	0	0	0	0	52	0	0	0	0	0	0	98	10	20	68
chr1	186669727	186671726	Mosc2(NM_133684):-:upstream2k	25	96.1538	24	92.3077	0	0	0	0	0	9	90	9	90	0	0	0	0	0	5	4	0	0	0	0	0	11	11	0	0	0	0	0	26	10	5	11
chr1	186706916	186708915	C130074G19Rik(NM_178692):-:upstream2k	59	98.3333	50	83.3333	5	8.47458	20	21	48.7805	17	94.4444	11	61.1111	5	29.4118	20	21	48.7805	14	12	0	0	0	0	0	28	27	0	0	0	0	0	60	18	14	28
chr1	186823429	186825428	Mark1(NM_145515):-:upstream2k	419	97.8972	197	46.028	0	0	0	0	0	197	98.995	102	51.2563	0	0	0	0	0	100	43	0	0	0	0	0	122	52	0	0	0	0	0	428	199	103	126
chr1	187026047	187028046	Rab3gap2(NM_001163754):+:upstream2k	38	100	27	71.0526	0	0	0	0	0	10	100	7	70	0	0	0	0	0	10	7	0	0	0	0	0	18	13	0	0	0	0	0	38	10	10	18
chr1	187135198	187137197	Mir194-1(NR_029580):+:upstream2k	10	100	5	50	0	0	0	0	0	2	100	0	0	0	0	0	0	0	3	2	0	0	0	0	0	5	3	0	0	0	0	0	10	2	3	5
chr1	187135460	187137459	Mir215(NR_029908):+:upstream2k	53	100	19	35.8491	1	1.88679	3	3	50	8	100	1	12.5	1	12.5	3	3	50	18	6	0	0	0	0	0	27	12	0	0	0	0	0	53	8	18	27
chr1	187153281	187155280	Iars2(NM_198653):-:upstream2k	20	76.9231	20	76.9231	0	0	0	0	0	4	57.1429	4	57.1429	0	0	0	0	0	3	3	0	0	0	0	0	13	13	0	0	0	0	0	26	7	4	15
chr1	187154038	187156037	Bpnt1(NM_011794):+:upstream2k	40	97.561	21	51.2195	0	0	0	0	0	22	100	11	50	0	0	0	0	0	8	4	0	0	0	0	0	10	6	0	0	0	0	0	41	22	8	11
chr1	187184974	187186973	Eprs(NM_029735):+:upstream2k	73	56.1538	36	27.6923	0	0	0	0	0	29	63.0435	19	41.3043	0	0	0	0	0	14	5	0	0	0	0	0	30	12	0	0	0	0	0	130	46	26	58
chr1	187276727	187278726	Slc30a10(NM_001033286):+:upstream2k	136	95.1049	39	27.2727	0	0	0	0	0	9	75	1	8.33333	0	0	0	0	0	44	15	0	0	0	0	0	83	23	0	0	0	0	0	143	12	47	84
chr1	188529872	188531871	Tgfb2(NM_009367):-:upstream2k	7	87.5	7	87.5	1	14.2857	23	27	46	3	75	3	75	1	33.3333	23	27	46	3	3	0	0	0	0	0	1	1	0	0	0	0	0	8	4	3	1
chr1	188573238	188575237	Rrp15(NM_026041):-:upstream2k	53	92.9825	46	80.7018	0	0	0	0	0	15	100	12	80	0	0	0	0	0	13	12	0	0	0	0	0	25	22	0	0	0	0	0	57	15	14	28
chr1	188789295	188791294	D1Pas1(NM_033077):+:upstream2k	24	96	12	48	2	8.33333	13	0	100	5	83.3333	2	33.3333	2	40	13	0	100	7	4	0	0	0	0	0	12	6	0	0	0	0	0	25	6	7	12
chr1	189039326	189041325	Spata17(NM_028848):-:upstream2k	119	82.6389	53	36.8056	0	0	0	0	0	42	84	20	40	0	0	0	0	0	29	13	0	0	0	0	0	48	20	0	0	0	0	0	144	50	37	57
chr1	189039326	189041325	Spata17(NM_029067):-:upstream2k	119	82.6389	53	36.8056	0	0	0	0	0	42	84	20	40	0	0	0	0	0	29	13	0	0	0	0	0	48	20	0	0	0	0	0	144	50	37	57
chr1	189819738	189821737	Esrrg(NM_011935):+:upstream2k	82	73.8739	51	45.9459	0	0	0	0	0	20	76.9231	14	53.8462	0	0	0	0	0	26	19	0	0	0	0	0	36	18	0	0	0	0	0	111	26	28	57
chr1	190831720	190833719	Kctd3(NM_172650):-:upstream2k	28	100	18	64.2857	0	0	0	0	0	12	100	6	50	0	0	0	0	0	6	3	0	0	0	0	0	10	9	0	0	0	0	0	28	12	6	10
chr1	191167233	191169232	Kcnk2(NM_001159850):-:upstream2k	284	58.7992	161	33.3333	4	1.40845	11	13	45.8333	90	63.3803	51	35.9155	4	4.44444	11	13	45.8333	61	34	0	0	0	0	0	133	76	0	0	0	0	0	483	142	97	244
chr1	191167584	191169583	Kcnk2(NM_010607):-:upstream2k	96	39.1837	57	23.2653	3	3.125	9	7	56.25	39	59.0909	21	31.8182	3	7.69231	9	7	56.25	22	9	0	0	0	0	0	35	27	0	0	0	0	0	245	66	48	131
chr1	191511966	191513965	Cenpf(NM_001081363):-:upstream2k	106	96.3636	73	66.3636	0	0	0	0	0	30	100	22	73.3333	0	0	0	0	0	21	12	0	0	0	0	0	55	39	0	0	0	0	0	110	30	24	56
chr1	191550147	191552146	Ptpn14(NM_008976):+:upstream2k	356	92.4675	199	51.6883	2	0.561798	19	247	7.14286	101	93.5185	64	59.2593	2	1.9802	19	247	7.14286	82	49	0	0	0	0	0	173	86	0	0	0	0	0	385	108	87	190
chr1	191746168	191748167	Smyd2(NM_026796):-:upstream2k	296	97.6898	212	69.967	9	3.04054	161	34	82.5641	80	94.1176	53	62.3529	9	11.25	161	34	82.5641	86	59	0	0	0	0	0	130	100	0	0	0	0	0	303	85	87	131
chr1	191994560	191996559	Prox1(NM_008937):-:upstream2k	192	74.4186	120	46.5116	7	3.64583	201	668	23.13	52	83.871	34	54.8387	6	11.5385	54	666	7.5	52	39	0	0	0	0	0	88	47	1	1.13636	147	2	98.6577	258	62	57	139
chr1	192735650	192737649	Rps6kc1(NM_178775):-:upstream2k	72	92.3077	53	67.9487	0	0	0	0	0	21	80.7692	17	65.3846	0	0	0	0	0	19	12	0	0	0	0	0	32	24	0	0	0	0	0	78	26	20	32
chr1	192750424	192752423	Angel2(NM_021421):+:upstream2k	19	95	10	50	0	0	0	0	0	3	75	2	50	0	0	0	0	0	7	3	0	0	0	0	0	9	5	0	0	0	0	0	20	4	7	9
chr1	192802878	192804877	Vash2(NM_144879):-:upstream2k	300	98.6842	243	79.9342	0	0	0	0	0	95	95.9596	78	78.7879	0	0	0	0	0	78	56	0	0	0	0	0	127	109	0	0	0	0	0	304	99	78	127
chr1	192803176	192805175	Vash2(NR_027352):-:upstream2k	114	98.2759	60	51.7241	0	0	0	0	0	28	93.3333	13	43.3333	0	0	0	0	0	34	12	0	0	0	0	0	52	35	0	0	0	0	0	116	30	34	52
chr1	192850070	192852069	Mfsd7b(NM_001081259):-:upstream2k	92	90.1961	43	42.1569	0	0	0	0	0	11	78.5714	5	35.7143	0	0	0	0	0	23	13	0	0	0	0	0	58	25	0	0	0	0	0	102	14	25	63
chr1	192884900	192886899	Nsl1(NM_198654):+:upstream2k	54	72	33	44	1	1.85185	8	3	72.7273	6	75	3	37.5	1	16.6667	8	3	72.7273	4	3	0	0	0	0	0	44	27	0	0	0	0	0	75	8	6	61
chr1	192886812	192888811	Tatdn3(NM_001163421):-:upstream2k	88	50.2857	37	21.1429	0	0	0	0	0	32	61.5385	16	30.7692	0	0	0	0	0	21	8	0	0	0	0	0	35	13	0	0	0	0	0	175	52	45	78
chr1	192886812	192888811	Tatdn3(NM_001163422):-:upstream2k	88	50.2857	37	21.1429	0	0	0	0	0	32	61.5385	16	30.7692	0	0	0	0	0	21	8	0	0	0	0	0	35	13	0	0	0	0	0	175	52	45	78
chr1	192886812	192888811	Tatdn3(NM_026895):-:upstream2k	88	50.2857	37	21.1429	0	0	0	0	0	32	61.5385	16	30.7692	0	0	0	0	0	21	8	0	0	0	0	0	35	13	0	0	0	0	0	175	52	45	78
chr1	192920293	192922292	Batf3(NM_030060):+:upstream2k	213	70.7641	68	22.5914	1	0.469484	2	4	33.3333	54	64.2857	17	20.2381	1	1.85185	2	4	33.3333	42	14	0	0	0	0	0	117	37	0	0	0	0	0	301	84	58	159
chr1	193007213	193009212	Atf3(NM_007498):-:upstream2k	439	83.1439	133	25.1894	17	3.87244	72	70	50.7042	99	82.5	28	23.3333	17	17.1717	72	70	50.7042	113	40	0	0	0	0	0	227	65	0	0	0	0	0	528	120	128	280
chr1	193147844	193149843	Tmem206(NM_025864):+:upstream2k	102	64.1509	42	26.4151	3	2.94118	29	1	96.6667	5	62.5	3	37.5	3	60	29	1	96.6667	31	12	0	0	0	0	0	66	27	0	0	0	0	0	159	8	40	111
chr1	193220921	193222920	Ppp2r5a(NM_144880):-:upstream2k	234	99.1525	180	76.2712	0	0	0	0	0	72	97.2973	50	67.5676	0	0	0	0	0	38	27	0	0	0	0	0	124	103	0	0	0	0	0	236	74	38	124
chr1	193397613	193399612	Ints7(NM_178632):+:upstream2k	112	96.5517	97	83.6207	2	1.78571	14	57	19.7183	35	92.1053	33	86.8421	2	5.71429	14	57	19.7183	27	25	0	0	0	0	0	50	39	0	0	0	0	0	116	38	28	50
chr1	193399414	193401413	Dtl(NM_029766):-:upstream2k	26	92.8571	12	42.8571	0	0	0	0	0	8	80	4	40	0	0	0	0	0	5	2	0	0	0	0	0	13	6	0	0	0	0	0	28	10	5	13
chr1	193539903	193541902	Lpgat1(NM_172266):+:upstream2k	77	98.7179	38	48.7179	0	0	0	0	0	33	97.0588	16	47.0588	0	0	0	0	0	11	4	0	0	0	0	0	33	18	0	0	0	0	0	78	34	11	33
chr1	193540274	193542273	Lpgat1(NM_001134829):+:upstream2k	245	98.7903	165	66.5323	5	2.04082	212	592	26.3682	102	97.1429	72	68.5714	4	3.92157	50	586	7.86164	46	31	0	0	0	0	0	97	62	1	1.03093	162	6	96.4286	248	105	46	97
chr1	193728660	193730659	Slc30a1(NM_009579):+:upstream2k	240	88.8889	79	29.2593	0	0	0	0	0	80	88.8889	24	26.6667	0	0	0	0	0	55	18	0	0	0	0	0	105	37	0	0	0	0	0	270	90	64	116
chr1	193799254	193801253	Rd3(NM_001177900):+:upstream2k	49	44.9541	14	12.844	0	0	0	0	0	2	33.3333	0	0	0	0	0	0	0	17	5	0	0	0	0	0	30	9	0	0	0	0	0	109	6	33	70
chr1	193799254	193801253	Rd3(NM_023727):+:upstream2k	49	44.9541	14	12.844	0	0	0	0	0	2	33.3333	0	0	0	0	0	0	0	17	5	0	0	0	0	0	30	9	0	0	0	0	0	109	6	33	70
chr1	193916446	193918445	Traf5(NM_011633):-:upstream2k	26	96.2963	15	55.5556	0	0	0	0	0	7	87.5	4	50	0	0	0	0	0	11	7	0	0	0	0	0	8	4	0	0	0	0	0	27	8	11	8
chr1	193958780	193960779	Gm10516(NR_033536):+:upstream2k	143	97.2789	108	73.4694	0	0	0	0	0	35	92.1053	20	52.6316	0	0	0	0	0	43	36	0	0	0	0	0	65	52	0	0	0	0	0	147	38	44	65
chr1	193961670	193963669	Rcor3(NM_144814):-:upstream2k	432	84.2105	216	42.1053	0	0	0	0	0	131	85.0649	71	46.1039	0	0	0	0	0	99	47	0	0	0	0	0	202	98	0	0	0	0	0	513	154	112	247
chr1	194012754	194014753	Kcnh1(NM_010600):+:upstream2k	136	94.4444	110	76.3889	2	1.47059	17	239	6.64062	50	96.1538	41	78.8462	2	4	17	239	6.64062	34	28	0	0	0	0	0	52	41	0	0	0	0	0	144	52	36	56
chr1	194012754	194014753	Kcnh1(NM_001038607):+:upstream2k	136	94.4444	110	76.3889	2	1.47059	17	239	6.64062	50	96.1538	41	78.8462	2	4	17	239	6.64062	34	28	0	0	0	0	0	52	41	0	0	0	0	0	144	52	36	56
chr1	194597414	194599413	Hhat(NM_144881):-:upstream2k	31	34.8315	0	0	0	0	0	0	0	5	50	0	0	0	0	0	0	0	10	0	0	0	0	0	0	16	0	0	0	0	0	0	89	10	26	53
chr1	194681947	194683946	Sertad4(NM_198247):-:upstream2k	58	86.5672	0	0	0	0	0	0	0	26	92.8571	0	0	0	0	0	0	0	13	0	0	0	0	0	0	19	0	0	0	0	0	0	67	28	17	22
chr1	194861893	194863892	Syt14(NM_181546):-:upstream2k	137	91.9463	74	49.6644	0	0	0	0	0	43	93.4783	30	65.2174	0	0	0	0	0	34	19	0	0	0	0	0	60	25	0	0	0	0	0	149	46	35	68
chr1	194956446	194958445	AA408296(NM_145415):-:upstream2k	99	76.7442	53	41.0853	1	1.0101	2	6	25	26	81.25	12	37.5	1	3.84615	2	6	25	27	14	0	0	0	0	0	46	27	0	0	0	0	0	129	32	31	66
chr1	194977306	194979305	Irf6(NM_016851):+:upstream2k	56	100	42	75	2	3.57143	6	8	42.8571	12	100	7	58.3333	2	16.6667	6	8	42.8571	15	10	0	0	0	0	0	29	25	0	0	0	0	0	56	12	15	29
chr1	196444023	196446022	Plxna2(NM_008882):+:upstream2k	66	85.7143	23	29.8701	0	0	0	0	0	20	76.9231	5	19.2308	0	0	0	0	0	13	6	0	0	0	0	0	33	12	0	0	0	0	0	77	26	15	36
chr1	196957765	196959764	Cr1l(NM_013499):-:upstream2k	13	92.8571	0	0	0	0	0	0	0	3	75	0	0	0	0	0	0	0	2	0	0	0	0	0	0	8	0	0	0	0	0	0	14	4	2	8
chr10	3132304	3134303	Cnksr3(NM_172546):+:upstream2k	49	100	46	93.8776	0	0	0	0	0	18	100	15	83.3333	0	0	0	0	0	6	6	0	0	0	0	0	25	25	0	0	0	0	0	49	18	6	25
chr10	4422141	4424140	Rgs17(NM_001161822):+:upstream2k	79	98.75	60	75	0	0	0	0	0	29	96.6667	21	70	0	0	0	0	0	14	10	0	0	0	0	0	36	29	0	0	0	0	0	80	30	14	36
chr10	4422141	4424140	Rgs17(NM_019958):+:upstream2k	79	98.75	60	75	0	0	0	0	0	29	96.6667	21	70	0	0	0	0	0	14	10	0	0	0	0	0	36	29	0	0	0	0	0	80	30	14	36
chr10	4520598	4522597	Mtrf1l(NM_175374):+:upstream2k	34	100	31	91.1765	0	0	0	0	0	10	100	8	80	0	0	0	0	0	6	6	0	0	0	0	0	18	17	0	0	0	0	0	34	10	6	18
chr10	4539076	4541075	Fbxo5(NM_025995):+:upstream2k	256	88.2759	108	37.2414	1	0.390625	2	6	25	68	91.8919	26	35.1351	0	0	0	0	0	56	20	1	1.78571	2	6	25	132	62	0	0	0	0	0	290	74	63	153
chr10	5149834	5151833	Syne1(NM_001079686):+:upstream2k	42	93.3333	36	80	0	0	0	0	0	11	78.5714	11	78.5714	0	0	0	0	0	14	11	0	0	0	0	0	17	14	0	0	0	0	0	45	14	14	17
chr10	5912189	5914188	Rmnd1(NM_025343):+:upstream2k	228	91.9355	91	36.6935	0	0	0	0	0	68	89.4737	34	44.7368	0	0	0	0	0	44	19	0	0	0	0	0	116	38	0	0	0	0	0	248	76	48	124
chr10	5913937	5915936	1700052N19Rik(NM_024261):-:upstream2k	225	85.5513	56	21.2928	1	0.444444	48	2	96	68	82.9268	26	31.7073	1	1.47059	48	2	96	48	11	0	0	0	0	0	109	19	0	0	0	0	0	263	82	60	121
chr10	5915375	5917374	Gm5512(NR_002891):+:upstream2k	57	53.7736	7	6.60377	1	1.75439	48	2	96	12	75	1	6.25	1	8.33333	48	2	96	8	1	0	0	0	0	0	37	5	0	0	0	0	0	106	16	20	70
chr10	5956433	5958432	Zbtb2(NM_001033466):+:upstream2k	66	75.8621	0	0	0	0	0	0	0	5	41.6667	0	0	0	0	0	0	0	20	0	0	0	0	0	0	41	0	0	0	0	0	0	87	12	25	50
chr10	6080213	6082212	Akap12(NM_031185):-:upstream2k	111	94.0678	37	31.3559	4	3.6036	22	9	70.9677	15	93.75	4	25	4	26.6667	22	9	70.9677	32	13	0	0	0	0	0	64	20	0	0	0	0	0	118	16	37	65
chr10	6606165	6608164	Plekhg1(NM_001159942):-:upstream2k	19	100	18	94.7368	0	0	0	0	0	2	100	1	50	0	0	0	0	0	3	3	0	0	0	0	0	14	14	0	0	0	0	0	19	2	3	14
chr10	7307598	7309597	Lrp11(NM_172784):+:upstream2k	17	100	16	94.1176	0	0	0	0	0	6	100	5	83.3333	0	0	0	0	0	5	5	0	0	0	0	0	6	6	0	0	0	0	0	17	6	5	6
chr10	7381169	7383168	A630066F11Rik(NR_030698):+:upstream2k	226	81.5884	121	43.6823	1	0.442478	57	5	91.9355	90	87.3786	49	47.5728	0	0	0	0	0	63	33	0	0	0	0	0	73	39	1	1.36986	57	5	91.9355	277	103	76	98
chr10	7383383	7385382	Pcmt1(NM_008786):-:upstream2k	68	100	51	75	0	0	0	0	0	18	100	12	66.6667	0	0	0	0	0	17	12	0	0	0	0	0	33	27	0	0	0	0	0	68	18	17	33
chr10	7399007	7401006	Lats1(NM_010690):+:upstream2k	115	96.6387	81	68.0672	0	0	0	0	0	49	92.4528	36	67.9245	0	0	0	0	0	27	20	0	0	0	0	0	39	25	0	0	0	0	0	119	53	27	39
chr10	7400957	7402956	BC020402(NR_033219):-:upstream2k	356	95.1872	188	50.2674	2	0.561798	7	22	24.1379	118	92.9134	70	55.1181	2	1.69492	7	22	24.1379	88	52	0	0	0	0	0	150	66	0	0	0	0	0	374	127	91	156
chr10	7443798	7445797	Katna1(NM_011835):+:upstream2k	26	70.2703	9	24.3243	1	3.84615	7	1	87.5	2	50	1	25	1	50	7	1	87.5	4	3	0	0	0	0	0	20	5	0	0	0	0	0	37	4	8	25
chr10	7500716	7502715	BC013529(NM_145418):-:upstream2k	277	71.5762	77	19.8966	5	1.80505	19	1	95	40	71.4286	12	21.4286	5	12.5	19	1	95	63	16	0	0	0	0	0	174	49	0	0	0	0	0	387	56	85	246
chr10	7510692	7512691	Ppil4(NM_026141):+:upstream2k	130	79.7546	51	31.2883	0	0	0	0	0	44	78.5714	27	48.2143	0	0	0	0	0	32	7	0	0	0	0	0	54	17	0	0	0	0	0	163	56	38	69
chr10	7675922	7677921	Tab2(NM_138667):-:upstream2k	311	78.934	153	38.8325	2	0.643087	14	145	8.80503	111	78.7234	58	41.1348	1	0.900901	12	142	7.79221	70	37	0	0	0	0	0	130	58	1	0.769231	2	3	40	394	141	89	164
chr10	8238624	8240623	Ust(NM_177387):-:upstream2k	62	69.6629	0	0	0	0	0	0	0	13	72.2222	0	0	0	0	0	0	0	7	0	0	0	0	0	0	42	0	0	0	0	0	0	89	18	10	61
chr10	8605869	8607868	Sash1(NM_175155):-:upstream2k	271	76.338	91	25.6338	0	0	0	0	0	54	75	18	25	0	0	0	0	0	68	30	0	0	0	0	0	149	43	0	0	0	0	0	355	72	86	197
chr10	9395007	9397006	Samd5(NM_177271):-:upstream2k	235	94	138	55.2	0	0	0	0	0	71	93.4211	36	47.3684	0	0	0	0	0	62	38	0	0	0	0	0	102	64	0	0	0	0	0	250	76	63	111
chr10	9620839	9622838	Stxbp5(NM_001081344):-:upstream2k	144	98.6301	102	69.863	1	0.694444	12	162	6.89655	48	96	31	62	1	2.08333	12	162	6.89655	36	27	0	0	0	0	0	60	44	0	0	0	0	0	146	50	36	60
chr10	10278006	10280005	Rab32(NM_026405):-:upstream2k	24	96	24	96	0	0	0	0	0	3	75	3	75	0	0	0	0	0	8	8	0	0	0	0	0	13	13	0	0	0	0	0	25	4	8	13
chr10	10867228	10869227	Shprh(NM_001077707):+:upstream2k	82	100	66	80.4878	0	0	0	0	0	24	100	20	83.3333	0	0	0	0	0	21	17	0	0	0	0	0	37	29	0	0	0	0	0	82	24	21	37
chr10	10867228	10869227	Shprh(NM_172937):+:upstream2k	82	100	66	80.4878	0	0	0	0	0	24	100	20	83.3333	0	0	0	0	0	21	17	0	0	0	0	0	37	29	0	0	0	0	0	82	24	21	37
chr10	10999128	11001127	Fbxo30(NM_027968):+:upstream2k	177	94.6524	150	80.2139	0	0	0	0	0	58	86.5672	46	68.6567	0	0	0	0	0	42	32	0	0	0	0	0	77	72	0	0	0	0	0	187	67	43	77
chr10	10999385	11001384	Fbxo30(NM_001168297):+:upstream2k	307	87.9656	209	59.8854	0	0	0	0	0	106	81.5385	69	53.0769	0	0	0	0	0	74	47	0	0	0	0	0	127	93	0	0	0	0	0	349	130	82	137
chr10	11061243	11063242	Epm2a(NM_010146):+:upstream2k	60	100	59	98.3333	1	1.66667	6	78	7.14286	34	100	33	97.0588	1	2.94118	6	78	7.14286	14	14	0	0	0	0	0	12	12	0	0	0	0	0	60	34	14	12
chr10	12684066	12686065	Stx11(NM_029075):-:upstream2k	145	97.973	92	62.1622	0	0	0	0	0	39	97.5	23	57.5	0	0	0	0	0	42	28	0	0	0	0	0	64	41	0	0	0	0	0	148	40	42	66
chr10	12684066	12686065	Stx11(NM_001163591):-:upstream2k	145	97.973	92	62.1622	0	0	0	0	0	39	97.5	23	57.5	0	0	0	0	0	42	28	0	0	0	0	0	64	41	0	0	0	0	0	148	40	42	66
chr10	12684066	12686065	Stx11(NM_001163590):-:upstream2k	145	97.973	92	62.1622	0	0	0	0	0	39	97.5	23	57.5	0	0	0	0	0	42	28	0	0	0	0	0	64	41	0	0	0	0	0	148	40	42	66
chr10	12808594	12810593	Plagl1(NM_009538):+:upstream2k	43	37.7193	0	0	0	0	0	0	0	4	16.6667	0	0	0	0	0	0	0	7	0	0	0	0	0	0	32	0	0	0	0	0	0	114	24	25	65
chr10	12912944	12914943	Ltv1(NM_181470):-:upstream2k	19	95	13	65	0	0	0	0	0	7	87.5	5	62.5	0	0	0	0	0	2	1	0	0	0	0	0	10	7	0	0	0	0	0	20	8	2	10
chr10	13043967	13045966	Phactr2(NM_001033257):-:upstream2k	103	85.124	100	82.6446	0	0	0	0	0	50	92.5926	49	90.7407	0	0	0	0	0	23	21	0	0	0	0	0	30	30	0	0	0	0	0	121	54	29	38
chr10	13218834	13220833	Fuca2(NM_025799):+:upstream2k	77	78.5714	11	11.2245	0	0	0	0	0	4	80	0	0	0	0	0	0	0	22	5	0	0	0	0	0	51	6	0	0	0	0	0	98	5	26	67
chr10	13272949	13274948	Pex3(NM_001164195):-:upstream2k	129	81.6456	71	44.9367	1	0.775194	5	38	11.6279	37	80.4348	17	36.9565	1	2.7027	5	38	11.6279	27	13	0	0	0	0	0	65	41	0	0	0	0	0	158	46	31	81
chr10	13272949	13274948	Pex3(NM_019961):-:upstream2k	129	81.6456	71	44.9367	1	0.775194	5	38	11.6279	37	80.4348	17	36.9565	1	2.7027	5	38	11.6279	27	13	0	0	0	0	0	65	41	0	0	0	0	0	158	46	31	81
chr10	13588637	13590636	Aig1(NM_025446):-:upstream2k	203	98.5437	124	60.1942	2	0.985222	4	6	40	75	96.1538	44	56.4103	2	2.66667	4	6	40	47	26	0	0	0	0	0	81	54	0	0	0	0	0	206	78	47	81
chr10	13684185	13686184	Hivep2(NM_010437):+:upstream2k	560	77.0289	318	43.7414	4	0.714286	14	11	56	162	79.4118	88	43.1373	3	1.85185	11	10	52.381	128	72	0	0	0	0	0	270	158	1	0.37037	3	1	75	727	204	167	356
chr10	14264843	14266842	Gpr126(NM_001002268):-:upstream2k	402	96.1722	330	78.9474	7	1.74129	227	571	28.4461	121	94.5312	98	76.5625	6	4.95868	137	571	19.3503	111	90	0	0	0	0	0	170	142	1	0.588235	90	0	100	418	128	115	175
chr10	17441034	17443033	Cited2(NM_010828):+:upstream2k	275	78.5714	154	44	2	0.727273	5	5	50	65	83.3333	44	56.4103	1	1.53846	3	3	50	69	42	0	0	0	0	0	141	68	1	0.70922	2	2	50	350	78	87	185
chr10	17514025	17516024	Txlnb(NM_138628):+:upstream2k	34	40	0	0	0	0	0	0	0	1	16.6667	0	0	0	0	0	0	0	8	0	0	0	0	0	0	25	0	0	0	0	0	0	85	6	20	59
chr10	17667874	17669873	Heca(NM_001033432):-:upstream2k	42	87.5	0	0	0	0	0	0	0	14	87.5	0	0	0	0	0	0	0	10	0	0	0	0	0	0	18	0	0	0	0	0	0	48	16	13	19
chr10	17743059	17745058	3110003A17Rik(NM_028440):-:upstream2k	71	51.4493	16	11.5942	1	1.40845	5	0	100	10	50	3	15	1	10	5	0	100	12	3	0	0	0	0	0	49	10	0	0	0	0	0	138	20	24	94
chr10	17773746	17775745	Reps1(NM_001111065):+:upstream2k	333	74.1648	166	36.971	0	0	0	0	0	132	82.5	67	41.875	0	0	0	0	0	76	32	0	0	0	0	0	125	67	0	0	0	0	0	449	160	91	198
chr10	17773746	17775745	Reps1(NM_009048):+:upstream2k	333	74.1648	166	36.971	0	0	0	0	0	132	82.5	67	41.875	0	0	0	0	0	76	32	0	0	0	0	0	125	67	0	0	0	0	0	449	160	91	198
chr10	18187787	18189786	Nhsl1(NM_001163592):+:upstream2k	61	65.5914	0	0	0	0	0	0	0	5	62.5	0	0	0	0	0	0	0	17	0	0	0	0	0	0	39	0	0	0	0	0	0	93	8	24	61
chr10	18265883	18267882	Hebp2(NM_019487):-:upstream2k	49	92.4528	0	0	0	0	0	0	0	5	83.3333	0	0	0	0	0	0	0	16	0	0	0	0	0	0	28	0	0	0	0	0	0	53	6	19	28
chr10	18463565	18465564	D10Bwg1379e(NM_001033258):-:upstream2k	116	86.5672	104	77.6119	2	1.72414	6	15	28.5714	25	83.3333	16	53.3333	2	8	6	15	28.5714	30	28	0	0	0	0	0	61	60	0	0	0	0	0	134	30	35	69
chr10	18562877	18564876	Perp(NM_022032):+:upstream2k	123	89.781	84	61.3139	4	3.25203	23	18	56.0976	26	92.8571	21	75	4	15.3846	23	18	56.0976	36	21	0	0	0	0	0	61	42	0	0	0	0	0	137	28	40	69
chr10	18735217	18737216	Tnfaip3(NM_009397):-:upstream2k	37	97.3684	2	5.26316	0	0	0	0	0	17	94.4444	0	0	0	0	0	0	0	8	0	0	0	0	0	0	12	2	0	0	0	0	0	38	18	8	12
chr10	19074345	19076344	Olig3(NM_053008):+:upstream2k	93	96.875	80	83.3333	3	3.22581	36	38	48.6486	8	80	6	60	3	37.5	36	38	48.6486	23	19	0	0	0	0	0	62	55	0	0	0	0	0	96	10	23	63
chr10	19430393	19432392	Il20ra(NM_172786):+:upstream2k	108	70.5882	51	33.3333	2	1.85185	38	33	53.5211	12	70.5882	2	11.7647	2	16.6667	38	33	53.5211	34	13	0	0	0	0	0	62	36	0	0	0	0	0	153	17	47	89
chr10	19571266	19573265	Slc35d3(NM_029529):-:upstream2k	81	83.5052	35	36.0825	0	0	0	0	0	20	83.3333	8	33.3333	0	0	0	0	0	21	10	0	0	0	0	0	40	17	0	0	0	0	0	97	24	25	48
chr10	19652332	19654331	Map3k5(NM_008580):+:upstream2k	459	86.6038	289	54.5283	0	0	0	0	0	177	95.1613	114	61.2903	0	0	0	0	0	115	71	0	0	0	0	0	167	104	0	0	0	0	0	530	186	130	214
chr10	19866726	19868725	Mtap7(NM_008635):+:upstream2k	391	69.9463	188	33.6315	5	1.27877	24	30	44.4444	133	84.1772	86	54.4304	5	3.7594	24	30	44.4444	91	41	0	0	0	0	0	167	61	0	0	0	0	0	559	158	136	265
chr10	20030275	20032274	Bclaf1(NM_001025393):+:upstream2k	214	81.0606	95	35.9848	0	0	0	0	0	61	82.4324	29	39.1892	0	0	0	0	0	52	22	0	0	0	0	0	101	44	0	0	0	0	0	264	74	69	121
chr10	20030275	20032274	Bclaf1(NM_153787):+:upstream2k	214	81.0606	95	35.9848	0	0	0	0	0	61	82.4324	29	39.1892	0	0	0	0	0	52	22	0	0	0	0	0	101	44	0	0	0	0	0	264	74	69	121
chr10	20030275	20032274	Bclaf1(NM_001025392):+:upstream2k	214	81.0606	95	35.9848	0	0	0	0	0	61	82.4324	29	39.1892	0	0	0	0	0	52	22	0	0	0	0	0	101	44	0	0	0	0	0	264	74	69	121
chr10	20065625	20067624	Fam54a(NM_027930):+:upstream2k	20	95.2381	12	57.1429	0	0	0	0	0	5	83.3333	0	0	0	0	0	0	0	6	4	0	0	0	0	0	9	8	0	0	0	0	0	21	6	6	9
chr10	20444875	20446874	Pde7b(NM_013875):-:upstream2k	19	95	0	0	0	0	0	0	0	1	50	0	0	0	0	0	0	0	10	0	0	0	0	0	0	8	0	0	0	0	0	0	20	2	10	8
chr10	20670391	20672390	Ahi1(NM_026203):+:upstream2k	61	98.3871	37	59.6774	1	1.63934	5	38	11.6279	22	95.6522	17	73.913	1	4.54545	5	38	11.6279	11	5	0	0	0	0	0	28	15	0	0	0	0	0	62	23	11	28
chr10	20880791	20882790	Myb(NM_010848):-:upstream2k	219	77.9359	101	35.9431	6	2.73973	33	281	10.5096	56	84.8485	30	45.4545	6	10.7143	33	281	10.5096	53	26	0	0	0	0	0	110	45	0	0	0	0	0	281	66	61	154
chr10	21013785	21015784	Hbs1l(NM_001042593):+:upstream2k	106	86.8852	36	29.5082	0	0	0	0	0	32	86.4865	10	27.027	0	0	0	0	0	16	5	0	0	0	0	0	58	21	0	0	0	0	0	122	37	19	66
chr10	21013785	21015784	Hbs1l(NM_019702):+:upstream2k	106	86.8852	36	29.5082	0	0	0	0	0	32	86.4865	10	27.027	0	0	0	0	0	16	5	0	0	0	0	0	58	21	0	0	0	0	0	122	37	19	66
chr10	21013785	21015784	Hbs1l(NM_001145209):+:upstream2k	106	86.8852	36	29.5082	0	0	0	0	0	32	86.4865	10	27.027	0	0	0	0	0	16	5	0	0	0	0	0	58	21	0	0	0	0	0	122	37	19	66
chr10	21599990	21601989	Sgk1(NM_001161845):+:upstream2k	29	22.8346	3	2.3622	0	0	0	0	0	3	25	0	0	0	0	0	0	0	10	3	0	0	0	0	0	16	0	0	0	0	0	0	127	12	28	87
chr10	21696478	21698477	Sgk1(NM_001161847):+:upstream2k	30	76.9231	16	41.0256	3	10	145	2	98.6395	6	100	3	50	3	50	145	2	98.6395	9	3	0	0	0	0	0	15	10	0	0	0	0	0	39	6	11	22
chr10	21710029	21712028	Sgk1(NM_001161849):+:upstream2k	111	90.9836	30	24.5902	5	4.5045	83	3	96.5116	18	81.8182	6	27.2727	5	27.7778	83	3	96.5116	26	6	0	0	0	0	0	67	18	0	0	0	0	0	122	22	29	71
chr10	21711696	21713695	Sgk1(NM_001161850):+:upstream2k	158	80.6122	131	66.8367	4	2.53165	26	64	28.8889	25	83.3333	23	76.6667	3	12	24	60	28.5714	42	34	0	0	0	0	0	91	74	1	1.0989	2	4	33.3333	196	30	50	116
chr10	21712472	21714471	Sgk1(NM_011361):+:upstream2k	545	86.7834	313	49.8408	4	0.733945	26	64	28.8889	149	94.3038	79	50	3	2.01342	24	60	28.5714	137	76	0	0	0	0	0	259	158	1	0.3861	2	4	33.3333	628	158	161	309
chr10	21876415	21878414	Raet1a(NM_009016):+:upstream2k	152	100	146	96.0526	2	1.31579	25	154	13.9665	34	100	32	94.1176	2	5.88235	25	154	13.9665	41	39	0	0	0	0	0	77	75	0	0	0	0	0	152	34	41	77
chr10	21991280	21993279	H60b(NM_001177775):+:upstream2k	92	98.9247	66	70.9677	2	2.17391	6	6	50	27	96.4286	21	75	2	7.40741	6	6	50	25	18	0	0	0	0	0	40	27	0	0	0	0	0	93	28	25	40
chr10	22451254	22453253	Tbpl1(NM_011603):-:upstream2k	276	92.6174	151	50.6711	0	0	0	0	0	85	95.5056	47	52.809	0	0	0	0	0	65	29	0	0	0	0	0	126	75	0	0	0	0	0	298	89	73	136
chr10	22539935	22541934	Tcf21(NM_011545):-:upstream2k	40	100	32	80	4	10	104	59	63.8037	6	100	4	66.6667	4	66.6667	104	59	63.8037	11	9	0	0	0	0	0	23	19	0	0	0	0	0	40	6	11	23
chr10	23069710	23071709	Eya4(NM_010167):-:upstream2k	311	73.3491	167	39.3868	0	0	0	0	0	94	71.2121	53	40.1515	0	0	0	0	0	60	32	0	0	0	0	0	157	82	0	0	0	0	0	424	132	86	206
chr10	23507016	23509015	Rps12(NM_011295):-:upstream2k	45	97.8261	20	43.4783	0	0	0	0	0	13	92.8571	7	50	0	0	0	0	0	6	2	0	0	0	0	0	26	11	0	0	0	0	0	46	14	6	26
chr10	23941323	23943322	Moxd1(NM_021509):+:upstream2k	94	83.9286	36	32.1429	0	0	0	0	0	14	93.3333	5	33.3333	0	0	0	0	0	25	9	0	0	0	0	0	55	22	0	0	0	0	0	112	15	31	66
chr10	24313248	24315247	Ctgf(NM_010217):+:upstream2k	38	100	11	28.9474	0	0	0	0	0	2	100	1	50	0	0	0	0	0	6	2	0	0	0	0	0	30	8	0	0	0	0	0	38	2	6	30
chr10	24431909	24433908	Enpp1(NM_008813):-:upstream2k	73	67.5926	2	1.85185	0	0	0	0	0	14	70	0	0	0	0	0	0	0	14	0	0	0	0	0	0	45	2	0	0	0	0	0	108	20	17	71
chr10	24587792	24589791	Med23(NM_027347):+:upstream2k	80	100	61	76.25	0	0	0	0	0	20	100	13	65	0	0	0	0	0	27	23	0	0	0	0	0	33	25	0	0	0	0	0	80	20	27	33
chr10	24587792	24589791	Med23(NM_001166416):+:upstream2k	80	100	61	76.25	0	0	0	0	0	20	100	13	65	0	0	0	0	0	27	23	0	0	0	0	0	33	25	0	0	0	0	0	80	20	27	33
chr10	24647277	24649276	Arg1(NM_007482):-:upstream2k	58	95.082	52	85.2459	4	6.89655	14	12	53.8462	10	83.3333	10	83.3333	4	40	14	12	53.8462	7	7	0	0	0	0	0	41	35	0	0	0	0	0	61	12	7	42
chr10	25018970	25020969	Akap7(NM_018747):-:upstream2k	52	78.7879	31	46.9697	8	15.3846	28	10	73.6842	12	75	9	56.25	8	66.6667	28	10	73.6842	12	8	0	0	0	0	0	28	14	0	0	0	0	0	66	16	15	35
chr10	25796061	25798060	Gm9767(NR_028030):+:upstream2k	183	82.8054	141	63.8009	4	2.18579	18	18	50	41	91.1111	30	66.6667	4	9.7561	18	18	50	54	44	0	0	0	0	0	88	67	0	0	0	0	0	221	45	59	117
chr10	26094992	26096991	L3mbtl3(NM_172787):-:upstream2k	152	94.4099	71	44.0994	2	1.31579	129	177	42.1569	54	91.5254	22	37.2881	1	1.85185	16	173	8.46561	31	15	0	0	0	0	0	67	34	1	1.49254	113	4	96.5812	161	59	34	68
chr10	26490318	26492317	Arhgap18(NM_176837):+:upstream2k	59	96.7213	40	65.5738	0	0	0	0	0	8	80	5	50	0	0	0	0	0	21	16	0	0	0	0	0	30	19	0	0	0	0	0	61	10	21	30
chr10	27792626	27794625	Ptprk(NM_008983):+:upstream2k	135	98.5401	92	67.1533	2	1.48148	6	39	13.3333	56	96.5517	37	63.7931	1	1.78571	4	33	10.8108	34	21	0	0	0	0	0	45	34	1	2.22222	2	6	25	137	58	34	45
chr10	28861802	28863801	6330407J23Rik(NM_026138):+:upstream2k	53	98.1481	47	87.037	0	0	0	0	0	15	93.75	14	87.5	0	0	0	0	0	15	13	0	0	0	0	0	23	20	0	0	0	0	0	54	16	15	23
chr10	29031306	29033305	Echdc1(NM_025855):+:upstream2k	91	94.7917	35	36.4583	1	1.0989	3	1	75	24	92.3077	10	38.4615	1	4.16667	3	1	75	25	10	0	0	0	0	0	42	15	0	0	0	0	0	96	26	26	44
chr10	29255674	29257673	Rspo3(NM_028351):-:upstream2k	165	98.2143	96	57.1429	2	1.21212	6	13	31.5789	33	97.0588	20	58.8235	2	6.06061	6	13	31.5789	31	19	0	0	0	0	0	101	57	0	0	0	0	0	168	34	31	103
chr10	29920347	29922346	2610036L11Rik(NM_001109747):-:upstream2k	15	42.8571	0	0	0	0	0	0	0	8	57.1429	0	0	0	0	0	0	0	6	0	0	0	0	0	0	1	0	0	0	0	0	0	35	14	11	10
chr10	30320556	30322555	Trmt11(NM_028604):-:upstream2k	1	50	1	50	0	0	0	0	0	1	50	1	50	0	0	0	0	0	0	0	0	0	0	0	0	0	0	0	0	0	0	0	2	2	0	0
chr10	30338173	30340172	Hint3(NM_025798):-:upstream2k	46	75.4098	29	47.541	1	2.17391	2	4	33.3333	3	50	2	33.3333	1	33.3333	2	4	33.3333	8	7	0	0	0	0	0	35	20	0	0	0	0	0	61	6	8	47
chr10	30522914	30524913	Ncoa7(NM_172495):-:upstream2k	168	89.8396	94	50.2674	0	0	0	0	0	58	86.5672	32	47.7612	0	0	0	0	0	52	25	0	0	0	0	0	58	37	0	0	0	0	0	187	67	58	62
chr10	30562590	30564589	Hey2(NM_013904):-:upstream2k	268	71.4667	121	32.2667	7	2.61194	35	17	67.3077	58	74.359	20	25.641	7	12.069	35	17	67.3077	70	33	0	0	0	0	0	140	68	0	0	0	0	0	375	78	99	198
chr10	31165728	31167727	Tpd52l1(NM_009413):-:upstream2k	36	78.2609	15	32.6087	0	0	0	0	0	10	71.4286	6	42.8571	0	0	0	0	0	7	4	0	0	0	0	0	19	5	0	0	0	0	0	46	14	10	22
chr10	32609722	32611721	Nkain2(NM_001025286):-:upstream2k	94	83.1858	53	46.9027	0	0	0	0	0	34	85	20	50	0	0	0	0	0	25	20	0	0	0	0	0	35	13	0	0	0	0	0	113	40	29	44
chr10	32609722	32611721	Nkain2(NM_001013411):-:upstream2k	94	83.1858	53	46.9027	0	0	0	0	0	34	85	20	50	0	0	0	0	0	25	20	0	0	0	0	0	35	13	0	0	0	0	0	113	40	29	44
chr10	33344407	33346406	Clvs2(NM_175448):-:upstream2k	3	75	3	75	1	33.3333	3	7	30	1	50	1	50	1	100	3	7	30	1	1	0	0	0	0	0	1	1	0	0	0	0	0	4	2	1	1
chr10	33622917	33624916	Rsph4a(NM_001162957):+:upstream2k	53	51.9608	0	0	0	0	0	0	0	2	25	0	0	0	0	0	0	0	16	0	0	0	0	0	0	35	0	0	0	0	0	0	102	8	23	71
chr10	33739423	33741422	Rwdd1(NM_025614):-:upstream2k	202	98.0583	118	57.2816	0	0	0	0	0	49	96.0784	33	64.7059	0	0	0	0	0	57	36	0	0	0	0	0	96	49	0	0	0	0	0	206	51	58	97
chr10	33927358	33929357	Dse(NM_172508):-:upstream2k	30	90.9091	0	0	0	0	0	0	0	2	100	0	0	0	0	0	0	0	6	0	0	0	0	0	0	22	0	0	0	0	0	0	33	2	7	24
chr10	36224613	36226612	Hs3st5(NM_001081208):+:upstream2k	66	90.411	8	10.9589	0	0	0	0	0	6	75	3	37.5	0	0	0	0	0	18	2	0	0	0	0	0	42	3	0	0	0	0	0	73	8	19	46
chr10	36692350	36694349	Hdac2(NM_008229):+:upstream2k	229	95.0207	171	70.9544	0	0	0	0	0	72	94.7368	54	71.0526	0	0	0	0	0	55	40	0	0	0	0	0	102	77	0	0	0	0	0	241	76	57	108
chr10	36858733	36860732	Marcks(NM_008538):-:upstream2k	125	83.3333	64	42.6667	0	0	0	0	0	16	80	11	55	0	0	0	0	0	25	12	0	0	0	0	0	84	41	0	0	0	0	0	150	20	31	99
chr10	38851829	38853828	Tube1(NM_028006):+:upstream2k	97	88.1818	40	36.3636	0	0	0	0	0	26	86.6667	4	13.3333	0	0	0	0	0	23	14	0	0	0	0	0	48	22	0	0	0	0	0	110	30	26	54
chr10	38853702	38855701	1700025K23Rik(NM_183254):-:upstream2k	268	73.224	73	19.9454	0	0	0	0	0	63	84	18	24	0	0	0	0	0	69	26	0	0	0	0	0	136	29	0	0	0	0	0	366	75	102	189
chr10	39087605	39089604	Fyn(NM_001122893):+:upstream2k	79	100	40	50.6329	0	0	0	0	0	20	100	9	45	0	0	0	0	0	23	14	0	0	0	0	0	36	17	0	0	0	0	0	79	20	23	36
chr10	39087605	39089604	Fyn(NM_008054):+:upstream2k	79	100	40	50.6329	0	0	0	0	0	20	100	9	45	0	0	0	0	0	23	14	0	0	0	0	0	36	17	0	0	0	0	0	79	20	23	36
chr10	39087605	39089604	Fyn(NM_001122892):+:upstream2k	79	100	40	50.6329	0	0	0	0	0	20	100	9	45	0	0	0	0	0	23	14	0	0	0	0	0	36	17	0	0	0	0	0	79	20	23	36
chr10	39449966	39451965	Rev3l(NM_011264):+:upstream2k	352	93.8667	238	63.4667	3	0.852273	10	72	12.1951	116	86.5672	81	60.4478	2	1.72414	8	70	10.2564	72	52	0	0	0	0	0	164	105	1	0.609756	2	2	50	375	134	73	168
chr10	39619045	39621044	AA474331(NR_033628):-:upstream2k	105	98.1308	88	82.243	5	4.7619	33	86	27.7311	16	88.8889	15	83.3333	5	31.25	33	86	27.7311	23	21	0	0	0	0	0	66	52	0	0	0	0	0	107	18	23	66
chr10	39646730	39648729	2010001E11Rik(NM_001163503):-:upstream2k	72	87.8049	56	68.2927	4	5.55556	10	14	41.6667	18	81.8182	10	45.4545	4	22.2222	10	14	41.6667	11	10	0	0	0	0	0	43	36	0	0	0	0	0	82	22	14	46
chr10	39679960	39681959	G630090E17Rik(NM_001173500):-:upstream2k	24	24.2424	0	0	0	0	0	0	0	5	35.7143	0	0	0	0	0	0	0	6	0	0	0	0	0	0	13	0	0	0	0	0	0	99	14	16	69
chr10	39706453	39708452	BC021785(NM_001113385):-:upstream2k	53	47.7477	0	0	0	0	0	0	0	9	75	0	0	0	0	0	0	0	14	0	0	0	0	0	0	30	0	0	0	0	0	0	111	12	34	65
chr10	39706453	39708452	BC021785(NM_001001489):-:upstream2k	53	47.7477	0	0	0	0	0	0	0	9	75	0	0	0	0	0	0	0	14	0	0	0	0	0	0	30	0	0	0	0	0	0	111	12	34	65
chr10	39706453	39708452	BC021785(NM_001113388):-:upstream2k	53	47.7477	0	0	0	0	0	0	0	9	75	0	0	0	0	0	0	0	14	0	0	0	0	0	0	30	0	0	0	0	0	0	111	12	34	65
chr10	39745075	39747074	AI317395(NM_144821):-:upstream2k	62	93.9394	56	84.8485	1	1.6129	14	1	93.3333	10	83.3333	8	66.6667	1	10	14	1	93.3333	13	12	0	0	0	0	0	39	36	0	0	0	0	0	66	12	13	41
chr10	39966786	39968785	Rpf2(NM_001042556):-:upstream2k	69	98.5714	56	80	1	1.44928	3	12	20	25	96.1538	20	76.9231	1	4	3	12	20	13	11	0	0	0	0	0	31	25	0	0	0	0	0	70	26	13	31
chr10	39966846	39968845	Rpf2(NM_023323):-:upstream2k	49	100	47	95.9184	1	2.04082	3	12	20	18	100	16	88.8889	1	5.55556	3	12	20	10	10	0	0	0	0	0	21	21	0	0	0	0	0	49	18	10	21
chr10	39977472	39979471	Gtf3c6(NM_026113):-:upstream2k	27	32.5301	0	0	0	0	0	0	0	4	66.6667	0	0	0	0	0	0	0	8	0	0	0	0	0	0	15	0	0	0	0	0	0	83	6	16	61
chr10	40021993	40023992	Amd1(NM_009665):-:upstream2k	176	77.193	78	34.2105	0	0	0	0	0	45	78.9474	16	28.0702	0	0	0	0	0	43	22	0	0	0	0	0	88	40	0	0	0	0	0	228	57	54	117
chr10	40021993	40023992	Amd2(NM_007444):-:upstream2k	176	77.193	78	34.2105	0	0	0	0	0	45	78.9474	16	28.0702	0	0	0	0	0	43	22	0	0	0	0	0	88	40	0	0	0	0	0	228	57	54	117
chr10	40067114	40069113	Cdk19(NM_001168304):+:upstream2k	108	93.1034	60	51.7241	0	0	0	0	0	17	85	11	55	0	0	0	0	0	23	16	0	0	0	0	0	68	33	0	0	0	0	0	116	20	24	72
chr10	40067114	40069113	Cdk19(NM_198164):+:upstream2k	108	93.1034	60	51.7241	0	0	0	0	0	17	85	11	55	0	0	0	0	0	23	16	0	0	0	0	0	68	33	0	0	0	0	0	116	20	24	72
chr10	40347817	40349816	Ddo(NM_027442):+:upstream2k	44	73.3333	22	36.6667	1	2.27273	4	0	100	6	75	1	12.5	1	16.6667	4	0	100	14	7	0	0	0	0	0	24	14	0	0	0	0	0	60	8	17	35
chr10	40401088	40403087	9030224M15Rik(NM_177793):+:upstream2k	91	64.0845	31	21.831	3	3.2967	6	6	50	23	82.1429	12	42.8571	3	13.0435	6	6	50	32	12	0	0	0	0	0	36	7	0	0	0	0	0	142	28	44	70
chr10	40601340	40603339	Wasf1(NM_031877):+:upstream2k	100	90.0901	85	76.5766	0	0	0	0	0	21	80.7692	16	61.5385	0	0	0	0	0	15	11	0	0	0	0	0	64	58	0	0	0	0	0	111	26	18	67
chr10	40602950	40604949	Cdc40(NM_027879):-:upstream2k	667	93.5484	418	58.6255	0	0	0	0	0	218	90.0826	142	58.6777	0	0	0	0	0	148	89	0	0	0	0	0	301	187	0	0	0	0	0	713	242	155	316
chr10	40791391	40793390	Gpr6(NM_199058):-:upstream2k	81	55.8621	0	0	0	0	0	0	0	25	62.5	0	0	0	0	0	0	0	27	0	0	0	0	0	0	29	0	0	0	0	0	0	145	40	51	54
chr10	41023048	41025047	Fig4(NM_133999):-:upstream2k	35	52.2388	33	49.2537	0	0	0	0	0	4	50	2	25	0	0	0	0	0	11	11	0	0	0	0	0	20	20	0	0	0	0	0	67	8	22	37
chr10	41168202	41170201	Zbtb24(NM_153398):+:upstream2k	101	79.5276	63	49.6063	3	2.9703	42	41	50.6024	18	69.2308	12	46.1538	3	16.6667	42	41	50.6024	20	12	0	0	0	0	0	63	39	0	0	0	0	0	127	26	27	74
chr10	41194120	41196119	Mical1(NM_001164433):+:upstream2k	123	99.1935	89	71.7742	0	0	0	0	0	21	95.4545	16	72.7273	0	0	0	0	0	39	30	0	0	0	0	0	63	43	0	0	0	0	0	124	22	39	63
chr10	41194120	41196119	Mical1(NM_138315):+:upstream2k	123	99.1935	89	71.7742	0	0	0	0	0	21	95.4545	16	72.7273	0	0	0	0	0	39	30	0	0	0	0	0	63	43	0	0	0	0	0	124	22	39	63
chr10	41208245	41210244	Ppil6(NM_028430):+:upstream2k	127	92.7007	74	54.0146	0	0	0	0	0	33	94.2857	17	48.5714	0	0	0	0	0	30	19	0	0	0	0	0	64	38	0	0	0	0	0	137	35	32	70
chr10	41210147	41212146	Smpd2(NM_009213):-:upstream2k	99	90.8257	53	48.6239	0	0	0	0	0	26	92.8571	11	39.2857	0	0	0	0	0	24	16	0	0	0	0	0	49	26	0	0	0	0	0	109	28	26	55
chr10	41237306	41239305	Cd164(NM_016898):+:upstream2k	172	79.6296	126	58.3333	1	0.581395	15	31	32.6087	58	82.8571	40	57.1429	1	1.72414	15	31	32.6087	48	36	0	0	0	0	0	66	50	0	0	0	0	0	216	70	54	92
chr10	41528380	41530379	Sesn1(NM_001162908):+:upstream2k	171	97.1591	106	60.2273	0	0	0	0	0	46	92	32	64	0	0	0	0	0	42	27	0	0	0	0	0	83	47	0	0	0	0	0	176	50	42	84
chr10	41529437	41531436	2410017P07Rik(NM_026643):-:upstream2k	171	97.1591	106	60.2273	0	0	0	0	0	46	92	32	64	0	0	0	0	0	42	27	0	0	0	0	0	83	47	0	0	0	0	0	176	50	42	84
chr10	41529437	41531436	2410017P07Rik(NM_029132):-:upstream2k	171	97.1591	106	60.2273	0	0	0	0	0	46	92	32	64	0	0	0	0	0	42	27	0	0	0	0	0	83	47	0	0	0	0	0	176	50	42	84
chr10	41605245	41607244	Sesn1(NM_001013370):+:upstream2k	139	63.1818	52	23.6364	0	0	0	0	0	35	71.4286	15	30.6122	0	0	0	0	0	31	7	0	0	0	0	0	73	30	0	0	0	0	0	220	49	50	121
chr10	41996549	41998548	Foxo3(NM_019740):-:upstream2k	572	72.3135	232	29.33	1	0.174825	2	2	50	192	78.6885	77	31.5574	1	0.520833	2	2	50	133	56	0	0	0	0	0	247	99	0	0	0	0	0	791	244	182	365
chr10	42198372	42200371	Lace1(NM_145743):-:upstream2k	1	100	1	100	0	0	0	0	0	1	100	1	100	0	0	0	0	0	0	0	0	0	0	0	0	0	0	0	0	0	0	0	1	1	0	0
chr10	42219860	42221859	Snx3(NM_017472):+:upstream2k	145	49.1525	43	14.5763	1	0.689655	21	1	95.4545	12	27.2727	3	6.81818	1	8.33333	21	1	95.4545	43	17	0	0	0	0	0	90	23	0	0	0	0	0	295	44	70	181
chr10	42303395	42305394	Nr2e1(NM_152229):-:upstream2k	293	74.5547	61	15.5216	0	0	0	0	0	68	73.913	15	16.3043	0	0	0	0	0	80	19	0	0	0	0	0	145	27	0	0	0	0	0	393	92	100	201
chr10	42396723	42398722	Ostm1(NM_172416):+:upstream2k	43	95.5556	12	26.6667	0	0	0	0	0	11	84.6154	4	30.7692	0	0	0	0	0	10	2	0	0	0	0	0	22	6	0	0	0	0	0	45	13	10	22
chr10	42479302	42481301	Sec63(NM_153055):+:upstream2k	90	81.0811	37	33.3333	0	0	0	0	0	27	90	10	33.3333	0	0	0	0	0	20	7	0	0	0	0	0	43	20	0	0	0	0	0	111	30	26	55
chr10	42892510	42894509	9030612E09Rik(NM_172419):+:upstream2k	632	86.3388	310	42.3497	3	0.474684	8	49	14.0351	189	85.9091	82	37.2727	2	1.0582	6	46	11.5385	167	80	0	0	0	0	0	276	148	1	0.362319	2	3	40	732	220	187	325
chr10	42894337	42896336	Sobp(NM_175407):-:upstream2k	213	74.216	83	28.9199	1	0.469484	12	79	13.1868	59	71.9512	26	31.7073	1	1.69492	12	79	13.1868	48	24	0	0	0	0	0	106	33	0	0	0	0	0	287	82	63	142
chr10	42939292	42941291	Pdss2(NM_027772):+:upstream2k	284	93.1148	114	37.377	1	0.352113	2	5	28.5714	73	96.0526	25	32.8947	0	0	0	0	0	61	26	0	0	0	0	0	150	63	1	0.666667	2	5	28.5714	305	76	69	160
chr10	42939292	42941291	Pdss2(NM_001168289):+:upstream2k	284	93.1148	114	37.377	1	0.352113	2	5	28.5714	73	96.0526	25	32.8947	0	0	0	0	0	61	26	0	0	0	0	0	150	63	1	0.666667	2	5	28.5714	305	76	69	160
chr10	43196946	43198945	Bend3(NM_199028):+:upstream2k	245	79.8046	84	27.3616	0	0	0	0	0	76	77.551	33	33.6735	0	0	0	0	0	47	16	0	0	0	0	0	122	35	0	0	0	0	0	307	98	57	152
chr10	43296975	43298974	Cd24a(NM_009846):+:upstream2k	293	83.9542	170	48.7106	0	0	0	0	0	82	80.3922	50	49.0196	0	0	0	0	0	74	43	0	0	0	0	0	137	77	0	0	0	0	0	349	102	85	162
chr10	43619613	43621612	Rtn4ip1(NM_130892):+:upstream2k	104	86.6667	89	74.1667	0	0	0	0	0	27	77.1429	24	68.5714	0	0	0	0	0	19	16	0	0	0	0	0	58	49	0	0	0	0	0	120	35	23	62
chr10	43621543	43623542	Qrsl1(NM_001081054):-:upstream2k	31	67.3913	30	65.2174	0	0	0	0	0	15	68.1818	14	63.6364	0	0	0	0	0	5	5	0	0	0	0	0	11	11	0	0	0	0	0	46	22	9	15
chr10	43724653	43726652	Aim1(NM_172393):-:upstream2k	38	97.4359	0	0	0	0	0	0	0	5	83.3333	0	0	0	0	0	0	0	19	0	0	0	0	0	0	14	0	0	0	0	0	0	39	6	19	14
chr10	43986164	43988163	Atg5(NM_053069):+:upstream2k	122	89.7059	38	27.9412	0	0	0	0	0	34	89.4737	13	34.2105	0	0	0	0	0	21	11	0	0	0	0	0	67	14	0	0	0	0	0	136	38	26	72
chr10	44785020	44787019	Prep(NM_011156):+:upstream2k	199	95.2153	125	59.8086	1	0.502513	11	1	91.6667	75	90.3614	41	49.3976	0	0	0	0	0	46	30	0	0	0	0	0	78	54	1	1.28205	11	1	91.6667	209	83	48	78
chr10	45053568	45055567	Bves(NM_024285):+:upstream2k	25	100	24	96	1	4	3	9	25	10	100	9	90	1	10	3	9	25	3	3	0	0	0	0	0	12	12	0	0	0	0	0	25	10	3	12
chr10	45190008	45192007	Lin28b(NM_001031772):-:upstream2k	18	48.6486	2	5.40541	1	5.55556	7	33	17.5	4	66.6667	1	16.6667	1	25	7	33	17.5	2	0	0	0	0	0	0	12	1	0	0	0	0	0	37	6	7	24
chr10	50310475	50312474	Ascc3(NM_198007):+:upstream2k	95	100	49	51.5789	0	0	0	0	0	38	100	16	42.1053	0	0	0	0	0	17	9	0	0	0	0	0	40	24	0	0	0	0	0	95	38	17	40
chr10	50310475	50312474	Ascc3(NM_001146089):+:upstream2k	95	100	49	51.5789	0	0	0	0	0	38	100	16	42.1053	0	0	0	0	0	17	9	0	0	0	0	0	40	24	0	0	0	0	0	95	38	17	40
chr10	50613457	50615456	Sim1(NM_011376):+:upstream2k	395	75.5258	200	38.2409	2	0.506329	9	30	23.0769	93	80.1724	45	38.7931	2	2.15054	9	30	23.0769	106	53	0	0	0	0	0	196	102	0	0	0	0	0	523	116	131	276
chr10	51395566	51397565	Rfx6(NM_001159389):+:upstream2k	23	82.1429	9	32.1429	1	4.34783	4	0	100	4	66.6667	1	16.6667	1	25	4	0	100	1	0	0	0	0	0	0	18	8	0	0	0	0	0	28	6	2	20
chr10	51740492	51742491	Vgll2(NM_153786):+:upstream2k	140	81.3953	85	49.4186	0	0	0	0	0	42	75	25	44.6429	0	0	0	0	0	40	22	0	0	0	0	0	58	38	0	0	0	0	0	172	56	47	69
chr10	51951425	51953424	Dcbld1(NM_025705):+:upstream2k	129	94.8529	40	29.4118	0	0	0	0	0	33	84.6154	9	23.0769	0	0	0	0	0	25	10	0	0	0	0	0	71	21	0	0	0	0	0	136	39	26	71
chr10	52101882	52103881	Gopc(NM_053187):-:upstream2k	225	99.5575	106	46.9027	0	0	0	0	0	57	98.2759	23	39.6552	0	0	0	0	0	55	29	0	0	0	0	0	113	54	0	0	0	0	0	226	58	55	113
chr10	52135353	52137352	Nus1(NM_030250):+:upstream2k	49	79.0323	32	51.6129	0	0	0	0	0	13	76.4706	9	52.9412	0	0	0	0	0	13	9	0	0	0	0	0	23	14	0	0	0	0	0	62	17	15	30
chr10	52265546	52267545	Zfa(NM_009540):-:upstream2k	73	65.1786	0	0	0	0	0	0	0	22	73.3333	0	0	0	0	0	0	0	16	0	0	0	0	0	0	35	0	0	0	0	0	0	112	30	28	54
chr10	52408307	52410306	Slc35f1(NM_178675):+:upstream2k	115	75.1634	41	26.7974	0	0	0	0	0	17	94.4444	6	33.3333	0	0	0	0	0	25	8	0	0	0	0	0	73	27	0	0	0	0	0	153	18	32	103
chr10	53314767	53316766	Asf1a(NM_025541):+:upstream2k	166	95.9538	68	39.3064	1	0.60241	59	3	95.1613	58	93.5484	27	43.5484	0	0	0	0	0	32	12	0	0	0	0	0	76	29	1	1.31579	59	3	95.1613	173	62	34	77
chr10	53470716	53472715	Fam184a(NM_001081428):-:upstream2k	106	77.3723	87	63.5036	1	0.943396	2	5	28.5714	37	74	26	52	1	2.7027	2	5	28.5714	34	28	0	0	0	0	0	35	33	0	0	0	0	0	137	50	40	47
chr10	53795603	53797602	Man1a(NM_008548):-:upstream2k	117	97.5	88	73.3333	0	0	0	0	0	35	92.1053	23	60.5263	0	0	0	0	0	27	19	0	0	0	0	0	55	46	0	0	0	0	0	120	38	27	55
chr10	55948496	55950495	D630037F22Rik(NM_001033385):-:upstream2k	66	97.0588	57	83.8235	0	0	0	0	0	20	100	15	75	0	0	0	0	0	19	17	0	0	0	0	0	27	25	0	0	0	0	0	68	20	20	28
chr10	57204191	57206190	Hsf2(NM_008297):+:upstream2k	172	71.6667	37	15.4167	0	0	0	0	0	53	84.127	16	25.3968	0	0	0	0	0	35	7	0	0	0	0	0	84	14	0	0	0	0	0	240	63	50	127
chr10	57252336	57254335	Serinc1(NM_019760):-:upstream2k	9	64.2857	5	35.7143	0	0	0	0	0	3	75	2	50	0	0	0	0	0	4	2	0	0	0	0	0	2	1	0	0	0	0	0	14	4	6	4
chr10	57368787	57370786	Pkib(NM_001190402):+:upstream2k	23	79.3103	22	75.8621	1	4.34783	6	1	85.7143	2	100	1	50	1	50	6	1	85.7143	9	9	0	0	0	0	0	12	12	0	0	0	0	0	29	2	12	15
chr10	57368787	57370786	Pkib(NM_001039050):+:upstream2k	23	79.3103	22	75.8621	1	4.34783	6	1	85.7143	2	100	1	50	1	50	6	1	85.7143	9	9	0	0	0	0	0	12	12	0	0	0	0	0	29	2	12	15
chr10	57784295	57786294	Lims1(NM_026148):+:upstream2k	130	82.8025	87	55.414	0	0	0	0	0	44	84.6154	29	55.7692	0	0	0	0	0	17	11	0	0	0	0	0	69	47	0	0	0	0	0	157	52	23	82
chr10	57907600	57909599	Ranbp2(NM_011240):+:upstream2k	113	72.4359	70	44.8718	0	0	0	0	0	41	73.2143	23	41.0714	0	0	0	0	0	21	7	0	0	0	0	0	51	40	0	0	0	0	0	156	56	32	68
chr10	57958685	57960684	Ccdc138(NM_001162956):+:upstream2k	96	96	79	79	0	0	0	0	0	26	96.2963	19	70.3704	0	0	0	0	0	22	18	0	0	0	0	0	48	42	0	0	0	0	0	100	27	23	50
chr10	58274107	58276106	Sh3rf3(NM_172788):+:upstream2k	451	78.7086	232	40.4887	0	0	0	0	0	132	82.5	69	43.125	0	0	0	0	0	112	56	0	0	0	0	0	207	107	0	0	0	0	0	573	160	138	275
chr10	58682670	58684669	Ankrd57(NM_172939):+:upstream2k	385	90.3756	151	35.446	0	0	0	0	0	119	88.806	48	35.8209	0	0	0	0	0	87	45	0	0	0	0	0	179	58	0	0	0	0	0	426	134	98	194
chr10	58684596	58686595	Sept10(NM_001024911):-:upstream2k	241	82.5342	46	15.7534	0	0	0	0	0	64	86.4865	14	18.9189	0	0	0	0	0	60	9	0	0	0	0	0	117	23	0	0	0	0	0	292	74	68	150
chr10	58684596	58686595	Sept10(NM_001024910):-:upstream2k	241	82.5342	46	15.7534	0	0	0	0	0	64	86.4865	14	18.9189	0	0	0	0	0	60	9	0	0	0	0	0	117	23	0	0	0	0	0	292	74	68	150
chr10	58784044	58786043	P4ha1(NM_011030):+:upstream2k	174	80.5556	77	35.6481	0	0	0	0	0	48	88.8889	28	51.8519	0	0	0	0	0	39	16	0	0	0	0	0	87	33	0	0	0	0	0	216	54	45	117
chr10	59079441	59081440	Ccdc109a(NM_001033259):-:upstream2k	110	93.2203	24	20.339	0	0	0	0	0	22	100	4	18.1818	0	0	0	0	0	31	9	0	0	0	0	0	57	11	0	0	0	0	0	118	22	34	62
chr10	59163383	59165382	Cbara1(NM_144822):+:upstream2k	168	85.2792	12	6.09137	0	0	0	0	0	46	85.1852	3	5.55556	0	0	0	0	0	34	3	0	0	0	0	0	88	6	0	0	0	0	0	197	54	39	104
chr10	59340339	59342338	Dnajb12(NM_019965):+:upstream2k	23	92	0	0	0	0	0	0	0	7	87.5	0	0	0	0	0	0	0	2	0	0	0	0	0	0	14	0	0	0	0	0	0	25	8	3	14
chr10	59414519	59416518	Ddit4(NM_029083):-:upstream2k	243	87.4101	148	53.2374	1	0.411523	3	9	25	68	91.8919	42	56.7568	0	0	0	0	0	62	39	0	0	0	0	0	113	67	1	0.884956	3	9	25	278	74	68	136
chr10	59463587	59465586	Ascc1(NM_026937):+:upstream2k	78	72.2222	0	0	0	0	0	0	0	23	82.1429	0	0	0	0	0	0	0	19	0	0	0	0	0	0	36	0	0	0	0	0	0	108	28	26	54
chr10	59682009	59684008	Chst3(NM_016803):-:upstream2k	133	97.7941	58	42.6471	0	0	0	0	0	31	96.875	19	59.375	0	0	0	0	0	23	10	0	0	0	0	0	79	29	0	0	0	0	0	136	32	23	81
chr10	59807599	59809598	4632428N05Rik(NM_001159572):+:upstream2k	99	51.0309	0	0	0	0	0	0	0	7	36.8421	0	0	0	0	0	0	0	20	0	0	0	0	0	0	72	0	0	0	0	0	0	194	19	43	132
chr10	59807599	59809598	4632428N05Rik(NM_028732):+:upstream2k	99	51.0309	0	0	0	0	0	0	0	7	36.8421	0	0	0	0	0	0	0	20	0	0	0	0	0	0	72	0	0	0	0	0	0	194	19	43	132
chr10	59860474	59862473	LOC100302688(NM_001164374):+:upstream2k	115	95.0413	55	45.4545	3	2.6087	21	1	95.4545	5	62.5	4	50	3	60	21	1	95.4545	32	14	0	0	0	0	0	78	37	0	0	0	0	0	121	8	32	81
chr10	60159239	60161238	Cdh23(NM_023370):-:upstream2k	51	98.0769	35	67.3077	2	3.92157	13	3	81.25	3	75	2	50	2	66.6667	13	3	81.25	16	12	0	0	0	0	0	32	21	0	0	0	0	0	52	4	16	32
chr10	60215531	60217530	Slc29a3(NM_023596):-:upstream2k	54	85.7143	6	9.52381	0	0	0	0	0	12	85.7143	4	28.5714	0	0	0	0	0	14	2	0	0	0	0	0	28	0	0	0	0	0	0	63	14	18	31
chr10	60294330	60296329	Unc5b(NM_029770):-:upstream2k	113	80.1418	23	16.3121	0	0	0	0	0	32	72.7273	11	25	0	0	0	0	0	21	4	0	0	0	0	0	60	8	0	0	0	0	0	141	44	28	69
chr10	60550091	60552090	Pcbd1(NM_025273):+:upstream2k	50	53.1915	0	0	0	0	0	0	0	4	66.6667	0	0	0	0	0	0	0	7	0	0	0	0	0	0	39	0	0	0	0	0	0	94	6	16	72
chr10	60610414	60612413	Sgpl1(NM_009163):-:upstream2k	261	90.3114	132	45.6747	1	0.383142	6	1	85.7143	75	89.2857	45	53.5714	1	1.33333	6	1	85.7143	57	34	0	0	0	0	0	129	53	0	0	0	0	0	289	84	64	141
chr10	60636010	60638009	Tbata(NM_001017407):+:upstream2k	64	98.4615	24	36.9231	5	7.8125	18	7	72	15	93.75	5	31.25	5	33.3333	18	7	72	8	2	0	0	0	0	0	41	17	0	0	0	0	0	65	16	8	41
chr10	60636010	60638009	Tbata(NM_001017409):+:upstream2k	64	98.4615	24	36.9231	5	7.8125	18	7	72	15	93.75	5	31.25	5	33.3333	18	7	72	8	2	0	0	0	0	0	41	17	0	0	0	0	0	65	16	8	41
chr10	60636010	60638009	Tbata(NM_023064):+:upstream2k	64	98.4615	24	36.9231	5	7.8125	18	7	72	15	93.75	5	31.25	5	33.3333	18	7	72	8	2	0	0	0	0	0	41	17	0	0	0	0	0	65	16	8	41
chr10	60736187	60738186	Adamts14(NM_001081127):-:upstream2k	127	90.0709	91	64.539	2	1.5748	37	15	71.1538	47	81.0345	33	56.8966	1	2.12766	33	1	97.0588	31	22	0	0	0	0	0	49	36	1	2.04082	4	14	22.2222	141	58	31	52
chr10	60846272	60848271	X99384(NM_013753):-:upstream2k	177	81.9444	99	45.8333	0	0	0	0	0	30	83.3333	22	61.1111	0	0	0	0	0	38	27	0	0	0	0	0	109	50	0	0	0	0	0	216	36	42	138
chr10	60915418	60917417	Eif4ebp2(NM_010124):-:upstream2k	176	95.6522	50	27.1739	0	0	0	0	0	53	91.3793	22	37.931	0	0	0	0	0	56	21	0	0	0	0	0	67	7	0	0	0	0	0	184	58	57	69
chr10	61056232	61058231	Npffr1(NM_001177511):+:upstream2k	144	90.566	65	40.8805	9	6.25	129	148	46.5704	40	100	17	42.5	9	22.5	129	148	46.5704	33	12	0	0	0	0	0	71	36	0	0	0	0	0	159	40	35	84
chr10	61109369	61111368	Ppa1(NM_026438):+:upstream2k	84	92.3077	45	49.4505	0	0	0	0	0	33	86.8421	14	36.8421	0	0	0	0	0	15	8	0	0	0	0	0	36	23	0	0	0	0	0	91	38	16	37
chr10	61141069	61143068	Sar1a(NM_009120):+:upstream2k	80	45.1977	52	29.3785	2	2.5	45	14	76.2712	29	51.7857	23	41.0714	1	3.44828	4	14	22.2222	19	10	0	0	0	0	0	32	19	1	3.125	41	0	100	177	56	44	77
chr10	61181397	61183396	Aifm2(NM_153779):+:upstream2k	44	100	25	56.8182	2	4.54545	70	1	98.5915	4	100	2	50	2	50	70	1	98.5915	8	3	0	0	0	0	0	32	20	0	0	0	0	0	44	4	8	32
chr10	61246613	61248612	H2afy2(NM_207000):-:upstream2k	181	94.2708	73	38.0208	0	0	0	0	0	39	97.5	20	50	0	0	0	0	0	45	17	0	0	0	0	0	97	36	0	0	0	0	0	192	40	45	107
chr10	61441857	61443856	Col13a1(NM_007731):-:upstream2k	54	46.1538	1	0.854701	0	0	0	0	0	19	57.5758	1	3.0303	0	0	0	0	0	9	0	0	0	0	0	0	26	0	0	0	0	0	0	117	33	21	63
chr10	61531770	61533769	Gm5424(NR_002687):+:upstream2k	65	66.3265	21	21.4286	0	0	0	0	0	5	83.3333	0	0	0	0	0	0	0	20	5	0	0	0	0	0	40	16	0	0	0	0	0	98	6	26	66
chr10	61573762	61575761	2010107G23Rik(NM_027251):-:upstream2k	93	63.2653	28	19.0476	0	0	0	0	0	15	75	9	45	0	0	0	0	0	22	7	0	0	0	0	0	56	12	0	0	0	0	0	147	20	27	100
chr10	61593838	61595837	Neurog3(NM_009719):+:upstream2k	169	97.6879	27	15.6069	0	0	0	0	0	33	91.6667	5	13.8889	0	0	0	0	0	45	10	0	0	0	0	0	91	12	0	0	0	0	0	173	36	45	92
chr10	61693967	61695966	Tspan15(NM_197996):-:upstream2k	37	36.6337	0	0	0	0	0	0	0	16	44.4444	0	0	0	0	0	0	0	4	0	0	0	0	0	0	17	0	0	0	0	0	0	101	36	21	44
chr10	61912442	61914441	Supv3l1(NM_181423):-:upstream2k	11	91.6667	0	0	0	0	0	0	0	5	83.3333	0	0	0	0	0	0	0	2	0	0	0	0	0	0	4	0	0	0	0	0	0	12	6	2	4
chr10	61949347	61951346	Vps26a(NM_001113355):-:upstream2k	46	48.4211	8	8.42105	0	0	0	0	0	15	40.5405	3	8.10811	0	0	0	0	0	8	2	0	0	0	0	0	23	3	0	0	0	0	0	95	37	19	39
chr10	61949554	61951553	Vps26a(NM_133672):-:upstream2k	33	97.0588	8	23.5294	0	0	0	0	0	7	87.5	3	37.5	0	0	0	0	0	6	2	0	0	0	0	0	20	3	0	0	0	0	0	34	8	6	20
chr10	61970504	61972503	Srgn(NM_011157):-:upstream2k	51	83.6066	20	32.7869	2	3.92157	11	0	100	4	66.6667	2	33.3333	2	50	11	0	100	12	5	0	0	0	0	0	35	13	0	0	0	0	0	61	6	12	43
chr10	62041206	62043205	2510003E04Rik(NM_028197):-:upstream2k	15	16.129	13	13.9785	2	13.3333	15	6	71.4286	5	27.7778	3	16.6667	2	40	15	6	71.4286	5	5	0	0	0	0	0	5	5	0	0	0	0	0	93	18	30	45
chr10	62065047	62067046	Ddx21(NM_019553):-:upstream2k	3	75	3	75	0	0	0	0	0	1	50	1	50	0	0	0	0	0	2	2	0	0	0	0	0	0	0	0	0	0	0	0	4	2	2	0
chr10	62113947	62115946	Ddx50(NM_053183):-:upstream2k	53	62.3529	42	49.4118	0	0	0	0	0	15	53.5714	10	35.7143	0	0	0	0	0	15	13	0	0	0	0	0	23	19	0	0	0	0	0	85	28	22	35
chr10	62188848	62190847	Stox1(NM_001033260):-:upstream2k	71	95.9459	15	20.2703	0	0	0	0	0	15	83.3333	3	16.6667	0	0	0	0	0	15	4	0	0	0	0	0	41	8	0	0	0	0	0	74	18	15	41
chr10	62255117	62257116	Ccar1(NM_026201):-:upstream2k	97	91.5094	87	82.0755	0	0	0	0	0	29	90.625	25	78.125	0	0	0	0	0	23	20	0	0	0	0	0	45	42	0	0	0	0	0	106	32	25	49
chr10	62381381	62383380	Slc25a16(NM_175194):+:upstream2k	35	43.75	0	0	0	0	0	0	0	14	50	0	0	0	0	0	0	0	9	0	0	0	0	0	0	12	0	0	0	0	0	0	80	28	17	35
chr10	62407777	62409776	Dna2(NM_177372):+:upstream2k	45	93.75	27	56.25	0	0	0	0	0	23	92	11	44	0	0	0	0	0	12	8	0	0	0	0	0	10	8	0	0	0	0	0	48	25	13	10
chr10	62440971	62442970	Rufy2(NM_027425):+:upstream2k	86	71.6667	9	7.5	1	1.16279	4	0	100	13	65	1	5	1	7.69231	4	0	100	22	3	0	0	0	0	0	51	5	0	0	0	0	0	120	20	33	67
chr10	62485260	62487259	3110049J23Rik(NM_026085):+:upstream2k	417	67.6948	163	26.461	0	0	0	0	0	126	76.8293	55	33.5366	0	0	0	0	0	85	31	0	0	0	0	0	206	77	0	0	0	0	0	616	164	121	331
chr10	62486598	62488597	Hnrnph3(NM_001079824):-:upstream2k	220	83.0189	92	34.717	0	0	0	0	0	52	83.871	26	41.9355	0	0	0	0	0	47	18	0	0	0	0	0	121	48	0	0	0	0	0	265	62	55	148
chr10	62522365	62524364	Pbld(NM_026701):+:upstream2k	42	100	31	73.8095	4	9.52381	71	2	97.2603	8	100	6	75	4	50	71	2	97.2603	11	8	0	0	0	0	0	23	17	0	0	0	0	0	42	8	11	23
chr10	62704733	62706732	Herc4(NM_026101):+:upstream2k	183	80.6167	130	57.2687	0	0	0	0	0	51	87.931	37	63.7931	0	0	0	0	0	40	32	0	0	0	0	0	92	61	0	0	0	0	0	227	58	49	120
chr10	62801744	62803743	Sirt1(NM_001159590):-:upstream2k	173	62.0072	40	14.3369	0	0	0	0	0	62	59.0476	17	16.1905	0	0	0	0	0	31	6	0	0	0	0	0	80	17	0	0	0	0	0	279	105	53	121
chr10	62801781	62803780	Sirt1(NM_019812):-:upstream2k	173	68.9243	40	15.9363	0	0	0	0	0	62	67.3913	17	18.4783	0	0	0	0	0	31	6	0	0	0	0	0	80	17	0	0	0	0	0	251	92	48	111
chr10	62801784	62803783	Sirt1(NM_001159589):-:upstream2k	173	69.7581	40	16.129	0	0	0	0	0	62	68.1319	17	18.6813	0	0	0	0	0	31	6	0	0	0	0	0	80	17	0	0	0	0	0	248	91	47	110
chr10	62890846	62892845	Ctnna3(NM_177612):+:upstream2k	179	54.908	46	14.1104	0	0	0	0	0	57	53.7736	22	20.7547	0	0	0	0	0	43	7	0	0	0	0	0	79	17	0	0	0	0	0	326	106	74	146
chr10	63281803	63283802	Ctnna3(NM_001164519):+:upstream2k	37	97.3684	35	92.1053	1	2.7027	4	0	100	4	100	2	50	1	25	4	0	100	8	8	0	0	0	0	0	25	25	0	0	0	0	0	38	4	8	26
chr10	66559606	66561605	Reep3(NM_178606):-:upstream2k	60	64.5161	35	37.6344	1	1.66667	2	6	25	29	70.7317	20	48.7805	0	0	0	0	0	15	10	0	0	0	0	0	16	5	1	6.25	2	6	25	93	41	22	30
chr10	66588006	66590005	Jmjd1c(NM_207221):+:upstream2k	264	65.6716	170	42.2886	0	0	0	0	0	122	70.9302	78	45.3488	0	0	0	0	0	55	41	0	0	0	0	0	87	51	0	0	0	0	0	402	172	91	139
chr10	66748030	66750029	Nrbf2(NM_001036293):-:upstream2k	113	69.7531	51	31.4815	5	4.42478	149	153	49.3377	51	75	34	50	3	5.88235	21	142	12.8834	21	9	1	4.7619	65	5	92.8571	41	8	1	2.43902	63	6	91.3043	162	68	31	63
chr10	66998617	67000616	Egr2(NM_010118):+:upstream2k	470	95.3347	335	67.9513	1	0.212766	3	3	50	126	95.4545	88	66.6667	1	0.793651	3	3	50	125	85	0	0	0	0	0	219	162	0	0	0	0	0	493	132	135	226
chr10	67011704	67013703	Ado(NM_001005419):-:upstream2k	108	89.2562	85	70.2479	0	0	0	0	0	48	88.8889	38	70.3704	0	0	0	0	0	23	15	0	0	0	0	0	37	32	0	0	0	0	0	121	54	24	43
chr10	67440346	67442345	Rtkn2(NM_001081346):+:upstream2k	136	57.1429	48	20.1681	3	2.20588	45	51	46.875	26	65	6	15	3	11.5385	45	51	46.875	35	17	0	0	0	0	0	75	25	0	0	0	0	0	238	40	56	142
chr10	67741475	67743474	Arid5b(NM_023598):-:upstream2k	82	94.2529	51	58.6207	0	0	0	0	0	13	92.8571	9	64.2857	0	0	0	0	0	18	10	0	0	0	0	0	51	32	0	0	0	0	0	87	14	18	55
chr10	68673405	68675404	Rhobtb1(NM_001081347):+:upstream2k	94	82.4561	17	14.9123	0	0	0	0	0	15	68.1818	5	22.7273	0	0	0	0	0	22	6	0	0	0	0	0	57	6	0	0	0	0	0	114	22	32	60
chr10	68815661	68817660	Cdk1(NM_007659):-:upstream2k	14	63.6364	2	9.09091	0	0	0	0	0	5	62.5	0	0	0	0	0	0	0	5	1	0	0	0	0	0	4	1	0	0	0	0	0	22	8	7	7
chr10	69386280	69388279	Ank3(NM_009670):+:upstream2k	92	79.3103	24	20.6897	3	3.26087	64	4	94.1176	18	81.8182	4	18.1818	2	11.1111	40	0	100	22	8	1	4.54545	24	4	85.7143	52	12	0	0	0	0	0	116	22	30	64
chr10	69386280	69388279	Ank3(NM_170687):+:upstream2k	92	79.3103	24	20.6897	3	3.26087	64	4	94.1176	18	81.8182	4	18.1818	2	11.1111	40	0	100	22	8	1	4.54545	24	4	85.7143	52	12	0	0	0	0	0	116	22	30	64
chr10	69557869	69559868	Ccdc6(NM_001111121):+:upstream2k	412	78.626	151	28.8168	0	0	0	0	0	113	91.129	44	35.4839	0	0	0	0	0	100	36	0	0	0	0	0	199	71	0	0	0	0	0	524	124	126	274
chr10	69706024	69708023	Slc16a9(NM_025807):+:upstream2k	184	90.1961	98	48.0392	2	1.08696	46	1	97.8723	32	86.4865	15	40.5405	2	6.25	46	1	97.8723	46	22	0	0	0	0	0	106	61	0	0	0	0	0	204	37	51	116
chr10	69901658	69903657	Fam13c(NM_024244):+:upstream2k	104	99.0476	74	70.4762	0	0	0	0	0	34	97.1429	27	77.1429	0	0	0	0	0	29	20	0	0	0	0	0	41	27	0	0	0	0	0	105	35	29	41
chr10	69901658	69903657	Fam13c(NM_001143776):+:upstream2k	104	99.0476	74	70.4762	0	0	0	0	0	34	97.1429	27	77.1429	0	0	0	0	0	29	20	0	0	0	0	0	41	27	0	0	0	0	0	105	35	29	41
chr10	70062040	70064039	Phyhipl(NM_178621):-:upstream2k	507	93.8889	322	59.6296	4	0.788955	23	34	40.3509	170	91.3978	96	51.6129	4	2.35294	23	34	40.3509	122	86	0	0	0	0	0	215	140	0	0	0	0	0	540	186	127	227
chr10	70622383	70624382	Bicc1(NM_031397):-:upstream2k	270	96.4286	157	56.0714	1	0.37037	9	115	7.25806	125	96.1538	76	58.4615	1	0.8	9	115	7.25806	65	41	0	0	0	0	0	80	40	0	0	0	0	0	280	130	67	83
chr10	70700793	70702792	Tfam(NM_009360):-:upstream2k	82	100	61	74.3902	0	0	0	0	0	28	100	18	64.2857	0	0	0	0	0	21	13	0	0	0	0	0	33	30	0	0	0	0	0	82	28	21	33
chr10	70748011	70750010	Ube2d1(NM_145420):-:upstream2k	77	98.7179	25	32.0513	0	0	0	0	0	27	96.4286	9	32.1429	0	0	0	0	0	20	6	0	0	0	0	0	30	10	0	0	0	0	0	78	28	20	30
chr10	70807598	70809597	Cisd1(NM_134007):-:upstream2k	68	80	40	47.0588	0	0	0	0	0	25	73.5294	14	41.1765	0	0	0	0	0	18	9	0	0	0	0	0	25	17	0	0	0	0	0	85	34	23	28
chr10	70808541	70810540	Ipmk(NM_027184):+:upstream2k	169	75.7848	60	26.9058	0	0	0	0	0	33	70.2128	11	23.4043	0	0	0	0	0	51	17	0	0	0	0	0	85	32	0	0	0	0	0	223	47	67	109
chr10	72115643	72117642	Zwint(NM_025635):+:upstream2k	66	79.5181	21	25.3012	0	0	0	0	0	15	83.3333	7	38.8889	0	0	0	0	0	22	7	0	0	0	0	0	29	7	0	0	0	0	0	83	18	28	37
chr10	74427976	74429975	Gnaz(NM_010311):+:upstream2k	199	74.5318	123	46.0674	0	0	0	0	0	70	74.4681	51	54.2553	0	0	0	0	0	48	32	0	0	0	0	0	81	40	0	0	0	0	0	267	94	70	103
chr10	74495299	74497298	Rtdr1(NM_001163534):-:upstream2k	122	93.1298	35	26.7176	4	3.27869	26	4	86.6667	11	91.6667	4	33.3333	4	36.3636	26	4	86.6667	33	10	0	0	0	0	0	78	21	0	0	0	0	0	131	12	34	85
chr10	74495299	74497298	Rtdr1(NM_001163535):-:upstream2k	122	93.1298	35	26.7176	4	3.27869	26	4	86.6667	11	91.6667	4	33.3333	4	36.3636	26	4	86.6667	33	10	0	0	0	0	0	78	21	0	0	0	0	0	131	12	34	85
chr10	74495332	74497331	Rtdr1(NM_001163533):-:upstream2k	122	93.1298	35	26.7176	4	3.27869	26	4	86.6667	11	91.6667	4	33.3333	4	36.3636	26	4	86.6667	33	10	0	0	0	0	0	78	21	0	0	0	0	0	131	12	34	85
chr10	74495332	74497331	Rtdr1(NM_027730):-:upstream2k	122	93.1298	35	26.7176	4	3.27869	26	4	86.6667	11	91.6667	4	33.3333	4	36.3636	26	4	86.6667	33	10	0	0	0	0	0	78	21	0	0	0	0	0	131	12	34	85
chr10	74521641	74523640	Bcr(NM_001081412):+:upstream2k	283	71.1055	170	42.7136	3	1.06007	8	14	36.3636	81	62.3077	51	39.2308	3	3.7037	8	14	36.3636	67	37	0	0	0	0	0	135	82	0	0	0	0	0	398	130	92	176
chr10	74672818	74674817	Cytsa(NM_153406):+:upstream2k	27	96.4286	0	0	0	0	0	0	0	9	90	0	0	0	0	0	0	0	5	0	0	0	0	0	0	13	0	0	0	0	0	0	28	10	5	13
chr10	74673135	74675134	Cytsa(NM_001145826):+:upstream2k	225	96.5665	45	19.3133	0	0	0	0	0	78	95.122	22	26.8293	0	0	0	0	0	54	12	0	0	0	0	0	93	11	0	0	0	0	0	233	82	56	95
chr10	74777688	74779687	Adora2a(NM_009630):+:upstream2k	126	79.2453	43	27.044	2	1.5873	7	7	50	18	69.2308	6	23.0769	2	11.1111	7	7	50	19	4	0	0	0	0	0	89	33	0	0	0	0	0	159	26	27	106
chr10	74978787	74980786	Snrpd3(NM_026095):+:upstream2k	239	68.4814	105	30.086	0	0	0	0	0	62	75.6098	28	34.1463	0	0	0	0	0	61	28	0	0	0	0	0	116	49	0	0	0	0	0	349	82	81	186
chr10	74980068	74982067	1110038D17Rik(NM_175133):-:upstream2k	191	68.2143	88	31.4286	1	0.52356	37	1	97.3684	44	73.3333	21	35	1	2.27273	37	1	97.3684	38	15	0	0	0	0	0	109	52	0	0	0	0	0	280	60	52	168
chr10	75023076	75025075	AI646023(NM_198860):-:upstream2k	46	93.8776	14	28.5714	2	4.34783	36	3	92.3077	5	100	2	40	2	40	36	3	92.3077	5	2	0	0	0	0	0	36	10	0	0	0	0	0	49	5	6	38
chr10	75034338	75036337	Ggt1(NM_008116):+:upstream2k	89	94.6809	37	39.3617	6	6.74157	24	0	100	11	91.6667	6	50	6	54.5455	24	0	100	25	10	0	0	0	0	0	53	21	0	0	0	0	0	94	12	25	57
chr10	75106754	75108753	Susd2(NM_001162913):-:upstream2k	23	88.4615	9	34.6154	1	4.34783	9	0	100	4	100	2	50	1	25	9	0	100	4	3	0	0	0	0	0	15	4	0	0	0	0	0	26	4	6	16
chr10	75106754	75108753	Susd2(NM_027890):-:upstream2k	23	88.4615	9	34.6154	1	4.34783	9	0	100	4	100	2	50	1	25	9	0	100	4	3	0	0	0	0	0	15	4	0	0	0	0	0	26	4	6	16
chr10	75227103	75229102	Cabin1(NM_172549):-:upstream2k	60	89.5522	13	19.403	0	0	0	0	0	10	71.4286	4	28.5714	0	0	0	0	0	6	2	0	0	0	0	0	44	7	0	0	0	0	0	67	14	6	47
chr10	75236120	75238119	Ddt(NM_010027):-:upstream2k	114	100	76	66.6667	0	0	0	0	0	22	100	13	59.0909	0	0	0	0	0	28	18	0	0	0	0	0	64	45	0	0	0	0	0	114	22	28	64
chr10	75261330	75263329	Gstt1(NM_008185):-:upstream2k	49	98	43	86	3	6.12245	27	16	62.7907	5	83.3333	4	66.6667	3	60	27	16	62.7907	6	6	0	0	0	0	0	38	33	0	0	0	0	0	50	6	6	38
chr10	75297627	75299626	Gstt2(NM_010361):-:upstream2k	70	98.5915	44	61.9718	2	2.85714	13	24	35.1351	7	87.5	2	25	2	28.5714	13	24	35.1351	18	8	0	0	0	0	0	45	34	0	0	0	0	0	71	8	18	45
chr10	75322996	75324995	Mif(NM_010798):-:upstream2k	49	81.6667	21	35	4	8.16327	15	3	83.3333	11	91.6667	4	33.3333	4	36.3636	15	3	83.3333	12	4	0	0	0	0	0	26	13	0	0	0	0	0	60	12	16	32
chr10	75395209	75397208	Mmp11(NM_008606):-:upstream2k	53	74.6479	14	19.7183	0	0	0	0	0	13	54.1667	4	16.6667	0	0	0	0	0	10	3	0	0	0	0	0	30	7	0	0	0	0	0	71	24	13	34
chr10	75415259	75417258	Gm5134(NM_198635):+:upstream2k	77	61.6	38	30.4	3	3.8961	29	17	63.0435	10	71.4286	4	28.5714	3	30	29	17	63.0435	20	11	0	0	0	0	0	47	23	0	0	0	0	0	125	14	30	81
chr10	75608196	75610195	Slc5a4a(NM_133184):+:upstream2k	53	76.8116	24	34.7826	1	1.88679	4	0	100	5	50	3	30	1	20	4	0	100	7	3	0	0	0	0	0	41	18	0	0	0	0	0	69	10	9	50
chr10	75670155	75672154	Mir678(NR_030443):-:upstream2k	72	84.7059	54	63.5294	8	11.1111	86	30	74.1379	11	61.1111	9	50	8	72.7273	86	30	74.1379	16	12	0	0	0	0	0	45	33	0	0	0	0	0	85	18	17	50
chr10	75700611	75702610	Prmt2(NM_001077638):-:upstream2k	103	93.6364	91	82.7273	3	2.91262	9	7	56.25	24	85.7143	22	78.5714	3	12.5	9	7	56.25	28	23	0	0	0	0	0	51	46	0	0	0	0	0	110	28	29	53
chr10	75700611	75702610	Prmt2(NM_133182):-:upstream2k	103	93.6364	91	82.7273	3	2.91262	9	7	56.25	24	85.7143	22	78.5714	3	12.5	9	7	56.25	28	23	0	0	0	0	0	51	46	0	0	0	0	0	110	28	29	53
chr10	75808008	75810007	Dip2a(NM_001081419):-:upstream2k	194	90.6542	130	60.7477	0	0	0	0	0	76	86.3636	56	63.6364	0	0	0	0	0	37	28	0	0	0	0	0	81	46	0	0	0	0	0	214	88	42	84
chr10	75905658	75907657	Pcnt(NM_008787):-:upstream2k	63	90	50	71.4286	0	0	0	0	0	18	85.7143	12	57.1429	0	0	0	0	0	13	12	0	0	0	0	0	32	26	0	0	0	0	0	70	21	14	35
chr10	75909826	75911825	2610028H24Rik(NM_029816):+:upstream2k	54	78.2609	27	39.1304	3	5.55556	15	0	100	8	80	7	70	3	37.5	15	0	100	12	5	0	0	0	0	0	34	15	0	0	0	0	0	69	10	14	45
chr10	75929716	75931715	Mcm3ap(NM_019434):+:upstream2k	71	97.2603	50	68.4932	0	0	0	0	0	17	89.4737	11	57.8947	0	0	0	0	0	20	13	0	0	0	0	0	34	26	0	0	0	0	0	73	19	20	34
chr10	75931860	75933859	A130042E20Rik(NM_172550):-:upstream2k	116	99.1453	65	55.5556	10	8.62069	221	7	96.9298	29	96.6667	15	50	10	34.4828	221	7	96.9298	27	16	0	0	0	0	0	60	34	0	0	0	0	0	117	30	27	60
chr10	75992372	75994371	Lss(NM_146006):+:upstream2k	152	69.4064	53	24.2009	0	0	0	0	0	30	53.5714	10	17.8571	0	0	0	0	0	36	11	0	0	0	0	0	86	32	0	0	0	0	0	219	56	50	113
chr10	76086150	76088149	Col6a2(NM_146007):-:upstream2k	2	40	0	0	0	0	0	0	0	1	50	0	0	0	0	0	0	0	1	0	0	0	0	0	0	0	0	0	0	0	0	0	5	2	2	1
chr10	76424693	76426692	Pcbp3(NM_021568):-:upstream2k	107	80.4511	23	17.2932	1	0.934579	3	17	15	27	84.375	10	31.25	1	3.7037	3	17	15	22	6	0	0	0	0	0	58	7	0	0	0	0	0	133	32	32	69
chr10	76494004	76496003	Slc19a1(NM_031196):+:upstream2k	69	94.5205	44	60.274	2	2.89855	4	8	33.3333	12	75	8	50	2	16.6667	4	8	33.3333	32	17	0	0	0	0	0	25	19	0	0	0	0	0	73	16	32	25
chr10	76576451	76578450	Col18a1(NM_001109991):-:upstream2k	1	100	0	0	0	0	0	0	0	1	100	0	0	0	0	0	0	0	0	0	0	0	0	0	0	0	0	0	0	0	0	0	1	1	0	0
chr10	76629276	76631275	Col18a1(NM_009929):-:upstream2k	41	53.9474	21	27.6316	0	0	0	0	0	7	50	1	7.14286	0	0	0	0	0	13	5	0	0	0	0	0	21	15	0	0	0	0	0	76	14	23	39
chr10	76720045	76722044	Pofut2(NM_030262):+:upstream2k	72	69.2308	0	0	0	0	0	0	0	11	78.5714	0	0	0	0	0	0	0	14	0	0	0	0	0	0	47	0	0	0	0	0	0	104	14	26	64
chr10	76721969	76723968	Gm10941(NR_026944):-:upstream2k	404	91.1964	193	43.5666	12	2.9703	47	13	78.3333	93	93	45	45	12	12.9032	47	13	78.3333	128	56	0	0	0	0	0	183	92	0	0	0	0	0	443	100	137	206
chr10	76879121	76881120	LOC100045653(NR_027377):+:upstream2k	393	93.128	191	45.2607	1	0.254453	2	3	40	119	92.9688	68	53.125	1	0.840336	2	3	40	115	55	0	0	0	0	0	159	68	0	0	0	0	0	422	128	121	173
chr10	76881019	76883018	Adarb1(NR_021486):-:upstream2k	74	97.3684	28	36.8421	0	0	0	0	0	31	93.9394	13	39.3939	0	0	0	0	0	18	9	0	0	0	0	0	25	6	0	0	0	0	0	76	33	18	25
chr10	76881019	76883018	Adarb1(NM_130895):-:upstream2k	74	97.3684	28	36.8421	0	0	0	0	0	31	93.9394	13	39.3939	0	0	0	0	0	18	9	0	0	0	0	0	25	6	0	0	0	0	0	76	33	18	25
chr10	76881019	76883018	Adarb1(NM_001024837):-:upstream2k	74	97.3684	28	36.8421	0	0	0	0	0	31	93.9394	13	39.3939	0	0	0	0	0	18	9	0	0	0	0	0	25	6	0	0	0	0	0	76	33	18	25
chr10	76881019	76883018	Adarb1(NR_004429):-:upstream2k	74	97.3684	28	36.8421	0	0	0	0	0	31	93.9394	13	39.3939	0	0	0	0	0	18	9	0	0	0	0	0	25	6	0	0	0	0	0	76	33	18	25
chr10	76978559	76980558	1810008A18Rik(NM_133998):-:upstream2k	68	97.1429	57	81.4286	4	5.88235	22	5	81.4815	24	100	20	83.3333	4	16.6667	22	5	81.4815	14	13	0	0	0	0	0	30	24	0	0	0	0	0	70	24	15	31
chr10	77066979	77068978	Sumo3(NM_019929):+:upstream2k	203	73.8182	48	17.4545	3	1.47783	8	4	66.6667	72	77.4194	25	26.8817	1	1.38889	2	2	50	40	7	0	0	0	0	0	91	16	2	2.1978	6	2	75	275	93	54	128
chr10	77083066	77085065	Ube2g2(NM_019803):+:upstream2k	106	84.127	73	57.9365	0	0	0	0	0	20	71.4286	12	42.8571	0	0	0	0	0	22	16	0	0	0	0	0	64	45	0	0	0	0	0	126	28	25	73
chr10	77289816	77291815	Krtap10-4(NM_001135991):-:upstream2k	55	84.6154	46	70.7692	2	3.63636	15	11	57.6923	5	83.3333	4	66.6667	2	40	15	11	57.6923	20	18	0	0	0	0	0	30	24	0	0	0	0	0	65	6	20	39
chr10	77354165	77356164	1700009J07Rik(NR_015547):+:upstream2k	56	82.3529	18	26.4706	2	3.57143	18	1	94.7368	4	66.6667	2	33.3333	2	50	18	1	94.7368	20	9	0	0	0	0	0	32	7	0	0	0	0	0	68	6	22	40
chr10	77365282	77367281	Lrrc3(NM_145152):-:upstream2k	181	58.1994	15	4.82315	0	0	0	0	0	32	58.1818	2	3.63636	0	0	0	0	0	29	1	0	0	0	0	0	120	12	0	0	0	0	0	311	55	55	201
chr10	77432618	77434617	Trpm2(NM_138301):-:upstream2k	27	93.1034	0	0	0	0	0	0	0	3	75	0	0	0	0	0	0	0	8	0	0	0	0	0	0	16	0	0	0	0	0	0	29	4	8	17
chr10	77439395	77441394	1810043G02Rik(NM_026431):+:upstream2k	219	77.9359	127	45.1957	0	0	0	0	0	66	78.5714	35	41.6667	0	0	0	0	0	54	32	0	0	0	0	0	99	60	0	0	0	0	0	281	84	67	130
chr10	77472542	77474541	Pfkl(NM_008826):-:upstream2k	84	98.8235	57	67.0588	1	1.19048	2	4	33.3333	23	95.8333	16	66.6667	1	4.34783	2	4	33.3333	26	19	0	0	0	0	0	35	22	0	0	0	0	0	85	24	26	35
chr10	77530113	77532112	Icosl(NM_015790):+:upstream2k	250	92.9368	101	37.5465	0	0	0	0	0	49	87.5	15	26.7857	0	0	0	0	0	54	20	0	0	0	0	0	147	66	0	0	0	0	0	269	56	62	151
chr10	77632514	77634513	D10Jhu81e(NM_138601):-:upstream2k	67	88.1579	24	31.5789	0	0	0	0	0	17	94.4444	7	38.8889	0	0	0	0	0	16	5	0	0	0	0	0	34	12	0	0	0	0	0	76	18	16	42
chr10	77647895	77649894	Pwp2(NM_029546):-:upstream2k	32	27.5862	0	0	0	0	0	0	0	6	23.0769	0	0	0	0	0	0	0	7	0	0	0	0	0	0	19	0	0	0	0	0	0	116	26	24	66
chr10	77707388	77709387	Trappc10(NM_001081055):-:upstream2k	49	100	24	48.9796	0	0	0	0	0	24	100	11	45.8333	0	0	0	0	0	6	2	0	0	0	0	0	19	11	0	0	0	0	0	49	24	6	19
chr10	77814446	77816445	Agpat3(NM_053014):-:upstream2k	330	72.8477	160	35.3201	3	0.909091	32	342	8.55615	140	74.4681	72	38.2979	2	1.42857	25	340	6.84932	83	39	0	0	0	0	0	107	49	1	0.934579	7	2	77.7778	453	188	107	158
chr10	77886415	77888414	Cstb(NM_007793):+:upstream2k	33	32.3529	0	0	0	0	0	0	0	3	37.5	0	0	0	0	0	0	0	5	0	0	0	0	0	0	25	0	0	0	0	0	0	102	8	22	72
chr10	77927694	77929693	Pdxk(NM_172134):-:upstream2k	169	82.0388	112	54.3689	1	0.591716	2	5	28.5714	44	88	35	70	1	2.27273	2	5	28.5714	43	26	0	0	0	0	0	82	51	0	0	0	0	0	206	50	51	105
chr10	78054710	78056709	Syde1(NM_027875):-:upstream2k	95	79.8319	78	65.5462	4	4.21053	18	7	72	24	75	22	68.75	4	16.6667	18	7	72	26	22	0	0	0	0	0	45	34	0	0	0	0	0	119	32	31	56
chr10	78181039	78183038	Casp14(NM_009809):-:upstream2k	30	81.0811	26	70.2703	4	13.3333	51	1	98.0769	4	66.6667	4	66.6667	4	100	51	1	98.0769	6	4	0	0	0	0	0	20	18	0	0	0	0	0	37	6	7	24
chr10	78241241	78243240	Slc1a6(NM_009200):+:upstream2k	83	95.4023	28	32.1839	0	0	0	0	0	19	90.4762	7	33.3333	0	0	0	0	0	21	7	0	0	0	0	0	43	14	0	0	0	0	0	87	21	22	44
chr10	78996533	78998532	Ppap2c(NM_015817):-:upstream2k	78	97.5	28	35	1	1.28205	2	4	33.3333	17	94.4444	9	50	1	5.88235	2	4	33.3333	13	4	0	0	0	0	0	48	15	0	0	0	0	0	80	18	13	49
chr10	79017837	79019836	Mier2(NM_027422):-:upstream2k	97	87.3874	70	63.0631	1	1.03093	2	6	25	34	77.2727	24	54.5455	0	0	0	0	0	21	16	0	0	0	0	0	42	30	1	2.38095	2	6	25	111	44	23	44
chr10	79100664	79102663	Shc2(NM_001024539):-:upstream2k	217	68.239	94	29.5597	3	1.38249	25	8	75.7576	40	62.5	12	18.75	3	7.5	25	8	75.7576	59	27	0	0	0	0	0	118	55	0	0	0	0	0	318	64	89	165
chr10	79125319	79127318	Madcam1(NM_013591):+:upstream2k	271	88.2736	132	42.9967	5	1.84502	17	6	73.913	27	90	8	26.6667	5	18.5185	17	6	73.913	67	35	0	0	0	0	0	177	89	0	0	0	0	0	307	30	86	191
chr10	79142940	79144939	Cdc34(NM_177613):+:upstream2k	88	93.617	58	61.7021	0	0	0	0	0	37	92.5	20	50	0	0	0	0	0	16	13	0	0	0	0	0	35	25	0	0	0	0	0	94	40	17	37
chr10	79177379	79179378	Hcn2(NM_008226):+:upstream2k	91	84.2593	0	0	0	0	0	0	0	23	76.6667	0	0	0	0	0	0	0	17	0	0	0	0	0	0	51	0	0	0	0	0	0	108	30	22	56
chr10	79209327	79211326	Polrmt(NM_172551):-:upstream2k	27	100	17	62.963	0	0	0	0	0	10	100	7	70	0	0	0	0	0	12	6	0	0	0	0	0	5	4	0	0	0	0	0	27	10	12	5
chr10	79215864	79217863	Fgf22(NM_023304):+:upstream2k	99	99	55	55	7	7.07071	22	15	59.4595	29	96.6667	15	50	7	24.1379	22	15	59.4595	27	15	0	0	0	0	0	43	25	0	0	0	0	0	100	30	27	43
chr10	79229667	79231666	Rnf126(NM_144528):-:upstream2k	288	82.7586	111	31.8966	4	1.38889	28	31	47.4576	68	75.5556	19	21.1111	3	4.41176	23	16	58.9744	71	31	0	0	0	0	0	149	61	1	0.671141	5	15	25	348	90	82	176
chr10	79229687	79231686	Rnf126(NR_027505):-:upstream2k	274	82.0359	107	32.0359	4	1.45985	28	31	47.4576	61	73.494	18	21.6867	3	4.91803	23	16	58.9744	70	30	0	0	0	0	0	143	59	1	0.699301	5	15	25	334	83	81	170
chr10	79238019	79240018	Fstl3(NM_031380):+:upstream2k	133	97.0803	93	67.8832	18	13.5338	82	46	64.0625	38	95	23	57.5	17	44.7368	80	42	65.5738	37	25	0	0	0	0	0	58	45	1	1.72414	2	4	33.3333	137	40	38	59
chr10	79254317	79256316	Palm(NM_023128):+:upstream2k	68	98.5507	55	79.7101	0	0	0	0	0	30	96.7742	25	80.6452	0	0	0	0	0	19	14	0	0	0	0	0	19	16	0	0	0	0	0	69	31	19	19
chr10	79254317	79256316	Palm(NM_001161747):+:upstream2k	68	98.5507	55	79.7101	0	0	0	0	0	30	96.7742	25	80.6452	0	0	0	0	0	19	14	0	0	0	0	0	19	16	0	0	0	0	0	69	31	19	19
chr10	79281766	79283765	9130017N09Rik(NM_030218):+:upstream2k	172	86.4322	46	23.1156	11	6.39535	64	1	98.4615	33	91.6667	11	30.5556	11	33.3333	64	1	98.4615	42	9	0	0	0	0	0	97	26	0	0	0	0	0	199	36	48	115
chr10	79317717	79319716	E130317F20Rik(NR_029447):-:upstream2k	272	96.4539	243	86.1702	0	0	0	0	0	99	95.1923	93	89.4231	0	0	0	0	0	51	42	0	0	0	0	0	122	108	0	0	0	0	0	282	104	52	126
chr10	79371684	79373683	Med16(NM_001163276):-:upstream2k	38	38	8	8	0	0	0	0	0	7	58.3333	1	8.33333	0	0	0	0	0	8	1	0	0	0	0	0	23	6	0	0	0	0	0	100	12	22	66
chr10	79371684	79373683	Med16(NM_198107):-:upstream2k	38	38	8	8	0	0	0	0	0	7	58.3333	1	8.33333	0	0	0	0	0	8	1	0	0	0	0	0	23	6	0	0	0	0	0	100	12	22	66
chr10	79377716	79379715	Kiss1r(NM_053244):+:upstream2k	188	77.686	125	51.6529	4	2.12766	26	284	8.3871	43	93.4783	25	54.3478	4	9.30233	26	284	8.3871	54	39	0	0	0	0	0	91	61	0	0	0	0	0	242	46	64	132
chr10	79379676	79381675	C030046I01Rik(NM_177994):-:upstream2k	95	87.963	45	41.6667	1	1.05263	17	280	5.72391	24	85.7143	10	35.7143	1	4.16667	17	280	5.72391	30	14	0	0	0	0	0	41	21	0	0	0	0	0	108	28	32	48
chr10	79387817	79389816	Arid3a(NM_007880):+:upstream2k	302	80.1061	110	29.1777	1	0.331126	4	0	100	66	78.5714	22	26.1905	1	1.51515	4	0	100	66	24	0	0	0	0	0	170	64	0	0	0	0	0	377	84	82	211
chr10	79420897	79422896	Wdr18(NM_175450):+:upstream2k	61	38.3648	0	0	0	0	0	0	0	8	57.1429	0	0	0	0	0	0	0	14	0	0	0	0	0	0	39	0	0	0	0	0	0	159	14	40	105
chr10	79431469	79433468	Grin3b(NM_130455):+:upstream2k	143	64.4144	32	14.4144	2	1.3986	14	6	70	8	50	2	12.5	2	25	14	6	70	47	7	0	0	0	0	0	88	23	0	0	0	0	0	222	16	70	136
chr10	79447076	79449075	ORF61(NM_001003949):-:upstream2k	104	61.5385	48	28.4024	0	0	0	0	0	21	58.3333	11	30.5556	0	0	0	0	0	24	10	0	0	0	0	0	59	27	0	0	0	0	0	169	36	41	92
chr10	79449345	79451344	Cnn2(NM_007725):+:upstream2k	147	81.2155	71	39.2265	0	0	0	0	0	36	75	24	50	0	0	0	0	0	41	19	0	0	0	0	0	70	28	0	0	0	0	0	181	48	51	82
chr10	79458360	79460359	Abca7(NM_013850):+:upstream2k	310	82.0106	88	23.2804	5	1.6129	37	62	37.3737	59	89.3939	20	30.303	5	8.47458	37	62	37.3737	71	22	0	0	0	0	0	180	46	0	0	0	0	0	378	66	85	227
chr10	79477417	79479416	Hmha1(NM_001142701):+:upstream2k	39	70.9091	0	0	0	0	0	0	0	9	64.2857	0	0	0	0	0	0	0	13	0	0	0	0	0	0	17	0	0	0	0	0	0	55	14	18	23
chr10	79480420	79482419	Hmha1(NM_027521):+:upstream2k	250	73.5294	47	13.8235	6	2.4	24	3	88.8889	26	72.2222	7	19.4444	6	23.0769	24	3	88.8889	84	16	0	0	0	0	0	140	24	0	0	0	0	0	340	36	110	194
chr10	79502405	79504404	Polr2e(NM_025554):-:upstream2k	210	97.6744	124	57.6744	6	2.85714	26	11	70.2703	58	93.5484	24	38.7097	6	10.3448	26	11	70.2703	58	33	0	0	0	0	0	94	67	0	0	0	0	0	215	62	59	94
chr10	79514782	79516781	Gpx4(NM_001037741):+:upstream2k	96	98.9691	30	30.9278	1	1.04167	2	5	28.5714	30	100	9	30	1	3.33333	2	5	28.5714	19	6	0	0	0	0	0	47	15	0	0	0	0	0	97	30	20	47
chr10	79565448	79567447	Sbno2(NM_183426):-:upstream2k	47	97.9167	29	60.4167	0	0	0	0	0	17	94.4444	9	50	0	0	0	0	0	8	4	0	0	0	0	0	22	16	0	0	0	0	0	48	18	8	22
chr10	79577281	79579280	Stk11(NM_011492):+:upstream2k	288	90	181	56.5625	0	0	0	0	0	110	91.6667	83	69.1667	0	0	0	0	0	54	37	0	0	0	0	0	124	61	0	0	0	0	0	320	120	59	141
chr10	79602113	79604112	Dos(NM_015761):-:upstream2k	109	100	35	32.1101	0	0	0	0	0	26	100	8	30.7692	0	0	0	0	0	27	9	0	0	0	0	0	56	18	0	0	0	0	0	109	26	27	56
chr10	79603060	79605059	Atp5d(NM_025313):+:upstream2k	121	55.5046	9	4.12844	0	0	0	0	0	33	56.8966	1	1.72414	0	0	0	0	0	27	1	0	0	0	0	0	61	7	0	0	0	0	0	218	58	52	108
chr10	79609035	79611034	Midn(NM_021565):+:upstream2k	107	89.1667	54	45	1	0.934579	13	177	6.84211	24	85.7143	9	32.1429	1	4.16667	13	177	6.84211	24	16	0	0	0	0	0	59	29	0	0	0	0	0	120	28	25	67
chr10	79633689	79635688	1600002K03Rik(NM_027207):+:upstream2k	271	79.941	144	42.4779	15	5.53506	146	13	91.8239	51	68.9189	19	25.6757	15	29.4118	146	13	91.8239	83	38	0	0	0	0	0	137	87	0	0	0	0	0	339	74	98	167
chr10	79640227	79642226	Efna2(NM_007909):+:upstream2k	48	97.9592	37	75.5102	0	0	0	0	0	19	95	12	60	0	0	0	0	0	7	6	0	0	0	0	0	22	19	0	0	0	0	0	49	20	7	22
chr10	79723714	79725713	Gamt(NM_010255):-:upstream2k	159	68.8312	40	17.316	0	0	0	0	0	24	75	8	25	0	0	0	0	0	42	11	0	0	0	0	0	93	21	0	0	0	0	0	231	32	60	139
chr10	79725736	79727735	Dazap1(NM_001122605):+:upstream2k	192	84.9558	60	26.5487	0	0	0	0	0	75	85.2273	19	21.5909	0	0	0	0	0	34	9	0	0	0	0	0	83	32	0	0	0	0	0	226	88	43	95
chr10	79725736	79727735	Dazap1(NM_133188):+:upstream2k	192	84.9558	60	26.5487	0	0	0	0	0	75	85.2273	19	21.5909	0	0	0	0	0	34	9	0	0	0	0	0	83	32	0	0	0	0	0	226	88	43	95
chr10	79725736	79727735	Dazap1(NM_001122604):+:upstream2k	192	84.9558	60	26.5487	0	0	0	0	0	75	85.2273	19	21.5909	0	0	0	0	0	34	9	0	0	0	0	0	83	32	0	0	0	0	0	226	88	43	95
chr10	79753176	79755175	Rps15(NM_009091):+:upstream2k	98	67.1233	73	50	2	2.04082	29	3	90.625	25	86.2069	20	68.9655	2	8	29	3	90.625	26	20	0	0	0	0	0	47	33	0	0	0	0	0	146	29	42	75
chr10	79762565	79764564	Apc2(NM_011789):+:upstream2k	92	96.8421	30	31.5789	3	3.26087	63	13	82.8947	6	75	3	37.5	3	50	63	13	82.8947	24	5	0	0	0	0	0	62	22	0	0	0	0	0	95	8	25	62
chr10	79783294	79785293	2310011J03Rik(NM_025521):-:upstream2k	10	90.9091	10	90.9091	0	0	0	0	0	5	83.3333	5	83.3333	0	0	0	0	0	1	1	0	0	0	0	0	4	4	0	0	0	0	0	11	6	1	4
chr10	79790915	79792914	Reep6(NM_139292):+:upstream2k	68	95.7746	30	42.2535	0	0	0	0	0	15	83.3333	6	33.3333	0	0	0	0	0	14	8	0	0	0	0	0	39	16	0	0	0	0	0	71	18	14	39
chr10	79792219	79794218	Pcsk4(NM_008793):-:upstream2k	233	84.4203	130	47.1014	1	0.429185	2	2	50	65	83.3333	39	50	1	1.53846	2	2	50	46	29	0	0	0	0	0	122	62	0	0	0	0	0	276	78	57	141
chr10	79811158	79813157	Adamtsl5(NM_025629):-:upstream2k	289	95.6954	189	62.5828	6	2.07612	20	8	71.4286	68	94.4444	51	70.8333	6	8.82353	20	8	71.4286	77	42	0	0	0	0	0	144	96	0	0	0	0	0	302	72	82	148
chr10	79811192	79813191	Adamtsl5(NM_001113548):-:upstream2k	263	95.2899	169	61.2319	6	2.28137	20	8	71.4286	60	93.75	44	68.75	6	10	20	8	71.4286	70	38	0	0	0	0	0	133	87	0	0	0	0	0	276	64	75	137
chr10	79817204	79819203	Plk5(NM_183152):+:upstream2k	252	89.0459	182	64.311	1	0.396825	2	2	50	37	88.0952	23	54.7619	1	2.7027	2	2	50	68	51	0	0	0	0	0	147	108	0	0	0	0	0	283	42	77	164
chr10	79850397	79852396	Mex3d(NM_198615):-:upstream2k	165	69.0377	19	7.94979	0	0	0	0	0	56	76.7123	5	6.84932	0	0	0	0	0	33	5	0	0	0	0	0	76	9	0	0	0	0	0	239	73	44	122
chr10	79869567	79871566	Uqcr11(NM_025650):-:upstream2k	60	84.507	51	71.831	0	0	0	0	0	11	68.75	6	37.5	0	0	0	0	0	19	19	0	0	0	0	0	30	26	0	0	0	0	0	71	16	20	35
chr10	79896399	79898398	Tcf3(NM_001164147):-:upstream2k	118	53.1532	22	9.90991	0	0	0	0	0	12	29.2683	3	7.31707	0	0	0	0	0	30	1	0	0	0	0	0	76	18	0	0	0	0	0	222	41	45	136
chr10	79896399	79898398	Tcf3(NM_001164153):-:upstream2k	118	53.1532	22	9.90991	0	0	0	0	0	12	29.2683	3	7.31707	0	0	0	0	0	30	1	0	0	0	0	0	76	18	0	0	0	0	0	222	41	45	136
chr10	79896399	79898398	Tcf3(NM_001164150):-:upstream2k	118	53.1532	22	9.90991	0	0	0	0	0	12	29.2683	3	7.31707	0	0	0	0	0	30	1	0	0	0	0	0	76	18	0	0	0	0	0	222	41	45	136
chr10	79896399	79898398	Tcf3(NM_001164148):-:upstream2k	118	53.1532	22	9.90991	0	0	0	0	0	12	29.2683	3	7.31707	0	0	0	0	0	30	1	0	0	0	0	0	76	18	0	0	0	0	0	222	41	45	136
chr10	79896399	79898398	Tcf3(NM_011548):-:upstream2k	118	53.1532	22	9.90991	0	0	0	0	0	12	29.2683	3	7.31707	0	0	0	0	0	30	1	0	0	0	0	0	76	18	0	0	0	0	0	222	41	45	136
chr10	79896399	79898398	Tcf3(NM_001164151):-:upstream2k	118	53.1532	22	9.90991	0	0	0	0	0	12	29.2683	3	7.31707	0	0	0	0	0	30	1	0	0	0	0	0	76	18	0	0	0	0	0	222	41	45	136
chr10	79896399	79898398	Tcf3(NM_001164149):-:upstream2k	118	53.1532	22	9.90991	0	0	0	0	0	12	29.2683	3	7.31707	0	0	0	0	0	30	1	0	0	0	0	0	76	18	0	0	0	0	0	222	41	45	136
chr10	79896399	79898398	Tcf3(NM_001164152):-:upstream2k	118	53.1532	22	9.90991	0	0	0	0	0	12	29.2683	3	7.31707	0	0	0	0	0	30	1	0	0	0	0	0	76	18	0	0	0	0	0	222	41	45	136
chr10	80024306	80026305	Rexo1(NM_025852):-:upstream2k	142	87.1166	69	42.3313	0	0	0	0	0	41	85.4167	22	45.8333	0	0	0	0	0	37	16	0	0	0	0	0	64	31	0	0	0	0	0	163	48	41	74
chr10	80040042	80042041	Klf16(NM_078477):-:upstream2k	594	81.5934	205	28.1593	0	0	0	0	0	143	77.2973	47	25.4054	0	0	0	0	0	118	33	0	0	0	0	0	333	125	0	0	0	0	0	728	185	142	401
chr10	80053087	80055086	Fam108a(NM_145421):-:upstream2k	41	71.9298	0	0	0	0	0	0	0	6	50	0	0	0	0	0	0	0	9	0	0	0	0	0	0	26	0	0	0	0	0	0	57	12	16	29
chr10	80083525	80085524	Csnk1g2(NM_134002):+:upstream2k	107	70.8609	37	24.5033	0	0	0	0	0	23	88.4615	11	42.3077	0	0	0	0	0	22	8	0	0	0	0	0	62	18	0	0	0	0	0	151	26	34	91
chr10	80119817	80121816	Btbd2(NM_145361):-:upstream2k	44	36.6667	0	0	0	0	0	0	0	8	66.6667	0	0	0	0	0	0	0	10	0	0	0	0	0	0	26	0	0	0	0	0	0	120	12	20	88
chr10	80163438	80165437	9030607L17Rik(NM_027829):+:upstream2k	172	71.6667	73	30.4167	0	0	0	0	0	58	72.5	33	41.25	0	0	0	0	0	48	18	0	0	0	0	0	66	22	0	0	0	0	0	240	80	62	98
chr10	80164566	80166565	Mobkl2a(NM_172457):-:upstream2k	306	60.9562	140	27.8884	0	0	0	0	0	72	60	38	31.6667	0	0	0	0	0	91	38	0	0	0	0	0	143	64	0	0	0	0	0	502	120	140	242
chr10	80204957	80206956	Ap3d1(NM_007460):-:upstream2k	106	80.303	31	23.4848	0	0	0	0	0	14	87.5	4	25	0	0	0	0	0	32	11	0	0	0	0	0	60	16	0	0	0	0	0	132	16	38	78
chr10	80215951	80217950	Dot1l(NM_199322):+:upstream2k	127	74.7059	40	23.5294	2	1.5748	159	203	43.9227	65	79.2683	18	21.9512	1	1.53846	16	198	7.47664	23	7	0	0	0	0	0	39	15	1	2.5641	143	5	96.6216	170	82	25	63
chr10	80259480	80261479	Sf3a2(NM_013651):+:upstream2k	485	80.1653	217	35.8678	0	0	0	0	0	167	77.3148	73	33.7963	0	0	0	0	0	121	60	0	0	0	0	0	197	84	0	0	0	0	0	605	216	148	241
chr10	80261372	80263371	Plekhj1(NM_023900):-:upstream2k	238	79.5987	81	27.0903	0	0	0	0	0	102	89.4737	31	27.193	0	0	0	0	0	45	17	0	0	0	0	0	91	33	0	0	0	0	0	299	114	55	130
chr10	80287401	80289400	Oaz1(NM_008753):+:upstream2k	94	81.0345	42	36.2069	0	0	0	0	0	25	78.125	12	37.5	0	0	0	0	0	20	11	0	0	0	0	0	49	19	0	0	0	0	0	116	32	25	59
chr10	80287441	80289440	Gm9786(NR_027656):+:upstream2k	121	84.6154	46	32.1678	0	0	0	0	0	41	85.4167	15	31.25	0	0	0	0	0	24	12	0	0	0	0	0	56	19	0	0	0	0	0	143	48	29	66
chr10	80306785	80308784	Lingo3(NM_001013758):-:upstream2k	251	85.9589	124	42.4658	3	1.19522	6	13	31.5789	60	85.7143	25	35.7143	3	5	6	13	31.5789	66	38	0	0	0	0	0	125	61	0	0	0	0	0	292	70	75	147
chr10	80316020	80318019	3110056O03Rik(NM_175195):+:upstream2k	59	92.1875	17	26.5625	3	5.08475	18	0	100	7	87.5	3	37.5	3	42.8571	18	0	100	18	9	0	0	0	0	0	34	5	0	0	0	0	0	64	8	20	36
chr10	80317955	80319954	Lsm7(NM_025349):-:upstream2k	330	89.6739	140	38.0435	2	0.606061	5	9	35.7143	77	93.9024	31	37.8049	2	2.5974	5	9	35.7143	87	36	0	0	0	0	0	166	73	0	0	0	0	0	368	82	95	191
chr10	80363715	80365714	Timm13(NM_013895):-:upstream2k	78	75.7282	21	20.3883	3	3.84615	18	0	100	7	87.5	3	37.5	3	42.8571	18	0	100	32	10	0	0	0	0	0	39	8	0	0	0	0	0	103	8	40	55
chr10	80380991	80382990	Lmnb2(NM_010722):-:upstream2k	60	96.7742	24	38.7097	0	0	0	0	0	12	85.7143	3	21.4286	0	0	0	0	0	16	7	0	0	0	0	0	32	14	0	0	0	0	0	62	14	16	32
chr10	80390836	80392835	Gadd45b(NM_008655):+:upstream2k	502	92.2794	322	59.1912	3	0.59761	11	44	20	133	93.662	85	59.8592	3	2.25564	11	44	20	124	75	0	0	0	0	0	245	162	0	0	0	0	0	544	142	133	269
chr10	80464111	80466110	Gng7(NM_001038655):-:upstream2k	273	78	133	38	12	4.3956	44	16	73.3333	32	84.2105	18	47.3684	12	37.5	44	16	73.3333	76	32	0	0	0	0	0	165	83	0	0	0	0	0	350	38	87	225
chr10	80488123	80490122	Diras1(NM_145217):-:upstream2k	77	71.2963	33	30.5556	0	0	0	0	0	21	63.6364	6	18.1818	0	0	0	0	0	29	12	0	0	0	0	0	27	15	0	0	0	0	0	108	33	37	38
chr10	80530828	80532827	Thop1(NM_022653):+:upstream2k	28	96.5517	0	0	0	0	0	0	0	9	90	0	0	0	0	0	0	0	8	0	0	0	0	0	0	11	0	0	0	0	0	0	29	10	8	11
chr10	80561618	80563617	Creb3l3(NM_145365):-:upstream2k	92	94.8454	61	62.8866	2	2.17391	8	5	61.5385	3	50	2	33.3333	2	66.6667	8	5	61.5385	25	20	0	0	0	0	0	64	39	0	0	0	0	0	97	6	27	64
chr10	80566692	80568691	Map2k2(NM_023138):+:upstream2k	89	86.4078	76	73.7864	0	0	0	0	0	34	94.4444	27	75	0	0	0	0	0	22	21	0	0	0	0	0	33	28	0	0	0	0	0	103	36	27	40
chr10	80597016	80599015	Zbtb7a(NM_010731):+:upstream2k	388	72.119	112	20.8178	6	1.54639	12	26	31.5789	84	77.0642	31	28.4404	4	4.7619	8	18	30.7692	115	36	2	1.73913	4	8	33.3333	189	45	0	0	0	0	0	538	109	146	283
chr10	80630466	80632465	Pias4(NM_021501):-:upstream2k	61	46.2121	0	0	0	0	0	0	0	13	54.1667	0	0	0	0	0	0	0	2	0	0	0	0	0	0	46	0	0	0	0	0	0	132	24	6	102
chr10	80637376	80639375	Eef2(NM_007907):+:upstream2k	180	79.646	115	50.885	0	0	0	0	0	36	81.8182	24	54.5455	0	0	0	0	0	47	29	0	0	0	0	0	97	62	0	0	0	0	0	226	44	57	125
chr10	80639706	80641705	Snord37(NR_028549):+:upstream2k	201	91.7808	80	36.5297	0	0	0	0	0	36	81.8182	14	31.8182	0	0	0	0	0	42	14	0	0	0	0	0	123	52	0	0	0	0	0	219	44	45	130
chr10	80644750	80646749	Dapk3(NM_007828):+:upstream2k	193	91.9048	90	42.8571	0	0	0	0	0	54	90	22	36.6667	0	0	0	0	0	35	17	0	0	0	0	0	104	51	0	0	0	0	0	210	60	37	113
chr10	80655436	80657435	2310050B05Rik(NR_015477):+:upstream2k	124	73.3728	59	34.9112	6	4.83871	16	13	55.1724	41	68.3333	17	28.3333	6	14.6341	16	13	55.1724	30	16	0	0	0	0	0	53	26	0	0	0	0	0	169	60	39	70
chr10	80693908	80695907	Zfr2(NM_001034895):+:upstream2k	112	85.4962	78	59.542	0	0	0	0	0	23	76.6667	19	63.3333	0	0	0	0	0	23	12	0	0	0	0	0	66	47	0	0	0	0	0	131	30	25	76
chr10	80718290	80720289	Matk(NM_010768):+:upstream2k	205	88.3621	96	41.3793	3	1.46341	7	5	58.3333	41	85.4167	19	39.5833	3	7.31707	7	5	58.3333	45	26	0	0	0	0	0	119	51	0	0	0	0	0	232	48	54	130
chr10	80728917	80730916	Apba3(NM_018758):+:upstream2k	47	82.4561	43	75.4386	1	2.12766	2	6	25	10	71.4286	7	50	1	10	2	6	25	10	9	0	0	0	0	0	27	27	0	0	0	0	0	57	14	11	32
chr10	80729672	80731671	Mrpl54(NM_025317):-:upstream2k	114	89.7638	79	62.2047	2	1.75439	6	14	30	21	80.7692	15	57.6923	2	9.52381	6	14	30	34	23	0	0	0	0	0	59	41	0	0	0	0	0	127	26	40	61
chr10	80753717	80755716	Pip5k1c(NM_001146687):+:upstream2k	257	96.9811	131	49.434	8	3.11284	32	20	61.5385	49	94.2308	28	53.8462	8	16.3265	32	20	61.5385	59	24	0	0	0	0	0	149	79	0	0	0	0	0	265	52	61	152
chr10	80753717	80755716	Pip5k1c(NM_008844):+:upstream2k	257	96.9811	131	49.434	8	3.11284	32	20	61.5385	49	94.2308	28	53.8462	8	16.3265	32	20	61.5385	59	24	0	0	0	0	0	149	79	0	0	0	0	0	265	52	61	152
chr10	80754013	80756012	Tjp3(NM_013769):-:upstream2k	265	92.0139	134	46.5278	0	0	0	0	0	101	93.5185	52	48.1481	0	0	0	0	0	59	32	0	0	0	0	0	105	50	0	0	0	0	0	288	108	64	116
chr10	80781848	80783847	2510012J08Rik(NM_027381):+:upstream2k	344	66.7961	158	30.6796	1	0.290698	2	4	33.3333	71	72.449	29	29.5918	1	1.40845	2	4	33.3333	75	35	0	0	0	0	0	198	94	0	0	0	0	0	515	98	103	314
chr10	80789476	80791475	Tbxa2r(NM_009325):+:upstream2k	218	62.2857	73	20.8571	3	1.37615	14	2	87.5	12	46.1538	4	15.3846	3	25	14	2	87.5	72	16	0	0	0	0	0	134	53	0	0	0	0	0	350	26	96	228
chr10	80806012	80808011	Gipc3(NM_148951):-:upstream2k	19	82.6087	13	56.5217	0	0	0	0	0	8	80	7	70	0	0	0	0	0	4	3	0	0	0	0	0	7	3	0	0	0	0	0	23	10	6	7
chr10	80813172	80815171	Hmg20b(NM_001163165):-:upstream2k	193	93.6893	116	56.3107	0	0	0	0	0	69	98.5714	45	64.2857	0	0	0	0	0	41	27	0	0	0	0	0	83	44	0	0	0	0	0	206	70	44	92
chr10	80813173	80815172	Hmg20b(NM_010440):-:upstream2k	192	93.6585	115	56.0976	0	0	0	0	0	69	98.5714	45	64.2857	0	0	0	0	0	41	27	0	0	0	0	0	82	43	0	0	0	0	0	205	70	44	91
chr10	80813203	80815202	Hmg20b(NM_001163166):-:upstream2k	172	92.973	95	51.3514	0	0	0	0	0	60	98.3607	36	59.0164	0	0	0	0	0	37	23	0	0	0	0	0	75	36	0	0	0	0	0	185	61	40	84
chr10	80818315	80820314	F630110N24Rik(NM_028657):+:upstream2k	136	99.2701	74	54.0146	3	2.20588	20	0	100	39	97.5	11	27.5	3	7.69231	20	0	100	36	19	0	0	0	0	0	61	44	0	0	0	0	0	137	40	36	61
chr10	80828566	80830565	4930404N11Rik(NM_001014836):-:upstream2k	156	86.6667	67	37.2222	8	5.12821	53	26	67.0886	17	85	11	55	8	47.0588	53	26	67.0886	54	22	0	0	0	0	0	85	34	0	0	0	0	0	180	20	58	102
chr10	80841116	80843115	Fzr1(NM_019757):-:upstream2k	79	98.75	48	60	0	0	0	0	0	31	96.875	21	65.625	0	0	0	0	0	19	11	0	0	0	0	0	29	16	0	0	0	0	0	80	32	19	29
chr10	80845173	80847172	Dohh(NM_133964):+:upstream2k	93	54.7059	46	27.0588	0	0	0	0	0	26	72.2222	11	30.5556	0	0	0	0	0	22	11	0	0	0	0	0	45	24	0	0	0	0	0	170	36	47	87
chr10	80889919	80891918	Nfic(NM_026756):-:upstream2k	45	38.4615	0	0	0	0	0	0	0	3	37.5	0	0	0	0	0	0	0	14	0	0	0	0	0	0	28	0	0	0	0	0	0	117	8	28	81
chr10	80889919	80891918	Nfic(NM_008688):-:upstream2k	45	38.4615	0	0	0	0	0	0	0	3	37.5	0	0	0	0	0	0	0	14	0	0	0	0	0	0	28	0	0	0	0	0	0	117	8	28	81
chr10	80945455	80947454	Celf5(NM_176954):-:upstream2k	83	100	61	73.494	1	1.20482	17	1	94.4444	29	100	16	55.1724	1	3.44828	17	1	94.4444	22	17	0	0	0	0	0	32	28	0	0	0	0	0	83	29	22	32
chr10	81007792	81009791	Gna11(NM_010301):-:upstream2k	26	96.2963	11	40.7407	0	0	0	0	0	14	93.3333	8	53.3333	0	0	0	0	0	7	2	0	0	0	0	0	5	1	0	0	0	0	0	27	15	7	5
chr10	81020305	81022304	Aes(NM_010347):+:upstream2k	179	95.7219	73	39.0374	0	0	0	0	0	59	95.1613	21	33.871	0	0	0	0	0	40	20	0	0	0	0	0	80	32	0	0	0	0	0	187	62	40	85
chr10	81036277	81038276	Tle2(NM_019725):+:upstream2k	216	84.0467	124	48.249	0	0	0	0	0	56	84.8485	31	46.9697	0	0	0	0	0	65	43	0	0	0	0	0	95	50	0	0	0	0	0	257	66	75	116
chr10	81063646	81065645	Tle6(NM_053254):-:upstream2k	81	51.2658	31	19.6203	1	1.23457	2	4	33.3333	12	54.5455	9	40.9091	1	8.33333	2	4	33.3333	24	6	0	0	0	0	0	45	16	0	0	0	0	0	158	22	35	101
chr10	81067053	81069052	BC025920(NR_030677):+:upstream2k	132	48.8889	34	12.5926	0	0	0	0	0	23	57.5	4	10	0	0	0	0	0	32	12	0	0	0	0	0	77	18	0	0	0	0	0	270	40	57	173
chr10	81089285	81091284	Ankrd24(NM_027480):+:upstream2k	172	70.4918	91	37.2951	2	1.16279	6	2	75	47	90.3846	29	55.7692	2	4.25532	6	2	75	44	24	0	0	0	0	0	81	38	0	0	0	0	0	244	52	66	126
chr10	81090068	81092067	Sirt6(NM_001163430):-:upstream2k	155	68.5841	82	36.2832	1	0.645161	2	2	50	44	91.6667	28	58.3333	1	2.27273	2	2	50	39	21	0	0	0	0	0	72	33	0	0	0	0	0	226	48	61	117
chr10	81090354	81092353	Sirt6(NM_181586):-:upstream2k	59	51.7544	12	10.5263	1	1.69492	2	2	50	7	87.5	1	12.5	1	14.2857	2	2	50	14	3	0	0	0	0	0	38	8	0	0	0	0	0	114	8	32	74
chr10	81109814	81111813	Gm10778(NM_001142963):+:upstream2k	6	42.8571	5	35.7143	0	0	0	0	0	2	50	1	25	0	0	0	0	0	2	2	0	0	0	0	0	2	2	0	0	0	0	0	14	4	5	5
chr10	81233888	81235887	Zfp781(NM_199062):-:upstream2k	0	0	0	0	0	0	0	0	0	0	0	0	0	0	0	0	0	0	0	0	0	0	0	0	0	0	0	0	0	0	0	0	83	12	20	51
chr10	81272931	81274930	Gm10778(NM_001142963):+:upstream2k	0	0	0	0	0	0	0	0	0	0	0	0	0	0	0	0	0	0	0	0	0	0	0	0	0	0	0	0	0	0	0	0	15	4	5	6
chr10	81393226	81395225	Zfp781(NM_199062):-:upstream2k	0	0	0	0	0	0	0	0	0	0	0	0	0	0	0	0	0	0	0	0	0	0	0	0	0	0	0	0	0	0	0	0	83	12	20	51
chr10	81704021	81706020	B230315N10Rik(NM_001105557):-:upstream2k	11	91.6667	11	91.6667	0	0	0	0	0	3	75	3	75	0	0	0	0	0	6	6	0	0	0	0	0	2	2	0	0	0	0	0	12	4	6	2
chr10	82090583	82092582	Tdg(NM_011561):+:upstream2k	80	91.954	63	72.4138	0	0	0	0	0	30	93.75	21	65.625	0	0	0	0	0	13	9	0	0	0	0	0	37	33	0	0	0	0	0	87	32	14	41
chr10	82090583	82092582	Tdg(NM_172552):+:upstream2k	80	91.954	63	72.4138	0	0	0	0	0	30	93.75	21	65.625	0	0	0	0	0	13	9	0	0	0	0	0	37	33	0	0	0	0	0	87	32	14	41
chr10	82226887	82228886	Nfyb(NM_010914):-:upstream2k	118	94.4	77	61.6	0	0	0	0	0	39	97.5	31	77.5	0	0	0	0	0	27	20	0	0	0	0	0	52	26	0	0	0	0	0	125	40	29	56
chr10	82319951	82321950	Txnrd1(NM_015762):+:upstream2k	160	84.2105	92	48.4211	0	0	0	0	0	39	81.25	22	45.8333	0	0	0	0	0	33	19	0	0	0	0	0	88	51	0	0	0	0	0	190	48	41	101
chr10	82319951	82321950	Txnrd1(NM_001042513):+:upstream2k	160	84.2105	92	48.4211	0	0	0	0	0	39	81.25	22	45.8333	0	0	0	0	0	33	19	0	0	0	0	0	88	51	0	0	0	0	0	190	48	41	101
chr10	82321086	82323085	Txnrd1(NM_001042514):+:upstream2k	254	73.4104	135	39.0173	0	0	0	0	0	60	65.2174	34	36.9565	0	0	0	0	0	60	33	0	0	0	0	0	134	68	0	0	0	0	0	346	92	83	171
chr10	82446242	82448241	Chst11(NM_021439):+:upstream2k	171	80.6604	69	32.5472	0	0	0	0	0	45	83.3333	16	29.6296	0	0	0	0	0	39	19	0	0	0	0	0	87	34	0	0	0	0	0	212	54	48	110
chr10	82820966	82822965	D10Wsu102e(NM_026579):+:upstream2k	156	88.6364	55	31.25	0	0	0	0	0	34	85	14	35	0	0	0	0	0	22	10	0	0	0	0	0	100	31	0	0	0	0	0	176	40	28	108
chr10	83004686	83006685	A230046K03Rik(NM_001033375):+:upstream2k	112	74.6667	62	41.3333	0	0	0	0	0	31	72.093	22	51.1628	0	0	0	0	0	31	18	0	0	0	0	0	50	22	0	0	0	0	0	150	43	41	66
chr10	83111410	83113409	Appl2(NM_145220):-:upstream2k	28	35	19	23.75	0	0	0	0	0	10	45.4545	8	36.3636	0	0	0	0	0	7	5	0	0	0	0	0	11	6	0	0	0	0	0	80	22	16	42
chr10	83903217	83905216	Nuak1(NM_001004363):-:upstream2k	557	88.1329	312	49.3671	1	0.179533	2	4	33.3333	173	91.0526	106	55.7895	1	0.578035	2	4	33.3333	137	73	0	0	0	0	0	247	133	0	0	0	0	0	632	190	152	290
chr10	83996634	83998633	Ckap4(NM_175451):-:upstream2k	283	86.2805	163	49.6951	0	0	0	0	0	100	89.2857	58	51.7857	0	0	0	0	0	62	38	0	0	0	0	0	121	67	0	0	0	0	0	328	112	69	147
chr10	84037692	84039691	Tcp11l2(NM_146008):+:upstream2k	37	92.5	33	82.5	0	0	0	0	0	10	83.3333	7	58.3333	0	0	0	0	0	9	8	0	0	0	0	0	18	18	0	0	0	0	0	40	12	10	18
chr10	84083182	84085181	Polr3b(NM_027423):+:upstream2k	118	100	100	84.7458	2	1.69492	4	6	40	36	100	27	75	1	2.77778	2	4	33.3333	22	20	1	4.54545	2	2	50	60	53	0	0	0	0	0	118	36	22	60
chr10	84216793	84218792	Rfx4(NM_001024918):+:upstream2k	449	88.2122	129	25.3438	1	0.222717	2	2	50	107	86.2903	29	23.3871	1	0.934579	2	2	50	91	23	0	0	0	0	0	251	77	0	0	0	0	0	509	124	104	281
chr10	84378361	84380360	Ric8b(NM_183172):+:upstream2k	106	99.0654	45	42.0561	1	0.943396	6	38	13.6364	23	95.8333	7	29.1667	1	4.34783	6	38	13.6364	24	9	0	0	0	0	0	59	29	0	0	0	0	0	107	24	24	59
chr10	84378401	84380400	Ric8b(NM_001013441):+:upstream2k	121	91.6667	45	34.0909	1	0.826446	6	38	13.6364	23	95.8333	7	29.1667	1	4.34783	6	38	13.6364	25	9	0	0	0	0	0	73	29	0	0	0	0	0	132	24	26	82
chr10	84563372	84565371	AI597468(NM_001013028):+:upstream2k	41	95.3488	29	67.4419	0	0	0	0	0	11	91.6667	6	50	0	0	0	0	0	5	4	0	0	0	0	0	25	19	0	0	0	0	0	43	12	6	25
chr10	84565241	84567240	Fhl4(NM_010214):-:upstream2k	240	91.2548	127	48.289	0	0	0	0	0	98	96.0784	51	50	0	0	0	0	0	57	24	0	0	0	0	0	85	52	0	0	0	0	0	263	102	61	100
chr10	84647800	84649799	Cry1(NM_007771):-:upstream2k	220	95.2381	162	70.1299	2	0.909091	22	253	8	80	95.2381	63	75	2	2.5	22	253	8	52	43	0	0	0	0	0	88	56	0	0	0	0	0	231	84	54	93
chr10	85059156	85061155	Btbd11(NM_001017525):+:upstream2k	25	89.2857	0	0	0	0	0	0	0	3	75	0	0	0	0	0	0	0	3	0	0	0	0	0	0	19	0	0	0	0	0	0	28	4	4	20
chr10	85379691	85381690	Prdm4(NM_181650):-:upstream2k	112	94.9153	45	38.1356	1	0.892857	3	19	13.6364	37	92.5	15	37.5	1	2.7027	3	19	13.6364	29	13	0	0	0	0	0	46	17	0	0	0	0	0	118	40	30	48
chr10	85389236	85391235	Ascl4(NM_001163614):+:upstream2k	162	81.8182	85	42.9293	4	2.46914	15	11	57.6923	29	85.2941	18	52.9412	4	13.7931	15	11	57.6923	46	27	0	0	0	0	0	87	40	0	0	0	0	0	198	34	50	114
chr10	85761157	85763156	Timp3(NM_011595):+:upstream2k	81	77.8846	52	50	3	3.7037	132	10	92.9577	15	68.1818	8	36.3636	3	20	132	10	92.9577	21	12	0	0	0	0	0	45	32	0	0	0	0	0	104	22	24	58
chr10	86166556	86168555	BC030307(NM_001003939):+:upstream2k	400	96.6184	277	66.9082	2	0.5	5	9	35.7143	87	94.5652	62	67.3913	2	2.29885	5	9	35.7143	80	51	0	0	0	0	0	233	164	0	0	0	0	0	414	92	82	240
chr10	86166556	86168555	BC030307(NM_001003910):+:upstream2k	400	96.6184	277	66.9082	2	0.5	5	9	35.7143	87	94.5652	62	67.3913	2	2.29885	5	9	35.7143	80	51	0	0	0	0	0	233	164	0	0	0	0	0	414	92	82	240
chr10	86168190	86170189	Hsp90b1(NM_011631):-:upstream2k	131	77.9762	69	41.0714	0	0	0	0	0	32	59.2593	12	22.2222	0	0	0	0	0	17	12	0	0	0	0	0	82	45	0	0	0	0	0	168	54	21	93
chr10	86239750	86241749	Nt5dc3(NM_175331):+:upstream2k	196	86.3436	47	20.7048	0	0	0	0	0	31	91.1765	9	26.4706	0	0	0	0	0	46	18	0	0	0	0	0	119	20	0	0	0	0	0	227	34	50	143
chr10	86956406	86958405	Ascl1(NM_008553):-:upstream2k	92	100	47	51.087	1	1.08696	6	19	24	32	100	12	37.5	1	3.125	6	19	24	28	16	0	0	0	0	0	32	19	0	0	0	0	0	92	32	28	32
chr10	87607737	87609736	Nup37(NM_027191):+:upstream2k	173	98.8571	74	42.2857	2	1.15607	25	0	100	34	94.4444	10	27.7778	2	5.88235	25	0	100	43	20	0	0	0	0	0	96	44	0	0	0	0	0	175	36	43	96
chr10	87607816	87609815	Nup37(NM_028334):+:upstream2k	220	99.5475	117	52.9412	1	0.454545	21	0	100	47	97.9167	20	41.6667	1	2.12766	21	0	100	53	29	0	0	0	0	0	120	68	0	0	0	0	0	221	48	53	120
chr10	87609687	87611686	4930547N16Rik(NM_029249):-:upstream2k	224	90.3226	113	45.5645	0	0	0	0	0	54	96.4286	27	48.2143	0	0	0	0	0	46	21	0	0	0	0	0	124	65	0	0	0	0	0	248	56	50	142
chr10	87661842	87663841	Ccdc53(NM_026070):+:upstream2k	44	100	9	20.4545	0	0	0	0	0	12	100	0	0	0	0	0	0	0	8	4	0	0	0	0	0	24	5	0	0	0	0	0	44	12	8	24
chr10	87661842	87663841	Ccdc53(NM_027487):+:upstream2k	44	100	9	20.4545	0	0	0	0	0	12	100	0	0	0	0	0	0	0	8	4	0	0	0	0	0	24	5	0	0	0	0	0	44	12	8	24
chr10	87661842	87663841	Ccdc53(NM_001122960):+:upstream2k	44	100	9	20.4545	0	0	0	0	0	12	100	0	0	0	0	0	0	0	8	4	0	0	0	0	0	24	5	0	0	0	0	0	44	12	8	24
chr10	87819821	87821820	Dram1(NM_027878):-:upstream2k	37	63.7931	18	31.0345	1	2.7027	3	19	13.6364	15	75	5	25	1	6.66667	3	19	13.6364	11	5	0	0	0	0	0	11	8	0	0	0	0	0	58	20	15	23
chr10	87840157	87842156	Gnptab(NM_001004164):+:upstream2k	234	86.3469	98	36.1624	2	0.854701	22	319	6.45161	83	84.6939	41	41.8367	2	2.40964	22	319	6.45161	49	23	0	0	0	0	0	102	34	0	0	0	0	0	271	98	55	118
chr10	87966716	87968715	Chpt1(NM_001146690):-:upstream2k	138	68.6567	22	10.9453	0	0	0	0	0	32	69.5652	8	17.3913	0	0	0	0	0	35	2	0	0	0	0	0	71	12	0	0	0	0	0	201	46	51	104
chr10	87966716	87968715	Chpt1(NR_027477):-:upstream2k	138	68.6567	22	10.9453	0	0	0	0	0	32	69.5652	8	17.3913	0	0	0	0	0	35	2	0	0	0	0	0	71	12	0	0	0	0	0	201	46	51	104
chr10	87966716	87968715	Chpt1(NM_144807):-:upstream2k	138	68.6567	22	10.9453	0	0	0	0	0	32	69.5652	8	17.3913	0	0	0	0	0	35	2	0	0	0	0	0	71	12	0	0	0	0	0	201	46	51	104
chr10	88192159	88194158	Arl1(NM_025859):+:upstream2k	25	96.1538	13	50	0	0	0	0	0	9	90	5	50	0	0	0	0	0	5	3	0	0	0	0	0	11	5	0	0	0	0	0	26	10	5	11
chr10	88193847	88195846	Gm4925(NM_001037166):-:upstream2k	393	85.0649	160	34.632	1	0.254453	2	5	28.5714	96	77.4194	43	34.6774	1	1.04167	2	5	28.5714	100	42	0	0	0	0	0	197	75	0	0	0	0	0	462	124	112	226
chr10	88720536	88722535	Ano4(NM_178773):-:upstream2k	16	76.1905	0	0	0	0	0	0	0	1	50	0	0	0	0	0	0	0	0	0	0	0	0	0	0	15	0	0	0	0	0	0	21	2	1	18
chr10	88906713	88908712	Gas2l3(NM_001033331):-:upstream2k	87	70.7317	13	10.5691	1	1.14943	3	1	75	21	87.5	3	12.5	1	4.7619	3	1	75	21	4	0	0	0	0	0	45	6	0	0	0	0	0	123	24	29	70
chr10	88906713	88908712	Gas2l3(NM_001079876):-:upstream2k	87	70.7317	13	10.5691	1	1.14943	3	1	75	21	87.5	3	12.5	1	4.7619	3	1	75	21	4	0	0	0	0	0	45	6	0	0	0	0	0	123	24	29	70
chr10	89083995	89085994	Slc17a8(NM_182959):-:upstream2k	178	90.8163	114	58.1633	6	3.37079	73	4	94.8052	10	71.4286	7	50	6	60	73	4	94.8052	55	35	0	0	0	0	0	113	72	0	0	0	0	0	196	14	60	122
chr10	89149031	89151030	Scyl2(NM_198021):-:upstream2k	97	100	84	86.5979	0	0	0	0	0	27	100	20	74.0741	0	0	0	0	0	25	23	0	0	0	0	0	45	41	0	0	0	0	0	97	27	25	45
chr10	89195041	89197040	Actr6(NM_025914):-:upstream2k	27	93.1034	17	58.6207	0	0	0	0	0	10	83.3333	5	41.6667	0	0	0	0	0	3	1	0	0	0	0	0	14	11	0	0	0	0	0	29	12	3	14
chr10	89205736	89207735	Uhrf1bp1l(NM_029166):+:upstream2k	44	97.7778	33	73.3333	0	0	0	0	0	12	92.3077	6	46.1538	0	0	0	0	0	7	4	0	0	0	0	0	25	23	0	0	0	0	0	45	13	7	25
chr10	89334254	89336253	Anks1b(NM_001128086):+:upstream2k	254	61.2048	80	19.2771	2	0.787402	7	7	50	86	60.5634	20	14.0845	1	1.16279	2	6	25	65	26	1	1.53846	5	1	83.3333	103	34	0	0	0	0	0	415	142	105	168
chr10	90543784	90545783	Ikbip(NM_027078):+:upstream2k	374	81.3043	221	48.0435	1	0.26738	4	2	66.6667	104	85.2459	57	46.7213	1	0.961538	4	2	66.6667	100	53	0	0	0	0	0	170	111	0	0	0	0	0	460	122	121	217
chr10	90543784	90545783	Ikbip(NM_026166):+:upstream2k	374	81.3043	221	48.0435	1	0.26738	4	2	66.6667	104	85.2459	57	46.7213	1	0.961538	4	2	66.6667	100	53	0	0	0	0	0	170	111	0	0	0	0	0	460	122	121	217
chr10	90545489	90547488	Apaf1(NM_001042558):-:upstream2k	59	95.1613	18	29.0323	0	0	0	0	0	35	97.2222	12	33.3333	0	0	0	0	0	11	3	0	0	0	0	0	13	3	0	0	0	0	0	62	36	12	14
chr10	90545489	90547488	Apaf1(NM_009684):-:upstream2k	59	95.1613	18	29.0323	0	0	0	0	0	35	97.2222	12	33.3333	0	0	0	0	0	11	3	0	0	0	0	0	13	3	0	0	0	0	0	62	36	12	14
chr10	90586709	90588708	Slc25a3(NM_133668):-:upstream2k	157	77.7228	53	26.2376	0	0	0	0	0	48	82.7586	26	44.8276	0	0	0	0	0	34	11	0	0	0	0	0	75	16	0	0	0	0	0	202	58	38	106
chr10	90634328	90636327	Tmpo(NM_001080132):-:upstream2k	89	90.8163	39	39.7959	0	0	0	0	0	36	100	13	36.1111	0	0	0	0	0	14	8	0	0	0	0	0	39	18	0	0	0	0	0	98	36	14	48
chr10	90634328	90636327	Tmpo(NM_001080131):-:upstream2k	89	90.8163	39	39.7959	0	0	0	0	0	36	100	13	36.1111	0	0	0	0	0	14	8	0	0	0	0	0	39	18	0	0	0	0	0	98	36	14	48
chr10	90634328	90636327	Tmpo(NM_001080134):-:upstream2k	89	90.8163	39	39.7959	0	0	0	0	0	36	100	13	36.1111	0	0	0	0	0	14	8	0	0	0	0	0	39	18	0	0	0	0	0	98	36	14	48
chr10	90634328	90636327	Tmpo(NM_001080129):-:upstream2k	89	90.8163	39	39.7959	0	0	0	0	0	36	100	13	36.1111	0	0	0	0	0	14	8	0	0	0	0	0	39	18	0	0	0	0	0	98	36	14	48
chr10	90634328	90636327	Tmpo(NM_011605):-:upstream2k	89	90.8163	39	39.7959	0	0	0	0	0	36	100	13	36.1111	0	0	0	0	0	14	8	0	0	0	0	0	39	18	0	0	0	0	0	98	36	14	48
chr10	90634328	90636327	Tmpo(NM_001080130):-:upstream2k	89	90.8163	39	39.7959	0	0	0	0	0	36	100	13	36.1111	0	0	0	0	0	14	8	0	0	0	0	0	39	18	0	0	0	0	0	98	36	14	48
chr10	92621621	92623620	Cdk17(NM_146239):+:upstream2k	119	88.1481	97	71.8519	0	0	0	0	0	41	85.4167	34	70.8333	0	0	0	0	0	27	22	0	0	0	0	0	51	41	0	0	0	0	0	135	48	31	56
chr10	92773905	92775904	Elk3(NM_013508):-:upstream2k	152	83.0601	17	9.28962	0	0	0	0	0	36	90	4	10	0	0	0	0	0	34	4	0	0	0	0	0	82	9	0	0	0	0	0	183	40	37	106
chr10	92914141	92916140	Lta4h(NM_008517):+:upstream2k	1	100	0	0	0	0	0	0	0	1	100	0	0	0	0	0	0	0	0	0	0	0	0	0	0	0	0	0	0	0	0	0	1	1	0	0
chr10	93001377	93003376	Ccdc38(NM_175488):+:upstream2k	244	67.59	116	32.133	2	0.819672	5	10	33.3333	46	71.875	27	42.1875	2	4.34783	5	10	33.3333	74	35	0	0	0	0	0	124	54	0	0	0	0	0	361	64	102	195
chr10	93002779	93004778	Amdhd1(NM_027908):-:upstream2k	62	48.062	0	0	0	0	0	0	0	10	62.5	0	0	0	0	0	0	0	21	0	0	0	0	0	0	31	0	0	0	0	0	0	129	16	37	76
chr10	93101794	93103793	Ntn4(NM_021320):+:upstream2k	185	91.5842	90	44.5545	5	2.7027	57	170	25.1101	39	81.25	14	29.1667	3	7.69231	36	126	22.2222	43	20	0	0	0	0	0	103	56	2	1.94175	21	44	32.3077	202	48	47	107
chr10	93292300	93294299	Usp44(NM_183199):+:upstream2k	72	87.8049	68	82.9268	5	6.94444	63	36	63.6364	10	83.3333	7	58.3333	5	50	63	36	63.6364	12	11	0	0	0	0	0	50	50	0	0	0	0	0	82	12	12	58
chr10	93496746	93498745	Fgd6(NM_053072):+:upstream2k	160	92.4855	58	33.526	0	0	0	0	0	36	94.7368	11	28.9474	0	0	0	0	0	39	14	0	0	0	0	0	85	33	0	0	0	0	0	173	38	41	94
chr10	93498494	93500493	Vezt(NM_172538):-:upstream2k	297	87.8698	155	45.858	2	0.673401	27	362	6.94087	108	91.5254	57	48.3051	2	1.85185	27	362	6.94087	72	37	0	0	0	0	0	117	61	0	0	0	0	0	338	118	82	138
chr10	93608676	93610675	Nr2c1(NM_011629):+:upstream2k	12	38.7097	10	32.2581	0	0	0	0	0	6	50	5	41.6667	0	0	0	0	0	3	3	0	0	0	0	0	3	2	0	0	0	0	0	31	12	6	13
chr10	93659754	93661753	Ndufa12(NM_025551):+:upstream2k	41	100	13	31.7073	0	0	0	0	0	16	100	6	37.5	0	0	0	0	0	8	2	0	0	0	0	0	17	5	0	0	0	0	0	41	16	8	17
chr10	93975602	93977601	Tmcc3(NM_172051):+:upstream2k	203	59.7059	113	33.2353	0	0	0	0	0	50	74.6269	32	47.7612	0	0	0	0	0	43	23	0	0	0	0	0	110	58	0	0	0	0	0	340	67	76	197
chr10	94149535	94151534	Ccdc41(NM_029852):+:upstream2k	239	73.3129	123	37.7301	0	0	0	0	0	79	70.5357	48	42.8571	0	0	0	0	0	60	29	0	0	0	0	0	100	46	0	0	0	0	0	326	112	74	140
chr10	94151359	94153358	4932415G12Rik(NR_015524):-:upstream2k	348	95.8678	260	71.6253	0	0	0	0	0	120	94.4882	91	71.6535	0	0	0	0	0	80	66	0	0	0	0	0	148	103	0	0	0	0	0	363	127	84	152
chr10	94407213	94409212	Plxnc1(NM_018797):-:upstream2k	323	74.424	138	31.7972	2	0.619195	6	5	54.5455	102	75	51	37.5	2	1.96078	6	5	54.5455	87	37	0	0	0	0	0	134	50	0	0	0	0	0	434	136	113	185
chr10	94877918	94879917	Socs2(NM_001168657):-:upstream2k	552	68.8279	311	38.7781	1	0.181159	2	3	40	165	79.3269	90	43.2692	1	0.606061	2	3	40	134	78	0	0	0	0	0	253	143	0	0	0	0	0	802	208	181	413
chr10	94878119	94880118	Socs2(NM_001168656):-:upstream2k	509	67.0619	280	36.8906	1	0.196464	2	3	40	159	78.7129	89	44.0594	1	0.628931	2	3	40	125	73	0	0	0	0	0	225	118	0	0	0	0	0	759	202	172	385
chr10	94878847	94880846	Socs2(NM_001168655):-:upstream2k	510	73.0659	338	48.4241	7	1.37255	45	117	27.7778	160	86.9565	98	53.2609	7	4.375	45	117	27.7778	114	81	0	0	0	0	0	236	159	0	0	0	0	0	698	184	144	370
chr10	94879492	94881491	Socs2(NM_007706):-:upstream2k	234	77.4834	171	56.6225	6	2.5641	43	114	27.3885	56	84.8485	38	57.5758	6	10.7143	43	114	27.3885	51	40	0	0	0	0	0	127	93	0	0	0	0	0	302	66	63	173
chr10	94964562	94966561	Mrpl42(NM_026065):-:upstream2k	42	95.4545	42	95.4545	2	4.7619	26	5	83.871	2	50	2	50	2	100	26	5	83.871	10	10	0	0	0	0	0	30	30	0	0	0	0	0	44	4	10	30
chr10	94975796	94977795	Ube2n(NM_080560):+:upstream2k	324	96.4286	131	38.9881	0	0	0	0	0	122	95.3125	53	41.4062	0	0	0	0	0	75	26	0	0	0	0	0	127	52	0	0	0	0	0	336	128	77	131
chr10	95026802	95028801	Nudt4(NM_027722):-:upstream2k	148	99.3289	141	94.6309	6	4.05405	53	63	45.6897	51	98.0769	44	84.6154	6	11.7647	53	63	45.6897	31	31	0	0	0	0	0	66	66	0	0	0	0	0	149	52	31	66
chr10	95401297	95403296	Eea1(NM_001001932):+:upstream2k	158	68.3983	112	48.4848	0	0	0	0	0	36	73.4694	30	61.2245	0	0	0	0	0	38	25	0	0	0	0	0	84	57	0	0	0	0	0	231	49	52	130
chr10	96077635	96079634	Btg1(NM_007569):+:upstream2k	367	95.3247	199	51.6883	2	0.544959	32	11	74.4186	73	93.5897	39	50	2	2.73973	32	11	74.4186	92	44	0	0	0	0	0	202	116	0	0	0	0	0	385	78	97	210
chr10	97153693	97155692	4921510H08Rik(NM_025724):+:upstream2k	77	81.9149	35	37.234	9	11.6883	31	19	62	15	75	8	40	8	53.3333	29	16	64.4444	14	12	0	0	0	0	0	48	15	1	2.08333	2	3	40	94	20	18	56
chr10	98375786	98377785	Atp2b1(NM_026482):+:upstream2k	640	79.5031	339	42.1118	6	0.9375	16	80	16.6667	235	76.2987	107	34.7403	3	1.2766	10	71	12.3457	145	75	0	0	0	0	0	260	157	3	1.15385	6	9	40	805	308	185	312
chr10	98567805	98569804	Poc1b(NM_027740):+:upstream2k	128	51.8219	16	6.47773	0	0	0	0	0	55	55	7	7	0	0	0	0	0	15	0	0	0	0	0	0	58	9	0	0	0	0	0	247	100	43	104
chr10	98568769	98570768	Galnt4(NM_015737):+:upstream2k	368	67.3993	108	19.7802	1	0.271739	3	16	15.7895	113	64.9425	27	15.5172	1	0.884956	3	16	15.7895	77	19	0	0	0	0	0	178	62	0	0	0	0	0	546	174	115	257
chr10	98723865	98725864	Dusp6(NM_026268):+:upstream2k	386	86.7416	183	41.1236	1	0.259067	2	3	40	101	85.5932	44	37.2881	1	0.990099	2	3	40	95	35	0	0	0	0	0	190	104	0	0	0	0	0	445	118	111	216
chr10	99476458	99478457	Kitl(NM_013598):+:upstream2k	167	94.3503	121	68.3616	0	0	0	0	0	44	93.617	26	55.3191	0	0	0	0	0	55	39	0	0	0	0	0	68	56	0	0	0	0	0	177	47	59	71
chr10	99948923	99950922	Cep290(NM_146009):+:upstream2k	360	79.1209	192	42.1978	1	0.277778	3	3	50	93	81.5789	57	50	0	0	0	0	0	96	54	0	0	0	0	0	171	81	1	0.584795	3	3	50	455	114	113	228
chr10	99949982	99951981	Tmtc3(NM_001110013):-:upstream2k	186	74.1036	110	43.8247	1	0.537634	3	3	50	53	77.9412	33	48.5294	0	0	0	0	0	45	30	0	0	0	0	0	88	47	1	1.13636	3	3	50	251	68	58	125
chr10	99949982	99951981	Tmtc3(NM_001033332):-:upstream2k	186	74.1036	110	43.8247	1	0.537634	3	3	50	53	77.9412	33	48.5294	0	0	0	0	0	45	30	0	0	0	0	0	88	47	1	1.13636	3	3	50	251	68	58	125
chr10	102491412	102493411	Alx1(NM_172553):-:upstream2k	244	57.9572	134	31.829	12	4.91803	90	135	40	44	62.8571	23	32.8571	11	25	84	110	43.299	58	34	0	0	0	0	0	142	77	1	0.704225	6	25	19.3548	421	70	80	271
chr10	105276535	105278534	Ccdc59(NM_025602):+:upstream2k	136	95.7746	103	72.5352	0	0	0	0	0	47	97.9167	34	70.8333	0	0	0	0	0	32	23	0	0	0	0	0	57	46	0	0	0	0	0	142	48	34	60
chr10	105278437	105280436	BC067068(NM_207522):-:upstream2k	252	95.4545	182	68.9394	0	0	0	0	0	80	96.3855	60	72.2892	0	0	0	0	0	52	33	0	0	0	0	0	120	89	0	0	0	0	0	264	83	54	127
chr10	105905395	105907394	Ppfia2(NM_177373):+:upstream2k	130	91.5493	57	40.1408	2	1.53846	7	35	16.6667	22	84.6154	12	46.1538	2	9.09091	7	35	16.6667	19	9	0	0	0	0	0	89	36	0	0	0	0	0	142	26	19	97
chr10	107157084	107159083	Ptprq(NM_001081432):-:upstream2k	79	64.2276	37	30.0813	3	3.79747	24	0	100	5	41.6667	3	25	3	60	24	0	100	19	8	0	0	0	0	0	55	26	0	0	0	0	0	123	12	23	88
chr10	107349191	107351190	Gm6924(NM_001177567):-:upstream2k	57	95	52	86.6667	4	7.01754	18	19	48.6486	4	66.6667	4	66.6667	4	100	18	19	48.6486	14	12	0	0	0	0	0	39	36	0	0	0	0	0	60	6	15	39
chr10	107597456	107599455	Ppp1r12a(NM_027892):+:upstream2k	338	87.1134	232	59.7938	4	1.18343	18	82	18	112	84.8485	75	56.8182	2	1.78571	10	82	10.8696	73	55	1	1.36986	4	0	100	153	102	1	0.653595	4	0	100	388	132	79	177
chr10	107767245	107769244	Pawr(NM_054056):+:upstream2k	167	58.3916	33	11.5385	0	0	0	0	0	42	52.5	9	11.25	0	0	0	0	0	40	7	0	0	0	0	0	85	17	0	0	0	0	0	286	80	61	145
chr10	108447676	108449675	Syt1(NM_009306):-:upstream2k	121	48.9879	4	1.61943	0	0	0	0	0	20	57.1429	2	5.71429	0	0	0	0	0	40	2	0	0	0	0	0	61	0	0	0	0	0	0	247	35	69	143
chr10	110180521	110182520	E2f7(NM_178609):+:upstream2k	303	93.808	224	69.3498	0	0	0	0	0	128	95.5224	95	70.8955	0	0	0	0	0	69	47	0	0	0	0	0	106	82	0	0	0	0	0	323	134	71	118
chr10	110355232	110357231	Csrp2(NM_007792):+:upstream2k	175	94.086	129	69.3548	1	0.571429	2	4	33.3333	58	90.625	43	67.1875	1	1.72414	2	4	33.3333	36	24	0	0	0	0	0	81	62	0	0	0	0	0	186	64	36	86
chr10	110447123	110449122	Zdhhc17(NM_172554):-:upstream2k	347	88.7468	207	52.9412	1	0.288184	15	103	12.7119	112	94.9153	76	64.4068	1	0.892857	15	103	12.7119	65	41	0	0	0	0	0	170	90	0	0	0	0	0	391	118	75	198
chr10	110599858	110601857	Osbpl8(NM_175489):+:upstream2k	183	77.5424	37	15.678	0	0	0	0	0	40	68.9655	11	18.9655	0	0	0	0	0	50	8	0	0	0	0	0	93	18	0	0	0	0	0	236	58	59	119
chr10	110599858	110601857	Osbpl8(NM_001003717):+:upstream2k	183	77.5424	37	15.678	0	0	0	0	0	40	68.9655	11	18.9655	0	0	0	0	0	50	8	0	0	0	0	0	93	18	0	0	0	0	0	236	58	59	119
chr10	110941342	110943341	Phlda1(NM_009344):+:upstream2k	82	98.7952	47	56.6265	0	0	0	0	0	29	96.6667	15	50	0	0	0	0	0	25	11	0	0	0	0	0	28	21	0	0	0	0	0	83	30	25	28
chr10	112366083	112368082	4921506J03Rik(NM_001033474):-:upstream2k	96	95.0495	55	54.4554	0	0	0	0	0	25	100	16	64	0	0	0	0	0	32	17	0	0	0	0	0	39	22	0	0	0	0	0	101	25	34	42
chr10	114238427	114240426	Trhde(NM_146241):-:upstream2k	466	68.6303	159	23.4168	1	0.214592	2	2	50	132	75	36	20.4545	1	0.757576	2	2	50	107	42	0	0	0	0	0	227	81	0	0	0	0	0	679	176	154	349
chr10	114752648	114754647	Rab21(NM_024454):-:upstream2k	201	94.8113	102	48.1132	0	0	0	0	0	57	91.9355	22	35.4839	0	0	0	0	0	47	29	0	0	0	0	0	97	51	0	0	0	0	0	212	62	47	103
chr10	114799319	114801318	Tmem19(NM_133683):-:upstream2k	200	90.0901	88	39.6396	0	0	0	0	0	65	90.2778	38	52.7778	0	0	0	0	0	48	19	0	0	0	0	0	87	31	0	0	0	0	0	222	72	51	99
chr10	114820015	114822014	Zfc3h1(NM_001033261):+:upstream2k	192	86.8778	87	39.3665	0	0	0	0	0	54	84.375	23	35.9375	0	0	0	0	0	39	23	0	0	0	0	0	99	41	0	0	0	0	0	221	64	45	112
chr10	114821492	114823491	Thap2(NM_025780):-:upstream2k	645	98.9264	357	54.7546	0	0	0	0	0	186	97.8947	100	52.6316	0	0	0	0	0	166	101	0	0	0	0	0	293	156	0	0	0	0	0	652	190	167	295
chr10	115024837	115026836	Lgr5(NM_010195):-:upstream2k	105	78.3582	54	40.2985	0	0	0	0	0	25	83.3333	13	43.3333	0	0	0	0	0	32	17	0	0	0	0	0	48	24	0	0	0	0	0	134	30	36	68
chr10	115252340	115254339	Tspan8(NM_001168679):+:upstream2k	50	86.2069	39	67.2414	5	10	105	4	96.3303	9	90	8	80	5	55.5556	105	4	96.3303	13	9	0	0	0	0	0	28	22	0	0	0	0	0	58	10	17	31
chr10	115252340	115254339	Tspan8(NM_001168680):+:upstream2k	50	86.2069	39	67.2414	5	10	105	4	96.3303	9	90	8	80	5	55.5556	105	4	96.3303	13	9	0	0	0	0	0	28	22	0	0	0	0	0	58	10	17	31
chr10	115252340	115254339	Tspan8(NM_146010):+:upstream2k	50	86.2069	39	67.2414	5	10	105	4	96.3303	9	90	8	80	5	55.5556	105	4	96.3303	13	9	0	0	0	0	0	28	22	0	0	0	0	0	58	10	17	31
chr10	115453419	115455418	Ptprr(NM_011217):+:upstream2k	30	88.2353	14	41.1765	0	0	0	0	0	5	83.3333	2	33.3333	0	0	0	0	0	6	4	0	0	0	0	0	19	8	0	0	0	0	0	34	6	8	20
chr10	115550974	115552973	4933416C03Rik(NM_001161855):-:upstream2k	34	100	32	94.1176	4	11.7647	51	27	65.3846	6	100	4	66.6667	4	66.6667	51	27	65.3846	13	13	0	0	0	0	0	15	15	0	0	0	0	0	34	6	13	15
chr10	115736430	115738429	Ptprb(NM_029928):+:upstream2k	12	100	7	58.3333	0	0	0	0	0	2	100	0	0	0	0	0	0	0	1	1	0	0	0	0	0	9	6	0	0	0	0	0	12	2	1	9
chr10	115910580	115912579	Kcnmb4(NM_021452):-:upstream2k	379	86.3326	182	41.4579	0	0	0	0	0	153	85.9551	73	41.0112	0	0	0	0	0	81	32	0	0	0	0	0	145	77	0	0	0	0	0	439	178	87	174
chr10	116018568	116020567	Cnot2(NR_024327):-:upstream2k	353	94.6381	192	51.4745	2	0.566572	8	36	18.1818	113	92.623	57	46.7213	2	1.76991	8	36	18.1818	73	38	0	0	0	0	0	167	97	0	0	0	0	0	373	122	78	173
chr10	116018568	116020567	Cnot2(NM_001037847):-:upstream2k	353	94.6381	192	51.4745	2	0.566572	8	36	18.1818	113	92.623	57	46.7213	2	1.76991	8	36	18.1818	73	38	0	0	0	0	0	167	97	0	0	0	0	0	373	122	78	173
chr10	116018568	116020567	Cnot2(NM_001037846):-:upstream2k	353	94.6381	192	51.4745	2	0.566572	8	36	18.1818	113	92.623	57	46.7213	2	1.76991	8	36	18.1818	73	38	0	0	0	0	0	167	97	0	0	0	0	0	373	122	78	173
chr10	116018568	116020567	Cnot2(NM_028082):-:upstream2k	353	94.6381	192	51.4745	2	0.566572	8	36	18.1818	113	92.623	57	46.7213	2	1.76991	8	36	18.1818	73	38	0	0	0	0	0	167	97	0	0	0	0	0	373	122	78	173
chr10	116018568	116020567	Cnot2(NM_001037848):-:upstream2k	353	94.6381	192	51.4745	2	0.566572	8	36	18.1818	113	92.623	57	46.7213	2	1.76991	8	36	18.1818	73	38	0	0	0	0	0	167	97	0	0	0	0	0	373	122	78	173
chr10	116387437	116389436	Rab3ip(NM_001003950):-:upstream2k	83	94.3182	73	82.9545	2	2.40964	9	104	7.9646	29	93.5484	25	80.6452	2	6.89655	9	104	7.9646	18	15	0	0	0	0	0	36	33	0	0	0	0	0	88	31	20	37
chr10	116399796	116401795	D630029K05Rik(NR_027847):+:upstream2k	68	95.7746	42	59.1549	6	8.82353	116	19	85.9259	10	100	7	70	6	60	116	19	85.9259	19	12	0	0	0	0	0	39	23	0	0	0	0	0	71	10	19	42
chr10	116421370	116423369	Best3(NM_001007583):+:upstream2k	6	100	5	83.3333	1	16.6667	9	0	100	2	100	1	50	1	50	9	0	100	1	1	0	0	0	0	0	3	3	0	0	0	0	0	6	2	1	3
chr10	116480397	116482396	Lrrc10(NM_146242):+:upstream2k	45	93.75	12	25	2	4.44444	162	17	90.5028	4	66.6667	2	33.3333	2	50	162	17	90.5028	15	3	0	0	0	0	0	26	7	0	0	0	0	0	48	6	16	26
chr10	116500871	116502870	Cct2(NM_007636):-:upstream2k	41	97.619	11	26.1905	0	0	0	0	0	15	93.75	4	25	0	0	0	0	0	11	2	0	0	0	0	0	15	5	0	0	0	0	0	42	16	11	15
chr10	116585531	116587530	Frs2(NM_177798):-:upstream2k	140	90.3226	96	61.9355	1	0.714286	11	15	42.3077	25	83.3333	17	56.6667	1	4	11	15	42.3077	26	17	0	0	0	0	0	89	62	0	0	0	0	0	155	30	27	98
chr10	116661564	116663563	Yeats4(NM_026570):-:upstream2k	38	86.3636	0	0	0	0	0	0	0	13	76.4706	0	0	0	0	0	0	0	12	0	0	0	0	0	0	13	0	0	0	0	0	0	44	17	13	14
chr10	116729925	116731924	Lyz1(NM_013590):-:upstream2k	37	97.3684	21	55.2632	2	5.40541	57	14	80.2817	5	83.3333	2	33.3333	2	40	57	14	80.2817	9	4	0	0	0	0	0	23	15	0	0	0	0	0	38	6	9	23
chr10	117064556	117066555	Cpm(NM_027468):+:upstream2k	126	54.0773	28	12.0172	0	0	0	0	0	34	59.6491	7	12.2807	0	0	0	0	0	28	9	0	0	0	0	0	64	12	0	0	0	0	0	233	57	49	127
chr10	117147773	117149772	Mdm2(NM_010786):-:upstream2k	154	98.0892	116	73.8854	1	0.649351	4	0	100	49	94.2308	37	71.1538	1	2.04082	4	0	100	39	25	0	0	0	0	0	66	54	0	0	0	0	0	157	52	39	66
chr10	117229762	117231761	Nup107(NM_134010):-:upstream2k	144	87.2727	84	50.9091	0	0	0	0	0	31	73.8095	17	40.4762	0	0	0	0	0	39	20	0	0	0	0	0	74	47	0	0	0	0	0	165	42	43	80
chr10	117283031	117285030	Rap1b(NM_024457):-:upstream2k	80	57.1429	41	29.2857	0	0	0	0	0	29	54.717	11	20.7547	0	0	0	0	0	14	7	0	0	0	0	0	37	23	0	0	0	0	0	140	53	29	58
chr10	117576843	117578842	Mdm1(NM_148922):+:upstream2k	185	82.5893	94	41.9643	0	0	0	0	0	38	82.6087	17	36.9565	0	0	0	0	0	51	29	0	0	0	0	0	96	48	0	0	0	0	0	224	46	58	120
chr10	117576843	117578842	Mdm1(NM_001162905):+:upstream2k	185	82.5893	94	41.9643	0	0	0	0	0	38	82.6087	17	36.9565	0	0	0	0	0	51	29	0	0	0	0	0	96	48	0	0	0	0	0	224	46	58	120
chr10	117576843	117578842	Mdm1(NM_001162904):+:upstream2k	185	82.5893	94	41.9643	0	0	0	0	0	38	82.6087	17	36.9565	0	0	0	0	0	51	29	0	0	0	0	0	96	48	0	0	0	0	0	224	46	58	120
chr10	117576843	117578842	Mdm1(NM_010785):+:upstream2k	185	82.5893	94	41.9643	0	0	0	0	0	38	82.6087	17	36.9565	0	0	0	0	0	51	29	0	0	0	0	0	96	48	0	0	0	0	0	224	46	58	120
chr10	117876103	117878102	Ifng(NM_008337):+:upstream2k	25	86.2069	25	86.2069	1	4	35	0	100	2	50	2	50	1	50	35	0	100	2	2	0	0	0	0	0	21	21	0	0	0	0	0	29	4	4	21
chr10	118305960	118307959	Dyrk2(NM_001014390):-:upstream2k	343	73.9224	144	31.0345	0	0	0	0	0	113	86.9231	44	33.8462	0	0	0	0	0	89	33	0	0	0	0	0	141	67	0	0	0	0	0	464	130	117	217
chr10	118677112	118679111	Cand1(NM_027994):-:upstream2k	159	87.3626	120	65.9341	0	0	0	0	0	59	86.7647	44	64.7059	0	0	0	0	0	35	30	0	0	0	0	0	65	46	0	0	0	0	0	182	68	36	78
chr10	118889370	118891369	Grip1(NM_133442):+:upstream2k	492	87.234	240	42.5532	10	2.03252	542	407	57.1128	167	85.2041	92	46.9388	10	5.98802	542	407	57.1128	104	53	0	0	0	0	0	221	95	0	0	0	0	0	564	196	118	250
chr10	119254568	119256567	Grip1(NM_130891):+:upstream2k	62	73.8095	19	22.619	1	1.6129	5	0	100	10	62.5	1	6.25	1	10	5	0	100	21	10	0	0	0	0	0	31	8	0	0	0	0	0	84	16	22	46
chr10	119254568	119256567	Grip1(NM_028736):+:upstream2k	62	73.8095	19	22.619	1	1.6129	5	0	100	10	62.5	1	6.25	1	10	5	0	100	21	10	0	0	0	0	0	31	8	0	0	0	0	0	84	16	22	46
chr10	119550022	119552021	Helb(NM_080446):-:upstream2k	113	60.1064	50	26.5957	0	0	0	0	0	21	63.6364	4	12.1212	0	0	0	0	0	22	11	0	0	0	0	0	70	35	0	0	0	0	0	188	33	52	103
chr10	119638594	119640593	Irak3(NM_028679):-:upstream2k	86	81.1321	8	7.54717	0	0	0	0	0	26	81.25	4	12.5	0	0	0	0	0	18	2	0	0	0	0	0	42	2	0	0	0	0	0	106	32	22	52
chr10	119643882	119645881	Tmbim4(NM_026617):+:upstream2k	40	100	9	22.5	0	0	0	0	0	9	100	2	22.2222	0	0	0	0	0	9	3	0	0	0	0	0	22	4	0	0	0	0	0	40	9	9	22
chr10	119662116	119664115	Llph(NM_025431):+:upstream2k	29	30.8511	0	0	0	0	0	0	0	5	41.6667	0	0	0	0	0	0	0	6	0	0	0	0	0	0	18	0	0	0	0	0	0	94	12	18	64
chr10	119913992	119915991	Hmga2(NM_010441):-:upstream2k	184	86.385	83	38.9671	0	0	0	0	0	38	86.3636	22	50	0	0	0	0	0	44	25	0	0	0	0	0	102	36	0	0	0	0	0	213	44	51	118
chr10	120336028	120338027	Msrb3(NM_177092):-:upstream2k	87	96.6667	57	63.3333	0	0	0	0	0	34	100	22	64.7059	0	0	0	0	0	22	15	0	0	0	0	0	31	20	0	0	0	0	0	90	34	23	33
chr10	120416387	120418386	Lemd3(NM_001081193):-:upstream2k	177	99.4382	161	90.4494	4	2.25989	8	8	50	75	98.6842	69	90.7895	4	5.33333	8	8	50	40	36	0	0	0	0	0	62	56	0	0	0	0	0	178	76	40	62
chr10	120469060	120471059	Wif1(NM_011915):+:upstream2k	164	78.0952	58	27.619	0	0	0	0	0	40	86.9565	18	39.1304	0	0	0	0	0	41	14	0	0	0	0	0	83	26	0	0	0	0	0	210	46	50	114
chr10	120748246	120750245	Tbc1d30(NM_029057):-:upstream2k	57	87.6923	25	38.4615	3	5.26316	19	1	95	6	75	3	37.5	3	50	19	1	95	12	6	0	0	0	0	0	39	16	0	0	0	0	0	65	8	16	41
chr10	120800146	120802145	Gns(NM_029364):+:upstream2k	180	98.9011	137	75.2747	0	0	0	0	0	44	97.7778	30	66.6667	0	0	0	0	0	57	47	0	0	0	0	0	79	60	0	0	0	0	0	182	45	58	79
chr10	120913307	120915306	Rassf3(NM_138956):-:upstream2k	84	95.4545	35	39.7727	1	1.19048	2	3	40	19	90.4762	8	38.0952	1	5.26316	2	3	40	22	8	0	0	0	0	0	43	19	0	0	0	0	0	88	21	23	44
chr10	121023851	121025850	Tbk1(NM_019786):-:upstream2k	78	98.7342	58	73.4177	0	0	0	0	0	31	96.875	23	71.875	0	0	0	0	0	20	13	0	0	0	0	0	27	22	0	0	0	0	0	79	32	20	27
chr10	121063373	121065372	Xpot(NM_001081056):-:upstream2k	218	87.9032	147	59.2742	1	0.458716	6	9	40	58	78.3784	27	36.4865	1	1.72414	6	9	40	56	35	0	0	0	0	0	104	85	0	0	0	0	0	248	74	62	112
chr10	121076757	121078756	D930020B18Rik(NM_177335):+:upstream2k	50	58.1395	20	23.2558	0	0	0	0	0	11	68.75	5	31.25	0	0	0	0	0	9	2	0	0	0	0	0	30	13	0	0	0	0	0	86	16	16	54
chr10	121174993	121176992	BC048403(NM_173022):+:upstream2k	132	99.2481	102	76.6917	0	0	0	0	0	41	97.619	36	85.7143	0	0	0	0	0	31	20	0	0	0	0	0	60	46	0	0	0	0	0	133	42	31	60
chr10	121484250	121486249	Srgap1(NM_001081037):-:upstream2k	386	90.8235	242	56.9412	4	1.03627	27	292	8.46395	147	93.038	86	54.4304	4	2.72109	27	292	8.46395	93	64	0	0	0	0	0	146	92	0	0	0	0	0	425	158	97	170
chr10	121534159	121536158	Tmem5(NM_153059):-:upstream2k	21	100	9	42.8571	0	0	0	0	0	6	100	2	33.3333	0	0	0	0	0	4	1	0	0	0	0	0	11	6	0	0	0	0	0	21	6	4	11
chr10	121883555	121885554	Avpr1a(NM_016847):+:upstream2k	181	71.8254	31	12.3016	1	0.552486	9	5	64.2857	22	59.4595	4	10.8108	1	4.54545	9	5	64.2857	57	11	0	0	0	0	0	102	16	0	0	0	0	0	252	37	79	136
chr10	122113818	122115817	Ppm1h(NM_001110218):+:upstream2k	16	44.4444	15	41.6667	0	0	0	0	0	5	71.4286	4	57.1429	0	0	0	0	0	8	8	0	0	0	0	0	3	3	0	0	0	0	0	36	7	14	15
chr10	122113818	122115817	Ppm1h(NM_176919):+:upstream2k	16	44.4444	15	41.6667	0	0	0	0	0	5	71.4286	4	57.1429	0	0	0	0	0	8	8	0	0	0	0	0	3	3	0	0	0	0	0	36	7	14	15
chr10	122422781	122424780	Mirlet7i(NR_029527):-:upstream2k	452	84.1713	215	40.0372	3	0.663717	21	276	7.07071	193	87.7273	93	42.2727	2	1.03627	19	271	6.55172	98	45	0	0	0	0	0	161	77	1	0.621118	2	5	28.5714	537	220	109	208
chr10	122513562	122515561	Mon2(NM_001163024):-:upstream2k	56	39.7163	11	7.80142	0	0	0	0	0	18	60	4	13.3333	0	0	0	0	0	21	4	0	0	0	0	0	17	3	0	0	0	0	0	141	30	40	71
chr10	122513562	122515561	Mon2(NM_001163025):-:upstream2k	56	39.7163	11	7.80142	0	0	0	0	0	18	60	4	13.3333	0	0	0	0	0	21	4	0	0	0	0	0	17	3	0	0	0	0	0	141	30	40	71
chr10	122513562	122515561	Mon2(NM_153395):-:upstream2k	56	39.7163	11	7.80142	0	0	0	0	0	18	60	4	13.3333	0	0	0	0	0	21	4	0	0	0	0	0	17	3	0	0	0	0	0	141	30	40	71
chr10	122633980	122635979	Usp15(NM_027604):-:upstream2k	198	77.3438	40	15.625	0	0	0	0	0	60	69.7674	8	9.30233	0	0	0	0	0	47	10	0	0	0	0	0	91	22	0	0	0	0	0	256	86	61	109
chr10	122699132	122701131	Fam19a2(NM_182807):+:upstream2k	32	46.3768	7	10.1449	0	0	0	0	0	5	62.5	1	12.5	0	0	0	0	0	6	0	0	0	0	0	0	21	6	0	0	0	0	0	69	8	24	37
chr10	123904130	123906129	4930503E24Rik(NR_028310):+:upstream2k	56	90.3226	11	17.7419	3	5.35714	30	0	100	20	83.3333	3	12.5	3	15	30	0	100	13	3	0	0	0	0	0	23	5	0	0	0	0	0	62	24	13	25
chr10	124765592	124767591	Slc16a7(NM_011391):-:upstream2k	31	96.875	24	75	4	12.9032	21	15	58.3333	5	83.3333	4	66.6667	4	80	21	15	58.3333	6	4	0	0	0	0	0	20	16	0	0	0	0	0	32	6	6	20
chr10	125401275	125403274	Lrig3(NM_177152):+:upstream2k	169	90.8602	91	48.9247	0	0	0	0	0	58	92.0635	32	50.7937	0	0	0	0	0	35	20	0	0	0	0	0	76	39	0	0	0	0	0	186	63	45	78
chr10	126413773	126415772	Ctdsp2(NM_001113470):+:upstream2k	150	97.4026	90	58.4416	1	0.666667	25	3	89.2857	35	92.1053	18	47.3684	1	2.85714	25	3	89.2857	31	19	0	0	0	0	0	84	53	0	0	0	0	0	154	38	31	85
chr10	126433496	126435495	Mir546(NR_030259):+:upstream2k	0	0	0	0	0	0	0	0	0	0	0	0	0	0	0	0	0	0	0	0	0	0	0	0	0	0	0	0	0	0	0	0	197	10	54	133
chr10	126435765	126437764	Avil(NM_009635):+:upstream2k	4	80	0	0	0	0	0	0	0	2	100	0	0	0	0	0	0	0	2	0	0	0	0	0	0	0	0	0	0	0	0	0	5	2	3	0
chr10	126467871	126469870	Tsfm(NM_025537):-:upstream2k	39	37.8641	18	17.4757	1	2.5641	24	2	92.3077	9	56.25	6	37.5	1	11.1111	24	2	92.3077	10	6	0	0	0	0	0	20	6	0	0	0	0	0	103	16	20	67
chr10	126476988	126478987	Mettl1(NM_010792):+:upstream2k	317	92.1512	265	77.0349	0	0	0	0	0	57	83.8235	44	64.7059	0	0	0	0	0	78	67	0	0	0	0	0	182	154	0	0	0	0	0	344	68	82	194
chr10	126497241	126499240	March9(NM_001033262):-:upstream2k	25	17.9856	9	6.47482	0	0	0	0	0	13	38.2353	3	8.82353	0	0	0	0	0	5	1	0	0	0	0	0	7	5	0	0	0	0	0	139	34	21	84
chr10	126498659	126500658	Cdk4(NM_009870):+:upstream2k	107	54.3147	42	21.3198	0	0	0	0	0	27	67.5	12	30	0	0	0	0	0	22	11	0	0	0	0	0	58	19	0	0	0	0	0	197	40	40	117
chr10	126513963	126515962	Agap2(NM_001033263):+:upstream2k	95	98.9583	25	26.0417	1	1.05263	2	3	40	19	95	7	35	1	5.26316	2	3	40	24	6	0	0	0	0	0	52	12	0	0	0	0	0	96	20	24	52
chr10	126600281	126602280	B4galnt1(NM_008080):+:upstream2k	148	75.5102	82	41.8367	0	0	0	0	0	45	86.5385	28	53.8462	0	0	0	0	0	36	19	0	0	0	0	0	67	35	0	0	0	0	0	196	52	43	101
chr10	126600887	126602886	B4galnt1(NM_027739):+:upstream2k	525	87.6461	341	56.9282	0	0	0	0	0	166	91.2088	115	63.1868	0	0	0	0	0	131	84	0	0	0	0	0	228	142	0	0	0	0	0	599	182	147	270
chr10	126617702	126619701	Slc26a10(NM_177615):-:upstream2k	9	90	5	50	0	0	0	0	0	1	50	1	50	0	0	0	0	0	3	1	0	0	0	0	0	5	3	0	0	0	0	0	10	2	3	5
chr10	126626880	126628879	D10Ertd610e(NM_001166413):-:upstream2k	176	81.8605	61	28.3721	0	0	0	0	0	31	86.1111	13	36.1111	0	0	0	0	0	48	15	0	0	0	0	0	97	33	0	0	0	0	0	215	36	66	113
chr10	126627111	126629110	D10Ertd610e(NM_028027):-:upstream2k	81	68.6441	0	0	0	0	0	0	0	9	75	0	0	0	0	0	0	0	25	0	0	0	0	0	0	47	0	0	0	0	0	0	118	12	43	63
chr10	126632766	126634765	Dtx3(NM_030714):-:upstream2k	194	88.1818	111	50.4545	2	1.03093	29	17	63.0435	22	84.6154	10	38.4615	2	9.09091	29	17	63.0435	26	13	0	0	0	0	0	146	88	0	0	0	0	0	220	26	30	164
chr10	126648679	126650678	Pip4k2c(NM_054097):-:upstream2k	213	97.2603	170	77.6256	8	3.75587	204	218	48.3412	50	96.1538	35	67.3077	8	16	204	218	48.3412	57	44	0	0	0	0	0	106	91	0	0	0	0	0	219	52	59	108
chr10	126701455	126703454	Dctn2(NM_027151):+:upstream2k	114	95.7983	53	44.5378	0	0	0	0	0	27	93.1034	14	48.2759	0	0	0	0	0	28	19	0	0	0	0	0	59	20	0	0	0	0	0	119	29	29	61
chr10	126725828	126727827	Mbd6(NM_033072):-:upstream2k	363	86.8421	147	35.1675	0	0	0	0	0	115	85.8209	50	37.3134	0	0	0	0	0	78	29	0	0	0	0	0	170	68	0	0	0	0	0	418	134	92	192
chr10	126725849	126727848	Ddit3(NM_007837):+:upstream2k	359	86.715	158	38.1643	0	0	0	0	0	117	86.0294	54	39.7059	0	0	0	0	0	78	30	0	0	0	0	0	164	74	0	0	0	0	0	414	136	92	186
chr10	126748843	126750842	Mars(NM_001003913):-:upstream2k	39	92.8571	21	50	1	2.5641	3	10	23.0769	13	92.8571	8	57.1429	0	0	0	0	0	9	3	0	0	0	0	0	17	10	1	5.88235	3	10	23.0769	42	14	9	19
chr10	126748843	126750842	Mars(NM_001171582):-:upstream2k	39	92.8571	21	50	1	2.5641	3	10	23.0769	13	92.8571	8	57.1429	0	0	0	0	0	9	3	0	0	0	0	0	17	10	1	5.88235	3	10	23.0769	42	14	9	19
chr10	126758783	126760782	Arhgap9(NM_146011):+:upstream2k	63	96.9231	12	18.4615	2	3.1746	6	2	75	6	75	3	37.5	2	33.3333	6	2	75	17	4	0	0	0	0	0	40	5	0	0	0	0	0	65	8	17	40
chr10	126778636	126780635	Gli1(NM_010296):-:upstream2k	136	80.9524	7	4.16667	0	0	0	0	0	24	70.5882	4	11.7647	0	0	0	0	0	18	1	0	0	0	0	0	94	2	0	0	0	0	0	168	34	26	108
chr10	126788829	126790828	Inhbe(NM_008382):-:upstream2k	111	92.5	47	39.1667	8	7.20721	33	8	80.4878	11	91.6667	7	58.3333	7	63.6364	31	4	88.5714	34	15	1	2.94118	2	4	33.3333	66	25	0	0	0	0	0	120	12	36	72
chr10	126855923	126857922	R3hdm2(NM_001168293):+:upstream2k	34	85	30	75	1	2.94118	6	21	22.2222	4	66.6667	3	50	1	25	6	21	22.2222	12	10	0	0	0	0	0	18	17	0	0	0	0	0	40	6	14	20
chr10	126855923	126857922	R3hdm2(NM_027900):+:upstream2k	34	85	30	75	1	2.94118	6	21	22.2222	4	66.6667	3	50	1	25	6	21	22.2222	12	10	0	0	0	0	0	18	17	0	0	0	0	0	40	6	14	20
chr10	126936773	126938772	Stac3(NM_177707):+:upstream2k	4	80	0	0	0	0	0	0	0	1	50	0	0	0	0	0	0	0	2	0	0	0	0	0	0	1	0	0	0	0	0	0	5	2	2	1
chr10	126949995	126951994	Ndufa4l2(NM_001098789):+:upstream2k	38	24.2038	0	0	0	0	0	0	0	8	44.4444	0	0	0	0	0	0	0	10	0	0	0	0	0	0	20	0	0	0	0	0	0	157	18	33	106
chr10	126959492	126961491	Shmt2(NM_028230):-:upstream2k	81	95.2941	47	55.2941	0	0	0	0	0	10	100	3	30	0	0	0	0	0	16	9	0	0	0	0	0	55	35	0	0	0	0	0	85	10	17	58
chr10	126971616	126973615	Nxph4(NM_183297):-:upstream2k	127	53.8136	32	13.5593	0	0	0	0	0	43	52.439	13	15.8537	0	0	0	0	0	30	8	0	0	0	0	0	54	11	0	0	0	0	0	236	82	53	101
chr10	127058205	127060204	Lrp1(NM_008512):-:upstream2k	191	83.7719	82	35.9649	2	1.04712	6	23	20.6897	28	77.7778	15	41.6667	2	7.14286	6	23	20.6897	43	18	0	0	0	0	0	120	49	0	0	0	0	0	228	36	50	142
chr10	127078042	127080041	Stat6(NM_009284):+:upstream2k	151	53.7367	29	10.3203	4	2.64901	15	3	83.3333	14	53.8462	4	15.3846	4	28.5714	15	3	83.3333	29	10	0	0	0	0	0	108	15	0	0	0	0	0	281	26	63	192
chr10	127103760	127105759	Nab2(NM_001122895):-:upstream2k	223	90.2834	103	41.7004	0	0	0	0	0	52	92.8571	16	28.5714	0	0	0	0	0	39	22	0	0	0	0	0	132	65	0	0	0	0	0	247	56	43	148
chr10	127103760	127105759	Nab2(NM_008668):-:upstream2k	223	90.2834	103	41.7004	0	0	0	0	0	52	92.8571	16	28.5714	0	0	0	0	0	39	22	0	0	0	0	0	132	65	0	0	0	0	0	247	56	43	148
chr10	127112121	127114120	Tmem194(NM_173732):+:upstream2k	22	95.6522	9	39.1304	0	0	0	0	0	7	87.5	4	50	0	0	0	0	0	9	4	0	0	0	0	0	6	1	0	0	0	0	0	23	8	9	6
chr10	127112121	127114120	Tmem194(NM_001113211):+:upstream2k	22	95.6522	9	39.1304	0	0	0	0	0	7	87.5	4	50	0	0	0	0	0	9	4	0	0	0	0	0	6	1	0	0	0	0	0	23	8	9	6
chr10	127174594	127176593	Zbtb39(NM_198035):+:upstream2k	10	90.9091	10	90.9091	0	0	0	0	0	7	87.5	7	87.5	0	0	0	0	0	2	2	0	0	0	0	0	1	1	0	0	0	0	0	11	8	2	1
chr10	127188855	127190854	Gpr182(NM_007412):-:upstream2k	43	78.1818	43	78.1818	3	6.97674	96	7	93.2039	4	66.6667	4	66.6667	3	75	96	7	93.2039	13	13	0	0	0	0	0	26	26	0	0	0	0	0	55	6	13	36
chr10	127450271	127452270	Prim1(NM_008921):+:upstream2k	86	100	84	97.6744	0	0	0	0	0	21	100	19	90.4762	0	0	0	0	0	23	23	0	0	0	0	0	42	42	0	0	0	0	0	86	21	23	42
chr10	127494038	127496037	Ptges3(NM_019766):+:upstream2k	159	59.5506	94	35.206	0	0	0	0	0	61	62.2449	32	32.6531	0	0	0	0	0	34	18	0	0	0	0	0	64	44	0	0	0	0	0	267	98	56	113
chr10	127520342	127522341	Mir677(NR_030442):+:upstream2k	205	99.0338	189	91.3043	0	0	0	0	0	50	96.1538	48	92.3077	0	0	0	0	0	50	45	0	0	0	0	0	105	96	0	0	0	0	0	207	52	50	105
chr10	127527839	127529838	Baz2a(NM_054078):+:upstream2k	252	67.5603	106	28.4182	0	0	0	0	0	51	77.2727	25	37.8788	0	0	0	0	0	60	30	0	0	0	0	0	141	51	0	0	0	0	0	373	66	85	222
chr10	127629691	127631690	Gls2(NM_001033264):+:upstream2k	145	52.9197	42	15.3285	0	0	0	0	0	26	50	3	5.76923	0	0	0	0	0	32	10	0	0	0	0	0	87	29	0	0	0	0	0	274	52	58	164
chr10	127648851	127650850	Spryd4(NM_025716):-:upstream2k	81	85.2632	15	15.7895	1	1.23457	10	185	5.12821	19	79.1667	5	20.8333	1	5.26316	10	185	5.12821	20	2	0	0	0	0	0	42	8	0	0	0	0	0	95	24	25	46
chr10	127667119	127669118	Timeless(NM_001164080):+:upstream2k	72	72.7273	20	20.202	2	2.77778	11	2	84.6154	7	70	3	30	2	28.5714	11	2	84.6154	28	4	0	0	0	0	0	37	13	0	0	0	0	0	99	10	36	53
chr10	127667119	127669118	Timeless(NM_001164081):+:upstream2k	72	72.7273	20	20.202	2	2.77778	11	2	84.6154	7	70	3	30	2	28.5714	11	2	84.6154	28	4	0	0	0	0	0	37	13	0	0	0	0	0	99	10	36	53
chr10	127667119	127669118	Timeless(NM_001136082):+:upstream2k	72	72.7273	20	20.202	2	2.77778	11	2	84.6154	7	70	3	30	2	28.5714	11	2	84.6154	28	4	0	0	0	0	0	37	13	0	0	0	0	0	99	10	36	53
chr10	127673122	127675121	Timeless(NM_011589):+:upstream2k	52	92.8571	36	64.2857	2	3.84615	14	0	100	5	83.3333	3	50	2	40	14	0	100	11	8	0	0	0	0	0	36	25	0	0	0	0	0	56	6	11	39
chr10	127738391	127740390	Pan2(NM_133992):+:upstream2k	63	76.8293	28	34.1463	0	0	0	0	0	14	77.7778	5	27.7778	0	0	0	0	0	12	5	0	0	0	0	0	37	18	0	0	0	0	0	82	18	15	49
chr10	127772888	127774887	Cs(NM_026444):+:upstream2k	136	67.6617	75	37.3134	0	0	0	0	0	32	72.7273	17	38.6364	0	0	0	0	0	28	17	0	0	0	0	0	76	41	0	0	0	0	0	201	44	37	120
chr10	127807094	127809093	Coq10a(NM_001081040):-:upstream2k	43	46.7391	15	16.3043	2	4.65116	13	1	92.8571	5	50	3	30	2	40	13	1	92.8571	11	3	0	0	0	0	0	27	9	0	0	0	0	0	92	10	19	63
chr10	127812180	127814179	Ankrd52(NM_172790):+:upstream2k	207	73.6655	129	45.9075	0	0	0	0	0	67	71.2766	43	45.7447	0	0	0	0	0	52	36	0	0	0	0	0	88	50	0	0	0	0	0	281	94	73	114
chr10	127846672	127848671	Rnf41(NM_001164237):+:upstream2k	265	92.0139	134	46.5278	0	0	0	0	0	48	92.3077	18	34.6154	0	0	0	0	0	89	41	0	0	0	0	0	128	75	0	0	0	0	0	288	52	92	144
chr10	127846672	127848671	Rnf41(NM_026259):+:upstream2k	265	92.0139	134	46.5278	0	0	0	0	0	48	92.3077	18	34.6154	0	0	0	0	0	89	41	0	0	0	0	0	128	75	0	0	0	0	0	288	52	92	144
chr10	127846853	127848852	Obfc2b(NM_027257):-:upstream2k	204	98.0769	129	62.0192	0	0	0	0	0	44	95.6522	23	50	0	0	0	0	0	69	38	0	0	0	0	0	91	68	0	0	0	0	0	208	46	69	93
chr10	127894292	127896291	Smarcc2(NM_001114097):+:upstream2k	349	85.9606	221	54.4335	0	0	0	0	0	119	88.806	78	58.209	0	0	0	0	0	82	53	0	0	0	0	0	148	90	0	0	0	0	0	406	134	92	180
chr10	127894292	127896291	Smarcc2(NM_198160):+:upstream2k	349	85.9606	221	54.4335	0	0	0	0	0	119	88.806	78	58.209	0	0	0	0	0	82	53	0	0	0	0	0	148	90	0	0	0	0	0	406	134	92	180
chr10	127894292	127896291	Smarcc2(NM_001114096):+:upstream2k	349	85.9606	221	54.4335	0	0	0	0	0	119	88.806	78	58.209	0	0	0	0	0	82	53	0	0	0	0	0	148	90	0	0	0	0	0	406	134	92	180
chr10	127930882	127932881	Myl6(NM_010860):-:upstream2k	4	40	0	0	0	0	0	0	0	1	50	0	0	0	0	0	0	0	2	0	0	0	0	0	0	1	0	0	0	0	0	0	10	2	5	3
chr10	127935742	127937741	Myl6b(NM_172259):-:upstream2k	177	71.6599	122	49.3927	0	0	0	0	0	43	76.7857	24	42.8571	0	0	0	0	0	48	31	0	0	0	0	0	86	67	0	0	0	0	0	247	56	65	126
chr10	127962916	127964915	Esyt1(NM_011843):-:upstream2k	89	47.3404	8	4.25532	0	0	0	0	0	9	45	0	0	0	0	0	0	0	28	5	0	0	0	0	0	52	3	0	0	0	0	0	188	20	53	115
chr10	127984801	127986800	Zc3h10(NM_134003):-:upstream2k	199	55.7423	120	33.6134	0	0	0	0	0	54	62.7907	34	39.5349	0	0	0	0	0	40	24	0	0	0	0	0	105	62	0	0	0	0	0	357	86	83	188
chr10	127986225	127988224	Rpl41(NM_018860):-:upstream2k	79	61.7188	35	27.3438	1	1.26582	4	0	100	16	72.7273	8	36.3636	1	6.25	4	0	100	23	10	0	0	0	0	0	40	17	0	0	0	0	0	128	22	34	72
chr10	128002991	128004990	Pa2g4(NM_011119):-:upstream2k	113	51.8349	36	16.5138	5	4.42478	123	34	78.3439	30	60	7	14	5	16.6667	123	34	78.3439	24	11	0	0	0	0	0	59	18	0	0	0	0	0	218	50	45	123
chr10	128026558	128028557	Erbb3(NM_010153):-:upstream2k	467	91.3894	278	54.4031	7	1.49893	33	21	61.1111	113	85.6061	68	51.5152	5	4.42478	26	13	66.6667	108	69	0	0	0	0	0	246	141	2	0.813008	7	8	46.6667	511	132	113	266
chr10	128063563	128065562	Rps26(NM_013765):-:upstream2k	75	65.7895	38	33.3333	0	0	0	0	0	21	84	16	64	0	0	0	0	0	14	5	0	0	0	0	0	40	17	0	0	0	0	0	114	25	22	67
chr10	128110975	128112974	Suox(NM_173733):-:upstream2k	176	86.6995	125	61.5764	0	0	0	0	0	49	90.7407	39	72.2222	0	0	0	0	0	43	38	0	0	0	0	0	84	48	0	0	0	0	0	203	54	49	100
chr10	128141314	128143313	Si(NM_021882):+:upstream2k	421	75.1786	232	41.4286	0	0	0	0	0	95	77.8689	52	42.623	0	0	0	0	0	93	47	0	0	0	0	0	233	133	0	0	0	0	0	560	122	113	325
chr10	128142108	128144107	Cdk2(NM_183417):-:upstream2k	87	71.9008	70	57.8512	0	0	0	0	0	29	72.5	20	50	0	0	0	0	0	24	22	0	0	0	0	0	34	28	0	0	0	0	0	121	40	31	50
chr10	128142108	128144107	Cdk2(NM_016756):-:upstream2k	87	71.9008	70	57.8512	0	0	0	0	0	29	72.5	20	50	0	0	0	0	0	24	22	0	0	0	0	0	34	28	0	0	0	0	0	121	40	31	50
chr10	128181113	128183112	Dgka(NM_016811):-:upstream2k	174	57.0492	24	7.86885	0	0	0	0	0	31	65.9574	11	23.4043	0	0	0	0	0	47	7	0	0	0	0	0	96	6	0	0	0	0	0	305	47	77	181
chr10	128182935	128184934	Wibg(NM_030100):+:upstream2k	71	67.619	14	13.3333	1	1.40845	3	16	15.7895	15	71.4286	2	9.52381	1	6.66667	3	16	15.7895	11	0	0	0	0	0	0	45	12	0	0	0	0	0	105	21	19	65
chr10	128183578	128185577	Wibg(NR_033208):+:upstream2k	196	58.8589	37	11.1111	1	0.510204	3	16	15.7895	37	50.6849	6	8.21918	1	2.7027	3	16	15.7895	40	7	0	0	0	0	0	119	24	0	0	0	0	0	333	73	78	182
chr10	128183578	128185577	Wibg(NM_001170869):+:upstream2k	196	58.8589	37	11.1111	1	0.510204	3	16	15.7895	37	50.6849	6	8.21918	1	2.7027	3	16	15.7895	40	7	0	0	0	0	0	119	24	0	0	0	0	0	333	73	78	182
chr10	128225966	128227965	Mmp19(NM_001164197):+:upstream2k	7	8.33333	7	8.33333	1	14.2857	12	0	100	1	8.33333	1	8.33333	1	100	12	0	100	1	1	0	0	0	0	0	5	5	0	0	0	0	0	84	12	25	47
chr10	128226009	128228008	Mmp19(NM_021412):+:upstream2k	7	10	7	10	1	14.2857	12	0	100	1	16.6667	1	16.6667	1	100	12	0	100	1	1	0	0	0	0	0	5	5	0	0	0	0	0	70	6	24	40
chr10	128240732	128242731	Dnajc14(NM_028873):+:upstream2k	180	95.2381	104	55.0265	0	0	0	0	0	65	90.2778	40	55.5556	0	0	0	0	0	28	17	0	0	0	0	0	87	47	0	0	0	0	0	189	72	29	88
chr10	128241427	128243426	1110012D08Rik(NM_178066):-:upstream2k	295	82.1727	132	36.7688	2	0.677966	7	1	87.5	76	86.3636	44	50	2	2.63158	7	1	87.5	57	24	0	0	0	0	0	162	64	0	0	0	0	0	359	88	66	205
chr10	128328775	128330774	Gdf11(NM_010272):-:upstream2k	126	90	76	54.2857	0	0	0	0	0	42	77.7778	27	50	0	0	0	0	0	27	18	0	0	0	0	0	57	31	0	0	0	0	0	140	54	28	58
chr10	128344922	128346921	Cd63(NM_007653):+:upstream2k	138	67.9803	15	7.38916	0	0	0	0	0	24	58.5366	3	7.31707	0	0	0	0	0	32	6	0	0	0	0	0	82	6	0	0	0	0	0	203	41	48	114
chr10	128368869	128370868	Itga7(NM_008398):+:upstream2k	86	98.8506	47	54.023	0	0	0	0	0	17	94.4444	6	33.3333	0	0	0	0	0	23	12	0	0	0	0	0	46	29	0	0	0	0	0	87	18	23	46
chr10	128624476	128626475	Olfr773(NM_207008):-:upstream2k	35	72.9167	26	54.1667	0	0	0	0	0	4	66.6667	2	33.3333	0	0	0	0	0	6	5	0	0	0	0	0	25	19	0	0	0	0	0	48	6	9	33
chr10	129100811	129102810	Mir684-1(NR_030454):+:upstream2k	26	31.7073	4	4.87805	1	3.84615	4	0	100	6	50	3	25	1	16.6667	4	0	100	8	0	0	0	0	0	0	12	1	0	0	0	0	0	82	12	18	52
chr10	129757908	129759907	5830405N20Rik(NM_183264):+:upstream2k	9	7.14286	8	6.34921	0	0	0	0	0	0	0	0	0	0	0	0	0	0	3	3	0	0	0	0	0	6	5	0	0	0	0	0	126	8	22	96
chr11	3093467	3095466	Sfi1(NM_030207):-:upstream2k	93	100	91	97.8495	24	25.8065	5485	1753	75.7806	24	100	23	95.8333	22	91.6667	5420	1576	77.4728	28	27	1	3.57143	57	82	41.0072	41	41	1	2.43902	8	95	7.76699	93	24	28	41
chr11	3100356	3102355	Eif4enif1(NM_001166548):+:upstream2k	68	97.1429	28	40	0	0	0	0	0	24	96	12	48	0	0	0	0	0	17	8	0	0	0	0	0	27	8	0	0	0	0	0	70	25	18	27
chr11	3100586	3102585	Eif4enif1(NM_023743):+:upstream2k	212	96.8037	89	40.6393	0	0	0	0	0	72	94.7368	38	50	0	0	0	0	0	54	19	0	0	0	0	0	86	32	0	0	0	0	0	219	76	57	86
chr11	3100998	3102997	Eif4enif1(NM_001166547):+:upstream2k	501	97.2816	251	48.7379	5	0.998004	203	305	39.9606	183	95.3125	104	54.1667	2	1.0929	31	291	9.62733	120	58	0	0	0	0	0	198	89	3	1.51515	172	14	92.4731	515	192	124	199
chr11	3101022	3103021	Eif4enif1(NM_001166549):+:upstream2k	516	97.3585	265	50	5	0.968992	203	305	39.9606	186	95.3846	106	54.359	2	1.07527	31	291	9.62733	124	62	0	0	0	0	0	206	97	3	1.45631	172	14	92.4731	530	195	128	207
chr11	3166390	3168389	Drg1(NM_007879):-:upstream2k	72	98.6301	71	97.2603	0	0	0	0	0	31	96.875	30	93.75	0	0	0	0	0	14	14	0	0	0	0	0	27	27	0	0	0	0	0	73	32	14	27
chr11	3188460	3190459	Patz1(NM_019574):+:upstream2k	305	88.1503	209	60.4046	2	0.655738	21	171	10.9375	100	84.7458	78	66.1017	1	1	11	157	6.54762	54	37	0	0	0	0	0	151	94	1	0.662252	10	14	41.6667	346	118	61	167
chr11	3271396	3273395	Limk2(NM_173053):-:upstream2k	54	52.9412	13	12.7451	0	0	0	0	0	8	50	1	6.25	0	0	0	0	0	18	5	0	0	0	0	0	28	7	0	0	0	0	0	102	16	28	58
chr11	3309239	3311238	Limk2(NM_010718):-:upstream2k	75	66.9643	49	43.75	5	6.66667	57	9	86.3636	12	75	7	43.75	5	41.6667	57	9	86.3636	25	18	0	0	0	0	0	38	24	0	0	0	0	0	112	16	35	61
chr11	3350440	3352439	8430429K09Rik(NR_028317):+:upstream2k	252	90	102	36.4286	0	0	0	0	0	76	92.6829	40	48.7805	0	0	0	0	0	65	28	0	0	0	0	0	111	34	0	0	0	0	0	280	82	74	124
chr11	3352329	3354328	Rnf185(NM_145355):-:upstream2k	98	66.6667	65	44.2177	4	4.08163	23	13	63.8889	22	73.3333	10	33.3333	4	18.1818	23	13	63.8889	26	19	0	0	0	0	0	50	36	0	0	0	0	0	147	30	32	85
chr11	3386230	3388229	Pla2g3(NM_172791):+:upstream2k	70	71.4286	42	42.8571	5	7.14286	12	14	46.1538	12	85.7143	9	64.2857	5	41.6667	12	14	46.1538	25	16	0	0	0	0	0	33	17	0	0	0	0	0	98	14	26	58
chr11	3404825	3406824	Inpp5j(NM_172439):-:upstream2k	110	80.8824	64	47.0588	5	4.54545	35	2	94.5946	7	87.5	5	62.5	5	71.4286	35	2	94.5946	31	22	0	0	0	0	0	72	37	0	0	0	0	0	136	8	39	89
chr11	3412705	3414704	Selm(NM_053267):+:upstream2k	54	90	50	83.3333	3	5.55556	48	4	92.3077	5	83.3333	4	66.6667	3	60	48	4	92.3077	9	8	0	0	0	0	0	40	38	0	0	0	0	0	60	6	12	42
chr11	3439296	3441295	Smtn(NM_013870):-:upstream2k	117	95.9016	77	63.1148	10	8.54701	60	31	65.9341	17	85	11	55	10	58.8235	60	31	65.9341	32	18	0	0	0	0	0	68	48	0	0	0	0	0	122	20	32	70
chr11	3439296	3441295	Smtn(NM_001159284):-:upstream2k	117	95.9016	77	63.1148	10	8.54701	60	31	65.9341	17	85	11	55	10	58.8235	60	31	65.9341	32	18	0	0	0	0	0	68	48	0	0	0	0	0	122	20	32	70
chr11	3547497	3549496	Morc2a(NM_001159288):+:upstream2k	466	87.9245	312	58.8679	0	0	0	0	0	156	91.7647	112	65.8824	0	0	0	0	0	100	62	0	0	0	0	0	210	138	0	0	0	0	0	530	170	109	251
chr11	3547537	3549536	Tug1(NR_002322):-:upstream2k	466	87.9245	312	58.8679	0	0	0	0	0	156	91.7647	112	65.8824	0	0	0	0	0	100	62	0	0	0	0	0	210	138	0	0	0	0	0	530	170	109	251
chr11	3548812	3550811	Tug1(NR_002321):-:upstream2k	326	99.0881	215	65.3495	0	0	0	0	0	107	98.1651	74	67.8899	0	0	0	0	0	72	42	0	0	0	0	0	147	99	0	0	0	0	0	329	109	72	148
chr11	3763907	3765906	Osbp2(NM_152818):-:upstream2k	33	66	0	0	0	0	0	0	0	7	50	0	0	0	0	0	0	0	6	0	0	0	0	0	0	20	0	0	0	0	0	0	50	14	9	27
chr11	3793243	3795242	Dusp18(NM_173745):+:upstream2k	138	76.2431	51	28.1768	1	0.724638	3	5	37.5	29	76.3158	11	28.9474	1	3.44828	3	5	37.5	37	14	0	0	0	0	0	72	26	0	0	0	0	0	181	38	45	98
chr11	3795130	3797129	4921536K21Rik(NM_026150):-:upstream2k	16	94.1176	0	0	0	0	0	0	0	3	75	0	0	0	0	0	0	0	4	0	0	0	0	0	0	9	0	0	0	0	0	0	17	4	4	9
chr11	3814668	3816667	Slc35e4(NM_153142):-:upstream2k	25	96.1538	25	96.1538	1	4	4	34	10.5263	5	83.3333	5	83.3333	1	20	4	34	10.5263	5	5	0	0	0	0	0	15	15	0	0	0	0	0	26	6	5	15
chr11	3831965	3833964	Tcn2(NM_001130459):-:upstream2k	69	77.5281	17	19.1011	0	0	0	0	0	10	71.4286	3	21.4286	0	0	0	0	0	24	7	0	0	0	0	0	35	7	0	0	0	0	0	89	14	30	45
chr11	3832048	3834047	Tcn2(NM_015749):-:upstream2k	37	80.4348	17	36.9565	0	0	0	0	0	7	70	3	30	0	0	0	0	0	16	7	0	0	0	0	0	14	7	0	0	0	0	0	46	10	17	19
chr11	3832082	3834081	Tcn2(NM_001130458):-:upstream2k	24	96	15	60	0	0	0	0	0	3	75	2	50	0	0	0	0	0	11	6	0	0	0	0	0	10	7	0	0	0	0	0	25	4	11	10
chr11	3881639	3883638	Gal3st1(NM_001177703):+:upstream2k	62	62.6263	0	0	0	0	0	0	0	10	50	0	0	0	0	0	0	0	12	0	0	0	0	0	0	40	0	0	0	0	0	0	99	20	21	58
chr11	3881639	3883638	Gal3st1(NM_016922):+:upstream2k	62	62.6263	0	0	0	0	0	0	0	10	50	0	0	0	0	0	0	0	12	0	0	0	0	0	0	40	0	0	0	0	0	0	99	20	21	58
chr11	3887936	3889935	Gal3st1(NM_001177691):+:upstream2k	58	85.2941	12	17.6471	1	1.72414	6	0	100	3	75	1	25	1	33.3333	6	0	100	11	1	0	0	0	0	0	44	10	0	0	0	0	0	68	4	14	50
chr11	3995435	3997434	1700020C11Rik(NM_026443):-:upstream2k	241	77.7419	140	45.1613	6	2.48963	55	56	49.5495	66	80.4878	44	53.6585	6	9.09091	55	56	49.5495	43	27	0	0	0	0	0	132	69	0	0	0	0	0	310	82	56	172
chr11	4018733	4020732	Sec14l2(NM_144520):-:upstream2k	102	84.2975	21	17.3554	0	0	0	0	0	19	79.1667	4	16.6667	0	0	0	0	0	18	4	0	0	0	0	0	65	13	0	0	0	0	0	121	24	22	75
chr11	4058357	4060356	Sf3a1(NM_026175):+:upstream2k	72	45.5696	9	5.6962	0	0	0	0	0	22	55	1	2.5	0	0	0	0	0	24	5	0	0	0	0	0	26	3	0	0	0	0	0	158	40	48	70
chr11	4060297	4062296	Ccdc157(NM_001164620):-:upstream2k	177	91.7098	98	50.7772	0	0	0	0	0	42	82.3529	21	41.1765	0	0	0	0	0	36	24	0	0	0	0	0	99	53	0	0	0	0	0	193	51	39	103
chr11	4060297	4062296	Ccdc157(NM_177616):-:upstream2k	177	91.7098	98	50.7772	0	0	0	0	0	42	82.3529	21	41.1765	0	0	0	0	0	36	24	0	0	0	0	0	99	53	0	0	0	0	0	193	51	39	103
chr11	4116254	4118253	Gatsl3(NM_028022):+:upstream2k	159	78.7129	70	34.6535	6	3.77358	21	3	87.5	26	86.6667	17	56.6667	6	23.0769	21	3	87.5	50	19	0	0	0	0	0	83	34	0	0	0	0	0	202	30	56	116
chr11	4134788	4136787	Osm(NM_001013365):+:upstream2k	24	23.301	2	1.94175	1	4.16667	3	1	75	5	50	1	10	1	20	3	1	75	5	0	0	0	0	0	0	14	1	0	0	0	0	0	103	10	16	77
chr11	4155571	4157570	Lif(NM_008501):+:upstream2k	72	100	60	83.3333	3	4.16667	11	8	57.8947	6	100	4	66.6667	3	50	11	8	57.8947	22	18	0	0	0	0	0	44	38	0	0	0	0	0	72	6	22	44
chr11	4165098	4167097	Lif(NM_001039537):+:upstream2k	232	79.1809	107	36.5188	0	0	0	0	0	62	88.5714	34	48.5714	0	0	0	0	0	67	31	0	0	0	0	0	103	42	0	0	0	0	0	293	70	79	144
chr11	4341086	4343085	Hormad2(NM_029458):-:upstream2k	90	90.9091	16	16.1616	4	4.44444	9	9	50	10	100	5	50	4	40	9	9	50	21	4	0	0	0	0	0	59	7	0	0	0	0	0	99	10	25	64
chr11	4494819	4496818	Mtmr3(NM_028860):-:upstream2k	27	96.4286	17	60.7143	0	0	0	0	0	14	93.3333	8	53.3333	0	0	0	0	0	5	3	0	0	0	0	0	8	6	0	0	0	0	0	28	15	5	8
chr11	4535796	4537795	Ascc2(NM_029291):+:upstream2k	62	98.4127	36	57.1429	0	0	0	0	0	12	100	7	58.3333	0	0	0	0	0	21	13	0	0	0	0	0	29	16	0	0	0	0	0	63	12	22	29
chr11	4646782	4648781	Cabp7(NM_138948):-:upstream2k	348	75.6522	94	20.4348	2	0.574713	7	53	11.6667	128	77.1084	40	24.0964	2	1.5625	7	53	11.6667	88	28	0	0	0	0	0	132	26	0	0	0	0	0	460	166	114	180
chr11	4749531	4751530	Nf2(NM_010898):-:upstream2k	140	78.6517	104	58.427	0	0	0	0	0	38	82.6087	26	56.5217	0	0	0	0	0	37	31	0	0	0	0	0	65	47	0	0	0	0	0	178	46	43	89
chr11	4772006	4774005	Nipsnap1(NM_008698):+:upstream2k	4	80	4	80	0	0	0	0	0	1	50	1	50	0	0	0	0	0	1	1	0	0	0	0	0	2	2	0	0	0	0	0	5	2	1	2
chr11	4793346	4795345	Thoc5(NM_172438):+:upstream2k	72	79.1209	23	25.2747	0	0	0	0	0	14	70	7	35	0	0	0	0	0	12	4	0	0	0	0	0	46	12	0	0	0	0	0	91	20	15	56
chr11	4848068	4850067	Nefh(NM_010904):-:upstream2k	112	97.3913	71	61.7391	0	0	0	0	0	22	91.6667	9	37.5	0	0	0	0	0	20	9	0	0	0	0	0	70	53	0	0	0	0	0	115	24	20	71
chr11	4884908	4886907	Ap1b1(NM_007454):+:upstream2k	83	97.6471	14	16.4706	0	0	0	0	0	20	90.9091	7	31.8182	0	0	0	0	0	19	3	0	0	0	0	0	44	4	0	0	0	0	0	85	22	19	44
chr11	4956131	4958130	Rasl10a(NM_145216):+:upstream2k	243	81.5436	107	35.906	4	1.64609	12	10	54.5455	58	85.2941	30	44.1176	4	6.89655	12	10	54.5455	61	28	0	0	0	0	0	124	49	0	0	0	0	0	298	68	71	159
chr11	4965331	4967330	Gas2l1(NM_001190406):-:upstream2k	134	85.3503	73	46.4968	0	0	0	0	0	20	80	14	56	0	0	0	0	0	31	17	0	0	0	0	0	83	42	0	0	0	0	0	157	25	35	97
chr11	4965331	4967330	Gas2l1(NM_030228):-:upstream2k	134	85.3503	73	46.4968	0	0	0	0	0	20	80	14	56	0	0	0	0	0	31	17	0	0	0	0	0	83	42	0	0	0	0	0	157	25	35	97
chr11	4965331	4967330	Gas2l1(NM_001190408):-:upstream2k	134	85.3503	73	46.4968	0	0	0	0	0	20	80	14	56	0	0	0	0	0	31	17	0	0	0	0	0	83	42	0	0	0	0	0	157	25	35	97
chr11	4965331	4967330	Gas2l1(NM_144560):-:upstream2k	134	85.3503	73	46.4968	0	0	0	0	0	20	80	14	56	0	0	0	0	0	31	17	0	0	0	0	0	83	42	0	0	0	0	0	157	25	35	97
chr11	4997441	4999440	Rhbdd3(NM_177370):+:upstream2k	527	82.7316	232	36.4207	2	0.379507	5	24	17.2414	152	84.4444	64	35.5556	1	0.657895	2	6	25	99	55	0	0	0	0	0	276	113	1	0.362319	3	18	14.2857	637	180	121	336
chr11	4999081	5001080	Ewsr1(NM_007968):-:upstream2k	468	84.0215	126	22.6212	0	0	0	0	0	128	83.1169	35	22.7273	0	0	0	0	0	101	34	0	0	0	0	0	239	57	0	0	0	0	0	557	154	119	284
chr11	5052226	5054225	Emid1(NM_080595):-:upstream2k	85	96.5909	14	15.9091	0	0	0	0	0	35	97.2222	7	19.4444	0	0	0	0	0	18	4	0	0	0	0	0	32	3	0	0	0	0	0	88	36	20	32
chr11	5161614	5163613	Kremen1(NM_032396):-:upstream2k	326	96.1652	243	71.6814	10	3.06748	80	218	26.8456	91	92.8571	71	72.449	8	8.79121	66	215	23.4875	80	64	1	1.25	12	0	100	155	108	1	0.645161	2	3	40	339	98	83	158
chr11	5344851	5346850	Znrf3(NM_001080924):-:upstream2k	115	98.2906	60	51.2821	3	2.6087	8	10	44.4444	36	100	20	55.5556	3	8.33333	8	10	44.4444	22	12	0	0	0	0	0	57	28	0	0	0	0	0	117	36	22	59
chr11	5418970	5420969	Xbp1(NM_013842):+:upstream2k	242	88.9706	140	51.4706	1	0.413223	2	6	25	57	83.8235	26	38.2353	1	1.75439	2	6	25	65	45	0	0	0	0	0	120	69	0	0	0	0	0	272	68	70	134
chr11	5442221	5444220	Ccdc117(NM_134033):-:upstream2k	49	98	37	74	0	0	0	0	0	11	91.6667	7	58.3333	0	0	0	0	0	9	6	0	0	0	0	0	29	24	0	0	0	0	0	50	12	9	29
chr11	5607703	5609702	Mrps24(NM_026080):-:upstream2k	47	67.1429	21	30	3	6.38298	21	6	77.7778	11	91.6667	5	41.6667	3	27.2727	21	6	77.7778	11	3	0	0	0	0	0	25	13	0	0	0	0	0	70	12	15	43
chr11	5641180	5643179	Urgcp(NM_178623):-:upstream2k	95	91.3462	46	44.2308	0	0	0	0	0	24	85.7143	14	50	0	0	0	0	0	21	8	0	0	0	0	0	50	24	0	0	0	0	0	104	28	25	51
chr11	5660153	5662152	2210015D19Rik(NR_015577):+:upstream2k	7	100	3	42.8571	0	0	0	0	0	4	100	2	50	0	0	0	0	0	2	1	0	0	0	0	0	1	0	0	0	0	0	0	7	4	2	1
chr11	5686486	5688485	Dbnl(NM_013810):+:upstream2k	73	61.3445	30	25.2101	0	0	0	0	0	19	73.0769	10	38.4615	0	0	0	0	0	19	7	0	0	0	0	0	35	13	0	0	0	0	0	119	26	29	64
chr11	5686486	5688485	Dbnl(NM_001146308):+:upstream2k	73	61.3445	30	25.2101	0	0	0	0	0	19	73.0769	10	38.4615	0	0	0	0	0	19	7	0	0	0	0	0	35	13	0	0	0	0	0	119	26	29	64
chr11	5686486	5688485	Dbnl(NM_001146309):+:upstream2k	73	61.3445	30	25.2101	0	0	0	0	0	19	73.0769	10	38.4615	0	0	0	0	0	19	7	0	0	0	0	0	35	13	0	0	0	0	0	119	26	29	64
chr11	5759869	5761868	Aebp1(NM_009636):+:upstream2k	61	100	47	77.0492	2	3.27869	13	24	35.1351	6	100	3	50	2	33.3333	13	24	35.1351	10	7	0	0	0	0	0	45	37	0	0	0	0	0	61	6	10	45
chr11	5853761	5855760	Ykt6(NM_019661):+:upstream2k	121	100	78	64.4628	0	0	0	0	0	50	100	36	72	0	0	0	0	0	27	17	0	0	0	0	0	44	25	0	0	0	0	0	121	50	27	44
chr11	6174841	6176840	Tmed4(NM_134020):-:upstream2k	53	100	38	71.6981	0	0	0	0	0	16	100	11	68.75	0	0	0	0	0	11	8	0	0	0	0	0	26	19	0	0	0	0	0	53	16	11	26
chr11	6287367	6289366	Zmiz2(NM_028601):+:upstream2k	171	92.9348	83	45.1087	0	0	0	0	0	55	90.1639	27	44.2623	0	0	0	0	0	50	20	0	0	0	0	0	66	36	0	0	0	0	0	184	61	54	69
chr11	6313873	6315872	Ppia(NM_008907):+:upstream2k	24	96	0	0	0	0	0	0	0	11	91.6667	0	0	0	0	0	0	0	4	0	0	0	0	0	0	9	0	0	0	0	0	0	25	12	4	9
chr11	6344447	6346446	H2afv(NM_029938):-:upstream2k	101	90.1786	80	71.4286	5	4.9505	106	18	85.4839	27	81.8182	20	60.6061	4	14.8148	102	13	88.6957	19	17	0	0	0	0	0	55	43	1	1.81818	4	5	44.4444	112	33	21	58
chr11	6375921	6377920	Purb(NM_011221):-:upstream2k	176	98.8764	131	73.5955	0	0	0	0	0	79	97.5309	58	71.6049	0	0	0	0	0	37	29	0	0	0	0	0	60	44	0	0	0	0	0	178	81	37	60
chr11	6444890	6446889	Ccm2(NM_146014):+:upstream2k	74	72.549	0	0	0	0	0	0	0	15	62.5	0	0	0	0	0	0	0	13	0	0	0	0	0	0	46	0	0	0	0	0	0	102	24	17	61
chr11	6444890	6446889	Ccm2(NM_001190343):+:upstream2k	74	72.549	0	0	0	0	0	0	0	15	62.5	0	0	0	0	0	0	0	13	0	0	0	0	0	0	46	0	0	0	0	0	0	102	24	17	61
chr11	6526071	6528070	Tbrg4(NM_001130457):-:upstream2k	103	90.3509	101	88.5965	1	0.970874	14	11	56	27	81.8182	25	75.7576	1	3.7037	14	11	56	23	23	0	0	0	0	0	53	53	0	0	0	0	0	114	33	23	58
chr11	6526071	6528070	Tbrg4(NM_134011):-:upstream2k	103	90.3509	101	88.5965	1	0.970874	14	11	56	27	81.8182	25	75.7576	1	3.7037	14	11	56	23	23	0	0	0	0	0	53	53	0	0	0	0	0	114	33	23	58
chr11	6556536	6558535	Ramp3(NM_019511):+:upstream2k	52	85.2459	10	16.3934	1	1.92308	5	31	13.8889	4	66.6667	1	16.6667	1	25	5	31	13.8889	17	4	0	0	0	0	0	31	5	0	0	0	0	0	61	6	19	36
chr11	6961492	6963491	Adcy1(NM_009622):+:upstream2k	124	90.5109	42	30.6569	0	0	0	0	0	49	84.4828	13	22.4138	0	0	0	0	0	34	14	0	0	0	0	0	41	15	0	0	0	0	0	137	58	37	42
chr11	7113927	7115926	Igfbp3(NM_008343):-:upstream2k	186	92.0792	116	57.4257	3	1.6129	11	16	40.7407	43	93.4783	32	69.5652	3	6.97674	11	16	40.7407	42	22	0	0	0	0	0	101	62	0	0	0	0	0	202	46	47	109
chr11	8564539	8566538	Tns3(NM_001083587):-:upstream2k	63	98.4375	31	48.4375	0	0	0	0	0	24	96	14	56	0	0	0	0	0	17	8	0	0	0	0	0	22	9	0	0	0	0	0	64	25	17	22
chr11	8911141	8913140	Hus1(NM_008316):-:upstream2k	74	100	57	77.027	0	0	0	0	0	22	100	13	59.0909	0	0	0	0	0	19	13	0	0	0	0	0	33	31	0	0	0	0	0	74	22	19	33
chr11	8946595	8948594	Gm11992(NM_001037928):+:upstream2k	44	100	36	81.8182	1	2.27273	2	3	40	16	100	11	68.75	0	0	0	0	0	9	9	1	11.1111	2	3	40	19	16	0	0	0	0	0	44	16	9	19
chr11	9016510	9018509	Upp1(NM_001159402):+:upstream2k	44	97.7778	4	8.88889	0	0	0	0	0	15	93.75	3	18.75	0	0	0	0	0	7	0	0	0	0	0	0	22	1	0	0	0	0	0	45	16	7	22
chr11	11012019	11014018	Vwc2(NM_177033):+:upstream2k	27	29.3478	19	20.6522	1	3.7037	16	3	84.2105	1	16.6667	1	16.6667	1	100	16	3	84.2105	7	5	0	0	0	0	0	19	13	0	0	0	0	0	92	6	18	68
chr11	11584216	11586215	Ikzf1(NM_009578):+:upstream2k	473	95.171	314	63.1791	12	2.537	365	1286	22.1078	189	96.4286	127	64.7959	11	5.82011	149	1280	10.4269	103	68	0	0	0	0	0	181	119	1	0.552486	216	6	97.2973	497	196	106	195
chr11	11584216	11586215	Ikzf1(NM_001025597):+:upstream2k	473	95.171	314	63.1791	12	2.537	365	1286	22.1078	189	96.4286	127	64.7959	11	5.82011	149	1280	10.4269	103	68	0	0	0	0	0	181	119	1	0.552486	216	6	97.2973	497	196	106	195
chr11	11708966	11710965	Fignl1(NM_021891):-:upstream2k	105	51.7241	0	0	0	0	0	0	0	32	54.2373	0	0	0	0	0	0	0	21	0	0	0	0	0	0	52	0	0	0	0	0	0	203	59	41	103
chr11	11708966	11710965	Fignl1(NM_001163359):-:upstream2k	105	51.7241	0	0	0	0	0	0	0	32	54.2373	0	0	0	0	0	0	0	21	0	0	0	0	0	0	52	0	0	0	0	0	0	203	59	41	103
chr11	11708966	11710965	Fignl1(NM_001163360):-:upstream2k	105	51.7241	0	0	0	0	0	0	0	32	54.2373	0	0	0	0	0	0	0	21	0	0	0	0	0	0	52	0	0	0	0	0	0	203	59	41	103
chr11	11937424	11939423	Grb10(NM_010345):-:upstream2k	361	79.6909	210	46.3576	8	2.21607	129	278	31.6953	105	77.2059	58	42.6471	7	6.66667	36	271	11.7264	77	43	0	0	0	0	0	179	109	1	0.558659	93	7	93	453	136	98	219
chr11	12364964	12366963	Cobl(NM_172496):-:upstream2k	103	85.124	39	32.2314	0	0	0	0	0	48	88.8889	15	27.7778	0	0	0	0	0	24	9	0	0	0	0	0	31	15	0	0	0	0	0	121	54	29	38
chr11	16155727	16157726	Vstm2a(NM_145967):+:upstream2k	48	45.283	0	0	0	0	0	0	0	16	38.0952	0	0	0	0	0	0	0	10	0	0	0	0	0	0	22	0	0	0	0	0	0	106	42	20	44
chr11	16408488	16410487	Sec61g(NM_001109971):-:upstream2k	8	32	0	0	0	0	0	0	0	3	75	0	0	0	0	0	0	0	2	0	0	0	0	0	0	3	0	0	0	0	0	0	25	4	5	16
chr11	16408488	16410487	Sec61g(NM_011343):-:upstream2k	8	32	0	0	0	0	0	0	0	3	75	0	0	0	0	0	0	0	2	0	0	0	0	0	0	3	0	0	0	0	0	0	25	4	5	16
chr11	16408488	16410487	Sec61g(NM_001109972):-:upstream2k	8	32	0	0	0	0	0	0	0	3	75	0	0	0	0	0	0	0	2	0	0	0	0	0	0	3	0	0	0	0	0	0	25	4	5	16
chr11	16849413	16851412	Fbxo48(NM_176982):+:upstream2k	12	40	0	0	0	0	0	0	0	1	25	0	0	0	0	0	0	0	2	0	0	0	0	0	0	9	0	0	0	0	0	0	30	4	6	20
chr11	16949937	16951936	Cnrip1(NM_029861):+:upstream2k	51	52.0408	0	0	0	0	0	0	0	11	61.1111	0	0	0	0	0	0	0	16	0	0	0	0	0	0	24	0	0	0	0	0	0	98	18	30	50
chr11	17057301	17059300	Ppp3r1(NM_024459):+:upstream2k	134	97.8102	90	65.6934	1	0.746269	2	5	28.5714	49	98	38	76	1	2.04082	2	5	28.5714	26	22	0	0	0	0	0	59	30	0	0	0	0	0	137	50	28	59
chr11	17109896	17111895	Wdr92(NM_178909):+:upstream2k	122	96.8254	46	36.5079	0	0	0	0	0	42	95.4545	17	38.6364	0	0	0	0	0	37	16	0	0	0	0	0	43	13	0	0	0	0	0	126	44	37	45
chr11	17111593	17113592	Pno1(NM_025443):-:upstream2k	69	63.3028	15	13.7615	0	0	0	0	0	12	75	3	18.75	0	0	0	0	0	17	2	0	0	0	0	0	40	10	0	0	0	0	0	109	16	23	70
chr11	17155621	17157620	C1d(NM_020558):+:upstream2k	34	100	20	58.8235	0	0	0	0	0	13	100	6	46.1538	0	0	0	0	0	8	6	0	0	0	0	0	13	8	0	0	0	0	0	34	13	8	13
chr11	18918684	18920683	Meis1(NM_010789):-:upstream2k	487	80.363	262	43.2343	0	0	0	0	0	114	80.2817	67	47.1831	0	0	0	0	0	117	59	0	0	0	0	0	256	136	0	0	0	0	0	606	142	145	319
chr11	20012955	20014954	Actr2(NM_146243):-:upstream2k	216	61.7143	87	24.8571	0	0	0	0	0	43	78.1818	20	36.3636	0	0	0	0	0	52	22	0	0	0	0	0	121	45	0	0	0	0	0	350	55	82	213
chr11	20099605	20101604	Rab1(NM_008996):+:upstream2k	250	75.9878	37	11.2462	0	0	0	0	0	60	68.1818	13	14.7727	0	0	0	0	0	58	11	0	0	0	0	0	132	13	0	0	0	0	0	329	88	76	165
chr11	20232717	20234716	Slc1a4(NM_018861):-:upstream2k	154	61.3546	73	29.0837	0	0	0	0	0	23	63.8889	8	22.2222	0	0	0	0	0	31	14	0	0	0	0	0	100	51	0	0	0	0	0	251	36	53	162
chr11	20441256	20443255	Sertad2(NM_021372):+:upstream2k	383	79.9582	187	39.0397	0	0	0	0	0	110	80.8824	49	36.0294	0	0	0	0	0	90	45	0	0	0	0	0	183	93	0	0	0	0	0	479	136	108	235
chr11	20529980	20531979	Sertad2(NM_001038625):+:upstream2k	175	66.5399	44	16.73	0	0	0	0	0	33	68.75	9	18.75	0	0	0	0	0	41	11	0	0	0	0	0	101	24	0	0	0	0	0	263	48	65	150
chr11	20641488	20643487	Aftph(NM_181411):-:upstream2k	158	56.8345	42	15.1079	1	0.632911	2	6	25	37	51.3889	11	15.2778	0	0	0	0	0	41	14	0	0	0	0	0	80	17	1	1.25	2	6	25	278	72	66	140
chr11	20731112	20733111	1110067D22Rik(NM_173752):-:upstream2k	129	88.9655	106	73.1034	0	0	0	0	0	44	88	36	72	0	0	0	0	0	30	21	0	0	0	0	0	55	49	0	0	0	0	0	145	50	32	63
chr11	20989327	20991326	Peli1(NM_023324):+:upstream2k	14	87.5	0	0	0	0	0	0	0	0	0	0	0	0	0	0	0	0	4	0	0	0	0	0	0	10	0	0	0	0	0	0	16	2	4	10
chr11	21136892	21138891	Vps54(NM_139061):+:upstream2k	12	92.3077	6	46.1538	0	0	0	0	0	9	90	5	50	0	0	0	0	0	3	1	0	0	0	0	0	0	0	0	0	0	0	0	13	10	3	0
chr11	21270883	21272882	Ugp2(NM_139297):-:upstream2k	160	56.1404	69	24.2105	0	0	0	0	0	45	59.2105	21	27.6316	0	0	0	0	0	36	15	0	0	0	0	0	79	33	0	0	0	0	0	285	76	57	152
chr11	21470284	21472283	AV249152(NM_145425):+:upstream2k	139	69.1542	11	5.47264	0	0	0	0	0	30	75	4	10	0	0	0	0	0	40	2	0	0	0	0	0	69	5	0	0	0	0	0	201	40	59	102
chr11	21471938	21473937	Mdh1(NM_008618):-:upstream2k	7	23.3333	7	23.3333	0	0	0	0	0	4	50	4	50	0	0	0	0	0	1	1	0	0	0	0	0	2	2	0	0	0	0	0	30	8	3	19
chr11	21901655	21903654	Otx1(NM_011023):-:upstream2k	373	89.0215	203	48.4487	3	0.80429	30	55	35.2941	99	83.8983	46	38.9831	3	3.0303	30	55	35.2941	79	42	0	0	0	0	0	195	115	0	0	0	0	0	419	118	88	213
chr11	22185842	22187841	Ehbp1(NM_153078):-:upstream2k	143	63.8393	93	41.5179	0	0	0	0	0	35	64.8148	18	33.3333	0	0	0	0	0	36	20	0	0	0	0	0	72	55	0	0	0	0	0	224	54	55	115
chr11	22759736	22761735	B3gnt2(NM_016888):-:upstream2k	206	98.5646	105	50.2392	2	0.970874	4	9	30.7692	66	98.5075	34	50.7463	2	3.0303	4	9	30.7692	37	22	0	0	0	0	0	103	49	0	0	0	0	0	209	67	39	103
chr11	22760337	22762336	B3gnt2(NM_001169114):-:upstream2k	80	96.3855	48	57.8313	2	2.5	4	9	30.7692	15	93.75	8	50	2	13.3333	4	9	30.7692	13	9	0	0	0	0	0	52	31	0	0	0	0	0	83	16	15	52
chr11	22870029	22872028	Zrsr1(NM_011663):+:upstream2k	84	86.5979	45	46.3918	5	5.95238	15	6	71.4286	12	85.7143	6	42.8571	5	41.6667	15	6	71.4286	34	18	0	0	0	0	0	38	21	0	0	0	0	0	97	14	38	45
chr11	22882285	22884284	Commd1(NM_144514):-:upstream2k	45	93.75	37	77.0833	1	2.22222	2	3	40	15	93.75	11	68.75	1	6.66667	2	3	40	11	9	0	0	0	0	0	19	17	0	0	0	0	0	48	16	12	20
chr11	22888593	22890592	Cct4(NM_009837):+:upstream2k	125	62.8141	45	22.6131	3	2.4	91	23	79.8246	23	56.0976	4	9.7561	3	13.0435	91	23	79.8246	37	14	0	0	0	0	0	65	27	0	0	0	0	0	199	41	61	97
chr11	23154041	23156040	Xpo1(NM_001035226):+:upstream2k	137	71.7277	47	24.6073	0	0	0	0	0	37	71.1538	14	26.9231	0	0	0	0	0	27	12	0	0	0	0	0	73	21	0	0	0	0	0	191	52	36	103
chr11	23154041	23156040	Xpo1(NM_134014):+:upstream2k	137	71.7277	47	24.6073	0	0	0	0	0	37	71.1538	14	26.9231	0	0	0	0	0	27	12	0	0	0	0	0	73	21	0	0	0	0	0	191	52	36	103
chr11	23204895	23206894	Usp34(NM_001190401):+:upstream2k	253	93.0147	123	45.2206	0	0	0	0	0	94	87.037	51	47.2222	0	0	0	0	0	44	19	0	0	0	0	0	115	53	0	0	0	0	0	272	108	48	116
chr11	23397947	23399946	Ahsa2(NM_172391):-:upstream2k	96	51.0638	11	5.85106	0	0	0	0	0	25	59.5238	4	9.52381	0	0	0	0	0	29	4	0	0	0	0	0	42	3	0	0	0	0	0	188	42	44	102
chr11	23533632	23535631	0610010F05Rik(NM_027860):-:upstream2k	46	93.8776	36	73.4694	0	0	0	0	0	19	95	14	70	0	0	0	0	0	11	9	0	0	0	0	0	16	13	0	0	0	0	0	49	20	12	17
chr11	23563674	23565673	Pus10(NM_028956):+:upstream2k	60	92.3077	27	41.5385	0	0	0	0	0	20	90.9091	9	40.9091	0	0	0	0	0	18	11	0	0	0	0	0	22	7	0	0	0	0	0	65	22	19	24
chr11	23563674	23565673	Pus10(NM_001033654):+:upstream2k	60	92.3077	27	41.5385	0	0	0	0	0	20	90.9091	9	40.9091	0	0	0	0	0	18	11	0	0	0	0	0	22	7	0	0	0	0	0	65	22	19	24
chr11	23563976	23565975	Pus10(NM_028304):+:upstream2k	160	90.9091	92	52.2727	0	0	0	0	0	45	90	27	54	0	0	0	0	0	42	28	0	0	0	0	0	73	37	0	0	0	0	0	176	50	45	81
chr11	23670971	23672970	Rel(NM_009044):-:upstream2k	277	89.644	195	63.1068	0	0	0	0	0	101	87.069	72	62.069	0	0	0	0	0	56	39	0	0	0	0	0	120	84	0	0	0	0	0	309	116	62	131
chr11	23795271	23797270	Papolg(NM_172555):-:upstream2k	46	88.4615	0	0	0	0	0	0	0	8	66.6667	0	0	0	0	0	0	0	12	0	0	0	0	0	0	26	0	0	0	0	0	0	52	12	14	26
chr11	23976056	23978055	Bcl11a(NM_016707):+:upstream2k	494	77.4295	210	32.9154	1	0.202429	4	17	19.0476	113	80.7143	55	39.2857	1	0.884956	4	17	19.0476	114	49	0	0	0	0	0	267	106	0	0	0	0	0	638	140	149	349
chr11	23976056	23978055	Bcl11a(NM_001159289):+:upstream2k	494	77.4295	210	32.9154	1	0.202429	4	17	19.0476	113	80.7143	55	39.2857	1	0.884956	4	17	19.0476	114	49	0	0	0	0	0	267	106	0	0	0	0	0	638	140	149	349
chr11	23978695	23980694	Bcl11a(NM_001159290):+:upstream2k	237	79.2642	70	23.4114	0	0	0	0	0	61	78.2051	13	16.6667	0	0	0	0	0	66	16	0	0	0	0	0	110	41	0	0	0	0	0	299	78	79	142
chr11	26110577	26112576	5730522E02Rik(NR_027973):-:upstream2k	32	96.9697	0	0	0	0	0	0	0	17	94.4444	0	0	0	0	0	0	0	6	0	0	0	0	0	0	9	0	0	0	0	0	0	33	18	6	9
chr11	29028751	29030750	Pnpt1(NM_027869):+:upstream2k	39	63.9344	0	0	0	0	0	0	0	11	68.75	0	0	0	0	0	0	0	13	0	0	0	0	0	0	15	0	0	0	0	0	0	61	16	19	26
chr11	29070907	29072906	Smek2(NM_134034):+:upstream2k	163	95.8824	74	43.5294	0	0	0	0	0	56	96.5517	26	44.8276	0	0	0	0	0	30	16	0	0	0	0	0	77	32	0	0	0	0	0	170	58	33	79
chr11	29147273	29149272	Ccdc104(NM_025740):-:upstream2k	20	95.2381	20	95.2381	0	0	0	0	0	9	90	9	90	0	0	0	0	0	5	5	0	0	0	0	0	6	6	0	0	0	0	0	21	10	5	6
chr11	29271775	29273774	Ccdc88a(NM_176841):+:upstream2k	247	81.7881	191	63.245	0	0	0	0	0	100	84.7458	78	66.1017	0	0	0	0	0	65	57	0	0	0	0	0	82	56	0	0	0	0	0	302	118	78	106
chr11	29415034	29417033	Prdxdd1(NM_026465):-:upstream2k	128	91.4286	87	62.1429	5	3.90625	10	29	25.641	31	96.875	26	81.25	3	9.67742	6	17	26.087	24	17	0	0	0	0	0	73	44	2	2.73973	4	12	25	140	32	27	81
chr11	29415034	29417033	Prdxdd1(NM_001163454):-:upstream2k	128	91.4286	87	62.1429	5	3.90625	10	29	25.641	31	96.875	26	81.25	3	9.67742	6	17	26.087	24	17	0	0	0	0	0	73	44	2	2.73973	4	12	25	140	32	27	81
chr11	29424457	29426456	Mtif2(NM_133767):+:upstream2k	228	83.8235	99	36.3971	2	0.877193	7	1	87.5	36	75	20	41.6667	2	5.55556	7	1	87.5	64	23	0	0	0	0	0	128	56	0	0	0	0	0	272	48	70	154
chr11	29448041	29450040	Rps27a(NM_001033865):-:upstream2k	122	93.8462	37	28.4615	0	0	0	0	0	11	78.5714	5	35.7143	0	0	0	0	0	23	9	0	0	0	0	0	88	23	0	0	0	0	0	130	14	25	91
chr11	29448041	29450040	Rps27a(NM_024277):-:upstream2k	122	93.8462	37	28.4615	0	0	0	0	0	11	78.5714	5	35.7143	0	0	0	0	0	23	9	0	0	0	0	0	88	23	0	0	0	0	0	130	14	25	91
chr11	29590898	29592897	Rtn4(NM_194054):+:upstream2k	26	29.5455	0	0	0	0	0	0	0	2	20	0	0	0	0	0	0	0	7	0	0	0	0	0	0	17	0	0	0	0	0	0	88	10	18	60
chr11	29590898	29592897	Rtn4(NM_194052):+:upstream2k	26	29.5455	0	0	0	0	0	0	0	2	20	0	0	0	0	0	0	0	7	0	0	0	0	0	0	17	0	0	0	0	0	0	88	10	18	60
chr11	29590898	29592897	Rtn4(NM_194053):+:upstream2k	26	29.5455	0	0	0	0	0	0	0	2	20	0	0	0	0	0	0	0	7	0	0	0	0	0	0	17	0	0	0	0	0	0	88	10	18	60
chr11	29591774	29593773	Rtn4(NM_194051):+:upstream2k	470	72.643	222	34.3122	1	0.212766	7	104	6.30631	150	81.5217	71	38.587	1	0.666667	7	104	6.30631	130	56	0	0	0	0	0	190	95	0	0	0	0	0	647	184	163	300
chr11	29926034	29928033	Eml6(NM_146016):-:upstream2k	115	93.4959	43	34.9593	0	0	0	0	0	32	96.9697	15	45.4545	0	0	0	0	0	27	9	0	0	0	0	0	56	19	0	0	0	0	0	123	33	29	61
chr11	30098258	30100257	Spnb2(NM_009260):-:upstream2k	50	98.0392	43	84.3137	9	18	103	171	37.5912	13	92.8571	13	92.8571	7	53.8462	83	129	39.1509	16	15	0	0	0	0	0	21	15	2	9.52381	20	42	32.2581	51	14	16	21
chr11	30549397	30551396	Acyp2(NM_029344):-:upstream2k	38	97.4359	0	0	0	0	0	0	0	9	90	0	0	0	0	0	0	0	9	0	0	0	0	0	0	20	0	0	0	0	0	0	39	10	9	20
chr11	30669775	30671774	Psme4(NM_134013):+:upstream2k	136	98.5507	58	42.029	1	0.735294	3	8	27.2727	28	93.3333	9	30	1	3.57143	3	8	27.2727	43	20	0	0	0	0	0	65	29	0	0	0	0	0	138	30	43	65
chr11	30852398	30854397	Asb3(NM_023906):+:upstream2k	30	96.7742	10	32.2581	0	0	0	0	0	7	87.5	2	25	0	0	0	0	0	11	5	0	0	0	0	0	12	3	0	0	0	0	0	31	8	11	12
chr11	30854132	30856131	Erlec1(NM_025745):-:upstream2k	92	96.8421	70	73.6842	1	1.08696	2	4	33.3333	33	91.6667	26	72.2222	1	3.0303	2	4	33.3333	19	15	0	0	0	0	0	40	29	0	0	0	0	0	95	36	19	40
chr11	31270062	31272061	Stc2(NM_011491):-:upstream2k	215	95.1327	85	37.6106	11	5.11628	66	7	90.411	54	93.1034	17	29.3103	11	20.3704	66	7	90.411	31	18	0	0	0	0	0	130	50	0	0	0	0	0	226	58	32	136
chr11	31571863	31573862	Bod1(NM_001024919):-:upstream2k	122	97.6	63	50.4	0	0	0	0	0	31	100	21	67.7419	0	0	0	0	0	28	14	0	0	0	0	0	63	28	0	0	0	0	0	125	31	29	65
chr11	31770211	31772210	Cpeb4(NM_026252):+:upstream2k	563	91.3961	345	56.0065	0	0	0	0	0	148	97.3684	99	65.1316	0	0	0	0	0	150	94	0	0	0	0	0	265	152	0	0	0	0	0	616	152	154	310
chr11	31863633	31865632	4930524B15Rik(NM_026262):+:upstream2k	4	33.3333	0	0	0	0	0	0	0	1	20	0	0	0	0	0	0	0	1	0	0	0	0	0	0	2	0	0	0	0	0	0	12	5	3	4
chr11	31898459	31900458	Nsg2(NM_008741):+:upstream2k	48	97.9592	27	55.102	0	0	0	0	0	15	93.75	10	62.5	0	0	0	0	0	17	13	0	0	0	0	0	16	4	0	0	0	0	0	49	16	17	16
chr11	32122294	32124293	Rhbdf1(NM_010117):-:upstream2k	63	90	37	52.8571	0	0	0	0	0	26	92.8571	13	46.4286	0	0	0	0	0	18	9	0	0	0	0	0	19	15	0	0	0	0	0	70	28	21	21
chr11	32167615	32169614	Nprl3(NM_181569):-:upstream2k	73	80.2198	66	72.5275	1	1.36986	2	5	28.5714	26	86.6667	25	83.3333	1	3.84615	2	5	28.5714	14	12	0	0	0	0	0	33	29	0	0	0	0	0	91	30	19	42
chr11	32245811	32247810	Sh3pxd2b(NM_177364):+:upstream2k	54	100	25	46.2963	0	0	0	0	0	17	100	4	23.5294	0	0	0	0	0	10	5	0	0	0	0	0	27	16	0	0	0	0	0	54	17	10	27
chr11	32353372	32355371	Ubtd2(NM_173784):+:upstream2k	314	94.012	244	73.0539	4	1.27389	36	351	9.30233	103	93.6364	83	75.4545	4	3.8835	36	351	9.30233	65	52	0	0	0	0	0	146	109	0	0	0	0	0	334	110	67	157
chr11	32431266	32433265	Stk10(NM_009288):+:upstream2k	443	81.4338	257	47.2426	9	2.0316	39	75	34.2105	110	90.1639	73	59.8361	9	8.18182	39	75	34.2105	108	61	0	0	0	0	0	225	123	0	0	0	0	0	544	122	134	288
chr11	32540875	32542874	Fbxw11(NM_134015):+:upstream2k	290	98.6395	217	73.8095	2	0.689655	20	3	86.9565	97	97	72	72	1	1.03093	12	0	100	71	51	0	0	0	0	0	122	94	1	0.819672	8	3	72.7273	294	100	72	122
chr11	33047401	33049400	Fgf18(NM_008005):-:upstream2k	311	88.3523	258	73.2955	3	0.96463	15	116	11.4504	135	86.5385	112	71.7949	3	2.22222	15	116	11.4504	78	63	0	0	0	0	0	98	83	0	0	0	0	0	352	156	91	105
chr11	33103589	33105588	Tlx3(NM_019916):-:upstream2k	350	83.1354	205	48.6936	13	3.71429	87	151	36.5546	82	85.4167	52	54.1667	13	15.8537	87	151	36.5546	83	40	0	0	0	0	0	185	113	0	0	0	0	0	421	96	95	230
chr11	33413747	33415746	Ranbp17(NM_023146):-:upstream2k	67	98.5294	39	57.3529	1	1.49254	3	8	27.2727	24	96	13	52	1	4.16667	3	8	27.2727	16	8	0	0	0	0	0	27	18	0	0	0	0	0	68	25	16	27
chr11	33478958	33480957	Gabrp(NM_146017):-:upstream2k	28	82.3529	26	76.4706	3	10.7143	20	8	71.4286	3	75	3	75	2	66.6667	13	5	72.2222	4	4	0	0	0	0	0	21	19	1	4.7619	7	3	70	34	4	4	26
chr11	33743528	33745527	Kcnip1(NM_027398):-:upstream2k	150	63.0252	58	24.3697	2	1.33333	4	8	33.3333	48	66.6667	28	38.8889	2	4.16667	4	8	33.3333	43	14	0	0	0	0	0	59	16	0	0	0	0	0	238	72	67	99
chr11	33861013	33863012	Kcnmb1(NM_031169):+:upstream2k	127	95.4887	8	6.01504	1	0.787402	2	4	33.3333	9	75	1	8.33333	1	11.1111	2	4	33.3333	35	1	0	0	0	0	0	83	6	0	0	0	0	0	133	12	36	85
chr11	34597326	34599325	Dock2(NM_033374):-:upstream2k	6	85.7143	0	0	0	0	0	0	0	1	50	0	0	0	0	0	0	0	1	0	0	0	0	0	0	4	0	0	0	0	0	0	7	2	1	4
chr11	34647144	34649143	Ccdc99(NM_027411):-:upstream2k	112	93.3333	64	53.3333	0	0	0	0	0	37	97.3684	22	57.8947	0	0	0	0	0	19	10	0	0	0	0	0	56	32	0	0	0	0	0	120	38	21	61
chr11	34932958	34934957	Slit3(NM_011412):+:upstream2k	280	72.7273	198	51.4286	0	0	0	0	0	71	65.1376	45	41.2844	0	0	0	0	0	76	51	0	0	0	0	0	133	102	0	0	0	0	0	385	109	97	179
chr11	35580997	35582996	Pank3(NM_145962):+:upstream2k	70	98.5915	62	87.3239	0	0	0	0	0	17	94.4444	14	77.7778	0	0	0	0	0	15	13	0	0	0	0	0	38	35	0	0	0	0	0	71	18	15	38
chr11	35793592	35795591	Wwc1(NM_170779):-:upstream2k	384	89.3023	206	47.907	0	0	0	0	0	135	88.8158	72	47.3684	0	0	0	0	0	101	54	0	0	0	0	0	148	80	0	0	0	0	0	430	152	114	164
chr11	40506116	40508115	Mat2b(NM_134017):-:upstream2k	33	97.0588	10	29.4118	0	0	0	0	0	7	87.5	4	50	0	0	0	0	0	5	1	0	0	0	0	0	21	5	0	0	0	0	0	34	8	5	21
chr11	40546940	40548939	Hmmr(NM_013552):-:upstream2k	161	70	102	44.3478	1	0.621118	2	6	25	41	70.6897	27	46.5517	0	0	0	0	0	33	22	1	3.0303	2	6	25	87	53	0	0	0	0	0	230	58	47	125
chr11	43239484	43241483	Pttg1(NM_013917):-:upstream2k	46	68.6567	0	0	0	0	0	0	0	13	65	0	0	0	0	0	0	0	6	0	0	0	0	0	0	27	0	0	0	0	0	0	67	20	10	37
chr11	43285846	43287845	C1qtnf2(NM_026979):+:upstream2k	58	95.082	44	72.1311	4	6.89655	23	33	41.0714	9	90	6	60	3	33.3333	21	30	41.1765	20	19	1	5	2	3	40	29	19	0	0	0	0	0	61	10	21	30
chr11	43340286	43342285	Ccnjl(NM_001045530):+:upstream2k	68	68	51	51	0	0	0	0	0	26	74.2857	17	48.5714	0	0	0	0	0	16	12	0	0	0	0	0	26	22	0	0	0	0	0	100	35	24	41
chr11	43561476	43563475	Ttc1(NM_133795):-:upstream2k	29	90.625	0	0	0	0	0	0	0	4	66.6667	0	0	0	0	0	0	0	8	0	0	0	0	0	0	17	0	0	0	0	0	0	32	6	9	17
chr11	43649835	43651834	Adra1b(NM_007416):-:upstream2k	217	98.19	148	66.9683	0	0	0	0	0	69	98.5714	43	61.4286	0	0	0	0	0	62	42	0	0	0	0	0	86	63	0	0	0	0	0	221	70	62	89
chr11	44284051	44286050	Ublcp1(NM_024475):-:upstream2k	201	77.3077	81	31.1538	0	0	0	0	0	42	79.2453	16	30.1887	0	0	0	0	0	45	21	0	0	0	0	0	114	44	0	0	0	0	0	260	53	57	150
chr11	44330466	44332465	Rnf145(NM_028862):+:upstream2k	94	97.9167	63	65.625	2	2.12766	16	200	7.40741	47	97.9167	32	66.6667	2	4.25532	16	200	7.40741	15	10	0	0	0	0	0	32	21	0	0	0	0	0	96	48	15	33
chr11	44330879	44332878	Rnf145(NM_001166553):+:upstream2k	290	99.3151	208	71.2329	2	0.689655	16	200	7.40741	106	99.0654	75	70.0935	2	1.88679	16	200	7.40741	70	53	0	0	0	0	0	114	80	0	0	0	0	0	292	107	70	115
chr11	44429636	44431635	Ebf1(NM_007897):+:upstream2k	34	50.7463	16	23.8806	0	0	0	0	0	7	70	4	40	0	0	0	0	0	10	3	0	0	0	0	0	17	9	0	0	0	0	0	67	10	11	46
chr11	45663466	45665465	Clint1(NM_001045520):+:upstream2k	3	100	1	33.3333	1	33.3333	2	2	50	2	100	0	0	0	0	0	0	0	1	1	1	100	2	2	50	0	0	0	0	0	0	0	3	2	1	0
chr11	45758438	45760437	Lsm11(NM_028185):-:upstream2k	25	24.5098	0	0	0	0	0	0	0	4	28.5714	0	0	0	0	0	0	0	4	0	0	0	0	0	0	17	0	0	0	0	0	0	102	14	18	70
chr11	45768997	45770996	Thg1l(NM_001080969):-:upstream2k	1	20	0	0	0	0	0	0	0	1	50	0	0	0	0	0	0	0	0	0	0	0	0	0	0	0	0	0	0	0	0	0	5	2	1	2
chr11	45791812	45793811	Sox30(NM_173384):+:upstream2k	242	87.6812	112	40.5797	25	10.3306	168	39	81.1594	60	90.9091	32	48.4848	22	36.6667	117	30	79.5918	40	22	0	0	0	0	0	142	58	3	2.11268	51	9	85	276	66	44	166
chr11	45865113	45867112	Gm12166(NR_015372):-:upstream2k	1	1.66667	0	0	0	0	0	0	0	1	10	0	0	0	0	0	0	0	0	0	0	0	0	0	0	0	0	0	0	0	0	0	60	10	8	42
chr11	45867489	45869488	Adam19(NM_009616):+:upstream2k	47	55.2941	8	9.41176	0	0	0	0	0	7	58.3333	1	8.33333	0	0	0	0	0	8	1	0	0	0	0	0	32	6	0	0	0	0	0	85	12	15	58
chr11	45979862	45981861	Nipal4(NM_172524):-:upstream2k	176	94.1176	109	58.2888	5	2.84091	20	16	55.5556	33	84.6154	19	48.7179	5	15.1515	20	16	55.5556	38	27	0	0	0	0	0	105	63	0	0	0	0	0	187	39	40	108
chr11	46125853	46127852	Cyfip2(NM_133769):-:upstream2k	160	87.9121	102	56.044	0	0	0	0	0	32	82.0513	23	58.9744	0	0	0	0	0	48	32	0	0	0	0	0	80	47	0	0	0	0	0	182	39	54	89
chr11	46248463	46250462	Med7(NM_025426):+:upstream2k	7	100	0	0	0	0	0	0	0	2	100	0	0	0	0	0	0	0	1	0	0	0	0	0	0	4	0	0	0	0	0	0	7	2	1	4
chr11	46248463	46250462	Med7(NM_001104556):+:upstream2k	7	100	0	0	0	0	0	0	0	2	100	0	0	0	0	0	0	0	1	0	0	0	0	0	0	4	0	0	0	0	0	0	7	2	1	4
chr11	46520607	46522606	Timd2(NM_134249):-:upstream2k	28	100	27	96.4286	2	7.14286	30	1	96.7742	4	100	3	75	2	50	30	1	96.7742	5	5	0	0	0	0	0	19	19	0	0	0	0	0	28	4	5	19
chr11	46622301	46624300	Timd4(NM_178759):+:upstream2k	31	93.9394	28	84.8485	6	19.3548	62	54	53.4483	6	75	6	75	6	100	62	54	53.4483	8	6	0	0	0	0	0	17	16	0	0	0	0	0	33	8	8	17
chr11	47192805	47194804	Sgcd(NM_011891):-:upstream2k	67	53.1746	15	11.9048	0	0	0	0	0	11	64.7059	2	11.7647	0	0	0	0	0	26	3	0	0	0	0	0	30	10	0	0	0	0	0	126	17	47	62
chr11	48611862	48613861	Gnb2l1(NM_008143):+:upstream2k	120	67.7966	27	15.2542	0	0	0	0	0	20	66.6667	2	6.66667	0	0	0	0	0	38	12	0	0	0	0	0	62	13	0	0	0	0	0	177	30	50	97
chr11	48613535	48615534	Snord96a(NR_028563):+:upstream2k	200	88.1057	86	37.8855	0	0	0	0	0	46	82.1429	15	26.7857	0	0	0	0	0	43	21	0	0	0	0	0	111	50	0	0	0	0	0	227	56	49	122
chr11	48630894	48632893	Trim41(NM_145377):-:upstream2k	170	82.9268	60	29.2683	1	0.588235	2	2	50	46	100	22	47.8261	1	2.17391	2	2	50	51	13	0	0	0	0	0	73	25	0	0	0	0	0	205	46	59	100
chr11	48684849	48686848	Irgm1(NM_008326):-:upstream2k	68	95.7746	30	42.2535	0	0	0	0	0	13	92.8571	4	28.5714	0	0	0	0	0	23	11	0	0	0	0	0	32	15	0	0	0	0	0	71	14	24	33
chr11	48715655	48717654	Gm5431(NM_001024230):-:upstream2k	19	21.8391	5	5.74713	1	5.26316	17	6	73.913	1	25	1	25	1	100	17	6	73.913	7	3	0	0	0	0	0	11	1	0	0	0	0	0	87	4	18	65
chr11	48792884	48794883	9930111J21Rik1(NM_001114679):-:upstream2k	0	0	0	0	0	0	0	0	0	0	0	0	0	0	0	0	0	0	0	0	0	0	0	0	0	0	0	0	0	0	0	0	6	2	1	3
chr11	48792901	48794900	9930111J21Rik2(NM_173434):-:upstream2k	0	0	0	0	0	0	0	0	0	0	0	0	0	0	0	0	0	0	0	0	0	0	0	0	0	0	0	0	0	0	0	0	12	2	1	9
chr11	48862235	48864234	Olfr56(NM_010999):+:upstream2k	0	0	0	0	0	0	0	0	0	0	0	0	0	0	0	0	0	0	0	0	0	0	0	0	0	0	0	0	0	0	0	0	9	2	3	4
chr11	48864745	48866744	9930111J21Rik2(NM_173434):-:upstream2k	0	0	0	0	0	0	0	0	0	0	0	0	0	0	0	0	0	0	0	0	0	0	0	0	0	0	0	0	0	0	0	0	12	2	1	9
chr11	48877715	48879714	Tgtp2(NM_001145164):-:upstream2k	0	0	0	0	0	0	0	0	0	0	0	0	0	0	0	0	0	0	0	0	0	0	0	0	0	0	0	0	0	0	0	0	29	6	7	16
chr11	48927260	48929259	Olfr1396(NM_146337):-:upstream2k	5	26.3158	0	0	0	0	0	0	0	1	50	0	0	0	0	0	0	0	2	0	0	0	0	0	0	2	0	0	0	0	0	0	19	2	5	12
chr11	49015002	49017001	Zfp62(NM_001024846):+:upstream2k	102	94.4444	76	70.3704	0	0	0	0	0	24	85.7143	19	67.8571	0	0	0	0	0	25	21	0	0	0	0	0	53	36	0	0	0	0	0	108	28	26	54
chr11	49015002	49017001	Zfp62(NM_009562):+:upstream2k	102	94.4444	76	70.3704	0	0	0	0	0	24	85.7143	19	67.8571	0	0	0	0	0	25	21	0	0	0	0	0	53	36	0	0	0	0	0	108	28	26	54
chr11	49055693	49057692	Mgat1(NM_010794):+:upstream2k	54	66.6667	32	39.5062	0	0	0	0	0	9	56.25	5	31.25	0	0	0	0	0	13	10	0	0	0	0	0	32	17	0	0	0	0	0	81	16	20	45
chr11	49055693	49057692	Mgat1(NM_001110148):+:upstream2k	54	66.6667	32	39.5062	0	0	0	0	0	9	56.25	5	31.25	0	0	0	0	0	13	10	0	0	0	0	0	32	17	0	0	0	0	0	81	16	20	45
chr11	49062054	49064053	Mgat1(NM_001110150):+:upstream2k	88	97.7778	2	2.22222	0	0	0	0	0	17	89.4737	0	0	0	0	0	0	0	23	1	0	0	0	0	0	48	1	0	0	0	0	0	90	19	23	48
chr11	49526213	49528212	Cnot6(NM_212484):-:upstream2k	103	89.5652	54	46.9565	0	0	0	0	0	37	92.5	23	57.5	0	0	0	0	0	22	9	0	0	0	0	0	44	22	0	0	0	0	0	115	40	24	51
chr11	49605657	49607656	Gfpt2(NM_013529):+:upstream2k	132	90.411	75	51.3699	10	7.57576	51	22	69.863	26	92.8571	13	46.4286	10	38.4615	51	22	69.863	33	21	0	0	0	0	0	73	41	0	0	0	0	0	146	28	37	81
chr11	49658253	49660252	Mapk9(NM_001163671):+:upstream2k	96	95.0495	67	66.3366	3	3.125	10	26	27.7778	16	88.8889	12	66.6667	3	18.75	10	26	27.7778	18	10	0	0	0	0	0	62	45	0	0	0	0	0	101	18	20	63
chr11	49658253	49660252	Mapk9(NM_207692):+:upstream2k	96	95.0495	67	66.3366	3	3.125	10	26	27.7778	16	88.8889	12	66.6667	3	18.75	10	26	27.7778	18	10	0	0	0	0	0	62	45	0	0	0	0	0	101	18	20	63
chr11	49658253	49660252	Mapk9(NM_016961):+:upstream2k	96	95.0495	67	66.3366	3	3.125	10	26	27.7778	16	88.8889	12	66.6667	3	18.75	10	26	27.7778	18	10	0	0	0	0	0	62	45	0	0	0	0	0	101	18	20	63
chr11	49658253	49660252	Mapk9(NM_001163672):+:upstream2k	96	95.0495	67	66.3366	3	3.125	10	26	27.7778	16	88.8889	12	66.6667	3	18.75	10	26	27.7778	18	10	0	0	0	0	0	62	45	0	0	0	0	0	101	18	20	63
chr11	49713337	49715336	Rasgef1c(NM_029004):+:upstream2k	121	92.3664	64	48.855	1	0.826446	3	2	60	40	88.8889	21	46.6667	1	2.5	3	2	60	31	14	0	0	0	0	0	50	29	0	0	0	0	0	131	45	34	52
chr11	49836833	49838832	Rnf130(NM_021540):+:upstream2k	33	97.0588	32	94.1176	1	3.0303	7	30	18.9189	21	95.4545	20	90.9091	1	4.7619	7	30	18.9189	6	6	0	0	0	0	0	6	6	0	0	0	0	0	34	22	6	6
chr11	49986353	49988352	3010026O09Rik(NM_026543):+:upstream2k	114	98.2759	79	68.1034	0	0	0	0	0	25	96.1538	18	69.2308	0	0	0	0	0	31	18	0	0	0	0	0	58	43	0	0	0	0	0	116	26	31	59
chr11	50036837	50038836	Mgat4b(NM_145926):+:upstream2k	163	94.7674	91	52.907	1	0.613497	98	1	98.9899	44	95.6522	26	56.5217	0	0	0	0	0	36	24	0	0	0	0	0	83	41	1	1.20482	98	1	98.9899	172	46	37	89
chr11	50105839	50107838	Maml1(NM_175334):-:upstream2k	22	95.6522	15	65.2174	0	0	0	0	0	6	100	2	33.3333	0	0	0	0	0	4	3	0	0	0	0	0	12	10	0	0	0	0	0	23	6	5	12
chr11	50171382	50173381	Mir804(NR_030529):-:upstream2k	146	74.4898	60	30.6122	0	0	0	0	0	38	73.0769	22	42.3077	0	0	0	0	0	36	9	0	0	0	0	0	72	29	0	0	0	0	0	196	52	50	94
chr11	50189221	50191220	Hnrnph1(NM_021510):+:upstream2k	70	60.8696	14	12.1739	0	0	0	0	0	14	53.8462	3	11.5385	0	0	0	0	0	15	2	0	0	0	0	0	41	9	0	0	0	0	0	115	26	27	62
chr11	50244614	50246613	Rufy1(NM_172557):-:upstream2k	58	56.8627	5	4.90196	0	0	0	0	0	14	53.8462	2	7.69231	0	0	0	0	0	9	0	0	0	0	0	0	35	3	0	0	0	0	0	102	26	20	56
chr11	50413587	50415586	Adamts2(NM_175643):+:upstream2k	115	98.2906	12	10.2564	0	0	0	0	0	36	94.7368	4	10.5263	0	0	0	0	0	24	4	0	0	0	0	0	55	4	0	0	0	0	0	117	38	24	55
chr11	50641234	50643233	Zfp354c(NM_013922):-:upstream2k	51	50	8	7.84314	0	0	0	0	0	5	62.5	1	12.5	0	0	0	0	0	14	4	0	0	0	0	0	32	3	0	0	0	0	0	102	8	22	72
chr11	50662187	50664186	Grm6(NM_173372):+:upstream2k	13	44.8276	0	0	0	0	0	0	0	1	25	0	0	0	0	0	0	0	3	0	0	0	0	0	0	9	0	0	0	0	0	0	29	4	6	19
chr11	50745138	50747137	Zfp354b(NM_013744):-:upstream2k	64	71.1111	1	1.11111	0	0	0	0	0	8	72.7273	0	0	0	0	0	0	0	13	1	0	0	0	0	0	43	0	0	0	0	0	0	90	11	19	60
chr11	51076454	51078453	BC049762(NM_177567):-:upstream2k	208	90.4348	136	59.1304	0	0	0	0	0	65	92.8571	41	58.5714	0	0	0	0	0	49	32	0	0	0	0	0	94	63	0	0	0	0	0	230	70	57	103
chr11	51101422	51103421	Col23a1(NM_153393):+:upstream2k	41	97.619	0	0	0	0	0	0	0	8	88.8889	0	0	0	0	0	0	0	9	0	0	0	0	0	0	24	0	0	0	0	0	0	42	9	9	24
chr11	51396259	51398258	Agxt2l2(NM_028398):+:upstream2k	52	72.2222	20	27.7778	0	0	0	0	0	5	62.5	1	12.5	0	0	0	0	0	13	7	0	0	0	0	0	34	12	0	0	0	0	0	72	8	19	45
chr11	51420384	51422383	Hnrnpab(NM_010448):-:upstream2k	98	77.1654	49	38.5827	0	0	0	0	0	39	92.8571	22	52.381	0	0	0	0	0	18	8	0	0	0	0	0	41	19	0	0	0	0	0	127	42	22	63
chr11	51420384	51422383	Hnrnpab(NM_001048061):-:upstream2k	98	77.1654	49	38.5827	0	0	0	0	0	39	92.8571	22	52.381	0	0	0	0	0	18	8	0	0	0	0	0	41	19	0	0	0	0	0	127	42	22	63
chr11	51431275	51433274	Nhp2(NM_026631):+:upstream2k	146	88.4848	63	38.1818	0	0	0	0	0	28	84.8485	10	30.303	0	0	0	0	0	24	10	0	0	0	0	0	94	43	0	0	0	0	0	165	33	26	106
chr11	51449399	51451398	Rmnd5b(NM_025346):-:upstream2k	124	91.8519	97	71.8519	3	2.41935	105	8	92.9204	34	97.1429	24	68.5714	3	8.82353	105	8	92.9204	30	25	0	0	0	0	0	60	48	0	0	0	0	0	135	35	36	64
chr11	51462456	51464455	D930048N14Rik(NR_027958):+:upstream2k	246	68.5237	114	31.7549	3	1.21951	102	188	35.1724	74	72.549	39	38.2353	2	2.7027	18	188	8.73786	57	28	0	0	0	0	0	115	47	1	0.869565	84	0	100	359	102	88	169
chr11	51464576	51466575	C330016O10Rik(NM_145974):-:upstream2k	95	89.6226	44	41.5094	3	3.15789	21	213	8.97436	14	66.6667	8	38.0952	3	21.4286	21	213	8.97436	16	10	0	0	0	0	0	65	26	0	0	0	0	0	106	21	18	67
chr11	51502137	51504136	0610009B22Rik(NM_025319):-:upstream2k	189	72.6923	106	40.7692	0	0	0	0	0	50	71.4286	26	37.1429	0	0	0	0	0	47	30	0	0	0	0	0	92	50	0	0	0	0	0	260	70	57	133
chr11	51570337	51572336	Sec24a(NM_175255):-:upstream2k	49	55.6818	24	27.2727	4	8.16327	14	3	82.3529	11	68.75	4	25	4	36.3636	14	3	82.3529	12	7	0	0	0	0	0	26	13	0	0	0	0	0	88	16	27	45
chr11	51575165	51577164	Sar1b(NM_025535):+:upstream2k	88	75.2137	22	18.8034	0	0	0	0	0	16	88.8889	4	22.2222	0	0	0	0	0	20	4	0	0	0	0	0	52	14	0	0	0	0	0	117	18	21	78
chr11	51670984	51672983	Phf15(NM_199299):-:upstream2k	212	66.877	108	34.0694	1	0.471698	9	171	5	38	63.3333	20	33.3333	1	2.63158	9	171	5	36	20	0	0	0	0	0	138	68	0	0	0	0	0	317	60	57	200
chr11	51813969	51815968	Ube2b(NM_009458):-:upstream2k	189	77.459	72	29.5082	2	1.0582	9	2	81.8182	57	74.026	22	28.5714	2	3.50877	9	2	81.8182	33	14	0	0	0	0	0	99	36	0	0	0	0	0	244	77	46	121
chr11	51815723	51817722	Cdkl3(NM_001166655):+:upstream2k	213	61.0315	96	27.5072	0	0	0	0	0	36	69.2308	20	38.4615	0	0	0	0	0	36	13	0	0	0	0	0	141	63	0	0	0	0	0	349	52	64	233
chr11	51815723	51817722	Cdkl3(NM_001166654):+:upstream2k	213	61.0315	96	27.5072	0	0	0	0	0	36	69.2308	20	38.4615	0	0	0	0	0	36	13	0	0	0	0	0	141	63	0	0	0	0	0	349	52	64	233
chr11	51815723	51817722	Cdkl3(NM_153785):+:upstream2k	213	61.0315	96	27.5072	0	0	0	0	0	36	69.2308	20	38.4615	0	0	0	0	0	36	13	0	0	0	0	0	141	63	0	0	0	0	0	349	52	64	233
chr11	51815723	51817722	Cdkl3(NM_001166653):+:upstream2k	213	61.0315	96	27.5072	0	0	0	0	0	36	69.2308	20	38.4615	0	0	0	0	0	36	13	0	0	0	0	0	141	63	0	0	0	0	0	349	52	64	233
chr11	51815723	51817722	Cdkl3(NM_001166656):+:upstream2k	213	61.0315	96	27.5072	0	0	0	0	0	36	69.2308	20	38.4615	0	0	0	0	0	36	13	0	0	0	0	0	141	63	0	0	0	0	0	349	52	64	233
chr11	51815723	51817722	Cdkl3(NM_001166657):+:upstream2k	213	61.0315	96	27.5072	0	0	0	0	0	36	69.2308	20	38.4615	0	0	0	0	0	36	13	0	0	0	0	0	141	63	0	0	0	0	0	349	52	64	233
chr11	51910326	51912325	Ppp2ca(NM_019411):+:upstream2k	57	100	25	43.8596	0	0	0	0	0	24	100	8	33.3333	0	0	0	0	0	12	6	0	0	0	0	0	21	11	0	0	0	0	0	57	24	12	21
chr11	52043497	52045496	Skp1a(NM_011543):+:upstream2k	146	69.5238	68	32.381	0	0	0	0	0	40	71.4286	17	30.3571	0	0	0	0	0	43	24	0	0	0	0	0	63	27	0	0	0	0	0	210	56	59	95
chr11	52095753	52097752	Tcf7(NM_009331):-:upstream2k	763	85.6341	460	51.6274	19	2.49017	199	174	53.3512	201	86.6379	120	51.7241	19	9.45274	199	174	53.3512	181	106	0	0	0	0	0	381	234	0	0	0	0	0	891	232	207	452
chr11	52172617	52174616	Vdac1(NM_011694):+:upstream2k	140	99.2908	104	73.7589	0	0	0	0	0	37	97.3684	27	71.0526	0	0	0	0	0	39	30	0	0	0	0	0	64	47	0	0	0	0	0	141	38	39	64
chr11	52207930	52209929	9530068E07Rik(NM_153117):+:upstream2k	65	57.0175	31	27.193	1	1.53846	6	0	100	18	81.8182	16	72.7273	1	5.55556	6	0	100	15	7	0	0	0	0	0	32	8	0	0	0	0	0	114	22	24	68
chr11	52576208	52578207	Fstl4(NM_177059):+:upstream2k	251	95.4373	135	51.3308	5	1.99203	15	15	50	51	94.4444	35	64.8148	5	9.80392	15	15	50	76	42	0	0	0	0	0	124	58	0	0	0	0	0	263	54	79	130
chr11	53113982	53115981	Hspa4(NM_008300):-:upstream2k	11	100	10	90.9091	0	0	0	0	0	6	100	5	83.3333	0	0	0	0	0	1	1	0	0	0	0	0	4	4	0	0	0	0	0	11	6	1	4
chr11	53136191	53138190	Zcchc10(NM_026479):+:upstream2k	34	58.6207	25	43.1034	3	8.82353	27	29	48.2143	3	37.5	3	37.5	3	100	27	29	48.2143	12	10	0	0	0	0	0	19	12	0	0	0	0	0	58	8	18	32
chr11	53162269	53164268	Aff4(NM_033565):+:upstream2k	287	86.1862	156	46.8468	1	0.348432	3	4	42.8571	99	87.6106	62	54.8673	0	0	0	0	0	83	45	0	0	0	0	0	105	49	1	0.952381	3	4	42.8571	333	113	98	122
chr11	53244334	53246333	Uqcrq(NM_025352):-:upstream2k	65	98.4848	36	54.5455	0	0	0	0	0	15	93.75	7	43.75	0	0	0	0	0	11	7	0	0	0	0	0	39	22	0	0	0	0	0	66	16	11	39
chr11	53268707	53270706	Shroom1(NM_027917):+:upstream2k	134	75.2809	60	33.7079	0	0	0	0	0	25	89.2857	14	50	0	0	0	0	0	31	18	0	0	0	0	0	78	28	0	0	0	0	0	178	28	36	114
chr11	53331302	53333301	Sept8(NM_033144):+:upstream2k	94	82.4561	41	35.9649	0	0	0	0	0	21	80.7692	10	38.4615	0	0	0	0	0	27	13	0	0	0	0	0	46	18	0	0	0	0	0	114	26	33	55
chr11	53448205	53450204	Il13(NM_008355):-:upstream2k	33	100	16	48.4848	0	0	0	0	0	14	100	6	42.8571	0	0	0	0	0	6	4	0	0	0	0	0	13	6	0	0	0	0	0	33	14	6	13
chr11	53520822	53522821	Rad50(NM_009012):-:upstream2k	35	97.2222	35	97.2222	0	0	0	0	0	15	93.75	15	93.75	0	0	0	0	0	2	2	0	0	0	0	0	18	18	0	0	0	0	0	36	16	2	18
chr11	53581516	53583515	Irf1(NM_001159393):+:upstream2k	192	78.6885	65	26.6393	0	0	0	0	0	47	87.037	17	31.4815	0	0	0	0	0	38	13	0	0	0	0	0	107	35	0	0	0	0	0	244	54	50	140
chr11	53581516	53583515	Irf1(NM_008390):+:upstream2k	192	78.6885	65	26.6393	0	0	0	0	0	47	87.037	17	31.4815	0	0	0	0	0	38	13	0	0	0	0	0	107	35	0	0	0	0	0	244	54	50	140
chr11	53581975	53583974	Irf1(NM_001159396):+:upstream2k	345	82.1429	143	34.0476	0	0	0	0	0	112	88.8889	54	42.8571	0	0	0	0	0	69	26	0	0	0	0	0	164	63	0	0	0	0	0	420	126	86	208
chr11	53705206	53707205	Slc22a5(NM_011396):-:upstream2k	161	98.1707	70	42.6829	0	0	0	0	0	54	96.4286	21	37.5	0	0	0	0	0	42	18	0	0	0	0	0	65	31	0	0	0	0	0	164	56	43	65
chr11	53793530	53795529	Slc22a21(NM_019723):-:upstream2k	66	90.411	58	79.4521	0	0	0	0	0	21	87.5	16	66.6667	0	0	0	0	0	18	15	0	0	0	0	0	27	27	0	0	0	0	0	73	24	21	28
chr11	53841593	53843592	Slc22a4(NM_019687):-:upstream2k	186	98.9362	113	60.1064	5	2.68817	29	48	37.6623	46	95.8333	27	56.25	4	8.69565	13	33	28.2609	48	31	1	2.08333	16	15	51.6129	92	55	0	0	0	0	0	188	48	48	92
chr11	53882520	53884519	Pdlim4(NM_019417):-:upstream2k	84	94.382	38	42.6966	2	2.38095	11	5	68.75	15	93.75	5	31.25	2	13.3333	11	5	68.75	19	8	0	0	0	0	0	50	25	0	0	0	0	0	89	16	20	53
chr11	53912426	53914425	P4ha2(NM_001136076):+:upstream2k	130	97.7444	53	39.8496	0	0	0	0	0	33	91.6667	11	30.5556	0	0	0	0	0	27	16	0	0	0	0	0	70	26	0	0	0	0	0	133	36	27	70
chr11	53912426	53914425	P4ha2(NM_011031):+:upstream2k	130	97.7444	53	39.8496	0	0	0	0	0	33	91.6667	11	30.5556	0	0	0	0	0	27	16	0	0	0	0	0	70	26	0	0	0	0	0	133	36	27	70
chr11	54080782	54082781	Il3(NM_010556):-:upstream2k	29	82.8571	29	82.8571	3	10.3448	28	2	93.3333	3	75	3	75	3	100	28	2	93.3333	6	6	0	0	0	0	0	20	20	0	0	0	0	0	35	4	7	24
chr11	54115326	54117325	Acsl6(NM_001033598):+:upstream2k	1	100	0	0	0	0	0	0	0	1	100	0	0	0	0	0	0	0	0	0	0	0	0	0	0	0	0	0	0	0	0	0	1	1	0	0
chr11	54115706	54117705	Acsl6(NM_144823):+:upstream2k	235	88.3459	91	34.2105	0	0	0	0	0	65	89.0411	29	39.726	0	0	0	0	0	57	20	0	0	0	0	0	113	42	0	0	0	0	0	266	73	66	127
chr11	54115706	54117705	Acsl6(NM_001033597):+:upstream2k	235	88.3459	91	34.2105	0	0	0	0	0	65	89.0411	29	39.726	0	0	0	0	0	57	20	0	0	0	0	0	113	42	0	0	0	0	0	266	73	66	127
chr11	54334349	54336348	Rapgef6(NM_175258):+:upstream2k	41	93.1818	27	61.3636	0	0	0	0	0	14	87.5	9	56.25	0	0	0	0	0	4	3	0	0	0	0	0	23	15	0	0	0	0	0	44	16	5	23
chr11	54674094	54676093	Lyrm7(NM_029327):-:upstream2k	27	96.4286	12	42.8571	0	0	0	0	0	4	80	3	60	0	0	0	0	0	5	2	0	0	0	0	0	18	7	0	0	0	0	0	28	5	5	18
chr11	54677940	54679939	Hint1(NM_008248):+:upstream2k	107	92.2414	44	37.931	0	0	0	0	0	37	94.8718	21	53.8462	0	0	0	0	0	17	5	0	0	0	0	0	53	18	0	0	0	0	0	116	39	19	58
chr11	54714355	54716354	Gpx3(NM_001083929):+:upstream2k	34	50	0	0	0	0	0	0	0	5	35.7143	0	0	0	0	0	0	0	5	0	0	0	0	0	0	24	0	0	0	0	0	0	68	14	8	46
chr11	54714428	54716427	Gpx3(NM_008161):+:upstream2k	37	32.4561	0	0	0	0	0	0	0	6	27.2727	0	0	0	0	0	0	0	7	0	0	0	0	0	0	24	0	0	0	0	0	0	114	22	20	72
chr11	54776441	54778440	Tnip1(NM_021327):-:upstream2k	62	98.4127	32	50.7937	2	3.22581	10	0	100	5	83.3333	2	33.3333	2	40	10	0	100	18	8	0	0	0	0	0	39	22	0	0	0	0	0	63	6	18	39
chr11	54891634	54893633	Ccdc69(NM_177471):-:upstream2k	38	100	18	47.3684	1	2.63158	2	5	28.5714	10	100	3	30	1	10	2	5	28.5714	13	7	0	0	0	0	0	15	8	0	0	0	0	0	38	10	13	15
chr11	54998580	55000579	Slc36a2(NM_153170):-:upstream2k	52	81.25	24	37.5	2	3.84615	10	0	100	8	80	3	30	2	25	10	0	100	12	7	0	0	0	0	0	32	14	0	0	0	0	0	64	10	14	40
chr11	55015842	55017841	Slc36a1(NM_153139):+:upstream2k	39	100	33	84.6154	0	0	0	0	0	9	100	7	77.7778	0	0	0	0	0	7	5	0	0	0	0	0	23	21	0	0	0	0	0	39	9	7	23
chr11	55233583	55235582	Sparc(NM_009242):-:upstream2k	36	31.5789	1	0.877193	0	0	0	0	0	3	30	1	10	0	0	0	0	0	10	0	0	0	0	0	0	23	0	0	0	0	0	0	114	10	30	74
chr11	55274641	55276640	Atox1(NM_009720):-:upstream2k	163	99.3902	92	56.0976	0	0	0	0	0	29	96.6667	14	46.6667	0	0	0	0	0	29	15	0	0	0	0	0	105	63	0	0	0	0	0	164	30	29	105
chr11	55281254	55283253	G3bp1(NM_013716):+:upstream2k	74	45.122	0	0	0	0	0	0	0	21	38.8889	0	0	0	0	0	0	0	21	0	0	0	0	0	0	32	0	0	0	0	0	0	164	54	40	70
chr11	55294208	55296207	Gm12238(NR_028480):+:upstream2k	72	91.1392	22	27.8481	3	4.16667	12	0	100	13	92.8571	3	21.4286	3	23.0769	12	0	100	14	4	0	0	0	0	0	45	15	0	0	0	0	0	79	14	18	47
chr11	55421293	55423292	Glra1(NM_020492):-:upstream2k	169	64.2586	83	31.5589	1	0.591716	2	3	40	38	70.3704	22	40.7407	1	2.63158	2	3	40	57	30	0	0	0	0	0	74	31	0	0	0	0	0	263	54	73	136
chr11	57330167	57332166	Mfap3(NM_180599):+:upstream2k	310	87.5706	148	41.8079	0	0	0	0	0	81	76.4151	46	43.3962	0	0	0	0	0	80	29	0	0	0	0	0	149	73	0	0	0	0	0	354	106	87	161
chr11	57330167	57332166	Mfap3(NM_145426):+:upstream2k	310	87.5706	148	41.8079	0	0	0	0	0	81	76.4151	46	43.3962	0	0	0	0	0	80	29	0	0	0	0	0	149	73	0	0	0	0	0	354	106	87	161
chr11	57332147	57334146	Fam114a2(NM_001168667):-:upstream2k	129	90.8451	63	44.3662	0	0	0	0	0	32	91.4286	21	60	0	0	0	0	0	31	14	0	0	0	0	0	66	28	0	0	0	0	0	142	35	34	73
chr11	57332147	57334146	Fam114a2(NM_026342):-:upstream2k	129	90.8451	63	44.3662	0	0	0	0	0	32	91.4286	21	60	0	0	0	0	0	31	14	0	0	0	0	0	66	28	0	0	0	0	0	142	35	34	73
chr11	57332147	57334146	Fam114a2(NM_001168668):-:upstream2k	129	90.8451	63	44.3662	0	0	0	0	0	32	91.4286	21	60	0	0	0	0	0	31	14	0	0	0	0	0	66	28	0	0	0	0	0	142	35	34	73
chr11	57456944	57458943	Galnt10(NM_134189):+:upstream2k	375	93.2836	158	39.3035	0	0	0	0	0	89	93.6842	40	42.1053	0	0	0	0	0	87	37	0	0	0	0	0	199	81	0	0	0	0	0	402	95	88	219
chr11	57613139	57615138	Sap30l(NM_001081168):+:upstream2k	315	71.4286	119	26.9841	7	2.22222	23	26	46.9388	70	77.7778	23	25.5556	6	8.57143	19	25	43.1818	76	31	0	0	0	0	0	169	65	1	0.591716	4	1	80	441	90	104	247
chr11	57645650	57647649	Hand1(NM_008213):-:upstream2k	259	81.962	126	39.8734	18	6.94981	80	36	68.9655	52	86.6667	22	36.6667	17	32.6923	78	32	70.9091	78	36	0	0	0	0	0	129	68	1	0.775194	2	4	33.3333	316	60	96	160
chr11	57820566	57822565	Larp1(NM_028451):+:upstream2k	152	49.0323	50	16.129	2	1.31579	16	271	5.57491	55	43.6508	19	15.0794	2	3.63636	16	271	5.57491	38	14	0	0	0	0	0	59	17	0	0	0	0	0	310	126	66	118
chr11	57915655	57917654	Cnot8(NM_026949):+:upstream2k	98	83.0508	55	46.6102	0	0	0	0	0	35	92.1053	21	55.2632	0	0	0	0	0	21	8	0	0	0	0	0	42	26	0	0	0	0	0	118	38	24	56
chr11	58011058	58013057	Igtp(NM_018738):+:upstream2k	53	70.6667	7	9.33333	0	0	0	0	0	6	75	0	0	0	0	0	0	0	15	4	0	0	0	0	0	32	3	0	0	0	0	0	75	8	24	43
chr11	58118571	58120570	Zfp692-ps(NM_001040686):+:upstream2k	12	92.3077	12	92.3077	0	0	0	0	0	5	83.3333	5	83.3333	0	0	0	0	0	4	4	0	0	0	0	0	3	3	0	0	0	0	0	13	6	4	3
chr11	58118571	58120570	Zfp692-ps(NM_182996):+:upstream2k	12	92.3077	12	92.3077	0	0	0	0	0	5	83.3333	5	83.3333	0	0	0	0	0	4	4	0	0	0	0	0	3	3	0	0	0	0	0	13	6	4	3
chr11	58142220	58144219	Sh3bp5l(NM_024480):+:upstream2k	83	91.2088	61	67.033	0	0	0	0	0	21	80.7692	15	57.6923	0	0	0	0	0	20	16	0	0	0	0	0	42	30	0	0	0	0	0	91	26	20	45
chr11	58142220	58144219	Sh3bp5l(NM_001161338):+:upstream2k	83	91.2088	61	67.033	0	0	0	0	0	21	80.7692	15	57.6923	0	0	0	0	0	20	16	0	0	0	0	0	42	30	0	0	0	0	0	91	26	20	45
chr11	58269483	58271482	Olfr30(NM_146878):-:upstream2k	0	0	0	0	0	0	0	0	0	0	0	0	0	0	0	0	0	0	0	0	0	0	0	0	0	0	0	0	0	0	0	0	93	10	14	69
chr11	58451967	58453966	Trim58(NM_001039047):+:upstream2k	58	95.082	45	73.7705	3	5.17241	9	9	50	5	83.3333	3	50	3	60	9	9	50	17	15	0	0	0	0	0	36	27	0	0	0	0	0	61	6	18	37
chr11	58678742	58680741	2810021J22Rik(NM_172403):+:upstream2k	38	92.6829	9	21.9512	0	0	0	0	0	9	90	3	30	0	0	0	0	0	10	2	0	0	0	0	0	19	4	0	0	0	0	0	41	10	11	20
chr11	58717728	58719727	Zfp39(NM_011758):-:upstream2k	24	96	24	96	0	0	0	0	0	7	87.5	7	87.5	0	0	0	0	0	5	5	0	0	0	0	0	12	12	0	0	0	0	0	25	8	5	12
chr11	58752409	58754408	Rnf187(NM_022423):-:upstream2k	1	100	1	100	0	0	0	0	0	1	100	1	100	0	0	0	0	0	0	0	0	0	0	0	0	0	0	0	0	0	0	0	1	1	0	0
chr11	58766187	58768186	Hist3h2a(NM_178218):+:upstream2k	0	0	0	0	0	0	0	0	0	0	0	0	0	0	0	0	0	0	0	0	0	0	0	0	0	0	0	0	0	0	0	0	98	36	19	43
chr11	58768015	58770014	Hist3h2bb-ps(NM_206882):-:upstream2k	49	90.7407	44	81.4815	0	0	0	0	0	16	88.8889	12	66.6667	0	0	0	0	0	15	14	0	0	0	0	0	18	18	0	0	0	0	0	54	18	16	20
chr11	58775283	58777282	Trim17(NM_031172):+:upstream2k	45	32.1429	12	8.57143	1	2.22222	2	2	50	19	73.0769	3	11.5385	1	5.26316	2	2	50	9	3	0	0	0	0	0	17	6	0	0	0	0	0	140	26	28	86
chr11	58789618	58791617	Trim11(NM_053168):+:upstream2k	253	93.3579	118	43.5424	1	0.395257	2	6	25	55	91.6667	28	46.6667	1	1.81818	2	6	25	67	40	0	0	0	0	0	131	50	0	0	0	0	0	271	60	72	139
chr11	58949878	58951877	Obscn(NM_001171512):-:upstream2k	90	52.9412	42	24.7059	3	3.33333	33	22	60	6	60	4	40	3	50	33	22	60	36	17	0	0	0	0	0	48	21	0	0	0	0	0	170	10	67	93
chr11	58949878	58951877	Obscn(NM_199152):-:upstream2k	90	52.9412	42	24.7059	3	3.33333	33	22	60	6	60	4	40	3	50	33	22	60	36	17	0	0	0	0	0	48	21	0	0	0	0	0	170	10	67	93
chr11	58977245	58979244	A230051G13Rik(NM_173785):-:upstream2k	75	100	22	29.3333	0	0	0	0	0	23	100	9	39.1304	0	0	0	0	0	14	3	0	0	0	0	0	38	10	0	0	0	0	0	75	23	14	38
chr11	58996329	58998328	Gjc2(NM_175452):-:upstream2k	46	100	35	76.087	1	2.17391	3	4	42.8571	4	100	1	25	1	25	3	4	42.8571	16	14	0	0	0	0	0	26	20	0	0	0	0	0	46	4	16	26
chr11	58996716	58998715	Gjc2(NM_080454):-:upstream2k	46	100	35	76.087	1	2.17391	3	4	42.8571	4	100	1	25	1	25	3	4	42.8571	16	14	0	0	0	0	0	26	20	0	0	0	0	0	46	4	16	26
chr11	59005455	59007454	Guk1(NM_008193):-:upstream2k	2	33.3333	0	0	0	0	0	0	0	2	50	0	0	0	0	0	0	0	0	0	0	0	0	0	0	0	0	0	0	0	0	0	6	4	1	1
chr11	59019863	59021862	2310033P09Rik(NM_024210):+:upstream2k	24	88.8889	12	44.4444	0	0	0	0	0	2	50	0	0	0	0	0	0	0	4	2	0	0	0	0	0	18	10	0	0	0	0	0	27	4	4	19
chr11	59041665	59043664	Arf1(NM_001130408):-:upstream2k	123	66.8478	66	35.8696	1	0.813008	3	18	14.2857	43	65.1515	18	27.2727	1	2.32558	3	18	14.2857	26	14	0	0	0	0	0	54	34	0	0	0	0	0	184	66	40	78
chr11	59041770	59043769	Arf1(NM_007476):-:upstream2k	93	87.7358	65	61.3208	1	1.07527	3	18	14.2857	28	80	17	48.5714	1	3.57143	3	18	14.2857	15	14	0	0	0	0	0	50	34	0	0	0	0	0	106	35	18	53
chr11	59104254	59106253	Wnt3a(NM_009522):-:upstream2k	151	96.1783	87	55.414	3	1.98675	15	8	65.2174	54	93.1034	26	44.8276	3	5.55556	15	8	65.2174	37	22	0	0	0	0	0	60	39	0	0	0	0	0	157	58	38	61
chr11	59118432	59120431	Wnt9a(NM_139298):+:upstream2k	191	82.684	46	19.9134	0	0	0	0	0	82	88.172	23	24.7312	0	0	0	0	0	51	11	0	0	0	0	0	58	12	0	0	0	0	0	231	93	61	77
chr11	59263459	59265458	Snap47(NM_144521):-:upstream2k	120	89.5522	84	62.6866	0	0	0	0	0	27	79.4118	17	50	0	0	0	0	0	34	23	0	0	0	0	0	59	44	0	0	0	0	0	134	34	36	64
chr11	59285977	59287976	Zfp867(NM_178417):-:upstream2k	66	66.6667	0	0	0	0	0	0	0	5	50	0	0	0	0	0	0	0	27	0	0	0	0	0	0	34	0	0	0	0	0	0	99	10	38	51
chr11	59317187	59319186	4933439C10Rik(NR_015585):+:upstream2k	64	83.1169	45	58.4416	0	0	0	0	0	8	80	6	60	0	0	0	0	0	16	13	0	0	0	0	0	40	26	0	0	0	0	0	77	10	21	46
chr11	59320143	59322142	Zkscan17(NM_001130529):-:upstream2k	60	86.9565	46	66.6667	1	1.66667	4	8	33.3333	5	83.3333	2	33.3333	1	20	4	8	33.3333	8	6	0	0	0	0	0	47	38	0	0	0	0	0	69	6	12	51
chr11	59320143	59322142	Zkscan17(NM_172941):-:upstream2k	60	86.9565	46	66.6667	1	1.66667	4	8	33.3333	5	83.3333	2	33.3333	1	20	4	8	33.3333	8	6	0	0	0	0	0	47	38	0	0	0	0	0	69	6	12	51
chr11	59473997	59475996	Mprip(NM_201245):+:upstream2k	236	80.8219	87	29.7945	0	0	0	0	0	66	81.4815	30	37.037	0	0	0	0	0	61	29	0	0	0	0	0	109	28	0	0	0	0	0	292	81	70	141
chr11	59473997	59475996	Mprip(NM_012027):+:upstream2k	236	80.8219	87	29.7945	0	0	0	0	0	66	81.4815	30	37.037	0	0	0	0	0	61	29	0	0	0	0	0	109	28	0	0	0	0	0	292	81	70	141
chr11	59623276	59625275	Flcn(NM_146018):-:upstream2k	160	76.1905	46	21.9048	0	0	0	0	0	45	75	12	20	0	0	0	0	0	32	14	0	0	0	0	0	83	20	0	0	0	0	0	210	60	38	112
chr11	59653270	59655269	Cops3(NM_011991):-:upstream2k	215	92.2747	143	61.3734	4	1.86047	120	39	75.4717	38	86.3636	22	50	4	10.5263	120	39	75.4717	43	27	0	0	0	0	0	134	94	0	0	0	0	0	233	44	45	144
chr11	59659575	59661574	Nt5m(NM_134029):+:upstream2k	211	85.7724	77	31.3008	8	3.79147	93	226	29.1536	39	76.4706	12	23.5294	8	20.5128	93	226	29.1536	51	14	0	0	0	0	0	121	51	0	0	0	0	0	246	51	55	140
chr11	59759716	59761715	Med9(NM_138675):+:upstream2k	101	98.0583	64	62.1359	0	0	0	0	0	28	93.3333	18	60	0	0	0	0	0	21	15	0	0	0	0	0	52	31	0	0	0	0	0	103	30	21	52
chr11	59778445	59780444	Rasd1(NM_009026):-:upstream2k	166	72.807	84	36.8421	0	0	0	0	0	36	85.7143	27	64.2857	0	0	0	0	0	40	20	0	0	0	0	0	90	37	0	0	0	0	0	228	42	52	134
chr11	59916515	59918514	Rai1(NM_009021):+:upstream2k	92	66.1871	27	19.4245	0	0	0	0	0	20	52.6316	5	13.1579	0	0	0	0	0	26	9	0	0	0	0	0	46	13	0	0	0	0	0	139	38	34	67
chr11	60164882	60166881	Lrrc48(NM_029044):+:upstream2k	434	83.4615	102	19.6154	0	0	0	0	0	81	86.1702	22	23.4043	0	0	0	0	0	103	35	0	0	0	0	0	250	45	0	0	0	0	0	520	94	124	302
chr11	60166408	60168407	Tom1l2(NM_001039092):-:upstream2k	91	81.25	1	0.892857	0	0	0	0	0	20	71.4286	1	3.57143	0	0	0	0	0	17	0	0	0	0	0	0	54	0	0	0	0	0	0	112	28	21	63
chr11	60166408	60168407	Tom1l2(NM_001039093):-:upstream2k	91	81.25	1	0.892857	0	0	0	0	0	20	71.4286	1	3.57143	0	0	0	0	0	17	0	0	0	0	0	0	54	0	0	0	0	0	0	112	28	21	63
chr11	60166408	60168407	Tom1l2(NM_153080):-:upstream2k	91	81.25	1	0.892857	0	0	0	0	0	20	71.4286	1	3.57143	0	0	0	0	0	17	0	0	0	0	0	0	54	0	0	0	0	0	0	112	28	21	63
chr11	60230602	60232601	Atpaf2(NM_145427):-:upstream2k	345	76.3274	157	34.7345	0	0	0	0	0	87	83.6538	50	48.0769	0	0	0	0	0	95	43	0	0	0	0	0	163	64	0	0	0	0	0	452	104	115	233
chr11	60266119	60268118	Drg2(NM_021354):+:upstream2k	71	93.4211	61	80.2632	1	1.40845	2	3	40	17	85	13	65	1	5.88235	2	3	40	18	15	0	0	0	0	0	36	33	0	0	0	0	0	76	20	18	38
chr11	60349185	60351184	Alkbh5(NM_172943):+:upstream2k	238	78.0328	66	21.6393	0	0	0	0	0	53	85.4839	21	33.871	0	0	0	0	0	58	16	0	0	0	0	0	127	29	0	0	0	0	0	305	62	72	171
chr11	60511192	60513191	Llgl1(NM_001159404):+:upstream2k	133	87.5	41	26.9737	1	0.75188	10	7	58.8235	19	76	3	12	1	5.26316	10	7	58.8235	25	7	0	0	0	0	0	89	31	0	0	0	0	0	152	25	27	100
chr11	60511192	60513191	Llgl1(NM_001159405):+:upstream2k	133	87.5	41	26.9737	1	0.75188	10	7	58.8235	19	76	3	12	1	5.26316	10	7	58.8235	25	7	0	0	0	0	0	89	31	0	0	0	0	0	152	25	27	100
chr11	60511192	60513191	Llgl1(NM_008502):+:upstream2k	133	87.5	41	26.9737	1	0.75188	10	7	58.8235	19	76	3	12	1	5.26316	10	7	58.8235	25	7	0	0	0	0	0	89	31	0	0	0	0	0	152	25	27	100
chr11	60539900	60541899	Smcr7(NM_001009927):+:upstream2k	220	93.617	113	48.0851	1	0.454545	5	55	8.33333	70	92.1053	41	53.9474	1	1.42857	5	55	8.33333	52	33	0	0	0	0	0	98	39	0	0	0	0	0	235	76	53	106
chr11	60540724	60542723	Flii(NM_022009):-:upstream2k	179	89.9497	129	64.8241	0	0	0	0	0	64	92.7536	47	68.1159	0	0	0	0	0	43	31	0	0	0	0	0	72	51	0	0	0	0	0	199	69	47	83
chr11	60589027	60591026	Smcr8(NM_001085440):+:upstream2k	83	97.6471	59	69.4118	0	0	0	0	0	28	93.3333	18	60	0	0	0	0	0	12	8	0	0	0	0	0	43	33	0	0	0	0	0	85	30	12	43
chr11	60589027	60591026	Smcr8(NM_175491):+:upstream2k	83	97.6471	59	69.4118	0	0	0	0	0	28	93.3333	18	60	0	0	0	0	0	12	8	0	0	0	0	0	43	33	0	0	0	0	0	85	30	12	43
chr11	60590868	60592867	Top3a(NM_009410):-:upstream2k	147	63.6364	60	25.974	0	0	0	0	0	36	66.6667	11	20.3704	0	0	0	0	0	37	19	0	0	0	0	0	74	30	0	0	0	0	0	231	54	61	116
chr11	60743559	60745558	Map2k3(NM_008928):+:upstream2k	72	98.6301	40	54.7945	0	0	0	0	0	25	96.1538	16	61.5385	0	0	0	0	0	24	13	0	0	0	0	0	23	11	0	0	0	0	0	73	26	24	23
chr11	60745370	60747369	Gm16516(NR_027800):-:upstream2k	433	97.3034	208	46.7416	0	0	0	0	0	109	97.3214	47	41.9643	0	0	0	0	0	121	58	0	0	0	0	0	203	103	0	0	0	0	0	445	112	125	208
chr11	60877306	60879305	Kcnj12(NM_010603):+:upstream2k	30	78.9474	30	78.9474	3	10	76	17	81.7204	4	66.6667	4	66.6667	3	75	76	17	81.7204	8	8	0	0	0	0	0	18	18	0	0	0	0	0	38	6	10	22
chr11	60988562	60990561	Usp22(NM_001004143):-:upstream2k	187	90.3382	117	56.5217	0	0	0	0	0	51	86.4407	30	50.8475	0	0	0	0	0	46	29	0	0	0	0	0	90	58	0	0	0	0	0	207	59	53	95
chr11	61080630	61082629	Aldh3a2(NM_007437):-:upstream2k	194	89.8148	148	68.5185	0	0	0	0	0	40	83.3333	31	64.5833	0	0	0	0	0	39	26	0	0	0	0	0	115	91	0	0	0	0	0	216	48	46	122
chr11	61267389	61269388	Rnf112(NM_009548):-:upstream2k	11	84.6154	4	30.7692	0	0	0	0	0	1	50	0	0	0	0	0	0	0	2	1	0	0	0	0	0	8	3	0	0	0	0	0	13	2	3	8
chr11	61296946	61298945	Mfap4(NM_029568):+:upstream2k	164	68.9076	14	5.88235	0	0	0	0	0	16	57.1429	0	0	0	0	0	0	0	41	5	0	0	0	0	0	107	9	0	0	0	0	0	238	28	62	148
chr11	61307706	61309705	Mapk7(NM_011841):-:upstream2k	236	61.4583	117	30.4688	1	0.423729	3	13	18.75	72	80	50	55.5556	1	1.38889	3	13	18.75	52	16	0	0	0	0	0	112	51	0	0	0	0	0	384	90	86	208
chr11	61316674	61318673	B9d1(NM_013717):+:upstream2k	107	88.4298	0	0	0	0	0	0	0	24	80	0	0	0	0	0	0	0	18	0	0	0	0	0	0	65	0	0	0	0	0	0	121	30	23	68
chr11	61393154	61395153	Epn2(NM_010148):-:upstream2k	81	71.0526	62	54.386	0	0	0	0	0	37	88.0952	26	61.9048	0	0	0	0	0	13	10	0	0	0	0	0	31	26	0	0	0	0	0	114	42	18	54
chr11	61495912	61497911	Fam83g(NM_178618):+:upstream2k	174	99.4286	100	57.1429	4	2.29885	15	14	51.7241	41	97.619	18	42.8571	4	9.7561	15	14	51.7241	43	32	0	0	0	0	0	90	50	0	0	0	0	0	175	42	43	90
chr11	61668595	61670594	Ulk2(NM_013881):-:upstream2k	182	87.0813	89	42.5837	1	0.549451	2	3	40	53	76.8116	26	37.6812	0	0	0	0	0	46	21	0	0	0	0	0	83	42	1	1.20482	2	3	40	209	69	50	90
chr11	61743729	61745728	Akap10(NM_019921):-:upstream2k	84	49.7041	27	15.9763	0	0	0	0	0	25	50	7	14	0	0	0	0	0	19	4	0	0	0	0	0	40	16	0	0	0	0	0	169	50	44	75
chr11	61888599	61890598	Cytsb(NM_001029936):+:upstream2k	83	55.3333	25	16.6667	0	0	0	0	0	15	44.1176	5	14.7059	0	0	0	0	0	18	7	0	0	0	0	0	50	13	0	0	0	0	0	150	34	33	83
chr11	62060486	62062485	Adora2b(NM_007413):+:upstream2k	144	99.3103	97	66.8966	1	0.694444	23	91	20.1754	45	97.8261	30	65.2174	1	2.22222	23	91	20.1754	37	22	0	0	0	0	0	62	45	0	0	0	0	0	145	46	37	62
chr11	62092975	62094974	Ttc19(NM_028360):+:upstream2k	159	78.3251	36	17.734	0	0	0	0	0	59	81.9444	16	22.2222	0	0	0	0	0	35	5	0	0	0	0	0	65	15	0	0	0	0	0	203	72	42	89
chr11	62092975	62094974	Ttc19(NM_029704):+:upstream2k	159	78.3251	36	17.734	0	0	0	0	0	59	81.9444	16	22.2222	0	0	0	0	0	35	5	0	0	0	0	0	65	15	0	0	0	0	0	203	72	42	89
chr11	62094898	62096897	Zswim7(NM_027198):-:upstream2k	306	95.9248	165	51.7241	0	0	0	0	0	126	95.4545	68	51.5152	0	0	0	0	0	82	42	0	0	0	0	0	98	55	0	0	0	0	0	319	132	84	103
chr11	62269962	62271961	Pigl(NM_001039536):+:upstream2k	335	96.5418	198	57.0605	1	0.298507	3	1	75	117	94.3548	73	58.871	1	0.854701	3	1	75	79	49	0	0	0	0	0	139	76	0	0	0	0	0	347	124	82	141
chr11	62270835	62272834	Ncor1(NM_011308):-:upstream2k	375	97.6562	174	45.3125	1	0.266667	3	1	75	109	95.614	59	51.7544	1	0.917431	3	1	75	88	39	0	0	0	0	0	178	76	0	0	0	0	0	384	114	90	180
chr11	62352764	62354763	Cenpv(NM_028448):-:upstream2k	60	100	0	0	0	0	0	0	0	20	100	0	0	0	0	0	0	0	10	0	0	0	0	0	0	30	0	0	0	0	0	0	60	20	10	30
chr11	62363006	62365005	Ubb(NM_011664):+:upstream2k	67	97.1014	43	62.3188	0	0	0	0	0	6	75	3	37.5	0	0	0	0	0	20	9	0	0	0	0	0	41	31	0	0	0	0	0	69	8	20	41
chr11	62416032	62418031	Snord65(NR_028541):+:upstream2k	46	82.1429	46	82.1429	0	0	0	0	0	6	75	6	75	0	0	0	0	0	11	11	0	0	0	0	0	29	29	0	0	0	0	0	56	8	12	36
chr11	62460166	62462165	Mmgt2(NM_175002):+:upstream2k	471	90.0574	297	56.7878	5	1.06157	43	319	11.8785	156	94.5455	112	67.8788	3	1.92308	35	227	13.3588	119	73	0	0	0	0	0	196	112	2	1.02041	8	92	8	523	165	131	227
chr11	62462026	62464025	BC046404(NM_198861):-:upstream2k	178	98.8889	153	85	8	4.49438	84	882	8.69565	66	97.0588	61	89.7059	6	9.09091	70	665	9.52381	42	39	0	0	0	0	0	70	53	2	2.85714	14	217	6.06061	180	68	42	70
chr11	62690992	62692991	Fam18b(NM_026210):+:upstream2k	24	96	24	96	0	0	0	0	0	3	75	3	75	0	0	0	0	0	4	4	0	0	0	0	0	17	17	0	0	0	0	0	25	4	4	17
chr11	62943012	62945011	Pmp22(NM_008885):+:upstream2k	103	53.0928	8	4.12371	0	0	0	0	0	24	66.6667	3	8.33333	0	0	0	0	0	24	2	0	0	0	0	0	55	3	0	0	0	0	0	194	36	48	110
chr11	63735787	63737786	Hs3st3b1(NM_018805):-:upstream2k	506	70.6704	230	32.1229	23	4.54545	88	116	43.1373	118	75.1592	53	33.758	23	19.4915	88	116	43.1373	107	55	0	0	0	0	0	281	122	0	0	0	0	0	716	157	153	406
chr11	63890986	63892985	2810001G20Rik(NR_033780):+:upstream2k	124	91.8519	80	59.2593	0	0	0	0	0	30	83.3333	23	63.8889	0	0	0	0	0	26	17	0	0	0	0	0	68	40	0	0	0	0	0	135	36	28	71
chr11	63892975	63894974	Cox10(NM_178379):-:upstream2k	127	100	114	89.7638	1	0.787402	2	5	28.5714	34	100	31	91.1765	1	2.94118	2	5	28.5714	27	23	0	0	0	0	0	66	60	0	0	0	0	0	127	34	27	66
chr11	64246834	64248833	Hs3st3a1(NM_178870):+:upstream2k	50	41.3223	18	14.876	3	6	29	38	43.2836	7	29.1667	4	16.6667	3	42.8571	29	38	43.2836	15	5	0	0	0	0	0	28	9	0	0	0	0	0	121	24	24	73
chr11	65083492	65085491	Myocd(NM_145136):-:upstream2k	221	88.755	79	31.7269	9	4.0724	23	36	38.9831	48	100	16	33.3333	9	18.75	23	36	38.9831	62	21	0	0	0	0	0	111	42	0	0	0	0	0	249	48	73	128
chr11	65083492	65085491	Myocd(NM_146386):-:upstream2k	221	88.755	79	31.7269	9	4.0724	23	36	38.9831	48	100	16	33.3333	9	18.75	23	36	38.9831	62	21	0	0	0	0	0	111	42	0	0	0	0	0	249	48	73	128
chr11	65601800	65603799	Map2k4(NM_009157):-:upstream2k	41	97.619	17	40.4762	0	0	0	0	0	18	94.7368	9	47.3684	0	0	0	0	0	7	2	0	0	0	0	0	16	6	0	0	0	0	0	42	19	7	16
chr11	65618746	65620745	Zkscan6(NM_026107):+:upstream2k	132	96.3504	62	45.2555	0	0	0	0	0	45	97.8261	16	34.7826	0	0	0	0	0	30	14	0	0	0	0	0	57	32	0	0	0	0	0	137	46	31	60
chr11	66339629	66341628	Shisa6(NM_001034874):-:upstream2k	435	88.2353	214	43.4077	3	0.689655	13	22	37.1429	158	89.2655	89	50.2825	3	1.89873	13	22	37.1429	101	53	0	0	0	0	0	176	72	0	0	0	0	0	493	177	111	205
chr11	66723493	66725492	A530088H08Rik(NM_178656):+:upstream2k	8	88.8889	0	0	0	0	0	0	0	1	50	0	0	0	0	0	0	0	4	0	0	0	0	0	0	3	0	0	0	0	0	0	9	2	4	3
chr11	66864172	66866171	Sco1(NM_001040026):+:upstream2k	188	89.5238	72	34.2857	0	0	0	0	0	37	88.0952	12	28.5714	0	0	0	0	0	43	18	0	0	0	0	0	108	42	0	0	0	0	0	210	42	46	122
chr11	66866121	66868120	2310004I24Rik(NM_025510):-:upstream2k	182	76.7932	77	32.4895	0	0	0	0	0	41	78.8462	18	34.6154	0	0	0	0	0	48	24	0	0	0	0	0	93	35	0	0	0	0	0	237	52	60	125
chr11	67049531	67051530	Myh4(NM_010855):+:upstream2k	46	97.8723	24	51.0638	2	4.34783	11	3	78.5714	7	87.5	4	50	2	28.5714	11	3	78.5714	10	5	0	0	0	0	0	29	15	0	0	0	0	0	47	8	10	29
chr11	67609773	67611772	Dhrs7c(NM_001013013):+:upstream2k	57	41.9118	24	17.6471	2	3.50877	33	7	82.5	3	30	2	20	2	66.6667	33	7	82.5	20	9	0	0	0	0	0	34	13	0	0	0	0	0	136	10	38	88
chr11	67735656	67737655	Usp43(NM_173754):-:upstream2k	326	73.5892	120	27.088	2	0.613497	7	69	9.21053	74	84.0909	31	35.2273	2	2.7027	7	69	9.21053	77	28	0	0	0	0	0	175	61	0	0	0	0	0	443	88	106	249
chr11	68200329	68202328	Ntn1(NM_008744):-:upstream2k	241	71.3018	163	48.2249	2	0.829876	45	62	42.0561	64	58.7156	40	36.6972	2	3.125	45	62	42.0561	56	36	0	0	0	0	0	121	87	0	0	0	0	0	338	109	77	152
chr11	68243627	68245626	Pik3r5(NM_177320):+:upstream2k	64	84.2105	0	0	0	0	0	0	0	13	81.25	0	0	0	0	0	0	0	11	0	0	0	0	0	0	40	0	0	0	0	0	0	76	16	13	47
chr11	68314521	68316520	Pik3r6(NM_001004435):+:upstream2k	10	52.6316	0	0	0	0	0	0	0	1	50	0	0	0	0	0	0	0	4	0	0	0	0	0	0	5	0	0	0	0	0	0	19	2	9	8
chr11	68314521	68316520	Pik3r6(NM_001081566):+:upstream2k	10	52.6316	0	0	0	0	0	0	0	1	50	0	0	0	0	0	0	0	4	0	0	0	0	0	0	5	0	0	0	0	0	0	19	2	9	8
chr11	68367688	68369687	Mfsd6l(NM_146004):+:upstream2k	16	100	15	93.75	0	0	0	0	0	4	100	3	75	0	0	0	0	0	2	2	0	0	0	0	0	10	10	0	0	0	0	0	16	4	2	10
chr11	68398539	68400538	Ccdc42(NM_177779):+:upstream2k	58	63.0435	15	16.3043	1	1.72414	4	0	100	5	41.6667	1	8.33333	1	20	4	0	100	16	4	0	0	0	0	0	37	10	0	0	0	0	0	92	12	26	54
chr11	68503417	68505416	Myh10(NM_175260):+:upstream2k	125	68.6813	25	13.7363	0	0	0	0	0	20	71.4286	7	25	0	0	0	0	0	30	8	0	0	0	0	0	75	10	0	0	0	0	0	182	28	37	117
chr11	68666634	68668633	Ndel1(NM_023668):-:upstream2k	85	65.8915	33	25.5814	1	1.17647	3	4	42.8571	31	75.6098	12	29.2683	0	0	0	0	0	24	10	0	0	0	0	0	30	11	1	3.33333	3	4	42.8571	129	41	33	55
chr11	68700055	68702054	Rnf222(NM_177060):+:upstream2k	59	73.75	14	17.5	1	1.69492	3	1	75	5	83.3333	2	33.3333	1	20	3	1	75	20	3	0	0	0	0	0	34	9	0	0	0	0	0	80	6	28	46
chr11	68713068	68715067	Rpl26(NM_009080):+:upstream2k	167	93.2961	141	78.7709	0	0	0	0	0	29	90.625	25	78.125	0	0	0	0	0	35	30	0	0	0	0	0	103	86	0	0	0	0	0	179	32	38	109
chr11	68713091	68715090	Gm15772(NR_003373):+:upstream2k	171	90.4762	144	76.1905	0	0	0	0	0	33	86.8421	28	73.6842	0	0	0	0	0	35	30	0	0	0	0	0	103	86	0	0	0	0	0	189	38	39	112
chr11	68770361	68772360	Arhgef15(NM_177566):-:upstream2k	59	79.7297	22	29.7297	3	5.08475	15	3	83.3333	7	70	4	40	3	42.8571	15	3	83.3333	14	6	0	0	0	0	0	38	12	0	0	0	0	0	74	10	17	47
chr11	68779633	68781632	Slc25a35(NM_028048):+:upstream2k	345	79.8611	169	39.1204	3	0.869565	7	21	25	59	77.6316	34	44.7368	3	5.08475	7	21	25	85	47	0	0	0	0	0	201	88	0	0	0	0	0	432	76	105	251
chr11	68787323	68789322	Gm4535(NM_001101644):-:upstream2k	122	66.3043	41	22.2826	0	0	0	0	0	27	71.0526	10	26.3158	0	0	0	0	0	16	6	0	0	0	0	0	79	25	0	0	0	0	0	184	38	28	118
chr11	68787323	68789322	Rangrf(NM_021329):-:upstream2k	122	66.3043	41	22.2826	0	0	0	0	0	27	71.0526	10	26.3158	0	0	0	0	0	16	6	0	0	0	0	0	79	25	0	0	0	0	0	184	38	28	118
chr11	68827413	68829412	1500010J02Rik(NM_001143790):+:upstream2k	36	39.5604	22	24.1758	0	0	0	0	0	10	55.5556	3	16.6667	0	0	0	0	0	6	4	0	0	0	0	0	20	15	0	0	0	0	0	91	18	17	56
chr11	68827413	68829412	1500010J02Rik(NM_001013256):+:upstream2k	36	39.5604	22	24.1758	0	0	0	0	0	10	55.5556	3	16.6667	0	0	0	0	0	6	4	0	0	0	0	0	20	15	0	0	0	0	0	91	18	17	56
chr11	68827413	68829412	1500010J02Rik(NR_026565):+:upstream2k	36	39.5604	22	24.1758	0	0	0	0	0	10	55.5556	3	16.6667	0	0	0	0	0	6	4	0	0	0	0	0	20	15	0	0	0	0	0	91	18	17	56
chr11	68871277	68873276	2310047M10Rik(NM_028005):+:upstream2k	259	79.4479	106	32.5153	1	0.3861	3	1	75	62	81.5789	28	36.8421	0	0	0	0	0	60	23	0	0	0	0	0	137	55	1	0.729927	3	1	75	326	76	76	174
chr11	68900030	68902029	Vamp2(NM_009497):+:upstream2k	193	81.7797	67	28.3898	1	0.518135	7	0	100	40	90.9091	19	43.1818	1	2.5	7	0	100	46	19	0	0	0	0	0	107	29	0	0	0	0	0	236	44	53	139
chr11	68910458	68912457	Per1(NM_011065):+:upstream2k	33	51.5625	0	0	0	0	0	0	0	7	50	0	0	0	0	0	0	0	9	0	0	0	0	0	0	17	0	0	0	0	0	0	64	14	16	34
chr11	68911660	68913659	Per1(NM_001159367):+:upstream2k	69	56.0976	0	0	0	0	0	0	0	12	40	0	0	0	0	0	0	0	19	0	0	0	0	0	0	38	0	0	0	0	0	0	123	30	30	63
chr11	68931955	68933954	Hes7(NM_033041):+:upstream2k	310	69.5067	143	32.0628	7	2.25806	23	32	41.8182	50	78.125	22	34.375	7	14	23	32	41.8182	74	33	0	0	0	0	0	186	88	0	0	0	0	0	446	64	97	285
chr11	68968574	68970573	Alox12b(NM_009659):+:upstream2k	38	97.4359	34	87.1795	0	0	0	0	0	7	87.5	6	75	0	0	0	0	0	11	8	0	0	0	0	0	20	20	0	0	0	0	0	39	8	11	20
chr11	69135488	69137487	Trappc1(NM_001024206):+:upstream2k	99	69.2308	1	0.699301	0	0	0	0	0	24	85.7143	0	0	0	0	0	0	0	18	0	0	0	0	0	0	57	1	0	0	0	0	0	143	28	35	80
chr11	69137376	69139375	Cntrob(NM_172560):-:upstream2k	139	93.9189	74	50	0	0	0	0	0	32	88.8889	7	19.4444	0	0	0	0	0	31	20	0	0	0	0	0	76	47	0	0	0	0	0	148	36	33	79
chr11	69152271	69154270	A030009H04Rik(NR_027827):+:upstream2k	82	66.129	31	25	2	2.43902	21	0	100	5	83.3333	2	33.3333	2	40	21	0	100	24	4	0	0	0	0	0	53	25	0	0	0	0	0	124	6	34	84
chr11	69182929	69184928	Chd3(NM_146019):-:upstream2k	50	84.7458	45	76.2712	2	4	37	30	55.2239	2	50	2	50	2	100	37	30	55.2239	25	21	0	0	0	0	0	23	22	0	0	0	0	0	59	4	28	27
chr11	69207293	69209292	Lsmd1(NM_030083):+:upstream2k	129	57.0796	29	12.8319	0	0	0	0	0	31	57.4074	4	7.40741	0	0	0	0	0	24	5	0	0	0	0	0	74	20	0	0	0	0	0	226	54	45	127
chr11	69208849	69210848	Cyb5d1(NM_001045525):-:upstream2k	243	71.0526	113	33.0409	0	0	0	0	0	58	69.8795	20	24.0964	0	0	0	0	0	46	23	0	0	0	0	0	139	70	0	0	0	0	0	342	83	76	183
chr11	69211737	69213736	Tmem88(NM_025915):-:upstream2k	342	77.3756	198	44.7964	46	13.4503	1350	443	75.2928	88	86.2745	52	50.9804	46	52.2727	1350	443	75.2928	85	57	0	0	0	0	0	169	89	0	0	0	0	0	442	102	104	236
chr11	69373740	69375739	Efnb3(NM_007911):-:upstream2k	105	100	50	47.619	5	4.7619	12	11	52.1739	30	100	18	60	5	16.6667	12	11	52.1739	17	9	0	0	0	0	0	58	23	0	0	0	0	0	105	30	17	58
chr11	69391861	69393860	Trp53(NM_011640):+:upstream2k	199	73.9777	94	34.9442	0	0	0	0	0	42	80.7692	19	36.5385	0	0	0	0	0	52	22	0	0	0	0	0	105	53	0	0	0	0	0	269	52	65	152
chr11	69391861	69393860	Trp53(NM_001127233):+:upstream2k	199	73.9777	94	34.9442	0	0	0	0	0	42	80.7692	19	36.5385	0	0	0	0	0	52	22	0	0	0	0	0	105	53	0	0	0	0	0	269	52	65	152
chr11	69392827	69394826	Wrap53(NM_144824):-:upstream2k	164	78.8462	75	36.0577	1	0.609756	2	4	33.3333	33	82.5	19	47.5	0	0	0	0	0	41	17	1	2.43902	2	4	33.3333	90	39	0	0	0	0	0	208	40	46	122
chr11	69419463	69421462	Atp1b2(NM_013415):-:upstream2k	23	95.8333	7	29.1667	0	0	0	0	0	6	100	2	33.3333	0	0	0	0	0	4	1	0	0	0	0	0	13	4	0	0	0	0	0	24	6	4	14
chr11	69433611	69435610	Sat2(NM_026991):+:upstream2k	94	94.9495	16	16.1616	0	0	0	0	0	16	100	2	12.5	0	0	0	0	0	30	5	0	0	0	0	0	48	9	0	0	0	0	0	99	16	31	52
chr11	69444473	69446472	Fxr2(NM_011814):+:upstream2k	49	98	12	24	0	0	0	0	0	21	95.4545	4	18.1818	0	0	0	0	0	17	6	0	0	0	0	0	11	2	0	0	0	0	0	50	22	17	11
chr11	69466875	69468874	Sox15(NM_009235):+:upstream2k	70	92.1053	52	68.4211	3	4.28571	21	11	65.625	8	80	6	60	3	37.5	21	11	65.625	12	10	0	0	0	0	0	50	36	0	0	0	0	0	76	10	13	53
[truncated: 13,711 more rows]
