# Supplementary material for: MBD4 loss results in global reactivation of promoters and retroelements with low methylated CpG density
Source: J Exp Clin Cancer Res. 2023 Nov 14;42:301. doi: 10.1186/s13046-023-02882-z (PMC10644448; doi:10.1186/s13046-023-02882-z)
Supplement: Supplementary file 6 — Additional file 6: Supplementary Table 5. Listing of the most significantly deregulated genes (|fc|>2 and P < 0.01) in absence of MBD4. The following information are indicated for each deregulated gene: Ensemble gene id, raw read counts (KOrep1, KOrep2, WTrep1, WTrep2), normalized read counts (KOrep1, KOrep2, WTrep1, WTrep2), fold change (log2-ratio KO/WT), p-value, p-value adjusted for multi-testing, gene name, gene description. [file 13046_2023_2882_MOESM6_ESM.xlsx]

## Sheet: Ribo-zero
Ensembl gene id	MBD4_KO1 (raw read counts)	MBD4_KO2 (raw read counts)	MBD4_WT1 (raw read counts)	MBD4_WT2 (raw read counts)	MBD4_KO1 (normalized)	MBD4_KO2 (normalized)	MBD4_WT1 (normalized)	MBD4_WT2 (normalized)	MBD4_KO1 (normalized and divided by gene length in kb)	MBD4_KO2 (normalized and divided by gene length in kb)	MBD4_WT1 (normalized and divided by gene length in kb)	MBD4_WT2 (normalized and divided by gene length in kb)	log2(KO_vs_WT)_DESeq2	p-value (KO_vs_WT)_DESeq2	adjusted p-value (KO_vs_WT)_DESeq2	Gene name	Description
ENSMUSG00000024803	51	75	15157	11750	46.0822	78.2202	14943.6	12444.5	26.1089	44.3174	8466.64	7050.73	-7.61721	0	0	Ankrd1	ankyrin repeat domain 1 (cardiac muscle)
ENSMUSG00000061048	9	13	2858	2435	8.13215	13.5582	2817.77	2578.93	2.03558	3.39379	705.323	645.54	-7.56902	1.04259e-174	2.33709e-172	Cdh3	cadherin 3
ENSMUSG00000034755	0	0	586	593	0	0	577.75	628.052	0	0	63.7061	69.2526	-7.503	3.61364e-56	1.11037e-54	Pcdh11x	protocadherin 11 X-linked
ENSMUSG00000026535	0	0	425	465	0	0	419.017	492.486	0	0	233.306	274.213	-7.13677	5.36199e-49	1.35851e-47	Ifi202b	interferon activated gene 202B
ENSMUSG00000019929	5	7	1349	1123	4.51786	7.30056	1330.01	1189.38	2.3324	3.769	686.634	614.032	-7.10917	4.04095e-105	3.48395e-103	Dcn	decorin
ENSMUSG00000033033	2	4	831	693	1.80715	4.17175	819.301	733.963	0.414388	0.956603	187.87	168.301	-6.99111	3.23764e-74	1.57773e-72	Calhm2	calcium homeostasis modulator 2
ENSMUSG00000030323	7	3	1002	944	6.32501	3.12881	987.894	999.799	1.06035	0.524528	165.615	167.611	-6.96205	3.79543e-93	2.64299e-91	Ift122	intraflagellar transport 122 homolog (Chlamydomonas)
ENSMUSG00000033578	0	0	405	345	0	0	399.299	365.393	0	0	208.185	190.507	-6.94294	7.81262e-46	1.77667e-44	Tmem35	transmembrane protein 35
ENSMUSG00000041143	0	0	411	336	0	0	405.214	355.861	0	0	112.435	98.7405	-6.92756	1.83979e-45	4.12018e-44	Tmco4	transmembrane and coiled-coil domains 4
ENSMUSG00000025504	2	3	589	480	1.80715	3.12881	580.708	508.372	0.503804	0.872264	161.892	141.726	-6.63067	7.12928e-61	2.49705e-59	Eps8l2	EPS8-like 2
ENSMUSG00000032679	2	6	715	624	1.80715	6.25762	704.934	660.884	0.997871	3.45534	389.251	364.928	-6.62758	5.67802e-74	2.74422e-72	Cd59a	CD59a antigen
ENSMUSG00000039316	2	0	409	325	1.80715	0	403.242	344.21	0.431712	0	96.3312	82.229	-6.54688	5.55263e-47	1.32146e-45	Rftn1	raftlin lipid raft linker 1
ENSMUSG00000050335	3	6	664	661	2.71072	6.25762	654.652	700.071	1.45894	3.36793	352.343	376.787	-6.52377	3.43618e-75	1.7208e-73	Lgals3	lectin, galactose binding, soluble 3
ENSMUSG00000046352	102	94	10923	7322	92.1644	98.036	10769.2	7754.8	38.3061	40.7465	4475.99	3223.11	-6.45591	5.14573e-252	2.12483e-249	Gjb2	gap junction protein, beta 2
ENSMUSG00000000275	12	11	1260	1108	10.8429	11.4723	1242.26	1173.49	1.88375	1.9931	215.82	203.873	-6.41573	1.40139e-125	1.70904e-123	Trim25	tripartite motif-containing 25
ENSMUSG00000029322	2	1	380	339	1.80715	1.04294	374.65	359.038	1.28622	0.742304	266.655	255.543	-6.39555	1.20253e-48	3.01426e-47	Plac8	placenta-specific 8
ENSMUSG00000026994	0	0	254	210	0	0	250.424	222.413	0	0	57.2529	50.8489	-6.34803	2.67756e-36	4.39789e-35	Galnt3	UDP-N-acetyl-alpha-D-galactosamine:polypeptide N-acetylgalactosaminyltransferase 3
ENSMUSG00000079852	5	2	492	516	4.51786	2.08587	485.074	546.5	3.57426	1.65022	383.761	432.358	-6.34183	5.09832e-62	1.85184e-60	Klra4	killer cell lectin-like receptor, subfamily A, member 4
ENSMUSG00000022661	0	0	255	203	0	0	251.41	214.999	0	0	94.1611	80.524	-6.3218	7.77314e-36	1.25916e-34	Cd200	CD200 antigen
ENSMUSG00000020911	12	14	1229	1114	10.8429	14.6011	1211.7	1179.85	5.84521	7.87122	653.207	636.036	-6.26665	9.99671e-131	1.29996e-128	Krt19	keratin 19
ENSMUSG00000038932	0	0	241	190	0	0	237.607	201.231	0	0	106.646	90.319	-6.24465	1.05027e-34	1.64473e-33	Tcfl5	transcription factor-like 5 (basic helix-loop-helix)
ENSMUSG00000082082	9	14	1071	976	8.13215	14.6011	1055.92	1033.69	5.16327	9.27055	670.427	656.311	-6.21576	1.32893e-117	1.40264e-115	Gm13230	predicted gene 13230
ENSMUSG00000052485	3	3	512	362	2.71072	3.12881	504.792	383.397	1.71239	1.97651	318.883	242.197	-6.19207	1.7647e-52	4.92715e-51	Tmem171	transmembrane protein 171
ENSMUSG00000027555	9	11	811	945	8.13215	11.4723	799.583	1000.86	3.53726	4.99013	347.796	435.345	-6.10714	6.0851e-91	4.10387e-89	Car13	carbonic anhydrase 13
ENSMUSG00000027199	0	0	172	122	0	0	169.579	129.211	0	0	65.2979	49.7541	-5.7393	8.33109e-28	1.00662e-26	Gatm	glycine amidinotransferase (L-arginine:glycine amidinotransferase)
ENSMUSG00000024376	3	6	399	342	2.71072	6.25762	393.383	362.215	0.703534	1.62409	102.098	94.0086	-5.7348	6.73211e-55	2.00321e-53	Epb4.1l4a	erythrocyte protein band 4.1-like 4a
ENSMUSG00000047686	17	15	920	962	15.3607	15.644	907.048	1018.86	5.21056	5.30667	307.683	345.612	-5.70629	6.39276e-116	6.57059e-114	Zcchc5	zinc finger, CCHC domain containing 5
ENSMUSG00000015970	8	2	351	487	7.22858	2.08587	346.059	515.786	1.17404	0.338781	56.2057	83.7723	-5.68749	6.49934e-48	1.60351e-46	Chdh	choline dehydrogenase
ENSMUSG00000027412	26	19	1494	1062	23.4929	19.8158	1472.97	1124.77	6.35974	5.36432	398.746	304.487	-5.65775	1.2025e-114	1.21473e-112	Lpin3	lipin 3
ENSMUSG00000036908	12	9	681	590	10.8429	9.38643	671.413	624.874	4.78503	4.14229	296.299	275.761	-5.64979	3.70008e-87	2.27981e-85	Unc93b1	unc-93 homolog B1 (C. elegans)
ENSMUSG00000031283	15	20	926	1060	13.5536	20.8587	912.964	1122.66	2.00645	3.0879	135.154	166.196	-5.64091	1.00013e-106	8.95058e-105	Chrdl1	chordin-like 1
ENSMUSG00000062995	5	6	368	344	4.51786	6.25762	362.819	364.334	1.39311	1.92958	111.878	112.345	-5.51365	7.04816e-56	2.14887e-54	Ica1	islet cell autoantigen 1
ENSMUSG00000036446	0	1	142	131	0	1.04294	140.001	138.743	0	0.50262	67.4703	66.8642	-5.49917	5.92511e-28	7.18122e-27	Lum	lumican
ENSMUSG00000012519	19	13	846	749	17.1679	13.5582	834.09	793.273	7.45457	5.88718	362.176	344.452	-5.48305	2.46718e-110	2.3228e-108	Mlkl	mixed lineage kinase domain-like
ENSMUSG00000024766	5	9	502	364	4.51786	9.38643	494.933	385.516	1.36285	2.8315	149.301	116.294	-5.4819	4.95894e-57	1.55418e-55	Lipo1	lipase, member O1
ENSMUSG00000031520	0	0	134	98	0	0	132.114	103.793	0	0	69.6802	54.743	-5.46538	1.11012e-24	1.1931e-23	Vegfc	vascular endothelial growth factor C
ENSMUSG00000053399	0	3	158	184	0	3.12881	155.776	194.876	0	0.524968	26.1369	32.6973	-5.3924	3.94943e-31	5.43612e-30	Adamts18	a disintegrin-like and metallopeptidase (reprolysin type) with thrombospondin type 1 motif, 18
ENSMUSG00000022025	205	178	7465	7103	185.232	185.643	7359.91	7522.85	117.236	117.495	4658.17	4761.3	-5.29971	0	0	Lect1	leukocyte cell derived chemotaxin 1
ENSMUSG00000049536	4	3	225	223	3.61429	3.12881	221.833	236.181	1.28944	1.11624	79.1411	84.2602	-5.26764	6.95927e-40	1.29692e-38	Tceal1	transcription elongation factor A (SII)-like 1
ENSMUSG00000034997	3	6	325	224	2.71072	6.25762	320.425	237.24	0.912392	2.10623	107.851	79.852	-5.25065	8.92305e-41	1.72432e-39	Htr2a	5-hydroxytryptamine (serotonin) receptor 2A
ENSMUSG00000025083	4	5	228	308	3.61429	5.21468	224.79	326.206	0.803711	1.15959	49.9867	72.5385	-5.20252	1.48801e-38	2.65127e-37	Afap1l2	actin filament associated protein 1-like 2
ENSMUSG00000017002	5	4	199	277	4.51786	4.17175	196.199	293.373	3.8287	3.53538	166.27	248.621	-5.0337	3.93106e-35	6.23067e-34	Slpi	secretory leukocyte peptidase inhibitor
ENSMUSG00000031626	54	39	1485	1545	48.7929	40.6745	1464.09	1636.32	4.7335	3.94592	142.035	158.743	-5.01006	1.84127e-184	4.51437e-182	Sorbs2	sorbin and SH3 domain containing 2
ENSMUSG00000085101	5	2	200	167	4.51786	2.08587	197.184	176.871	6.79378	3.13665	296.518	265.972	-4.99088	1.12505e-34	1.75599e-33	Gm13227	predicted gene 13227
ENSMUSG00000015966	4	2	147	228	3.61429	2.08587	144.931	241.477	1.32489	0.764616	53.127	88.5179	-4.97559	3.01546e-28	3.69085e-27	Il17rb	interleukin 17 receptor B
ENSMUSG00000052396	1	3	152	107	0.903573	3.12881	149.86	113.325	0.49241	1.70507	81.6677	61.7573	-4.85477	1.077e-25	1.20424e-24	Mogat2	monoacylglycerol O-acyltransferase 2
ENSMUSG00000032502	0	0	92	56	0	0	90.7048	59.3101	0	0	34.3059	22.432	-4.83981	4.00364e-18	3.19979e-17	Stac	src homology three (SH3) and cysteine rich domain
ENSMUSG00000050711	4	2	152	137	3.61429	2.08587	149.86	145.098	1.45444	0.839386	60.3059	58.3895	-4.79693	9.06758e-30	1.1824e-28	Scg2	secretogranin II
ENSMUSG00000038884	1	2	112	97	0.903573	2.08587	110.423	102.734	0.447978	1.03415	54.7463	50.9339	-4.78907	1.00796e-23	1.04283e-22	A230050P20Rik	RIKEN cDNA A230050P20 gene
ENSMUSG00000031340	0	0	56	92	0	0	55.2116	97.438	0	0	12.3378	21.7739	-4.77383	2.51653e-17	1.90333e-16	Gabre	gamma-aminobutyric acid (GABA) A receptor, subunit epsilon
ENSMUSG00000059991	6	2	188	142	5.42144	2.08587	185.353	150.393	2.12522	0.817669	72.6591	58.9547	-4.71315	4.22546e-31	5.80588e-30	Nptx2	neuronal pentraxin 2
ENSMUSG00000048776	0	1	98	61	0	1.04294	96.6204	64.6057	0	0.650615	60.2747	40.303	-4.70683	1.43876e-18	1.18075e-17	Pthlh	parathyroid hormone-like peptide
ENSMUSG00000039263	5	19	1878	1618	4.51786	19.8158	1851.56	1713.64	1.68766	7.40224	691.656	640.134	-4.70596	8.23169e-16	5.73053e-15	Npepl1	aminopeptidase-like 1
ENSMUSG00000030560	46	23	1026	793	41.5643	23.9875	1011.56	839.874	16.6724	9.62196	405.759	336.893	-4.64941	3.62865e-98	2.7911e-96	Ctsc	cathepsin C
ENSMUSG00000044211	1	1	81	75	0.903573	1.04294	79.8597	79.4332	1.8254	2.10694	161.333	160.471	-4.59284	1.05538e-19	9.13589e-19	Gm7887	predicted gene 7887
ENSMUSG00000038508	8	11	292	251	7.22858	11.4723	287.889	265.836	3.90312	6.19455	155.448	143.54	-4.57345	8.66918e-49	2.18699e-47	Gdf15	growth differentiation factor 15
ENSMUSG00000022603	2	4	128	117	1.80715	4.17175	126.198	123.916	0.475439	1.09754	33.2013	32.6008	-4.57232	1.69696e-26	1.9474e-25	1700016M24Rik	RIKEN cDNA 1700016M24 gene
ENSMUSG00000036019	8	18	420	305	7.22858	18.7729	414.087	323.028	1.17519	3.052	67.3203	52.5164	-4.53619	3.92837e-48	9.74311e-47	Tmtc2	transmembrane and tetratricopeptide repeat containing 2
ENSMUSG00000041046	0	3	125	70	0	3.12881	123.24	74.1376	0	2.26725	89.3046	53.7229	-4.50473	6.53295e-19	5.43727e-18	Ramp3	receptor (calcitonin) activity modifying protein 3
ENSMUSG00000027996	20	12	372	441	18.0715	12.5152	366.763	467.067	8.39361	5.81293	170.35	216.938	-4.49872	1.58129e-57	5.00253e-56	Sfrp2	secreted frizzled-related protein 2
ENSMUSG00000031383	5	5	180	131	4.51786	5.21468	177.466	138.743	1.65976	1.91575	65.1969	50.9711	-4.42574	2.06026e-29	2.65421e-28	Dusp9	dual specificity phosphatase 9
ENSMUSG00000007653	0	0	42	53	0	0	41.4087	56.1328	0	0	4.17343	5.65741	-4.36938	2.15705e-14	1.38755e-13	Gabrb2	gamma-aminobutyric acid (GABA) A receptor, subunit beta 2
ENSMUSG00000046598	14	12	325	271	12.65	12.5152	320.425	287.019	3.39689	3.3607	86.0432	77.0727	-4.341	9.40874e-53	2.64264e-51	Bdh1	3-hydroxybutyrate dehydrogenase, type 1
ENSMUSG00000027338	7	10	220	192	6.32501	10.4294	216.903	203.349	1.82857	3.01514	62.7068	58.7884	-4.313	1.88078e-39	3.45303e-38	Prnd	prion protein dublet
ENSMUSG00000020154	3	1	91	73	2.71072	1.04294	89.7189	77.315	0.205357	0.0790103	6.79689	5.85719	-4.30184	1.21884e-19	1.05045e-18	Ptprb	protein tyrosine phosphatase, receptor type, B
ENSMUSG00000024924	160	131	2903	2547	144.572	136.625	2862.13	2697.55	17.2171	16.2707	340.852	321.252	-4.27155	0	0	Vldlr	very low density lipoprotein receptor
ENSMUSG00000031772	1	2	76	63	0.903573	2.08587	74.9301	66.7239	0.171261	0.395351	14.2021	12.6467	-4.25015	9.54693e-18	7.45294e-17	Cntnap4	contactin associated protein-like 4
ENSMUSG00000055421	51	64	1044	1187	46.0822	66.7479	1029.3	1257.16	12.4077	17.972	277.141	338.493	-4.24621	4.79981e-104	4.06378e-102	Pcdh9	protocadherin 9
ENSMUSG00000032719	11	11	276	213	9.9393	11.4723	272.115	225.59	3.61692	4.17478	99.0228	82.0925	-4.24186	1.7077e-42	3.50428e-41	Gm106	predicted gene 106
ENSMUSG00000030587	49	42	818	838	44.2751	43.8033	806.484	887.533	30.9183	30.5889	563.187	619.786	-4.18091	1.57498e-124	1.88175e-122	2200002D01Rik	RIKEN cDNA 2200002D01 gene
ENSMUSG00000047261	25	16	455	345	22.5893	16.687	448.595	365.393	14.8321	10.9567	294.547	239.916	-4.17092	5.69698e-59	1.88064e-57	Gap43	growth associated protein 43
ENSMUSG00000050930	0	0	39	39	0	0	38.451	41.3053	0	0	10.8374	11.6418	-4.16861	5.26725e-13	3.11339e-12	4933403G14Rik	RIKEN cDNA 4933403G14 gene
ENSMUSG00000034394	82	61	1599	1046	74.093	63.6191	1576.49	1107.83	17.0329	14.6251	362.411	254.673	-4.15352	1.85149e-81	1.03758e-79	Lif	leukemia inhibitory factor
ENSMUSG00000046794	2	2	67	77	1.80715	2.08587	66.0568	81.5514	0.429659	0.495928	15.7054	19.3893	-4.1241	1.11536e-17	8.66697e-17	Ppp1r3b	protein phosphatase 1, regulatory (inhibitor) subunit 3B
ENSMUSG00000039774	0	3	70	56	0	3.12881	69.0146	59.3101	0	1.36749	30.1637	25.9223	-4.10157	3.30824e-16	2.36101e-15	Galnt12	UDP-N-acetyl-alpha-D-galactosamine:polypeptide N-acetylgalactosaminyltransferase 12
ENSMUSG00000036256	723	572	11955	9401	653.283	596.56	11786.7	9956.68	538.568	491.805	9716.98	8208.31	-4.08689	3.47169e-281	1.70236e-278	Igfbp7	insulin-like growth factor binding protein 7
ENSMUSG00000074766	56	47	902	815	50.6001	49.018	889.302	863.174	17.1875	16.6501	302.073	293.198	-4.06745	4.15164e-139	5.88657e-137	Ism1	isthmin 1 homolog (zebrafish)
ENSMUSG00000021678	1	1	71	42	0.903573	1.04294	70.0005	44.4826	0.328095	0.378699	25.4177	16.152	-4.06173	3.35536e-14	2.1362e-13	F2rl1	coagulation factor II (thrombin) receptor-like 1
ENSMUSG00000067158	7	5	198	103	6.32501	5.21468	195.213	109.088	0.809239	0.667181	24.976	13.957	-4.05302	1.9911e-21	1.84579e-20	Col4a4	collagen, type IV, alpha 4
ENSMUSG00000022899	2	4	77	93	1.80715	4.17175	75.916	98.4971	0.370468	0.855217	15.5629	20.1921	-4.04417	4.81526e-19	4.02618e-18	Slc15a2	solute carrier family 15 (H+/peptide transporter), member 2
ENSMUSG00000009687	70	51	1252	809	63.2501	53.1898	1234.37	856.819	16.6142	13.9716	324.238	225.064	-4.02413	2.94012e-69	1.26743e-67	Fxyd5	FXYD domain-containing ion transport regulator 5
ENSMUSG00000004633	5	3	100	92	4.51786	3.12881	98.5922	97.438	0.786399	0.544614	17.1614	16.9605	-4.01371	7.01708e-22	6.6383e-21	Chn2	chimerin (chimaerin) 2
ENSMUSG00000017724	71	67	1485	887	64.1537	69.8767	1464.09	939.43	20.6681	22.5118	471.68	302.651	-4.01026	1.44224e-61	5.13556e-60	Etv4	ets variant gene 4 (E1A enhancer binding protein, E1AF)
ENSMUSG00000034586	18	35	464	410	16.2643	36.5028	457.468	434.235	3.53957	7.94402	99.5578	94.5016	-3.9527	4.77179e-60	1.61602e-58	C630004H02Rik	RIKEN cDNA C630004H02 gene
ENSMUSG00000053886	7	16	202	210	6.32501	16.687	199.156	222.413	2.32708	6.13944	73.2731	81.8296	-3.94634	2.64929e-36	4.35754e-35	Sh2d4a	SH2 domain containing 4A
ENSMUSG00000024164	13	30	356	391	11.7464	31.2881	350.988	414.112	2.28397	6.08363	68.2458	80.5195	-3.94378	1.58691e-41	3.14404e-40	C3	complement component 3
ENSMUSG00000003469	5	2	85	82	4.51786	2.08587	83.8034	86.8469	1.55253	0.716795	28.7984	29.8443	-3.93676	1.34419e-19	1.15595e-18	Phyhip	phytanoyl-CoA hydroxylase interacting protein
ENSMUSG00000040811	15	17	254	271	13.5536	17.7299	250.424	287.019	3.94344	5.15855	72.8613	83.5085	-3.90765	2.78457e-46	6.45718e-45	Eml2	echinoderm microtubule associated protein like 2
ENSMUSG00000057074	1	0	40	37	0.903573	0	39.4369	39.187	0.37838	0	16.5146	16.41	-3.90012	2.9241e-12	1.65205e-11	Ces1g	carboxylesterase 1G
ENSMUSG00000035273	15	14	226	250	13.5536	14.6011	222.818	264.777	3.85483	4.15276	63.3727	75.3064	-3.88758	8.5147e-42	1.70272e-40	Hpse	heparanase
ENSMUSG00000052544	0	0	30	32	0	0	29.5777	33.8915	0	0	32.2197	36.9188	-3.88074	4.44248e-11	2.32723e-10	St6galnac3	ST6 (alpha-N-acetyl-neuraminyl-2,3-beta-galactosyl-1,3)-N-acetylgalactosaminide alpha-2,6-sialyltransferase 3
ENSMUSG00000031780	6	6	121	107	5.42144	6.25762	119.297	113.325	10.5681	12.1981	232.547	220.906	-3.86414	1.34622e-24	1.44093e-23	Ccl17	chemokine (C-C motif) ligand 17
ENSMUSG00000019139	46	41	717	566	41.5643	42.7604	706.906	599.456	22.6385	23.29	385.025	326.501	-3.86064	7.45801e-88	4.71879e-86	Isyna1	myo-inositol 1-phosphate synthase A1
ENSMUSG00000079465	3	5	118	70	2.71072	5.21468	116.339	74.1376	0.316895	0.609619	13.6005	8.66701	-3.85577	1.03837e-17	8.07938e-17	Col4a3	collagen, type IV, alpha 3
ENSMUSG00000056498	35	24	486	391	31.625	25.0305	479.158	414.112	9.29601	7.35758	140.846	121.726	-3.84497	1.23504e-67	5.09984e-66	Tmem154	transmembrane protein 154
ENSMUSG00000073010	4	4	86	83	3.61429	4.17175	84.7893	87.9061	1.68107	1.94035	39.4369	40.8865	-3.8392	1.10574e-19	9.55427e-19	Gm5127	predicted gene 5127
ENSMUSG00000046203	0	0	30	29	0	0	29.5777	30.7142	0	0	45.5041	47.2526	-3.82538	9.56606e-11	4.91822e-10	Sprr2g	small proline-rich protein 2G
ENSMUSG00000075538	0	0	25	39	0	0	24.6481	41.3053	0	0	9.70014	16.2555	-3.81666	1.46444e-10	7.4414e-10	Gm10855	predicted gene 10855
ENSMUSG00000041592	11	10	155	194	9.9393	10.4294	152.818	205.467	0.64253	0.674211	9.87898	13.2825	-3.80694	1.69058e-29	2.18153e-28	Sdk2	sidekick homolog 2 (chicken)
ENSMUSG00000062319	0	0	28	30	0	0	27.6058	31.7733	0	0	22.4803	25.874	-3.79828	1.42529e-10	7.24557e-10	Gm10115	predicted gene 10115
ENSMUSG00000064246	24	28	409	344	21.6857	29.2022	403.242	364.334	9.86612	13.2858	183.459	165.757	-3.79754	7.73413e-63	2.85774e-61	Chi3l1	chitinase 3-like 1
ENSMUSG00000071568	0	0	32	26	0	0	31.5495	27.5368	0	0	62.2278	54.3133	-3.7946	1.49943e-10	7.6077e-10	Gm5874	predicted gene 5874
ENSMUSG00000092035	262	317	3550	4592	236.736	330.611	3500.02	4863.43	35.5086	49.5892	524.977	729.478	-3.77993	1.30019e-74	6.40219e-73	Peg10	paternally expressed 10
ENSMUSG00000026259	25	20	373	282	22.5893	20.8587	367.749	298.669	5.94925	5.49348	96.8525	78.6591	-3.77151	4.27649e-50	1.12214e-48	Ngef	neuronal guanine nucleotide exchange factor
ENSMUSG00000059555	29	27	372	414	26.2036	28.1593	366.763	438.471	7.93808	8.53053	111.107	132.83	-3.75743	7.26211e-60	2.44183e-58	A830007P12Rik	RIKEN cDNA A830007P12 gene
ENSMUSG00000018339	1	3	57	51	0.903573	3.12881	56.1976	54.0146	0.498385	1.72576	30.997	29.7929	-3.75309	2.51488e-14	1.61332e-13	Gpx3	glutathione peroxidase 3
ENSMUSG00000026249	84	81	1136	1039	75.9001	84.4779	1120.01	1100.41	34.3439	38.2253	506.791	497.925	-3.75266	7.54873e-169	1.545e-166	Serpine2	serine (or cysteine) peptidase inhibitor, clade E, member 2
ENSMUSG00000083307	10	8	152	135	9.03573	8.34349	149.86	142.98	7.18833	6.63762	119.221	113.747	-3.75177	2.63978e-29	3.37676e-28	AA414768	expressed sequence AA414768
ENSMUSG00000025002	36	18	405	336	32.5286	18.7729	399.299	355.861	16.3051	9.40995	200.15	178.376	-3.7217	8.99129e-57	2.79931e-55	Cyp2c55	cytochrome P450, family 2, subfamily c, polypeptide 55
ENSMUSG00000024268	34	29	465	386	30.7215	30.2452	458.454	408.816	7.68421	7.56507	114.671	102.255	-3.72108	1.85828e-69	8.06981e-68	Celf4	CUGBP, Elav-like family member 4
ENSMUSG00000048648	0	0	40	21	0	0	39.4369	22.2413	0	0	28.6605	16.1637	-3.71804	5.74522e-10	2.79738e-09	Gm9830	predicted gene 9830
ENSMUSG00000051669	1	2	43	49	0.903573	2.08587	42.3947	51.8963	0.662929	1.53035	31.1039	38.0751	-3.70111	8.84585e-13	5.15486e-12	AU021092	expressed sequence AU021092
ENSMUSG00000032849	132	143	1954	1571	119.272	149.14	1926.49	1663.86	20.8189	26.0325	336.27	290.428	-3.69866	1.93145e-142	2.82363e-140	Abcc4	ATP-binding cassette, sub-family C (CFTR/MRP), member 4
ENSMUSG00000054418	0	1	38	28	0	1.04294	37.465	29.6551	0	0.584606	21.0006	16.6228	-3.6723	1.10962e-10	5.67761e-10	2900041M22Rik	RIKEN cDNA 2900041M22 gene
ENSMUSG00000025572	72	96	1197	946	65.0572	100.122	1180.15	1001.92	16.1914	24.9183	293.716	249.357	-3.64736	5.68645e-80	3.1126e-78	Tmc6	transmembrane channel-like gene family 6
ENSMUSG00000026971	6	4	93	77	5.42144	4.17175	91.6908	81.5514	0.762401	0.586661	12.8942	11.4683	-3.63461	4.59649e-19	3.84872e-18	Itgb6	integrin beta 6
ENSMUSG00000040812	11	11	146	170	9.9393	11.4723	143.945	180.049	1.49463	1.72516	21.6458	27.075	-3.63358	1.05114e-28	1.30903e-27	Agbl2	ATP/GTP binding protein-like 2
ENSMUSG00000019848	2	1	38	52	1.80715	1.04294	37.465	55.0737	0.867569	0.50069	17.9861	26.4396	-3.63167	5.57692e-12	3.09074e-11	Popdc3	popeye domain containing 3
ENSMUSG00000074934	327	235	3478	3190	295.468	245.09	3429.04	3378.56	71.2315	59.0863	826.673	814.503	-3.62764	2.89718e-298	1.54979e-295	Grem1	gremlin 1
ENSMUSG00000055301	12	7	161	117	10.8429	7.30056	158.733	123.916	3.21842	2.16698	47.1159	36.7812	-3.61043	2.96046e-25	3.2485e-24	Adh7	alcohol dehydrogenase 7 (class IV), mu or sigma polypeptide
ENSMUSG00000067276	18	21	221	312	16.2643	21.9017	217.889	330.442	4.56734	6.15043	61.1875	92.7947	-3.59994	1.06351e-30	1.44359e-29	Capn6	calpain 6
ENSMUSG00000048399	6	3	77	75	5.42144	3.12881	75.916	79.4332	5.00132	2.88636	70.0332	73.2778	-3.58787	1.27861e-17	9.88653e-17	Tprg	transformation related protein 63 regulated
ENSMUSG00000029409	24	18	255	271	21.6857	18.7729	251.41	287.019	41.7034	36.1017	483.481	551.959	-3.57196	1.60482e-45	3.59741e-44	U90926	cDNA sequence U90926
ENSMUSG00000078350	16	23	239	258	14.4572	23.9875	235.635	273.25	2.85151	4.73127	46.4764	53.8955	-3.57002	8.53098e-41	1.64991e-39	1190007F08Rik	RIKEN cDNA 1190007F08 gene
ENSMUSG00000021895	33	24	356	334	29.8179	25.0305	350.988	353.742	7.90926	6.63938	93.1004	93.8309	-3.56572	3.38191e-61	1.1952e-59	Arhgef3	Rho guanine nucleotide exchange factor (GEF) 3
ENSMUSG00000006360	16	18	216	213	14.4572	18.7729	212.959	225.59	32.488	42.1862	478.56	506.944	-3.55459	5.98218e-40	1.11837e-38	Crip1	cysteine-rich protein 1 (intestinal)
ENSMUSG00000025161	83	85	1000	917	74.9965	88.6496	985.922	971.203	14.9128	17.6277	196.047	193.121	-3.54484	3.90556e-146	5.93065e-144	Slc16a3	solute carrier family 16 (monocarboxylic acid transporters), member 3
ENSMUSG00000019880	5	10	95	139	4.51786	10.4294	93.6626	147.216	1.88716	4.35646	39.1239	61.4938	-3.53837	4.52153e-18	3.59538e-17	Rspo3	R-spondin 3 homolog (Xenopus laevis)
ENSMUSG00000020407	0	0	26	21	0	0	25.634	22.2413	0	0	16.8867	14.6517	-3.53567	4.39934e-09	2.01141e-08	Upp1	uridine phosphorylase 1
ENSMUSG00000038235	60	47	765	502	54.2144	49.018	754.231	531.673	21.2023	19.1701	294.967	207.928	-3.51238	6.91821e-52	1.89562e-50	F11r	F11 receptor
ENSMUSG00000026343	51	39	523	483	46.0822	40.6745	515.637	511.55	15.2843	13.4907	171.024	169.668	-3.48863	7.32808e-85	4.36661e-83	Gpr39	G protein-coupled receptor 39
ENSMUSG00000007888	914	884	11245	8419	825.865	921.956	11086.7	8916.64	502.351	560.8	6743.73	5423.75	-3.48018	2.67987e-155	4.74257e-153	Crlf1	cytokine receptor-like factor 1
ENSMUSG00000064682	18	11	112	434	16.2643	11.4723	110.423	459.653	85.1534	60.0644	578.132	2406.56	-3.46256	9.18083e-12	5.01833e-11	U2	U2 spliceosomal RNA
ENSMUSG00000026204	25	12	262	186	22.5893	12.5152	258.312	196.994	6.39019	3.54038	73.0726	55.7268	-3.4582	6.36602e-31	8.7216e-30	Ptprn	protein tyrosine phosphatase, receptor type, N
ENSMUSG00000024990	1	9	92	71	0.903573	9.38643	90.7048	75.1967	0.696664	7.23703	69.9343	57.9774	-3.45762	4.75727e-15	3.16662e-14	Rbp4	retinol binding protein 4, plasma
ENSMUSG00000052584	15	20	221	192	13.5536	20.8587	217.889	203.349	13.4728	20.7343	216.589	202.136	-3.45665	2.28946e-37	3.91336e-36	Serp2	stress-associated endoplasmic reticulum protein family member 2
ENSMUSG00000029648	130	99	1252	1172	117.464	103.251	1234.37	1241.28	10.1411	8.91399	106.568	107.164	-3.45063	1.44616e-177	3.37013e-175	Flt1	FMS-like tyrosine kinase 1
ENSMUSG00000084128	6	4	71	77	5.42144	4.17175	70.0005	81.5514	1.52074	1.1702	19.6355	22.8756	-3.44496	1.07766e-16	7.87482e-16	Esrp2	epithelial splicing regulatory protein 2
ENSMUSG00000074743	79	85	858	854	71.3822	88.6496	845.921	904.479	19.1991	23.8434	227.521	243.27	-3.41261	5.2069e-119	5.57068e-117	Thbd	thrombomodulin
ENSMUSG00000073988	1	2	33	42	0.903573	2.08587	32.5354	44.4826	0.259052	0.598014	9.32782	12.753	-3.4119	1.51146e-10	7.66541e-10	Ttpa	tocopherol (alpha) transfer protein
ENSMUSG00000031659	18	22	270	193	16.2643	22.9446	266.199	204.408	2.5694	3.62474	42.0536	32.292	-3.40852	2.15461e-33	3.22192e-32	Adcy7	adenylate cyclase 7
ENSMUSG00000082745	0	0	27	17	0	0	26.6199	18.0049	0	0	150.395	101.722	-3.40298	2.30027e-08	9.96162e-08	Gm15181	predicted gene 15181
ENSMUSG00000027978	11	9	138	108	9.9393	9.38643	136.057	114.384	3.81254	3.60047	52.1892	43.8756	-3.40095	7.8745e-24	8.20098e-23	Prss12	protease, serine, 12 neurotrypsin (motopsin)
ENSMUSG00000004707	0	0	35	15	0	0	34.5073	15.8866	0	0	12.1934	5.61365	-3.38593	3.52358e-08	1.50516e-07	Ly9	lymphocyte antigen 9
ENSMUSG00000015599	0	6	53	55	0	6.25762	52.2539	58.251	0	0.899212	7.50882	8.3706	-3.38586	2.75716e-12	1.56073e-11	Ttbk1	tau tubulin kinase 1
ENSMUSG00000050777	18	5	145	129	16.2643	5.21468	142.959	136.625	12.406	3.97764	109.046	104.214	-3.3785	5.68994e-24	5.95748e-23	Tmem37	transmembrane protein 37
ENSMUSG00000047104	0	0	43	14	0	0	42.3947	14.8275	0	0	75.1678	26.2899	-3.36617	5.32742e-08	2.23594e-07	Pbp2	phosphatidylethanolamine binding protein 2
ENSMUSG00000026764	91	76	895	776	82.2251	79.2632	882.4	821.869	11.5129	11.0982	123.551	115.075	-3.35565	3.5212e-122	3.94659e-120	Kif5c	kinesin family member 5C
ENSMUSG00000015342	37	30	372	322	33.4322	31.2881	366.763	341.033	6.58633	6.16393	72.2544	67.1854	-3.35423	8.77511e-59	2.88867e-57	Xk	Kell blood group precursor (McLeod phenotype) homolog
ENSMUSG00000029759	69	56	646	609	62.3465	58.4044	636.906	644.997	21.1631	19.825	216.193	218.94	-3.35326	7.75624e-102	6.38317e-100	Pon3	paraoxonase 3
ENSMUSG00000054932	1	0	25	24	0.903573	0	24.6481	25.4186	0.43316	0	11.8159	12.1853	-3.32675	1.13983e-08	5.06e-08	Afp	alpha fetoprotein
ENSMUSG00000009097	30	18	255	243	27.1072	18.7729	251.41	257.364	14.9681	10.366	138.824	142.111	-3.32668	9.97318e-44	2.12626e-42	Tbx1	T-box 1
ENSMUSG00000085832	0	0	23	17	0	0	22.6762	18.0049	0	0	10.1505	8.05947	-3.32574	5.17744e-08	2.17571e-07	D430036J16Rik	RIKEN cDNA D430036J16 gene
ENSMUSG00000029544	0	2	34	26	0	2.08587	33.5214	27.5368	0	0.864431	13.892	11.4119	-3.3199	2.73077e-09	1.26873e-08	Cabp1	calcium binding protein 1
ENSMUSG00000019122	36	45	447	369	32.5286	46.9321	440.707	390.811	10.6826	15.4129	144.731	128.345	-3.31027	4.48216e-58	1.44318e-56	Ccl9	chemokine (C-C motif) ligand 9
ENSMUSG00000027955	2127	1825	20981	16708	1921.9	1903.36	20685.6	17695.6	271.34	268.722	2920.46	2498.32	-3.30752	1.11985e-253	4.70678e-251	Fam198b	family with sequence similarity 198, member B
ENSMUSG00000026069	2679	1953	24198	19744	2420.67	2036.86	23857.3	20911	351.127	295.453	3460.6	3033.22	-3.29999	4.55872e-177	1.05195e-174	Il1rl1	interleukin 1 receptor-like 1
ENSMUSG00000054293	17	11	163	138	15.3607	11.4723	160.705	146.157	4.43311	3.31091	46.3796	42.181	-3.29379	2.69153e-28	3.30123e-27	A630033H20Rik	RIKEN cDNA A630033H20 gene
ENSMUSG00000044254	20	14	227	146	18.0715	14.6011	223.804	154.63	5.13248	4.14687	63.5627	43.9165	-3.28909	3.40657e-25	3.72413e-24	Pcsk9	proprotein convertase subtilisin/kexin type 9
ENSMUSG00000030827	5	11	125	79	4.51786	11.4723	123.24	83.6696	4.85792	12.3358	132.516	89.9673	-3.28409	3.85676e-16	2.74084e-15	Fgf21	fibroblast growth factor 21
ENSMUSG00000026147	0	0	20	18	0	0	19.7184	19.064	0	0	3.84976	3.72198	-3.28382	7.98604e-08	3.31863e-07	Col9a1	collagen, type IX, alpha 1
ENSMUSG00000029082	21	22	241	199	18.975	22.9446	237.607	210.763	7.7671	9.39198	97.2604	86.2721	-3.28295	4.85725e-38	8.48739e-37	Bst1	bone marrow stromal cell antigen 1
ENSMUSG00000064080	5082	4204	49224	37246	4591.96	4384.51	48531	39447.6	895.118	854.679	9460.24	7689.59	-3.26582	3.04436e-175	6.88991e-173	Fbln2	fibulin 2
ENSMUSG00000053007	26	11	182	200	23.4929	11.4723	179.438	211.822	7.73301	3.77627	59.0645	69.7241	-3.26257	4.09584e-29	5.18857e-28	Creb5	cAMP responsive element binding protein 5
ENSMUSG00000090982	4	5	64	56	3.61429	5.21468	63.099	59.3101	5.86735	8.46539	102.433	96.2826	-3.25933	4.21331e-14	2.66511e-13	9430076C15Rik	RIKEN cDNA 9430076C15 gene
ENSMUSG00000043192	9	6	101	76	8.13215	6.25762	99.5781	80.4923	5.75524	4.42861	70.4729	56.9655	-3.25917	7.98043e-18	6.25076e-17	Gm1840	predicted gene 1840
ENSMUSG00000087156	15	22	198	180	13.5536	22.9446	195.213	190.64	4.56657	7.73066	65.7724	64.2317	-3.25893	2.12654e-33	3.18197e-32	1110050K14Rik	RIKEN cDNA 1110050K14 gene
ENSMUSG00000019851	149	109	1231	1139	134.632	113.68	1213.67	1206.33	70.8218	59.8002	638.438	634.574	-3.24941	3.75518e-162	7.07086e-160	Perp	PERP, TP53 apoptosis effector
ENSMUSG00000030862	14	10	139	115	12.65	10.4294	137.043	121.798	3.38689	2.79233	36.6916	32.6098	-3.24006	2.25686e-24	2.39494e-23	Cpxm2	carboxypeptidase X 2 (M14 family)
ENSMUSG00000020848	1	1	39	21	0.903573	1.04294	38.451	22.2413	0.207194	0.239151	8.81701	5.10004	-3.23752	1.31715e-08	5.81646e-08	Doc2b	double C2, beta
ENSMUSG00000036136	60	43	687	368	54.2144	44.8463	677.329	389.752	20.3278	16.8153	253.966	146.139	-3.23519	2.18817e-28	2.69226e-27	Fam110c	family with sequence similarity 110, member C
ENSMUSG00000044217	77	65	634	657	69.5751	67.7909	625.075	695.835	41.7367	40.6664	374.97	417.417	-3.21229	1.06223e-90	7.08267e-89	Aqp5	aquaporin 5
ENSMUSG00000026395	0	2	40	21	0	2.08587	39.4369	22.2413	0	0.358644	6.78076	3.82416	-3.20971	2.18281e-08	9.48435e-08	Ptprc	protein tyrosine phosphatase, receptor type, C
ENSMUSG00000048962	5	1	52	39	4.51786	1.04294	51.268	41.3053	3.64638	0.841757	41.3785	33.3376	-3.20802	4.0999e-11	2.15545e-10	Rassf10	Ras association (RalGDS/AF-6) domain family (N-terminal) member 10
ENSMUSG00000059336	5	5	60	63	4.51786	5.21468	59.1553	66.7239	1.13088	1.3053	14.8073	16.7018	-3.1936	4.25615e-14	2.69004e-13	Slc14a1	solute carrier family 14 (urea transporter), member 1
ENSMUSG00000031075	90	77	848	661	81.3215	80.3061	836.062	700.071	16.8054	16.5956	172.776	144.673	-3.19327	9.06657e-83	5.20488e-81	Ano1	anoctamin 1, calcium activated chloride channel
ENSMUSG00000042129	17	10	127	146	15.3607	10.4294	125.212	154.63	2.4213	1.64397	19.7371	24.3742	-3.18894	9.57204e-24	9.92061e-23	Rassf4	Ras association (RalGDS/AF-6) domain family member 4
ENSMUSG00000051727	2	4	45	43	1.80715	4.17175	44.3665	45.5417	0.707852	1.63406	17.3782	17.8385	-3.18756	2.83958e-11	1.50767e-10	Kctd14	potassium channel tetramerisation domain containing 14
ENSMUSG00000085183	56	37	506	359	50.6001	38.5887	498.877	380.22	66.4915	50.7078	655.554	499.632	-3.18436	4.18478e-44	8.99517e-43	Gm12603	predicted gene 12603
ENSMUSG00000043773	33	22	261	238	29.8179	22.9446	257.326	252.068	18.1595	13.9736	156.715	153.513	-3.15054	4.65907e-43	9.70448e-42	1700048O20Rik	RIKEN cDNA 1700048O20 gene
ENSMUSG00000090863	12	7	103	91	10.8429	7.30056	101.55	96.3789	3.3884	2.28142	31.7344	30.1184	-3.14206	1.50366e-19	1.28932e-18	A530084C06Rik	RIKEN cDNA A530084C06 gene
ENSMUSG00000031880	45	46	413	385	40.6608	47.9751	407.186	407.757	25.8164	30.4604	258.531	258.893	-3.13937	2.17881e-65	8.51871e-64	Rrad	Ras-related associated with diabetes
ENSMUSG00000025610	23	20	237	168	20.7822	20.8587	233.664	177.93	12.58	12.6264	141.443	107.706	-3.13796	2.15456e-29	2.77266e-28	ORF63	open reading frame 63
ENSMUSG00000028539	4	7	62	65	3.61429	7.30056	61.1272	68.8421	1.50282	3.03557	25.4167	28.6246	-3.13142	5.60196e-14	3.51234e-13	Artn	artemin
ENSMUSG00000039236	27	24	239	220	24.3965	25.0305	235.635	233.004	15.8316	16.243	152.911	151.203	-3.13136	1.04606e-40	2.01482e-39	Isg20	interferon-stimulated protein
ENSMUSG00000030109	2	0	20	37	1.80715	0	19.7184	39.187	0.623799	0	6.80651	13.5268	-3.11491	8.79881e-08	3.6448e-07	Slc6a12	solute carrier family 6 (neurotransmitter transporter, betaine/GABA), member 12
ENSMUSG00000027684	961	710	6614	7222	868.333	740.485	6520.89	7648.89	91.3362	77.8884	685.904	804.553	-3.10859	1.19201e-142	1.75352e-140	Mecom	MDS1 and EVI1 complex locus
ENSMUSG00000027082	199	128	1387	1317	179.811	133.496	1367.47	1394.85	32.9143	24.4364	250.316	255.326	-3.09707	6.27407e-117	6.53419e-115	Tfpi	tissue factor pathway inhibitor
ENSMUSG00000087420	2	1	21	51	1.80715	1.04294	20.7044	54.0146	1.03561	0.597671	11.865	30.9539	-3.09193	8.21419e-08	3.40983e-07	Gm6277	predicted gene 6277
ENSMUSG00000026308	10	11	141	80	9.03573	11.4723	139.015	84.7287	2.92513	3.71392	45.0033	27.4292	-3.09161	1.18381e-15	8.17589e-15	Klhl30	kelch-like 30 (Drosophila)
ENSMUSG00000029086	1	1	27	22	0.903573	1.04294	26.6199	23.3004	0.200038	0.230891	5.89327	5.15838	-3.08981	4.97046e-08	2.09284e-07	Prom1	prominin 1
ENSMUSG00000004035	8	13	97	109	7.22858	13.5582	95.6345	115.443	4.51504	8.46857	59.7342	72.1067	-3.0823	1.03304e-18	8.52548e-18	Gstm7	glutathione S-transferase, mu 7
ENSMUSG00000051375	1	1	25	23	0.903573	1.04294	24.6481	24.3595	0.106881	0.123366	2.91555	2.88142	-3.07099	6.08178e-08	2.54574e-07	Pcdh1	protocadherin 1
ENSMUSG00000057182	0	0	22	12	0	0	21.6903	12.7093	0	0	1.72433	1.01036	-3.0524	9.26708e-07	3.54432e-06	Scn3a	sodium channel, voltage-gated, type III, alpha
ENSMUSG00000026413	95	83	1032	542	85.8394	86.5637	1017.47	574.037	18.385	18.5401	217.921	122.946	-3.05119	1.24726e-28	1.54916e-27	Pkp1	plakophilin 1
ENSMUSG00000037469	1	0	31	14	0.903573	0	30.5636	14.8275	0.404826	0	13.6934	6.64316	-3.03158	5.31249e-07	2.06986e-06	C330005M16Rik	RIKEN cDNA C330005M16 gene
ENSMUSG00000004347	0	0	17	14	0	0	16.7607	14.8275	0	0	1.30912	1.15813	-3.03073	1.0553e-06	4.01074e-06	Pde1c	phosphodiesterase 1C
ENSMUSG00000031070	18	26	172	208	16.2643	27.1164	169.579	220.295	7.34612	12.2477	76.5938	99.5008	-3.00619	4.65655e-25	5.05774e-24	Mrgprf	MAS-related GPR, member F
ENSMUSG00000022132	0	0	16	14	0	0	15.7748	14.8275	0	0	6.00257	5.64213	-2.9953	1.46935e-06	5.50789e-06	Cldn10	claudin 10
ENSMUSG00000015354	495	402	3809	3059	447.268	419.26	3755.38	3239.81	96.7067	90.6509	811.974	700.5	-2.98978	2.04214e-162	3.90779e-160	Pcolce2	procollagen C-endopeptidase enhancer 2
ENSMUSG00000025584	79	56	585	473	71.3822	58.4044	576.765	500.959	17.647	14.4387	142.587	123.846	-2.98898	4.2853e-65	1.65893e-63	Pde8a	phosphodiesterase 8A
ENSMUSG00000028965	0	5	37	35	0	5.21468	36.4791	37.0688	0	1.91575	13.4016	13.6182	-2.98124	8.50844e-09	3.81091e-08	Tnfrsf9	tumor necrosis factor receptor superfamily, member 9
ENSMUSG00000023393	14	16	130	124	12.65	16.687	128.17	131.33	5.2316	6.90115	53.0066	54.3133	-2.97036	1.56938e-23	1.60952e-22	Slc17a9	solute carrier family 17, member 9
ENSMUSG00000024030	1	0	15	25	0.903573	0	14.7888	26.4777	0.250297	0	4.09663	7.33455	-2.97029	8.66289e-07	3.31866e-06	Abcg1	ATP-binding cassette, sub-family G (WHITE), member 1
ENSMUSG00000053646	153	146	1189	1073	138.247	152.269	1172.26	1136.42	15.4431	17.0095	130.95	126.946	-2.97023	1.12241e-149	1.79715e-147	Plxnb1	plexin B1
ENSMUSG00000030110	4	2	47	30	3.61429	2.08587	46.3383	31.7733	0.492075	0.283985	6.30883	4.32584	-2.96092	3.27632e-09	1.51243e-08	Ret	ret proto-oncogene
ENSMUSG00000028664	246	172	1682	1435	222.279	179.385	1658.32	1519.82	20.3776	16.4453	152.028	139.331	-2.95019	1.34504e-122	1.52938e-120	Ephb2	Eph receptor B2
ENSMUSG00000083774	0	0	11	21	0	0	10.8451	22.2413	0	0	21.1406	43.3553	-2.93388	2.87815e-06	1.04979e-05	Gm7180	predicted pseudogene 7180
ENSMUSG00000047250	333	254	2213	2073	300.89	264.906	2181.85	2195.53	77.469	68.2044	561.752	565.276	-2.93241	3.77744e-223	1.21794e-220	Ptgs1	prostaglandin-endoperoxide synthase 1
ENSMUSG00000031304	1	1	19	25	0.903573	1.04294	18.7325	26.4777	0.506203	0.584278	10.4944	14.8335	-2.92805	3.84271e-07	1.51653e-06	Il2rg	interleukin 2 receptor, gamma chain
ENSMUSG00000024530	1	3	36	24	0.903573	3.12881	35.4932	25.4186	0.416969	1.44384	16.379	11.7299	-2.92147	4.8722e-08	2.0533e-07	Slmo1	slowmo homolog 1 (Drosophila)
ENSMUSG00000026414	12	9	133	67	10.8429	9.38643	131.128	70.9603	9.80368	8.48683	118.56	64.1594	-2.91707	1.12649e-12	6.51776e-12	Tnnt2	troponin T2, cardiac
ENSMUSG00000085419	0	0	13	15	0	0	12.817	15.8866	0	0	17.6058	21.8223	-2.90464	3.38717e-06	1.22671e-05	Gm11734	predicted gene 11734
ENSMUSG00000088148	3	4	28	72	2.71072	4.17175	27.6058	76.2559	20.5357	31.6041	209.135	577.696	-2.90373	8.8973e-08	3.68301e-07	Mir1983	microRNA 1983
ENSMUSG00000030087	6	12	84	75	5.42144	12.5152	82.8175	79.4332	2.1454	4.95261	32.773	31.4338	-2.90068	4.28037e-15	2.8597e-14	Klf15	Kruppel-like factor 15
ENSMUSG00000023019	38	36	310	247	34.3358	37.5457	305.636	261.6	12.0013	13.1233	106.828	91.4365	-2.89535	1.38433e-40	2.65767e-39	Gpd1	glycerol-3-phosphate dehydrogenase 1 (soluble)
ENSMUSG00000055745	33	42	320	250	29.8179	43.8033	315.495	264.777	7.28154	10.6968	77.044	64.6587	-2.89092	5.00428e-36	8.15691e-35	Ldoc1l	leucine zipper, down-regulated in cancer 1-like
ENSMUSG00000053626	654	521	4942	3526	590.936	543.37	4872.43	3734.42	119.914	110.262	988.723	757.796	-2.88353	2.94831e-84	1.71768e-82	Tll1	tolloid-like
ENSMUSG00000074662	0	1	22	14	0	1.04294	21.6903	14.8275	0	2.65378	55.1916	37.7291	-2.87941	1.83882e-06	6.82979e-06	Gm10737	predicted gene 10737
ENSMUSG00000086002	7	3	47	51	6.32501	3.12881	46.3383	54.0146	2.88681	1.42803	21.1494	24.6529	-2.87721	6.42658e-11	3.33177e-10	Gm16744	predicted gene, 16744
ENSMUSG00000032487	3323	2593	23667	18016	3002.57	2704.33	23333.8	19080.9	724.734	652.748	5632.11	4605.58	-2.86735	3.24943e-123	3.73082e-121	Ptgs2	prostaglandin-endoperoxide synthase 2
ENSMUSG00000001211	146	146	1138	931	131.922	152.269	1121.98	986.031	18.2565	21.0723	155.27	136.456	-2.86217	2.59351e-97	1.96915e-95	Agpat3	1-acylglycerol-3-phosphate O-acyltransferase 3
ENSMUSG00000067219	95	86	733	547	85.8394	89.6925	722.681	579.333	20.4136	21.33	171.862	137.772	-2.83684	3.1315e-58	1.01384e-56	Nipal1	NIPA-like domain containing 1
ENSMUSG00000020357	32	27	206	222	28.9143	28.1593	203.1	235.122	3.51243	3.42071	24.672	28.562	-2.83351	3.37258e-33	4.99248e-32	Flt4	FMS-like tyrosine kinase 4
ENSMUSG00000046532	44	49	353	307	39.7572	51.1039	348.031	325.146	4.37084	5.61828	38.2619	35.7461	-2.83133	1.29263e-48	3.23666e-47	Ar	androgen receptor
ENSMUSG00000061769	0	0	15	11	0	0	14.7888	11.6502	0	0	13.2516	10.4392	-2.80675	7.91558e-06	2.76916e-05	Klra6	killer cell lectin-like receptor, subfamily A, member 6
ENSMUSG00000064496	1	1	20	19	0.903573	1.04294	19.7184	20.1231	12.3777	14.2868	270.116	275.659	-2.80631	1.25755e-06	4.74572e-06	SNORD113	Small nucleolar RNA SNORD113/SNORD114 family
ENSMUSG00000039004	5	4	47	39	4.51786	4.17175	46.3383	41.3053	1.25986	1.16334	12.922	11.5185	-2.80553	5.06571e-10	2.47574e-09	Bmp6	bone morphogenetic protein 6
ENSMUSG00000000489	225	173	1565	1152	203.304	180.428	1542.97	1220.09	69.6723	61.8328	528.776	418.127	-2.80256	1.16799e-70	5.1578e-69	Pdgfb	platelet derived growth factor, B polypeptide
ENSMUSG00000037166	4	13	70	79	3.61429	13.5582	69.0146	83.6696	6.80657	25.5333	129.971	157.57	-2.79733	1.19859e-11	6.49727e-11	Ppp1r14a	protein phosphatase 1, regulatory (inhibitor) subunit 14A
ENSMUSG00000080838	2	0	19	20	1.80715	0	18.7325	21.1822	6.31869	0	65.4983	74.0636	-2.79094	1.65167e-06	6.15992e-06	Gm12573	predicted gene 12573
ENSMUSG00000026255	46	46	334	298	41.5643	47.9751	329.298	315.615	19.5597	22.5765	154.964	148.524	-2.78965	1.04284e-48	2.61958e-47	Efhd1	EF hand domain containing 1
ENSMUSG00000040584	0	4	38	22	0	4.17175	37.465	23.3004	0	0.829043	7.44536	4.63045	-2.78857	5.67699e-07	2.20676e-06	Abcb1a	ATP-binding cassette, sub-family B (MDR/TAP), member 1A
ENSMUSG00000062380	181	234	1447	1402	163.547	244.047	1426.63	1484.87	87.5517	130.646	763.72	794.899	-2.78765	7.06834e-57	2.20354e-55	Tubb3	tubulin, beta 3 class III
ENSMUSG00000091966	4	0	27	26	3.61429	0	26.6199	27.5368	1.28898	0	9.49355	9.82056	-2.78674	2.79883e-07	1.11598e-06	Gm2670	predicted gene 2670
ENSMUSG00000032845	2	0	26	15	1.80715	0	25.634	15.8866	0.241081	0	3.41969	2.11935	-2.77623	2.43536e-06	8.95083e-06	Alpk2	alpha-kinase 2
ENSMUSG00000027737	510	467	4130	2563	460.822	487.051	4071.86	2714.5	49.9428	52.7855	441.298	294.191	-2.77357	2.54361e-46	5.91007e-45	Slc7a11	solute carrier family 7 (cationic amino acid transporter, y+ system), member 11
ENSMUSG00000021373	151	133	988	874	136.439	138.711	974.091	925.661	41.0715	41.7551	293.224	278.646	-2.76429	5.39219e-120	5.82184e-118	Cap2	CAP, adenylate cyclase-associated protein, 2 (yeast)
ENSMUSG00000002108	7	4	48	48	6.32501	4.17175	47.3243	50.8372	2.82493	1.86322	21.1363	22.7053	-2.7628	1.2604e-10	6.42817e-10	Nr1h3	nuclear receptor subfamily 1, group H, member 3
ENSMUSG00000041886	15	8	90	81	13.5536	8.34349	88.733	85.7878	3.54992	2.1853	23.2407	22.4693	-2.73989	7.91218e-16	5.51463e-15	Macc1	metastasis associated in colon cancer 1
ENSMUSG00000021662	569	469	3233	3385	514.133	489.137	3187.49	3585.08	81.7511	77.7766	506.835	570.056	-2.73778	2.65039e-173	5.83011e-171	Rgnef	Rho-guanine nucleotide exchange factor
ENSMUSG00000041696	66	63	435	408	59.6358	65.705	428.876	432.117	15.3819	16.9474	110.621	111.456	-2.73739	9.89266e-63	3.64959e-61	Rasl12	RAS-like, family 12
ENSMUSG00000028179	463	441	3642	2335	418.354	459.935	3590.73	2473.02	214.982	236.349	1845.18	1270.82	-2.72772	2.29398e-48	5.71359e-47	Cth	cystathionase (cystathionine gamma-lyase)
ENSMUSG00000092624	14	10	91	84	12.65	10.4294	89.7189	88.9652	13.9164	11.4734	98.7007	97.8715	-2.72494	1.94302e-16	1.40371e-15	Gm3654	predicted gene 3654
ENSMUSG00000052560	310	241	1736	1747	280.108	251.348	1711.56	1850.26	73.3458	65.8151	448.17	484.489	-2.72323	2.6137e-152	4.36303e-150	Cpne8	copine VIII
ENSMUSG00000056888	134	105	923	640	121.079	109.508	910.006	677.83	78.4697	70.9711	589.764	439.293	-2.71996	9.59597e-47	2.26086e-45	Glipr1	GLI pathogenesis-related 1 (glioma)
ENSMUSG00000090444	0	0	11	13	0	0	10.8451	13.7684	0	0	5.17915	6.57518	-2.71919	1.62358e-05	5.50399e-05	D930048G16Rik	RIKEN cDNA D930048G16 gene
ENSMUSG00000000031	8	3	34	81	7.22858	3.12881	33.5214	85.7878	3.04746	1.31906	14.1321	36.1669	-2.71835	1.81444e-07	7.33662e-07	H19	H19 fetal liver mRNA
ENSMUSG00000086596	129	116	837	720	116.561	120.981	825.217	762.559	30.088	31.2289	213.014	196.84	-2.71389	2.06537e-96	1.53837e-94	Susd5	sushi domain containing 5
ENSMUSG00000078771	0	0	28	7	0	0	27.6058	7.41376	0	0	12.0182	3.22759	-2.71379	1.9867e-05	6.67347e-05	Evi2a	ecotropic viral integration site 2a
ENSMUSG00000047238	55	35	282	306	49.6965	36.5028	278.03	324.087	35.5483	26.1107	198.877	231.822	-2.71253	3.91271e-37	6.62716e-36	Mageh1	melanoma antigen, family H, 1
ENSMUSG00000028545	22	27	174	155	19.8786	28.1593	171.55	164.162	9.44351	13.3773	81.4967	77.9867	-2.7012	2.40132e-26	2.74102e-25	Bend5	BEN domain containing 5
ENSMUSG00000036111	30	18	204	130	27.1072	18.7729	201.128	137.684	25.3102	17.5283	187.795	128.557	-2.69446	2.56876e-18	2.08271e-17	Lmo1	LIM domain only 1
ENSMUSG00000042686	2	2	24	24	1.80715	2.08587	23.6621	25.4186	0.824428	0.951584	10.7948	11.5961	-2.69137	5.93563e-07	2.3035e-06	Jph1	junctophilin 1
ENSMUSG00000051373	1	2	22	20	0.903573	2.08587	21.6903	21.1822	0.434828	1.00379	10.4381	10.1935	-2.68902	1.65144e-06	6.15992e-06	Ppapdc3	phosphatidic acid phosphatase type 2 domain containing 3
ENSMUSG00000032355	3	1	25	23	2.71072	1.04294	24.6481	24.3595	1.96429	0.755751	17.8609	17.6518	-2.68799	6.69972e-07	2.5885e-06	2310046A06Rik	RIKEN cDNA 2310046A06 gene
ENSMUSG00000051537	3	4	47	25	2.71072	4.17175	46.3383	26.4777	0.988591	1.52142	16.8995	9.65636	-2.68209	1.4e-07	5.71087e-07	Gm5124	predicted pseudogene 5124
ENSMUSG00000044041	0	0	18	8	0	0	17.7466	8.47287	0	0	10.2051	4.87227	-2.67508	2.42489e-05	8.07279e-05	Krt13	keratin 13
ENSMUSG00000021765	712	605	4154	3831	643.344	630.977	4095.52	4057.45	239.428	234.826	1524.2	1510.03	-2.66995	0	0	Fst	follistatin
ENSMUSG00000090709	0	0	13	10	0	0	12.817	10.5911	0	0	4.47052	3.69414	-2.6678	2.43242e-05	8.09635e-05	Gm17173	predicted gene 17173
ENSMUSG00000064881	7	2	25	91	6.32501	2.08587	24.6481	96.3789	54.5259	17.9817	212.483	830.853	-2.66376	3.62175e-06	1.30824e-05	U5	U5 spliceosomal RNA
ENSMUSG00000046410	25	11	112	134	22.5893	11.4723	110.423	141.921	5.44321	2.76441	26.608	34.1977	-2.66321	2.6228e-16	1.88038e-15	Kcnk6	potassium inwardly-rectifying channel, subfamily K, member 6
ENSMUSG00000031803	6	3	45	33	5.42144	3.12881	44.3665	34.9506	1.77461	1.02416	14.5226	11.4405	-2.65503	1.12291e-08	4.98959e-08	B3gnt3	UDP-GlcNAc:betaGal beta-1,3-N-acetylglucosaminyltransferase 3
ENSMUSG00000035305	111	102	660	635	100.297	106.38	650.709	672.534	17.4066	18.4623	112.931	116.719	-2.65102	1.31315e-87	8.24202e-86	Ror1	receptor tyrosine kinase-like orphan receptor 1
ENSMUSG00000062151	43	30	268	195	38.8536	31.2881	264.227	206.526	5.85762	4.71704	39.8352	31.1362	-2.63741	1.92786e-27	2.30452e-26	Unc13c	unc-13 homolog C (C. elegans)
ENSMUSG00000029814	375	320	2130	1973	338.84	333.74	2100.01	2089.62	78.0018	76.8277	483.429	481.036	-2.62768	1.51818e-224	5.03289e-222	Igf2bp3	insulin-like growth factor 2 mRNA binding protein 3
ENSMUSG00000031230	0	0	12	10	0	0	11.8311	10.5911	0	0	7.19214	6.43835	-2.62246	3.43926e-05	0.000112869	Fgf16	fibroblast growth factor 16
ENSMUSG00000027859	174	129	1129	731	157.222	134.539	1113.11	774.209	132.453	113.344	937.747	652.24	-2.61925	1.46623e-36	2.43547e-35	Ngf	nerve growth factor
ENSMUSG00000046610	2	4	44	21	1.80715	4.17175	43.3806	22.2413	0.503243	1.16172	12.0804	6.19362	-2.6169	1.02565e-06	3.9031e-06	5330437I02Rik	RIKEN cDNA 5330437I02 gene
ENSMUSG00000053797	0	0	10	12	0	0	9.85922	12.7093	0	0	6.05603	7.8067	-2.61554	3.64081e-05	0.000119118	Krt16	keratin 16
ENSMUSG00000081553	0	0	10	12	0	0	9.85922	12.7093	0	0	10.4774	13.5062	-2.61554	3.64081e-05	0.000119118	Gm12699	predicted gene 12699
ENSMUSG00000054136	11	10	88	60	9.9393	10.4294	86.7612	63.5465	9.52953	9.99939	83.1842	60.9267	-2.61206	1.71318e-12	9.8229e-12	Adm2	adrenomedullin 2
ENSMUSG00000029372	5692	4010	24905	32432	5143.14	4182.18	24554.4	34349	4762.16	3872.38	22735.6	31804.7	-2.60591	7.07152e-48	1.73921e-46	Ppbp	pro-platelet basic protein
ENSMUSG00000042477	0	1	18	11	0	1.04294	17.7466	11.6502	0	0.500209	8.51156	5.58763	-2.60567	2.23778e-05	7.47525e-05	Tfap2e	transcription factor AP-2, epsilon
ENSMUSG00000041135	679	451	3634	2971	613.526	470.364	3582.84	3146.61	217.871	167.033	1272.32	1117.41	-2.59797	1.30598e-71	5.93416e-70	Ripk2	receptor (TNFRSF)-interacting serine-threonine kinase 2
ENSMUSG00000061666	106	96	714	500	95.7787	100.122	703.949	529.555	41.0012	42.8604	301.348	226.693	-2.59542	8.02173e-42	1.60687e-40	Gdpd1	glycerophosphodiester phosphodiesterase domain containing 1
ENSMUSG00000092130	20	22	135	127	18.0715	22.9446	133.1	134.507	7.64444	9.70584	56.3027	56.898	-2.58566	1.2821e-21	1.20083e-20	D030025P21Rik	RIKEN cDNA D030025P21 gene
ENSMUSG00000036545	455	429	2574	2469	411.126	447.42	2537.76	2614.94	44.0366	47.9241	271.826	280.092	-2.57699	1.45019e-217	4.43288e-215	Adamts2	a disintegrin-like and metallopeptidase (reprolysin type) with thrombospondin type 1 motif, 2
ENSMUSG00000028262	3	0	20	19	2.71072	0	19.7184	20.1231	0.740836	0	5.38903	5.49961	-2.57391	6.78657e-06	2.39161e-05	Clca2	chloride channel calcium activated 2
ENSMUSG00000050074	0	0	11	10	0	0	10.8451	10.5911	0	0	13.6589	13.3389	-2.57186	5.01935e-05	0.000162014	Spink8	serine peptidase inhibitor, Kazal type 8
ENSMUSG00000029019	11	7	85	47	9.9393	7.30056	83.8034	49.7781	12.7264	9.3477	107.303	63.7364	-2.57144	8.85016e-10	4.26508e-09	Nppb	natriuretic peptide type B
ENSMUSG00000030137	4	2	35	22	3.61429	2.08587	34.5073	23.3004	1.6244	0.937471	15.5089	10.4721	-2.56501	7.5751e-07	2.91713e-06	Tuba8	tubulin, alpha 8
ENSMUSG00000065999	38	27	227	165	34.3358	28.1593	223.804	174.753	11.9595	9.80818	77.9535	60.8683	-2.55837	4.44225e-24	4.66774e-23	Gm13154	predicted gene 13154
ENSMUSG00000061353	4865	4471	25637	26861	4395.88	4662.97	25276.1	28448.7	613.95	651.253	3530.18	3973.29	-2.55699	8.58726e-199	2.27099e-196	Cxcl12	chemokine (C-X-C motif) ligand 12
ENSMUSG00000030218	1988	1656	10350	9984	1796.3	1727.1	10204.3	10574.1	3003.85	2888.13	17064	17682.5	-2.55411	0	0	Mgp	matrix Gla protein
ENSMUSG00000020178	2	4	27	28	1.80715	4.17175	26.6199	29.6551	0.713159	1.64631	10.5051	11.7029	-2.55176	5.69926e-07	2.21432e-06	Adora2a	adenosine A2a receptor
ENSMUSG00000041695	281	213	1308	1480	253.904	222.145	1289.59	1567.48	46.6392	40.8056	236.882	287.928	-2.54984	7.35001e-71	3.28268e-69	Kcnj2	potassium inwardly-rectifying channel, subfamily J, member 2
ENSMUSG00000081883	2	1	22	16	1.80715	1.04294	21.6903	16.9457	4.46209	2.57515	53.5563	41.8413	-2.54976	7.74711e-06	2.71506e-05	Gm15574	predicted gene 15574
ENSMUSG00000031297	246	215	1694	1019	222.279	224.231	1670.15	1079.23	76.4107	77.0819	574.133	370.998	-2.54697	1.71855e-32	2.50151e-31	Slc7a3	solute carrier family 7 (cationic amino acid transporter, y+ system), member 3
ENSMUSG00000023169	1836	1744	10986	9103	1658.96	1818.88	10831.3	9641.07	197.707	216.766	1290.83	1148.98	-2.54459	3.29624e-165	6.51963e-163	Slc38a1	solute carrier family 38, member 1
ENSMUSG00000073489	79	49	395	337	71.3822	51.1039	389.439	356.92	30.2211	21.6359	164.877	151.109	-2.54011	3.85308e-42	7.80463e-41	Ifi204	interferon activated gene 204
ENSMUSG00000028755	18	24	126	129	16.2643	25.0305	124.226	136.625	19.2249	29.5869	146.839	161.495	-2.53671	1.66304e-19	1.42183e-18	Cda	cytidine deaminase
ENSMUSG00000052276	0	0	13	8	0	0	12.817	8.47287	0	0	9.00702	5.95423	-2.5276	7.0147e-05	0.000222814	Ostn	osteocrin
ENSMUSG00000032101	4	0	21	23	3.61429	0	20.7044	24.3595	2.15779	0	12.3608	14.543	-2.52741	6.01234e-06	2.13121e-05	Ddx25	DEAD (Asp-Glu-Ala-Asp) box polypeptide 25
ENSMUSG00000017897	29	19	152	132	26.2036	19.8158	149.86	139.802	9.59839	7.25853	54.8938	51.2097	-2.52703	3.91695e-22	3.75686e-21	Eya2	eyes absent 2 homolog (Drosophila)
ENSMUSG00000091875	15	11	95	70	13.5536	11.4723	93.6626	74.1376	10.7483	9.09778	74.2765	58.7927	-2.52456	1.28724e-13	7.91062e-13	Mir155	microRNA 155
ENSMUSG00000028871	8	5	45	46	7.22858	5.21468	44.3665	48.719	3.72992	2.69075	22.8929	25.1388	-2.51573	2.06712e-09	9.69197e-09	Rspo1	R-spondin homolog (Xenopus laevis)
ENSMUSG00000070076	3	3	20	38	2.71072	3.12881	19.7184	40.2461	27.9455	32.2558	203.283	414.909	-2.50698	3.38666e-06	1.22671e-05	Mir127	microRNA 127
ENSMUSG00000070313	10	14	94	62	9.03573	14.6011	92.6767	65.6648	14.6209	23.6264	149.962	106.254	-2.49998	1.5116e-11	8.15836e-11	A630095E13Rik	RIKEN cDNA A630095E13 gene
ENSMUSG00000046318	27	27	224	115	24.3965	28.1593	220.847	121.798	2.56508	2.96071	23.2201	12.806	-2.49401	4.48099e-13	2.66269e-12	Ccbe1	collagen and calcium binding EGF domains 1
ENSMUSG00000042377	0	2	19	13	0	2.08587	18.7325	13.7684	0	0.313241	2.81311	2.06764	-2.48542	3.20864e-05	0.000105669	Fam83g	family with sequence similarity 83, member G
ENSMUSG00000090066	34	46	244	209	30.7215	47.9751	240.565	221.354	3.18456	4.97306	24.9368	22.9454	-2.48375	1.35763e-27	1.63451e-26	1110002E22Rik	RIKEN cDNA 1110002E22 gene
ENSMUSG00000048582	2	0	20	12	1.80715	0	19.7184	12.7093	1.16741	0	12.738	8.21015	-2.48016	3.66139e-05	0.000119742	Gja3	gap junction protein, alpha 3
ENSMUSG00000022438	64	38	294	267	57.8286	39.6316	289.861	282.782	14.1772	9.71601	71.0618	69.3263	-2.47733	5.90076e-35	9.28384e-34	Parvb	parvin, beta
ENSMUSG00000034764	0	1	13	12	0	1.04294	12.817	12.7093	0	0.361503	4.44263	4.40531	-2.4766	6.04335e-05	0.000193343	1700006J14Rik	RIKEN cDNA 1700006J14 gene
ENSMUSG00000030494	16	10	75	82	14.4572	10.4294	73.9442	86.8469	4.1318	2.98067	21.1329	24.8205	-2.46953	3.00043e-13	1.80248e-12	Rhpn2	rhophilin, Rho GTPase binding protein 2
ENSMUSG00000052430	14	1	427	309	12.65	1.04294	420.989	327.265	2.12177	0.174931	70.612	54.8918	-2.46475	0.000119606	0.000371688	Bmpr1b	bone morphogenetic protein receptor, type 1B
ENSMUSG00000035964	0	1	22	8	0	1.04294	21.6903	8.47287	0	0.703736	14.6358	5.71719	-2.46002	8.50178e-05	0.000268239	Tmem59l	transmembrane protein 59-like
ENSMUSG00000093594	61	54	352	273	55.1179	56.3186	347.045	289.137	21.907	22.3842	137.935	114.919	-2.45455	5.06536e-36	8.25075e-35	RP23-406N5.8
ENSMUSG00000031750	83	69	417	390	74.9965	71.9626	411.13	413.053	38.2831	36.7344	209.867	210.849	-2.44801	4.78924e-55	1.43051e-53	Il34	interleukin 34
ENSMUSG00000077980	3	0	16	20	2.71072	0	15.7748	21.1822	32.2704	0	187.795	252.169	-2.44664	2.58985e-05	8.60491e-05	Mir654	microRNA 654
ENSMUSG00000041608	18	21	121	102	16.2643	21.9017	119.297	108.029	4.7225	6.35937	34.639	31.3673	-2.44645	1.808e-17	1.38255e-16	Entpd3	ectonucleoside triphosphate diphosphohydrolase 3
ENSMUSG00000085282	11	7	46	72	9.9393	7.30056	45.3524	76.2559	2.95373	2.16956	13.4777	22.6615	-2.4414	8.05697e-09	3.61557e-08	Gm15663	predicted gene 15663
ENSMUSG00000046733	216	196	1233	942	195.172	204.416	1215.64	997.681	93.6974	98.1352	583.602	478.963	-2.4401	1.49856e-65	5.89828e-64	Gprc5a	G protein-coupled receptor, family C, group 5, member A
ENSMUSG00000038168	94	90	486	480	84.9358	93.8643	479.158	508.372	23.4565	25.9222	132.328	140.396	-2.43509	9.65692e-61	3.36733e-59	Leprel1	leprecan-like 1
ENSMUSG00000028937	632	549	3509	2591	571.058	572.572	3459.6	2744.15	268.86	269.573	1628.81	1291.97	-2.41292	9.11768e-73	4.30066e-71	Acot7	acyl-CoA thioesterase 7
ENSMUSG00000033032	5	5	40	30	4.51786	5.21468	39.4369	31.7733	1.31181	1.51414	11.4509	9.22569	-2.41234	1.57504e-07	6.39389e-07	Afap1l1	actin filament associated protein 1-like 1
ENSMUSG00000044528	25	33	160	154	22.5893	34.4169	157.748	163.103	10.1571	15.4752	70.9297	73.3376	-2.40668	7.56158e-22	7.14767e-21	Tram1l1	translocation associated membrane protein 1-like 1
ENSMUSG00000059456	88	86	512	393	79.5144	89.6925	504.792	416.23	19.5511	22.0537	124.119	102.343	-2.40107	6.60322e-42	1.32951e-40	Ptk2b	PTK2 protein tyrosine kinase 2 beta
ENSMUSG00000093209	4	3	24	30	3.61429	3.12881	23.6621	31.7733	40.61	35.1552	265.867	357.003	-2.3977	2.03429e-06	7.53558e-06	Mir3070b	microRNA 3070b
ENSMUSG00000000184	1773	1689	9623	7909	1602.03	1761.52	9487.53	8376.49	281.009	308.984	1664.19	1469.3	-2.39599	1.39694e-136	1.94555e-134	Ccnd2	cyclin D2
ENSMUSG00000042842	33	20	127	161	29.8179	20.8587	125.212	170.517	13.5536	9.48124	56.9146	77.5075	-2.3909	2.85e-16	2.03954e-15	Serpinb6b	serine (or cysteine) peptidase inhibitor, clade B, member 6b
ENSMUSG00000021281	725	626	3578	3174	655.09	652.878	3527.63	3361.61	169.012	168.441	910.121	867.289	-2.38952	4.75099e-241	1.77498e-238	Tnfaip2	tumor necrosis factor, alpha-induced protein 2
ENSMUSG00000031722	5	3	28	30	4.51786	3.12881	27.6058	31.7733	3.36401	2.32972	20.5553	23.6584	-2.38685	9.31158e-07	3.55848e-06	Hp	haptoglobin
ENSMUSG00000075978	0	0	10	8	0	0	9.85922	8.47287	0	0	59.3929	51.0414	-2.38659	0.000183833	0.000559029	U1	U1 spliceosomal RNA
ENSMUSG00000024063	782	649	4168	3075	706.594	676.866	4109.32	3256.76	220.329	211.059	1281.36	1015.52	-2.38615	8.36882e-72	3.84721e-70	Lbh	limb-bud and heart
ENSMUSG00000049555	53	56	295	266	47.8893	58.4044	290.847	281.723	17.0911	20.8438	103.8	100.544	-2.38405	1.95809e-37	3.34938e-36	Tmie	transmembrane inner ear
ENSMUSG00000048520	25	4	108	84	22.5893	4.17175	106.48	88.9652	6.82869	1.26111	32.1885	26.8939	-2.38095	3.69232e-07	1.45913e-06	Fbxl13	F-box and leucine-rich repeat protein 13
ENSMUSG00000023915	76	46	404	249	68.6715	47.9751	398.313	263.718	18.9386	13.2309	109.849	72.7298	-2.38024	2.3003e-18	1.87084e-17	Tnfrsf21	tumor necrosis factor receptor superfamily, member 21
ENSMUSG00000028655	102	75	521	385	92.1644	78.2202	513.666	407.757	40.962	34.7646	228.296	181.225	-2.37746	3.12513e-36	5.1223e-35	Mfsd2a	major facilitator superfamily domain containing 2A
ENSMUSG00000026123	492	476	2678	2156	444.558	496.438	2640.3	2283.44	128.745	143.77	764.639	661.291	-2.3701	6.42571e-95	4.62514e-93	Plekhb2	pleckstrin homology domain containing, family B (evectins) member 2
ENSMUSG00000091793	3450	2823	15517	15173	3117.33	2944.21	15298.6	16069.9	380.301	359.181	1866.36	1960.46	-2.36533	0	0	Rian	RNA imprinted and accumulated in nucleus
ENSMUSG00000037636	40	31	190	175	36.1429	32.331	187.325	185.344	20.305	18.1635	105.239	104.126	-2.36399	1.39682e-26	1.60846e-25	Slc25a43	solute carrier family 25, member 43
ENSMUSG00000028064	4	8	36	43	3.61429	8.34349	35.4932	45.5417	0.834516	1.92646	8.19515	10.5153	-2.36362	1.5292e-07	6.21207e-07	Sema4a	sema domain, immunoglobulin domain (Ig), transmembrane domain (TM) and short cytoplasmic domain, (semaphorin) 4A
ENSMUSG00000022044	0	2	19	11	0	2.08587	18.7325	11.6502	0	1.24233	11.157	6.93877	-2.36316	9.56196e-05	0.000299996	Stmn4	stathmin-like 4
ENSMUSG00000025510	1015	963	5460	4356	917.126	1004.35	5383.14	4613.48	456.282	499.676	2678.18	2295.26	-2.36308	8.73665e-106	7.70167e-104	Cd151	CD151 antigen
ENSMUSG00000032135	2012	1751	9878	8579	1817.99	1826.18	9738.94	9086.1	547.422	549.889	2932.53	2735.95	-2.36291	1.91588e-283	9.59449e-281	Mcam	melanoma cell adhesion molecule
ENSMUSG00000001493	5	4	40	24	4.51786	4.17175	39.4369	25.4186	2.02777	1.87242	17.7006	11.4087	-2.35461	1.40064e-06	5.25621e-06	Meox1	mesenchyme homeobox 1
ENSMUSG00000028982	99	101	567	438	89.4537	105.337	559.018	463.89	47.4052	55.8223	296.247	245.835	-2.35383	1.31919e-42	2.7189e-41	Slc25a33	solute carrier family 25, member 33
ENSMUSG00000029552	969	792	5008	3678	875.562	826.006	4937.5	3895.4	273.699	258.207	1543.45	1217.69	-2.34957	7.68479e-69	3.2827e-67	Tes	testis derived transcript
ENSMUSG00000041439	13	16	86	73	11.7464	16.687	84.7893	77.315	1.97055	2.79936	14.224	12.9701	-2.34542	6.46031e-13	3.79004e-12	Mfsd6	major facilitator superfamily domain containing 6
ENSMUSG00000022439	0	0	13	6	0	0	12.817	6.35465	0	0	4.14789	2.05652	-2.34522	0.00024439	0.000731181	Parvg	parvin, gamma
ENSMUSG00000083081	0	0	13	6	0	0	12.817	6.35465	0	0	17.158	8.5069	-2.34522	0.00024439	0.000731181	Gm13223	predicted gene 13223
ENSMUSG00000030116	5	4	39	24	4.51786	4.17175	38.451	25.4186	2.8219	2.60571	24.0168	15.8767	-2.34015	1.53272e-06	5.7363e-06	Mfap5	microfibrillar associated protein 5
ENSMUSG00000024521	94	87	579	352	84.9358	90.7355	570.849	372.806	32.0997	34.2916	215.74	140.894	-2.33894	1.70743e-22	1.66134e-21	Pmaip1	phorbol-12-myristate-13-acetate-induced protein 1
ENSMUSG00000084487	4	4	34	23	3.61429	4.17175	33.5214	24.3595	49.5108	57.1472	459.197	333.692	-2.3349	2.3137e-06	8.52363e-06	SNORD113	Small nucleolar RNA SNORD113/SNORD114 family
ENSMUSG00000028977	9	6	37	56	8.13215	6.25762	36.4791	59.3101	0.664392	0.511243	2.98032	4.8456	-2.33426	1.11923e-07	4.59824e-07	Casz1	castor homolog 1, zinc finger (Drosophila)
ENSMUSG00000029377	750	570	3456	2891	677.679	594.474	3407.35	3061.88	163.849	143.732	823.827	740.301	-2.32925	2.2912e-111	2.21017e-109	Ereg	epiregulin
ENSMUSG00000035557	0	0	26	4	0	0	25.634	4.23644	0	0	16.2652	2.68809	-2.3259	0.000284659	0.000844468	Krt17	keratin 17
ENSMUSG00000021260	75	74	395	334	67.7679	77.1773	389.439	353.742	24.2461	27.6126	139.334	126.563	-2.32189	2.6294e-43	5.53561e-42	Hhipl1	hedgehog interacting protein-like 1
ENSMUSG00000049691	21	34	146	140	18.975	35.4598	143.945	148.275	9.48751	17.7299	71.9723	74.1376	-2.32117	7.22255e-17	5.33241e-16	Nkx3-2	NK3 homeobox 2
ENSMUSG00000028841	5	4	24	39	4.51786	4.17175	23.6621	41.3053	1.61122	1.48778	8.43871	14.7308	-2.3193	3.34056e-06	1.21057e-05	Cnksr1	connector enhancer of kinase suppressor of Ras 1
ENSMUSG00000034275	48	40	225	209	43.3715	41.7175	221.833	221.354	9.12892	8.78078	46.6918	46.591	-2.31814	1.90607e-30	2.55631e-29	Igsf9b	immunoglobulin superfamily, member 9B
ENSMUSG00000065419	1	0	13	9	0.903573	0	12.817	9.53198	11.4376	0	162.24	120.658	-2.30906	0.000219137	0.000660836	Mir300	microRNA 300
ENSMUSG00000049511	81	63	435	282	73.1894	65.705	428.876	298.669	57.4936	51.6143	336.902	234.618	-2.30611	3.61652e-23	3.63149e-22	Htr1b	5-hydroxytryptamine (serotonin) receptor 1B
ENSMUSG00000024306	0	0	7	10	0	0	6.90146	10.5911	0	0	1.99176	3.05659	-2.29868	0.000325376	0.000959491	4921528I01Rik	RIKEN cDNA 4921528I01 gene
ENSMUSG00000064720	2	0	10	19	1.80715	0	9.85922	20.1231	24.0953	0	131.456	268.308	-2.29731	0.000181588	0.00055263	SNORD113	Small nucleolar RNA SNORD113/SNORD114 family
ENSMUSG00000039239	726	613	3164	3087	655.994	639.32	3119.46	3269.47	135.48	132.036	644.25	675.231	-2.29397	2.48386e-217	7.49521e-215	Tgfb2	transforming growth factor, beta 2
ENSMUSG00000029468	9	7	52	40	8.13215	7.30056	51.268	42.3644	1.47215	1.32161	9.28095	7.66915	-2.29295	1.58229e-08	6.94302e-08	P2rx7	purinergic receptor P2X, ligand-gated ion channel, 7
ENSMUSG00000042734	55	38	285	181	49.6965	39.6316	280.988	191.699	24.3372	19.4082	137.604	93.8779	-2.29025	8.73121e-18	6.82519e-17	Ttc9	tetratricopeptide repeat domain 9
ENSMUSG00000069920	160	142	669	760	144.572	148.097	659.582	804.923	57.4609	58.8621	262.155	319.922	-2.28907	1.92878e-50	5.1239e-49	B3gnt9-ps	UDP-GlcNAc:betaGal beta-1,3-N-acetylglucosaminyltransferase 9, pseudogene
ENSMUSG00000001020	3101	2573	12390	14055	2801.98	2683.48	12215.6	14885.8	4773.39	4571.51	20810.2	25359.1	-2.28634	1.61704e-90	1.07515e-88	S100a4	S100 calcium binding protein A4
ENSMUSG00000019230	83	50	322	308	74.9965	52.1468	317.467	326.206	11.0143	7.65851	46.6246	47.908	-2.27593	2.85118e-33	4.22862e-32	Lhx9	LIM homeobox protein 9
ENSMUSG00000040998	849	709	3894	3293	767.133	739.442	3839.18	3487.65	159.819	154.05	799.829	726.593	-2.27145	3.35532e-157	6.02856e-155	Npnt	nephronectin
ENSMUSG00000045954	4761	4048	21974	18497	4301.91	4221.81	21664.7	19590.3	1408.61	1382.39	7093.86	6414.65	-2.26738	2.5608e-206	7.091e-204	Sdpr	serum deprivation response
ENSMUSG00000053030	30	31	152	143	27.1072	32.331	149.86	151.453	34.4	41.0292	190.178	192.199	-2.2619	4.5974e-21	4.20393e-20	Spink2	serine peptidase inhibitor, Kazal type 2
ENSMUSG00000047330	0	1	14	8	0	1.04294	13.8029	8.47287	0	0.419862	5.55673	3.41098	-2.26132	0.000309933	0.000915524	Kcne4	potassium voltage-gated channel, Isk-related subfamily, gene 4
ENSMUSG00000032715	324	287	1591	1239	292.758	299.323	1568.6	1312.24	144.5	147.741	774.236	647.698	-2.26084	7.75537e-71	3.45063e-69	Trib3	tribbles homolog 3 (Drosophila)
ENSMUSG00000001227	6	4	29	33	5.42144	4.17175	28.5917	34.9506	1.3632	1.04897	7.18927	8.78818	-2.25957	1.35577e-06	5.09755e-06	Sema6b	sema domain, transmembrane domain (TM), and cytoplasmic domain, (semaphorin) 6B
ENSMUSG00000050345	16	9	76	56	14.4572	9.38643	74.9301	59.3101	10.5991	6.88155	54.9341	43.4825	-2.25926	3.64039e-10	1.79895e-09	4930486L24Rik	RIKEN cDNA 4930486L24 gene
ENSMUSG00000015957	28	50	245	163	25.3	52.1468	241.551	172.635	6.96395	14.3537	66.488	47.5185	-2.25803	6.70397e-12	3.69815e-11	Wnt11	wingless-related MMTV integration site 11
ENSMUSG00000017493	638	689	3382	2764	576.479	718.583	3334.39	2927.38	130.543	162.723	755.07	662.903	-2.25074	2.93679e-64	1.11131e-62	Igfbp4	insulin-like growth factor binding protein 4
ENSMUSG00000021699	229	197	1029	914	206.918	205.459	1014.51	968.026	18.8261	18.6933	92.3041	88.0744	-2.24993	9.1094e-101	7.34274e-99	Pde4d	phosphodiesterase 4D, cAMP specific
ENSMUSG00000060572	86	79	403	358	77.7072	82.392	397.327	379.161	64.1678	68.0363	328.098	313.097	-2.24602	7.55416e-47	1.79056e-45	Mfap2	microfibrillar-associated protein 2
ENSMUSG00000087855	2	2	17	17	1.80715	2.08587	16.7607	18.0049	24.0953	27.8116	223.476	240.065	-2.246	6.31375e-05	0.00020161	Mir432	microRNA 432
ENSMUSG00000089509	4	7	28	41	3.61429	7.30056	27.6058	43.4235	48.1905	97.3407	368.078	578.98	-2.24118	2.82234e-06	1.03135e-05	SNORD113	Small nucleolar RNA SNORD113/SNORD114 family
ENSMUSG00000027956	54	48	227	249	48.7929	50.061	223.804	263.718	19.6746	20.1859	90.2437	106.338	-2.24106	6.21932e-28	7.53005e-27	Tmem144	transmembrane protein 144
ENSMUSG00000043289	22	22	122	94	19.8786	22.9446	120.283	99.5563	4.33463	5.00318	26.2282	21.7087	-2.24066	4.60924e-15	3.06982e-14	Mei4	meiosis-specific, MEI4 homolog (S. cerevisiae)
ENSMUSG00000006442	970	880	4670	3720	876.465	917.784	4604.26	3939.89	595.021	623.071	3125.77	2674.74	-2.23716	6.8225e-102	5.63443e-100	Srm	spermidine synthase
ENSMUSG00000064417	10	6	44	43	9.03573	6.25762	43.3806	45.5417	125.496	86.9114	602.508	632.523	-2.22713	4.23857e-08	1.79592e-07	SNORD113	Small nucleolar RNA SNORD113/SNORD114 family
ENSMUSG00000023873	0	4	27	14	0	4.17175	26.6199	14.8275	0	1.96225	12.5211	6.97438	-2.22675	0.000164107	0.000501505	1700010I14Rik	RIKEN cDNA 1700010I14 gene
ENSMUSG00000020901	29	24	137	114	26.2036	25.0305	135.071	120.738	4.72137	4.51	24.3372	21.7547	-2.21919	9.9735e-18	7.76791e-17	Pik3r5	phosphoinositide-3-kinase, regulatory subunit 5, p101
ENSMUSG00000088294	2	3	15	25	1.80715	3.12881	14.7888	26.4777	24.7554	42.8604	202.587	362.709	-2.21585	7.25351e-05	0.000230151	AF357425	snoRNA AF357425
ENSMUSG00000068874	1	1	10	15	0.903573	1.04294	9.85922	15.8866	0.526557	0.607772	5.74547	9.25795	-2.21163	0.00028324	0.000840577	Selenbp1	selenium binding protein 1
ENSMUSG00000028976	1	2	16	13	0.903573	2.08587	15.7748	13.7684	0.271099	0.625825	4.7329	4.13094	-2.21027	0.000158423	0.000485015	Slc2a5	solute carrier family 2 (facilitated glucose transporter), member 5
ENSMUSG00000019997	15931	14404	81805	55090	14394.8	15022.5	80653.4	58346.3	5031.39	5250.77	28190.6	20393.7	-2.2068	1.40193e-45	3.1546e-44	Ctgf	connective tissue growth factor
ENSMUSG00000020155	3	7	40	24	2.71072	7.30056	39.4369	25.4186	0.646795	1.74196	9.4099	6.06505	-2.20334	8.52746e-06	2.97217e-05	Kcnmb1	potassium large conductance calcium-activated channel, subfamily M, beta member 1
ENSMUSG00000074874	35	21	170	103	31.625	21.9017	167.607	109.088	27.572	19.0947	146.126	95.1074	-2.20318	5.66652e-12	3.13892e-11	Ctla2b	cytotoxic T lymphocyte-associated protein 2 beta
ENSMUSG00000026875	22	29	126	115	19.8786	30.2452	124.226	121.798	3.9108	5.95026	24.4395	23.9617	-2.2019	3.15749e-16	2.25479e-15	Traf1	TNF receptor-associated factor 1
ENSMUSG00000012350	18	18	77	99	16.2643	18.7729	75.916	104.852	3.23153	3.72995	15.0837	20.8329	-2.20114	1.56378e-11	8.42837e-11	Ehf	ets homologous factor
ENSMUSG00000084860	24	15	105	82	21.6857	15.644	103.522	86.8469	21.8606	15.7702	104.357	87.5473	-2.19794	4.72441e-13	2.80238e-12	2610204G07Rik	RIKEN cDNA 2610204G07 gene
ENSMUSG00000080406	1	1	13	11	0.903573	1.04294	12.817	11.6502	7.52977	8.69114	106.808	97.085	-2.19756	0.000291896	0.000864521	Mir1188	microRNA 1188
ENSMUSG00000020681	1	5	27	18	0.903573	5.21468	26.6199	19.064	0.170905	0.986322	5.03497	3.60582	-2.19301	5.76456e-05	0.000184876	Ace	angiotensin I converting enzyme (peptidyl-dipeptidase A) 1
ENSMUSG00000027656	637	531	2552	2517	575.576	553.799	2516.07	2665.78	299.156	287.837	1307.73	1385.54	-2.18837	1.33808e-168	2.71504e-166	Wisp2	WNT1 inducible signaling pathway protein 2
ENSMUSG00000074676	50	59	288	212	45.1786	61.5333	283.946	224.531	34.4612	46.9361	216.587	171.267	-2.18689	1.29902e-21	1.21619e-20	Foxs1	forkhead box S1
ENSMUSG00000050953	3007	2646	13526	11082	2717.04	2759.61	13335.6	11737	875.054	888.763	4294.87	3780.05	-2.18506	1.47909e-143	2.20337e-141	Gja1	gap junction protein, alpha 1
ENSMUSG00000035187	7	6	46	28	6.32501	6.25762	45.3524	29.6551	1.87797	1.85796	13.4657	8.80494	-2.18378	1.4363e-06	5.38742e-06	Nkx6-1	NK6 homeobox 1
ENSMUSG00000022987	1	1	14	10	0.903573	1.04294	13.8029	10.5911	0.212405	0.245166	3.24469	2.48968	-2.18338	0.000330656	0.000974048	Zfp641	zinc finger protein 641
ENSMUSG00000063727	4870	4061	21116	17589	4400.4	4235.37	20818.7	18628.7	1561.53	1502.97	7387.77	6610.6	-2.18293	4.72369e-165	9.18855e-163	Tnfrsf11b	tumor necrosis factor receptor superfamily, member 11b (osteoprotegerin)
ENSMUSG00000041112	2	2	11	26	1.80715	2.08587	10.8451	27.5368	0.471347	0.544046	2.82868	7.18227	-2.1789	0.000223347	0.000672669	Elmo1	engulfment and cell motility 1, ced-12 homolog (C. elegans)
ENSMUSG00000054580	15	7	49	63	13.5536	7.30056	48.3102	66.7239	1.40919	0.759051	5.02289	6.9374	-2.17432	3.67336e-08	1.5663e-07	Pla2r1	phospholipase A2 receptor 1
ENSMUSG00000051457	5	7	36	31	4.51786	7.30056	35.4932	32.8324	0.980652	1.58467	7.70419	7.12663	-2.17059	1.21868e-06	4.60492e-06	Spn	sialophorin
ENSMUSG00000038301	278	243	1217	1031	251.193	253.434	1199.87	1091.94	87.0084	87.7844	415.61	378.227	-2.16854	7.52671e-91	5.06161e-89	Snx10	sorting nexin 10
ENSMUSG00000038319	82	75	359	324	74.093	78.2202	353.946	343.151	15.2927	16.1445	73.0539	70.8259	-2.16155	1.963e-41	3.86638e-40	Kcnh2	potassium voltage-gated channel, subfamily H (eag-related), member 2
ENSMUSG00000043333	9	12	48	58	8.13215	12.5152	47.3243	61.4283	2.64891	4.07663	15.4151	20.0092	-2.15922	2.27042e-08	9.83778e-08	Rhbdl2	rhomboid, veinlet-like 2 (Drosophila)
ENSMUSG00000032243	1434	1380	6290	5695	1295.72	1439.25	6201.45	6031.63	260.761	289.646	1248.03	1213.85	-2.15495	1.46432e-178	3.48138e-176	Itga11	integrin alpha 11
ENSMUSG00000022099	24	22	100	109	21.6857	22.9446	98.5922	115.443	3.96231	4.19233	18.0143	21.0932	-2.14711	1.69853e-14	1.09831e-13	Epb4.9	erythrocyte protein band 4.9
ENSMUSG00000064452	5	4	22	32	4.51786	4.17175	21.6903	33.8915	60.2382	55.6233	289.204	451.887	-2.146	1.61442e-05	5.47371e-05	SNORD113	Small nucleolar RNA SNORD113/SNORD114 family
ENSMUSG00000007033	9	6	36	42	8.13215	6.25762	35.4932	44.4826	3.29104	2.53242	14.3639	18.0019	-2.14226	4.31882e-07	1.69602e-06	Hspa1l	heat shock protein 1-like
ENSMUSG00000022575	108	102	477	420	97.5858	106.38	470.285	444.826	54.947	59.8984	264.8	250.465	-2.14126	6.56824e-50	1.71203e-48	Gsdmd	gasdermin D
ENSMUSG00000028525	237	188	926	858	214.147	196.072	912.964	908.716	21.874	20.0278	93.2548	92.8208	-2.13292	6.34622e-89	4.1036e-87	Pde4b	phosphodiesterase 4B, cAMP specific
ENSMUSG00000074227	11	13	61	54	9.9393	13.5582	60.1413	57.1919	6.56493	8.9552	39.7234	37.7754	-2.13005	2.32206e-09	1.08334e-08	Spint2	serine protease inhibitor, Kunitz type 2
ENSMUSG00000084604	2	2	15	16	1.80715	2.08587	14.7888	16.9457	25.4527	29.3785	208.293	238.672	-2.127	0.000180267	0.000548965	SNORD113	Small nucleolar RNA SNORD113/SNORD114 family
ENSMUSG00000019326	14	23	81	92	12.65	23.9875	79.8597	97.438	2.73751	5.19098	17.2819	21.0859	-2.12309	1.86891e-10	9.42746e-10	Aoc3	amine oxidase, copper containing 3
ENSMUSG00000022861	268	253	1084	1090	242.157	263.863	1068.74	1154.43	43.3974	47.2873	191.53	206.887	-2.1223	1.61799e-87	1.01015e-85	Dgkg	diacylglycerol kinase, gamma
ENSMUSG00000033016	172	147	686	644	155.414	153.312	676.343	682.066	20.9087	20.6258	90.9919	91.7619	-2.11872	2.52677e-72	1.17303e-70	Nfatc1	nuclear factor of activated T cells, cytoplasmic, calcineurin dependent 1
ENSMUSG00000026068	184	113	689	562	166.257	117.852	679.3	595.219	34.0064	24.1055	138.945	121.747	-2.11626	4.14782e-32	5.93479e-31	Il18rap	interleukin 18 receptor accessory protein
ENSMUSG00000047139	3046	2337	10691	11409	2752.28	2437.34	10540.5	12083.4	1518.08	1344.37	5813.84	6664.85	-2.10933	7.40351e-90	4.8675e-88	Cd24a	CD24a antigen
ENSMUSG00000069074	9	12	52	49	8.13215	12.5152	51.268	51.8963	3.8305	5.89507	24.1488	24.4448	-2.1073	2.22266e-08	9.64681e-08	Gm10258	predicted gene 10258
ENSMUSG00000028031	10	4	42	31	9.03573	4.17175	41.4087	32.8324	2.44605	1.12933	11.2097	8.88803	-2.10687	2.17121e-06	8.02005e-06	Dkk2	dickkopf homolog 2 (Xenopus laevis)
ENSMUSG00000032265	230	200	892	880	207.822	208.587	879.443	932.016	37.9306	38.0703	160.512	170.107	-2.10558	1.12043e-84	6.60943e-83	Fam46a	family with sequence similarity 46, member A
ENSMUSG00000047821	730	561	2943	2377	659.608	585.087	2901.57	2517.5	94.853	84.1368	417.252	362.022	-2.1045	1.52583e-77	7.98075e-76	Trim16	tripartite motif-containing 16
ENSMUSG00000091158	233	202	891	896	210.532	210.673	878.457	948.962	66.3094	66.3538	276.679	298.886	-2.10081	1.82518e-80	1.01081e-78	Mirg	miRNA containing gene
ENSMUSG00000045763	1994	1670	8120	6850	1801.72	1741.7	8005.69	7254.9	975.487	942.991	4334.43	3927.94	-2.09856	6.79561e-159	1.23991e-156	Basp1	brain abundant, membrane attached signal protein 1
ENSMUSG00000065820	55	44	189	232	49.6965	45.8892	186.339	245.713	260.191	240.258	975.598	1286.46	-2.09766	2.09634e-19	1.78193e-18	U2	U2 spliceosomal RNA
ENSMUSG00000048216	16	14	81	57	14.4572	14.6011	79.8597	60.3692	3.54082	3.57607	19.5591	14.7855	-2.09356	1.02173e-09	4.90287e-09	Gpr85	G protein-coupled receptor 85
ENSMUSG00000089517	7	4	27	32	6.32501	4.17175	26.6199	33.8915	86.6439	57.1472	364.656	464.267	-2.09264	7.61913e-06	2.673e-05	SNORD113	Small nucleolar RNA SNORD113/SNORD114 family
ENSMUSG00000028883	2000	1561	7153	7252	1807.15	1628.02	7052.3	7680.66	178.854	161.127	697.971	760.16	-2.09	2.09717e-127	2.62559e-125	Sema3a	sema domain, immunoglobulin domain (Ig), short basic domain, secreted, (semaphorin) 3A
ENSMUSG00000032118	176	143	752	564	159.029	149.14	741.414	597.338	43.5576	40.8491	203.071	163.609	-2.08546	2.07907e-39	3.79342e-38	Fez1	fasciculation and elongation protein zeta 1 (zygin I)
ENSMUSG00000065232	339	257	923	1618	306.311	268.035	910.006	1713.64	1603.72	1403.32	4764.43	8971.93	-2.085	3.07725e-14	1.96551e-13	U2	U2 spliceosomal RNA
ENSMUSG00000029084	32	29	137	123	28.9143	30.2452	135.071	130.27	9.59334	10.0349	44.8146	43.2218	-2.08458	1.43008e-17	1.10143e-16	Cd38	CD38 antigen
ENSMUSG00000019850	334	269	1326	1120	301.793	280.55	1307.33	1186.2	61.7669	57.4191	267.567	242.776	-2.08223	9.74237e-85	5.76146e-83	Tnfaip3	tumor necrosis factor, alpha-induced protein 3
ENSMUSG00000027068	146	114	533	523	131.922	118.895	525.497	553.914	30.8156	27.7727	122.751	129.389	-2.07838	2.0604e-54	6.04685e-53	Dhrs9	dehydrogenase/reductase (SDR family) member 9
ENSMUSG00000075324	56	50	200	242	50.6001	52.1468	197.184	256.304	5.07574	5.2309	19.7798	25.7101	-2.07302	2.52766e-20	2.24419e-19	Fign	fidgetin
ENSMUSG00000085569	64	38	223	199	57.8286	39.6316	219.861	210.763	51.7251	35.4486	196.655	188.518	-2.0703	3.58156e-22	3.43938e-21	Gm12602	predicted gene 12602
ENSMUSG00000000555	2818	2591	12430	9476	2546.27	2702.25	12255	10036.1	581.472	617.093	2798.59	2291.87	-2.0696	1.32976e-71	6.03054e-70	Itga5	integrin alpha 5 (fibronectin receptor alpha)
ENSMUSG00000004098	83	65	484	194	74.9965	67.7909	477.186	205.467	12.2563	11.0788	77.9844	33.5786	-2.05994	1.18715e-08	5.25817e-08	Col5a3	collagen, type V, alpha 3
ENSMUSG00000061119	994	876	3984	3453	898.151	913.612	3927.91	3657.1	303.84	309.071	1328.79	1237.18	-2.05933	2.68907e-169	5.55199e-167	Prcp	prolylcarboxypeptidase (angiotensinase C)
ENSMUSG00000028364	22931	20290	99808	73777	20719.8	21161.2	98402.9	78137.9	2759.33	2818.11	13104.7	10405.9	-2.05676	4.99506e-64	1.8811e-62	Tnc	tenascin C
ENSMUSG00000000627	128	108	578	391	115.657	112.637	569.863	414.112	22.5146	21.9266	110.933	80.6135	-2.05569	7.03696e-25	7.59766e-24	Sema4f	sema domain, immunoglobulin domain (Ig), TM domain, and short cytoplasmic domain
ENSMUSG00000032827	37	24	128	126	33.4322	25.0305	126.198	133.448	2.36353	1.76956	8.92174	9.43427	-2.053	3.61567e-16	2.57417e-15	Ppp1r9a	protein phosphatase 1, regulatory (inhibitor) subunit 9A
ENSMUSG00000064621	4	3	22	19	3.61429	3.12881	21.6903	20.1231	50.1985	43.4557	301.254	279.487	-2.05004	7.4993e-05	0.000237725	AF357355	snoRNA AF357355
ENSMUSG00000022358	573	454	2328	1759	517.747	473.493	2295.23	1862.97	190.208	173.95	843.213	684.413	-2.04555	1.86988e-53	5.35088e-52	Fbxo32	F-box protein 32
ENSMUSG00000049719	138	78	466	399	124.693	81.3491	459.44	422.585	92.6397	60.4376	341.337	313.956	-2.03722	2.88077e-24	3.04467e-23	Prss46	protease, serine, 46
ENSMUSG00000031825	23	25	109	92	20.7822	26.0734	107.466	97.438	4.61723	5.7928	23.8759	21.6481	-2.03149	2.31652e-13	1.40056e-12	Crispld2	cysteine-rich secretory protein LCCL domain containing 2
ENSMUSG00000026547	2659	2365	10785	8735	2402.6	2466.54	10633.2	9251.32	1457	1495.78	6448.25	5610.26	-2.01983	5.93202e-109	5.47537e-107	Tagln2	transgelin 2
ENSMUSG00000022240	71	78	357	248	64.1537	81.3491	351.974	262.659	10.8478	13.7553	59.5154	44.4131	-2.01938	1.68391e-19	1.43915e-18	Ctnnd2	catenin (cadherin associated protein), delta 2
ENSMUSG00000063524	7787	6727	30866	25360	7036.12	7015.83	30431.5	26859	2434.64	2427.62	10529.9	9293.77	-2.01924	3.66349e-134	4.98425e-132	Eno1	enolase 1, alpha non-neuron
ENSMUSG00000027843	34	21	116	109	30.7215	21.9017	114.367	115.443	10.4105	7.42178	38.7553	39.1199	-2.01899	2.43166e-14	1.56079e-13	Ptpn22	protein tyrosine phosphatase, non-receptor type 22 (lymphoid)
ENSMUSG00000063694	1083	845	3907	3520	978.569	881.281	3852	3728.06	313.343	282.191	1233.43	1193.74	-2.01781	1.5016e-145	2.26559e-143	Cycs	cytochrome c, somatic
ENSMUSG00000039405	4850	4461	19480	16556	4382.33	4652.54	19205.8	17534.6	1358.44	1442.2	5953.43	5435.4	-2.01696	7.18614e-156	1.28137e-153	Prss23	protease, serine, 23
ENSMUSG00000024501	3221	2737	13070	10085	2910.41	2854.52	12886	10681.1	464.55	455.629	2056.82	1704.89	-2.01681	2.09252e-77	1.09205e-75	Dpysl3	dihydropyrimidinase-like 3
ENSMUSG00000084347	4	1	19	14	3.61429	1.04294	18.7325	14.8275	2.49433	0.719763	12.9279	10.2329	-2.01661	0.000332317	0.000978328	Akt2-ps	thymoma viral proto-oncogene 2, pseudogene
ENSMUSG00000071317	116	98	418	416	104.814	102.208	412.116	440.589	65.2237	63.6016	256.45	274.169	-2.01428	6.47888e-44	1.3863e-42	Bves	blood vessel epicardial substance
ENSMUSG00000031872	6	10	48	30	5.42144	10.4294	47.3243	31.7733	1.60113	3.08014	13.9765	9.38372	-2.00478	6.3981e-06	2.2625e-05	Bean1	brain expressed, associated with Nedd4, 1
ENSMUSG00000064193	6	4	37	18	5.42144	4.17175	36.4791	19.064	3.31384	2.54997	22.2978	11.6528	-2.0045	8.58511e-05	0.000270723	Gm13699	predicted gene 13699
ENSMUSG00000025780	58	42	15	2	52.4072	43.8033	14.7888	2.11822	6.63382	5.54473	1.872	0.268129	1.99597	7.93824e-05	0.000251065	Itih5	inter-alpha (globulin) inhibitor H5
ENSMUSG00000045287	104	109	27	20	93.9715	113.68	26.6199	21.1822	26.6586	32.2497	7.55175	6.00913	1.99963	2.49312e-12	1.41433e-11	Rtn4rl1	reticulon 4 receptor-like 1
ENSMUSG00000032066	227	153	47	38	205.111	159.569	46.3383	40.2461	96.8418	75.3396	21.8784	19.002	1.99966	7.53507e-17	5.55617e-16	Bco2	beta-carotene oxygenase 2
ENSMUSG00000047953	58	53	13	10	52.4072	55.2756	12.817	10.5911	23.8648	25.1711	5.83652	4.8229	1.99969	3.37135e-08	1.44302e-07	Gp5	glycoprotein 5 (platelet)
ENSMUSG00000065934	74	58	7	19	66.8644	60.4903	6.90146	20.1231	412.743	373.397	42.6016	124.216	2.0003	5.62681e-07	2.18834e-06	U1	U1 spliceosomal RNA
ENSMUSG00000034457	862	658	206	146	778.88	686.252	203.1	154.63	162.368	143.059	42.339	32.2347	2.00076	1.11496e-36	1.85724e-35	Eda2r	ectodysplasin A2 receptor
ENSMUSG00000074006	25	38	5	6	22.5893	39.6316	4.92961	6.35465	10.541	18.4935	2.30033	2.96531	2.00145	4.35433e-05	0.000141148	Omp	olfactory marker protein
ENSMUSG00000038370	741	595	152	158	669.547	620.547	149.86	167.339	424.57	393.499	95.0287	106.112	2.00639	1.88407e-55	5.66352e-54	Pcp4l1	Purkinje cell protein 4-like 1
ENSMUSG00000022449	1136	1064	263	252	1026.46	1109.68	259.298	266.895	117.957	127.521	29.7975	30.6706	2.00721	8.57649e-82	4.8293e-80	Adamts20	a disintegrin-like and metallopeptidase (reprolysin type) with thrombospondin type 1 motif, 20
ENSMUSG00000078452	293	218	63	53	264.747	227.36	62.1131	56.1328	208.298	178.883	48.8695	44.1643	2.00794	1.83257e-24	1.95173e-23	Raet1d	retinoic acid early transcript delta
ENSMUSG00000022860	139	135	31	30	125.597	140.796	30.5636	31.7733	32.8787	36.8577	8.00094	8.31761	2.0121	3.87428e-16	2.75246e-15	Chodl	chondrolectin
ENSMUSG00000032368	10381	9183	2235	2331	9379.99	9577.29	2203.54	2468.78	1647.64	1682.29	387.061	433.652	2.0136	1.07924e-150	1.73986e-148	Zic1	zinc finger protein of the cerebellum 1
ENSMUSG00000029375	177	149	42	31	159.932	155.398	41.4087	32.8324	75.1915	73.0595	19.4681	15.436	2.01364	1.35002e-18	1.10909e-17	Cxcl15	chemokine (C-X-C motif) ligand 15
ENSMUSG00000021388	16612	13220	3325	3572	15010.1	13787.6	3278.19	3783.14	6398.19	5877.08	1397.35	1612.59	2.01646	3.0637e-95	2.22562e-93	Aspn	asporin
ENSMUSG00000069308	489	468	92	125	441.847	488.094	90.7048	132.389	625.846	691.352	128.477	187.519	2.01738	6.9471e-27	8.09876e-26	Hist1h2bp	histone cluster 1, H2bp
ENSMUSG00000035458	247	193	49	50	223.182	201.287	48.3102	52.9555	176.429	159.12	38.1899	41.862	2.01794	1.68233e-23	1.71936e-22	Tnni3	troponin I, cardiac 3
ENSMUSG00000026070	43	36	10	5	38.8536	37.5457	9.85922	5.29555	8.13007	7.8564	2.06303	1.10809	2.0202	1.9728e-06	7.31703e-06	Il18r1	interleukin 18 receptor 1
ENSMUSG00000041809	134	105	35	16	121.079	109.508	34.5073	16.9457	54.911	49.6636	15.6496	7.68515	2.02086	5.50209e-11	2.86828e-10	Efhc1	EF-hand domain (C-terminal) containing 1
ENSMUSG00000032609	497	487	118	108	449.076	507.91	116.339	114.384	236.729	267.744	61.3278	60.2972	2.02242	2.51783e-42	5.12649e-41	Klhdc8b	kelch domain containing 8B
ENSMUSG00000031099	2252	1851	407	523	2034.85	1930.48	401.27	553.914	332.6	315.54	65.5885	90.5384	2.0242	1.45223e-38	2.59145e-37	Smarca1	SWI/SNF related, matrix associated, actin dependent regulator of chromatin, subfamily a, member 1
ENSMUSG00000048240	249	233	69	38	224.99	243.004	68.0286	40.2461	59.4267	64.1849	17.9685	10.6303	2.02884	1.43138e-17	1.10207e-16	Gng7	guanine nucleotide binding protein (G protein), gamma 7
ENSMUSG00000057286	3115	2753	701	657	2814.63	2871.2	691.132	695.835	396.986	404.965	97.4798	98.1431	2.02952	5.69156e-194	1.44045e-191	St6galnac2	ST6 (alpha-N-acetyl-neuraminyl-2,3-beta-galactosyl-1,3)-N-acetylgalactosaminide alpha-2,6-sialyltransferase 2
ENSMUSG00000053897	992	777	195	208	896.344	810.362	192.255	220.295	149.615	135.263	32.0906	36.7709	2.03178	1.22711e-59	4.10845e-58	Slc39a8	solute carrier family 39 (metal ion transporter), member 8
ENSMUSG00000022296	476	442	119	90	430.101	460.978	117.325	95.3198	172.385	184.761	47.0239	38.2043	2.03279	3.84951e-40	7.24848e-39	Baalc	brain and acute leukemia, cytoplasmic
ENSMUSG00000022490	42	34	5	9	37.95	35.4598	4.92961	9.53198	29.3051	27.3821	3.80665	7.3606	2.03396	2.70261e-06	9.89288e-06	Ppp1r1a	protein phosphatase 1, regulatory (inhibitor) subunit 1A
ENSMUSG00000053040	154	162	30	39	139.15	168.956	29.5777	41.3053	26.7339	32.4603	5.68255	7.93569	2.0344	1.31006e-15	9.0372e-15	Aph1c	anterior pharynx defective 1c homolog (C. elegans)
ENSMUSG00000032589	75	65	17	12	67.7679	67.7909	16.7607	12.7093	4.25224	4.25368	1.05168	0.797472	2.03457	8.42944e-10	4.07233e-09	Bsn	bassoon
ENSMUSG00000038354	44	32	6	8	39.7572	33.374	5.91553	8.47287	10.7802	9.04934	1.604	2.29742	2.03614	2.38504e-06	8.77274e-06	Ankrd35	ankyrin repeat domain 35
ENSMUSG00000087651	797	686	164	174	720.147	715.454	161.691	184.285	603.644	599.71	135.533	154.472	2.03731	7.68776e-66	3.03602e-64	1500009L16Rik	RIKEN cDNA 1500009L16 gene
ENSMUSG00000081574	57	58	17	5	51.5036	60.4903	16.7607	5.29555	25.4465	29.8865	8.28097	2.61638	2.03763	1.08621e-06	4.1249e-06	Gm14429	predicted gene 14429
ENSMUSG00000042589	23	18	2	4	20.7822	18.7729	1.97184	4.23644	2.45768	2.22006	0.233189	0.500998	2.0402	0.000131015	0.000405163	Cux2	cut-like homeobox 2
ENSMUSG00000026475	120	122	30	22	108.429	127.238	29.5777	23.3004	46.3569	54.3986	12.6454	9.96169	2.04725	3.80723e-14	2.41538e-13	Rgs16	regulator of G-protein signaling 16
ENSMUSG00000029408	240	230	50	54	216.857	239.875	49.2961	57.1919	58.2011	64.3788	13.2303	15.3494	2.04958	5.20083e-25	5.63591e-24	Abcb9	ATP-binding cassette, sub-family B (MDR/TAP), member 9
ENSMUSG00000079031	46	33	4	10	41.5643	34.4169	3.94369	10.5911	22.4551	18.5937	2.13057	5.72182	2.04978	4.61772e-06	1.65279e-05	BB287469	expressed sequence BB287469
ENSMUSG00000070576	898	897	205	201	811.408	935.514	202.114	212.881	116.918	134.8	29.1231	30.6745	2.05184	3.1918e-57	1.00435e-55	Mn1	meningioma 1
ENSMUSG00000070858	864	738	182	180	780.687	769.687	179.438	190.64	1173.96	1157.42	269.831	286.676	2.05204	6.00538e-75	2.99468e-73	Gm1673	predicted gene 1673
ENSMUSG00000017639	226	257	56	50	204.207	268.035	55.2116	52.9555	27.4067	35.973	7.40996	7.10716	2.05405	9.72971e-20	8.43492e-19	Rab11fip4	RAB11 family interacting protein 4 (class II)
ENSMUSG00000037962	257	262	70	44	232.218	273.249	69.0146	46.6008	119.885	141.068	35.6296	24.0582	2.05485	2.5455e-20	2.25918e-19	Fam101a	family with sequence similarity 101, member A
ENSMUSG00000085794	69	74	13	16	62.3465	77.1773	12.817	16.9457	15.3449	18.9952	3.15456	4.17075	2.05595	1.57069e-09	7.44747e-09	Vax2os1	Vax2 opposite strand transcript 1
ENSMUSG00000031066	3684	3073	672	832	3328.76	3204.94	662.54	881.179	940.86	905.863	187.264	249.061	2.05679	6.77638e-48	1.67011e-46	Usp11	ubiquitin specific peptidase 11
ENSMUSG00000064105	4869	4282	974	1087	4399.49	4465.85	960.288	1151.25	1236.51	1255.16	269.896	323.567	2.0574	5.42721e-90	3.58821e-88	Cnnm2	cyclin M2
ENSMUSG00000036334	21649	18466	4288	4726	19561.4	19258.9	4227.63	5005.35	1939.85	1909.84	419.242	496.365	2.06004	1.31656e-98	1.016e-96	Igsf10	immunoglobulin superfamily, member 10
ENSMUSG00000052688	202	155	36	41	182.522	161.655	35.4932	43.4235	66.9313	59.2795	13.0155	15.9235	2.06056	1.29723e-19	1.11597e-18	5430435G22Rik	RIKEN cDNA 5430435G22 gene
ENSMUSG00000027408	842	766	196	165	760.808	798.889	193.241	174.753	321.559	337.654	81.674	73.8601	2.06384	2.4344e-70	1.06701e-68	Cpxm1	carboxypeptidase X 1 (M14 family)
ENSMUSG00000037106	26	29	1	7	23.4929	30.2452	0.985922	7.41376	3.87863	4.99342	0.162774	1.224	2.0687	9.58625e-05	0.000300642	Fer1l6	fer-1-like 6 (C. elegans)
ENSMUSG00000051243	18	15	1	3	16.2643	15.644	0.985922	3.17733	3.29704	3.17131	0.199863	0.644096	2.06909	0.000281743	0.000836347	Islr2	immunoglobulin superfamily containing leucine-rich repeat 2
ENSMUSG00000089768	53	42	10	8	47.8893	43.8033	9.85922	8.47287	109.087	99.7798	22.4584	19.3004	2.07051	1.29287e-07	5.28669e-07	Tmsb15b1	thymosin beta 15b1
ENSMUSG00000041912	482	427	117	84	435.522	445.334	115.353	88.9652	114.43	117.008	30.3082	23.375	2.07176	4.79435e-40	8.9916e-39	Tdrkh	tudor and KH domain containing protein
ENSMUSG00000048814	66	52	12	11	59.6358	54.2327	11.8311	11.6502	9.48557	8.62617	1.88183	1.85306	2.07865	6.97017e-09	3.13984e-08	Lonrf2	LON peptidase N-terminal domain and ring finger 2
ENSMUSG00000035105	142	123	30	26	128.307	128.281	29.5777	27.5368	48.1996	48.1898	11.1111	10.3444	2.07944	8.60005e-17	6.32758e-16	Egln3	EGL nine homolog 3 (C. elegans)
ENSMUSG00000017754	1103	1100	246	243	996.641	1147.23	242.537	257.364	400.418	460.92	97.4435	103.4	2.08058	2.13753e-64	8.15415e-63	Pltp	phospholipid transfer protein
ENSMUSG00000041540	498	486	91	122	449.979	506.867	89.7189	129.211	46.2989	52.1522	9.23129	13.2947	2.08446	7.43918e-29	9.30371e-28	Sox5	SRY-box containing gene 5
ENSMUSG00000021091	3774	3018	730	768	3410.08	3147.58	719.723	813.396	1652.17	1524.99	348.703	394.087	2.08652	9.3241e-109	8.57271e-107	Serpina3n	serine (or cysteine) peptidase inhibitor, clade A, member 3N
ENSMUSG00000092033	169	158	43	26	152.704	164.784	42.3947	27.5368	57.3428	61.8791	15.9199	10.3405	2.09011	2.01503e-17	1.53388e-16	A730056A06Rik	RIKEN cDNA A730056A06 gene
ENSMUSG00000028456	180	142	27	40	162.643	148.097	26.6199	42.3644	19.4154	17.679	3.17774	5.05722	2.09072	1.50803e-16	1.09517e-15	Unc13b	unc-13 homolog B (C. elegans)
ENSMUSG00000002578	233	210	49	46	210.532	219.017	48.3102	48.719	35.118	36.5332	8.05841	8.12661	2.09253	5.87127e-26	6.60889e-25	Ikzf4	IKAROS family zinc finger 4
ENSMUSG00000050751	73	64	16	11	65.9608	66.7479	15.7748	11.6502	18.6911	18.9141	4.47004	3.30128	2.0933	6.34457e-10	3.08219e-09	Pgbd5	piggyBac transposable element derived 5
ENSMUSG00000049303	2389	2135	597	389	2158.63	2226.67	588.596	411.993	585.472	603.924	159.641	111.742	2.09412	1.79279e-36	2.96951e-35	Syt12	synaptotagmin XII
ENSMUSG00000048078	1341	1401	288	312	1211.69	1461.15	283.946	330.442	67.234	81.0761	15.7555	18.3355	2.09539	8.31729e-50	2.15599e-48	Odz4	odd Oz/ten-m homolog 4 (Drosophila)
ENSMUSG00000079018	1151	938	199	252	1040.01	978.274	196.199	266.895	1238.11	1164.61	233.57	317.733	2.09606	6.02849e-43	1.25126e-41	Ly6c1	lymphocyte antigen 6 complex, locus C1
ENSMUSG00000020810	90	88	20	16	81.3215	91.7784	19.7184	16.9457	34.887	39.373	8.45922	7.26973	2.0977	5.26235e-12	2.92261e-11	Cygb	cytoglobin
ENSMUSG00000031618	26	21	4	3	23.4929	21.9017	3.94369	3.17733	3.62881	3.38302	0.609158	0.490783	2.10062	3.93079e-05	0.000128001	Nr3c2	nuclear receptor subfamily 3, group C, member 2
ENSMUSG00000078444	99	74	13	21	89.4537	77.1773	12.817	22.2413	126.347	109.007	18.1031	31.4143	2.10078	1.12874e-10	5.76795e-10	Gm10941	predicted gene 10941
ENSMUSG00000079662	578	521	120	119	522.265	543.37	118.311	126.034	106.715	111.028	24.1746	25.7528	2.10173	1.08779e-55	3.29514e-54	Ntn3	netrin 3
ENSMUSG00000086534	37	38	9	4	33.4322	39.6316	8.8733	4.23644	8.6882	10.2993	2.30595	1.10094	2.10232	2.23891e-06	8.25977e-06	Gm16758	predicted gene, 16758
ENSMUSG00000033966	43	32	6	7	38.8536	33.374	5.91553	7.41376	13.2561	11.3865	2.01826	2.52943	2.10431	1.37456e-06	5.1649e-06	Cdkl4	cyclin-dependent kinase-like 4
ENSMUSG00000086785	21	18	1	4	18.975	18.7729	0.985922	4.23644	38.8037	38.3903	2.0162	8.66347	2.1045	0.000135198	0.000417221	Gm6081	predicted gene 6081
ENSMUSG00000079012	104	113	27	17	93.9715	117.852	26.6199	18.0049	56.6435	71.0379	16.0458	10.8528	2.10453	2.47251e-12	1.40298e-11	Serpina3m	serine (or cysteine) peptidase inhibitor, clade A, member 3M
ENSMUSG00000023945	39	32	4	8	35.2393	33.374	3.94369	8.47287	6.80822	6.44783	0.761918	1.63695	2.10511	2.99829e-06	1.09091e-05	Slc5a7	solute carrier family 5 (choline transporter), member 7
ENSMUSG00000027315	200	179	23	51	180.715	186.686	22.6762	54.0146	72.1703	74.555	9.056	21.5713	2.10606	1.41887e-10	7.21605e-10	Spint1	serine protease inhibitor, Kunitz type 1
ENSMUSG00000063434	34	27	5	5	30.7215	28.1593	4.92961	5.29555	5.45287	4.9981	0.874975	0.939926	2.10685	6.54228e-06	2.31002e-05	Sorcs3	sortilin-related VPS10 domain containing receptor 3
ENSMUSG00000048485	83	74	14	17	74.9965	77.1773	13.8029	18.0049	22.5689	23.2252	4.15375	5.41825	2.10857	4.36545e-11	2.2879e-10	Zbtb8b	zinc finger and BTB domain containing 8b
ENSMUSG00000007279	95	92	14	23	85.8394	95.9502	13.8029	24.3595	20.6693	23.1038	3.3236	5.86552	2.11167	1.96385e-11	1.05316e-10	Scube2	signal peptide, CUB domain, EGF-like 2
ENSMUSG00000045180	2561	2328	577	490	2314.05	2427.96	568.877	518.963	276.304	289.905	67.9256	61.9658	2.11337	8.24378e-139	1.16188e-136	Shroom2	shroom family member 2
ENSMUSG00000072621	39	24	8	1	35.2393	25.0305	7.88738	1.05911	9.73193	6.91259	2.17823	0.292491	2.11418	5.64812e-05	0.000181327	Slfn10-ps	schlafen 10, pseudogene
ENSMUSG00000021340	79	71	11	18	71.3822	74.0485	10.8451	19.064	19.9169	20.6609	3.02599	5.31919	2.11608	3.43245e-10	1.69833e-09	Gpld1	glycosylphosphatidylinositol specific phospholipase D1
ENSMUSG00000006641	2058	1717	463	354	1859.55	1790.72	456.482	374.925	478.157	460.458	117.378	96.4064	2.11668	5.03525e-81	2.81508e-79	Slc5a6	solute carrier family 5 (sodium-dependent vitamin transporter), member 6
ENSMUSG00000026023	85	77	17	15	76.8037	80.3061	16.7607	15.8866	30.6357	32.0328	6.68555	6.33691	2.11675	1.51871e-11	8.1911e-11	Cdk15	cyclin-dependent kinase 15
ENSMUSG00000003477	87	85	11	22	78.6108	88.6496	10.8451	23.3004	72.9905	82.3116	10.0698	21.6345	2.12116	5.71036e-10	2.78098e-09	Inmt	indolethylamine N-methyltransferase
ENSMUSG00000068246	88	91	7	24	79.5144	94.9072	6.90146	25.4186	51.4656	61.4286	4.46696	16.4522	2.12125	7.8607e-07	3.02464e-06	Apol9a	apolipoprotein L 9a
ENSMUSG00000060176	65	45	13	7	58.7322	46.9321	12.817	7.41376	13.1628	10.5182	2.87248	1.66153	2.12492	5.29087e-08	2.22139e-07	Kif27	kinesin family member 27
ENSMUSG00000037868	1532	1197	367	199	1384.27	1248.4	361.833	210.763	407.379	367.391	106.484	62.0255	2.12538	3.68803e-20	3.2487e-19	Egr2	early growth response 2
ENSMUSG00000032289	512	447	115	89	462.629	466.193	113.381	94.2607	46.9817	47.3436	11.5143	9.57253	2.1293	7.84927e-48	1.92647e-46	Thsd4	thrombospondin, type I, domain containing 4
ENSMUSG00000037010	2573	2384	560	510	2324.89	2486.36	552.116	540.146	738.295	789.572	175.331	171.529	2.12947	1.66948e-148	2.63722e-146	Apln	apelin
ENSMUSG00000083282	1615	1483	345	322	1459.27	1546.67	340.143	341.033	738.871	783.127	172.224	172.675	2.13009	1.06225e-119	1.14165e-117	Ctsf	cathepsin F
ENSMUSG00000022756	301	284	79	41	271.975	296.194	77.8879	43.4235	73.5665	80.1174	21.0679	11.7456	2.13392	7.33423e-18	5.75995e-17	Slc7a4	solute carrier family 7 (cationic amino acid transporter, y+ system), member 4
ENSMUSG00000073555	34	21	3	5	30.7215	21.9017	2.95777	5.29555	11.6149	8.2804	1.11825	2.0021	2.14097	2.12413e-05	7.11076e-05	Gm4951	predicted gene 4951
ENSMUSG00000038665	61	53	13	8	55.1179	55.2756	12.817	8.47287	8.83017	8.85544	2.05335	1.3574	2.14159	7.65551e-09	3.43935e-08	Dgki	diacylglycerol kinase, iota
ENSMUSG00000044317	19	33	4	3	17.1679	34.4169	3.94369	3.17733	5.9528	11.9337	1.36744	1.10171	2.14508	6.66788e-05	0.000212457	Gpr4	G protein-coupled receptor 4
ENSMUSG00000025911	110	112	23	21	99.393	116.809	22.6762	22.2413	29.8836	35.1199	6.81786	6.6871	2.14658	2.57952e-14	1.65389e-13	Adhfe1	alcohol dehydrogenase, iron containing, 1
ENSMUSG00000041617	313	267	63	57	282.818	278.464	62.1131	60.3692	221.298	217.891	48.6018	47.2373	2.15275	6.97784e-34	1.05755e-32	Ccdc74a	coiled-coil domain containing 74A
ENSMUSG00000085828	70	64	13	12	63.2501	66.7479	12.817	12.7093	20.2855	21.4073	4.11064	4.07611	2.15946	3.2385e-10	1.60507e-09	Gm15612	predicted gene 15612
ENSMUSG00000036553	35	38	6	6	31.625	39.6316	5.91553	6.35465	6.82751	8.55604	1.2771	1.3719	2.15972	1.26834e-06	4.7803e-06	Sh3tc1	SH3 domain and tetratricopeptide repeats 1
ENSMUSG00000055172	2195	2128	447	463	1983.34	2219.37	440.707	490.368	660.894	739.543	146.853	163.401	2.15992	2.07808e-93	1.46005e-91	C1ra	complement component 1, r subcomponent A
ENSMUSG00000038259	109	94	15	24	98.4894	98.036	14.7888	25.4186	42.4523	42.2569	6.3745	10.9563	2.16145	7.45506e-13	4.3595e-12	Gdf5	growth differentiation factor 5
ENSMUSG00000039611	467	443	98	91	421.968	462.021	96.6204	96.3789	126.908	138.954	29.0588	28.9861	2.16292	1.67246e-46	3.91687e-45	2810432L12Rik	RIKEN cDNA 2810432L12 gene
ENSMUSG00000038167	49	43	8	8	44.2751	44.8463	7.88738	8.47287	13.4208	13.5939	2.39084	2.56832	2.16551	7.0982e-08	2.96066e-07	Plekhg6	pleckstrin homology domain containing, family G (with RhoGef domain) member 6
ENSMUSG00000060268	14	17	2	1	12.65	17.7299	1.97184	1.05911	5.13602	7.19851	0.800586	0.430008	2.17974	0.000201527	0.000609841	Gm1661	predicted gene 1661
ENSMUSG00000028572	322	249	65	50	290.95	259.691	64.0849	52.9555	34.9784	31.2204	7.70437	6.36637	2.18124	4.78697e-30	6.32272e-29	Hook1	hook homolog 1 (Drosophila)
ENSMUSG00000047115	272	226	42	57	245.772	235.704	41.4087	60.3692	100.561	96.4418	16.943	24.701	2.18718	1.1195e-25	1.25117e-24	D330028D13Rik	RIKEN cDNA D330028D13 gene
ENSMUSG00000032702	12956	12121	2821	2382	11706.7	12641.4	2781.29	2522.8	1937.55	2092.26	460.326	417.544	2.18928	3.82082e-158	6.91774e-156	Kank1	KN motif and ankyrin repeat domains 1
ENSMUSG00000005237	31	21	2	5	28.0108	21.9017	1.97184	5.29555	1.89134	1.47884	0.133143	0.357566	2.1894	2.13807e-05	7.15131e-05	Dnahc2	dynein, axonemal, heavy chain 2
ENSMUSG00000020191	13	13	1	1	11.7464	13.5582	0.985922	1.05911	6.33573	7.31293	0.531781	0.571256	2.19051	0.000293622	0.000869416	4930415F15Rik	RIKEN cDNA 4930415F15 gene
ENSMUSG00000032850	651	569	120	129	588.226	593.431	118.311	136.625	113.448	114.451	22.8179	26.3501	2.19115	8.08129e-62	2.9084e-60	Rnft2	ring finger protein, transmembrane 2
ENSMUSG00000078776	78	74	14	14	70.4787	77.1773	13.8029	14.8275	8.88984	9.73478	1.74103	1.87027	2.19438	2.51792e-11	1.34295e-10	9530053A07Rik	RIKEN cDNA 9530053A07 gene
ENSMUSG00000022223	76	62	15	10	68.6715	64.6621	14.7888	10.5911	56.0127	52.7423	12.0627	8.63874	2.19459	2.11695e-10	1.06331e-09	Sdr39u1	short chain dehydrogenase/reductase family 39U, member 1
ENSMUSG00000031351	753	612	143	135	680.39	638.277	140.987	142.98	183.542	172.182	38.0326	38.5702	2.19478	8.29325e-68	3.43659e-66	Zfp185	zinc finger protein 185
ENSMUSG00000031387	359	321	69	68	324.383	334.783	68.0286	72.0194	207.141	213.782	43.441	45.9894	2.1963	2.03599e-39	3.72058e-38	Renbp	renin binding protein
ENSMUSG00000078582	226	171	29	47	204.207	178.342	28.5917	49.7781	68.6873	59.9873	9.61714	16.7434	2.19725	2.47281e-17	1.87146e-16	Hivep3	human immunodeficiency virus type I enhancer binding protein 3
ENSMUSG00000027913	29	19	5	1	26.2036	19.8158	4.92961	1.05911	33.0854	25.0199	6.22426	1.33726	2.20069	4.12906e-05	0.000134142	Crct1	cysteine-rich C-terminal 1
ENSMUSG00000045092	5561	4719	1032	1062	5024.77	4921.62	1017.47	1124.77	1658.89	1624.83	335.91	371.335	2.20853	2.4274e-195	6.21018e-193	S1pr1	sphingosine-1-phosphate receptor 1
ENSMUSG00000020241	16762	15180	3376	3165	15145.7	15831.8	3328.47	3352.08	2520.92	2635.12	554.007	557.936	2.20923	0	0	Col6a2	collagen, type VI, alpha 2
ENSMUSG00000038119	20194	18228	3736	4030	18246.7	19010.6	3683.41	4268.21	2365.41	2464.43	477.496	553.307	2.21704	3.97543e-130	5.1412e-128	Cdon	cell adhesion molecule-related/down-regulated by oncogenes
ENSMUSG00000054252	1965	1853	399	375	1775.52	1932.56	393.383	397.166	363.166	395.288	80.4629	81.2366	2.2173	2.94039e-125	3.56742e-123	Fgfr3	fibroblast growth factor receptor 3
ENSMUSG00000005045	853	896	170	180	770.747	934.471	167.607	190.64	80.4034	97.4829	17.4845	19.8873	2.21906	1.57265e-48	3.92947e-47	Chd5	chromodomain helicase DNA binding protein 5
ENSMUSG00000064043	467	402	77	95	421.968	419.26	75.916	100.615	92.8628	92.2668	16.7069	22.1425	2.21992	4.16567e-42	8.42332e-41	Trerf1	transcriptional regulating factor 1
ENSMUSG00000050671	116	108	24	18	104.814	112.637	23.6621	19.064	40.3132	43.322	9.10082	7.33229	2.22178	2.36793e-15	1.60756e-14	Ism2	isthmin 2 homolog (zebrafish)
ENSMUSG00000024534	54	52	8	10	48.7929	54.2327	7.88738	10.5911	12.1557	13.5109	1.96497	2.63854	2.22182	9.18856e-09	4.10615e-08	Sncaip	synuclein, alpha interacting protein (synphilin)
ENSMUSG00000032327	19	25	1	4	17.1679	26.0734	0.985922	4.23644	3.86577	5.87107	0.222005	0.953937	2.22516	5.90214e-05	0.000188979	Stra6	stimulated by retinoic acid gene 6
ENSMUSG00000022803	23	25	5	1	20.7822	26.0734	4.92961	1.05911	8.806	11.0481	2.08882	0.448775	2.22538	3.00315e-05	9.91933e-05	Popdc2	popeye domain containing 2
ENSMUSG00000049556	292	314	71	47	263.843	327.482	70.0005	49.7781	67.2212	83.4349	17.8345	12.6823	2.22557	1.13741e-23	1.17573e-22	Lingo1	leucine rich repeat and Ig domain containing 1
ENSMUSG00000001657	16	16	1	2	14.4572	16.687	0.985922	2.11822	6.28846	7.25837	0.428848	0.921365	2.22843	0.000127097	0.000393459	Hoxc8	homeobox C8
ENSMUSG00000029838	3624	3085	636	702	3274.55	3217.46	627.047	743.495	849.869	835.053	162.742	192.965	2.23199	1.25875e-114	1.26612e-112	Ptn	pleiotrophin
ENSMUSG00000045777	1322	1175	277	222	1194.52	1225.45	273.1	235.122	249.431	255.889	57.0266	49.0963	2.23362	1.82265e-99	1.42524e-97	6330512M04Rik	RIKEN cDNA 6330512M04 gene
ENSMUSG00000053675	74	72	8	17	66.8644	75.0914	7.88738	18.0049	25.5891	28.7376	3.01851	6.89049	2.24051	8.70893e-10	4.19959e-09	Tgm5	transglutaminase 5
ENSMUSG00000024168	16	8	1	0	14.4572	8.34349	0.985922	0	7.14993	4.12636	0.487598	0	2.24918	0.00033474	0.000985035	Tmem204	transmembrane protein 204
ENSMUSG00000075465	10	13	0	1	9.03573	13.5582	0	1.05911	5.88263	8.82694	0	0.689524	2.25083	0.00032059	0.000946172	Gm10837	predicted gene 10837
ENSMUSG00000035041	38	26	6	3	34.3358	27.1164	5.91553	3.17733	14.506	11.456	2.49917	1.34234	2.25129	2.87416e-06	1.04866e-05	Creb3l3	cAMP responsive element binding protein 3-like 3
ENSMUSG00000028211	4860	4033	922	836	4391.36	4206.16	909.02	885.415	678.203	649.6	140.389	136.744	2.25416	7.17789e-247	2.86349e-244	Trp53inp1	transformation related protein 53 inducible nuclear protein 1
ENSMUSG00000048368	1587	1260	247	302	1433.97	1314.1	243.523	319.851	921.574	844.537	156.506	205.56	2.26002	1.97435e-56	6.10647e-55	Omd	osteomodulin
ENSMUSG00000020083	257	205	52	35	232.218	213.802	51.268	37.0688	77.8994	71.7216	17.1982	12.435	2.26376	5.03713e-26	5.68355e-25	2010107G23Rik	RIKEN cDNA 2010107G23 gene
ENSMUSG00000020486	28	31	3	5	25.3	32.331	2.95777	5.29555	12.0019	15.3373	1.40312	2.51212	2.2651	4.30733e-06	1.54498e-05	Sept4	septin 4
ENSMUSG00000045658	5556	4728	996	1013	5020.25	4931	981.979	1072.88	711.688	699.037	139.209	152.095	2.2698	1.22844e-226	4.13053e-224	Pid1	phosphotyrosine interaction domain containing 1
ENSMUSG00000032584	25	15	1	3	22.5893	15.644	0.985922	3.17733	4.80011	3.32428	0.209503	0.675165	2.26993	5.84653e-05	0.000187301	Mst1r	macrophage stimulating 1 receptor (c-met-related tyrosine kinase)
ENSMUSG00000051043	6378	5838	1098	1263	5762.99	6088.66	1082.54	1337.65	1098.55	1160.63	206.356	254.986	2.27354	1.57147e-85	9.45979e-84	Gprc5c	G protein-coupled receptor, family C, group 5, member C
ENSMUSG00000079537	13	10	1	0	11.7464	10.4294	0.985922	0	17.6373	15.6597	1.48036	0	2.27409	0.000267294	0.000795361	C030048H21Rik	RIKEN cDNA C030048H21 gene
ENSMUSG00000021185	974	795	160	180	880.08	829.135	157.748	190.64	198.484	186.995	35.5768	42.995	2.27544	1.33043e-72	6.25039e-71	9030617O03Rik	RIKEN cDNA 9030617O03 gene
ENSMUSG00000066952	207	207	38	39	187.04	215.888	37.465	41.3053	36.3043	41.9037	7.27194	8.01732	2.28048	1.01678e-24	1.09379e-23	Myo1h	myosin 1H
ENSMUSG00000025175	12	17	1	1	10.8429	17.7299	0.985922	1.05911	2.46485	4.03044	0.224124	0.240761	2.28474	0.000157863	0.000483554	Fn3k	fructosamine 3 kinase
ENSMUSG00000040502	246	278	51	46	222.279	289.936	50.282	48.719	73.1903	95.468	16.5565	16.0418	2.29064	5.63583e-24	5.90345e-23	2015-03-09	membrane-associated ring finger (C3HC4) 9
ENSMUSG00000044505	54	27	5	6	48.7929	28.1593	4.92961	6.35465	13.3863	7.72546	1.35243	1.74339	2.29159	1.58652e-06	5.92822e-06	Lingo4	leucine rich repeat and Ig domain containing 4
ENSMUSG00000062488	802	662	99	165	724.665	690.424	97.6063	174.753	320.79	305.633	43.2077	77.3586	2.2938	1.22495e-21	1.14867e-20	I830012O16Rik	RIKEN cDNA I830012O16 gene
ENSMUSG00000047562	39	27	6	3	35.2393	28.1593	5.91553	3.17733	20.488	16.3717	3.43926	1.84728	2.29401	1.62781e-06	6.07674e-06	Mmp10	matrix metallopeptidase 10
ENSMUSG00000019320	158	124	20	30	142.764	129.324	19.7184	31.7733	59.9851	54.3379	8.28506	13.3501	2.29604	3.0437e-17	2.2932e-16	Noxo1	NADPH oxidase organizer 1
ENSMUSG00000086869	103	103	22	14	93.068	107.422	21.6903	14.8275	44.3603	51.2023	10.3386	7.06746	2.2978	4.10987e-14	2.60177e-13	Gm7809	predicted gene 7809
ENSMUSG00000052397	10230	9285	1902	1850	9243.55	9683.67	1875.22	1959.35	2809.59	2943.36	569.977	595.548	2.29811	2.26108e-303	1.23765e-300	Ezr	ezrin
ENSMUSG00000036158	5038	4466	975	851	4552.2	4657.75	961.274	901.302	1047.69	1071.98	221.237	207.434	2.29874	2.86886e-258	1.22772e-255	Prickle1	prickle homolog 1 (Drosophila)
ENSMUSG00000079177	24	16	3	1	21.6857	16.687	2.95777	1.05911	7.21896	5.55492	0.984609	0.352566	2.30098	4.03824e-05	0.000131354	4930417G10Rik	RIKEN cDNA 4930417G10 gene
ENSMUSG00000067889	21	18	2	2	18.975	18.7729	1.97184	2.11822	2.29972	2.27522	0.238982	0.256723	2.3024	3.36518e-05	0.000110592	Spnb3	spectrin beta 3
ENSMUSG00000034177	1298	1063	235	213	1172.84	1108.64	231.692	225.59	255.576	241.587	50.4885	49.1589	2.30384	1.23956e-109	1.15318e-107	Rnf43	ring finger protein 43
ENSMUSG00000024112	3779	3692	689	732	3414.6	3850.52	679.3	775.268	364.263	410.766	72.4664	82.7041	2.30449	1.43354e-102	1.19227e-100	Cacna1h	calcium channel, voltage-dependent, T type, alpha 1H subunit
ENSMUSG00000051652	166	132	23	30	149.993	137.668	22.6762	31.7733	34.9146	32.0455	5.27845	7.39601	2.3063	3.24745e-19	2.741e-18	Lrrc3	leucine rich repeat containing 3
ENSMUSG00000073530	54	82	9	12	48.7929	85.5208	8.8733	12.7093	5.41302	9.48755	0.984391	1.40995	2.30727	3.39439e-08	1.45209e-07	Pappa2	pappalysin 2
ENSMUSG00000028445	94	104	20	14	84.9358	108.465	19.7184	14.8275	66.9313	85.4731	15.5386	11.6844	2.30892	4.07295e-13	2.42573e-12	Enho	energy homeostasis associated
ENSMUSG00000078670	29	14	3	1	26.2036	14.6011	2.95777	1.05911	9.78477	5.45224	1.10447	0.395485	2.31105	5.17159e-05	0.000166631	Fam174b	family with sequence similarity 174, member B
ENSMUSG00000038576	435	424	80	80	393.054	442.205	78.8738	84.7287	111.252	125.164	22.3249	23.9821	2.31227	3.45376e-45	7.66176e-44	Susd4	sushi domain containing 4
ENSMUSG00000024713	4333	3753	725	799	3915.18	3914.14	714.794	846.228	445.666	445.548	81.3652	96.3265	2.31425	3.8064e-127	4.74028e-125	Pcsk5	proprotein convertase subtilisin/kexin type 5
ENSMUSG00000067297	147	102	24	19	132.825	106.38	23.6621	20.1231	39.4491	31.5948	7.02766	5.97656	2.3173	8.65987e-16	6.02149e-15	2010002M12Rik	RIKEN cDNA 2010002M12 gene
ENSMUSG00000032841	1028	942	185	185	928.873	982.446	182.396	195.935	187.009	197.795	36.7215	39.4474	2.31925	4.18406e-95	3.02086e-93	Prr5l	proline rich 5 like
ENSMUSG00000074529	63	73	12	10	56.9251	76.1344	11.8311	10.5911	65.8855	88.1185	13.6934	12.2582	2.31976	3.50133e-10	1.73132e-09	C330013J21Rik	RIKEN cDNA C330013J21 gene
ENSMUSG00000034706	37	40	6	5	33.4322	41.7175	5.91553	5.29555	5.98392	7.46688	1.0588	0.947833	2.32217	2.33138e-07	9.35613e-07	Dnaic2	dynein, axonemal, intermediate chain 2
ENSMUSG00000051067	22	18	3	1	19.8786	18.7729	2.95777	1.05911	5.79044	5.46835	0.861569	0.308508	2.32371	2.97305e-05	9.82681e-05	Lingo3	leucine rich repeat and Ig domain containing 3
ENSMUSG00000070287	309	293	52	58	279.204	305.58	51.268	61.4283	176.711	193.405	32.4481	38.8787	2.32444	5.40887e-35	8.52703e-34	Tmem22	transmembrane protein 22
ENSMUSG00000057614	4906	4397	972	780	4432.93	4585.79	958.316	826.105	1388.33	1436.2	300.13	258.724	2.32451	1.90328e-143	2.81746e-141	Gnai1	guanine nucleotide binding protein (G protein), alpha inhibiting 1
ENSMUSG00000029561	57	30	9	2	51.5036	31.2881	8.8733	2.11822	15.9652	9.69873	2.75056	0.656608	2.32918	2.96643e-06	1.07981e-05	Oasl2	2'-5' oligoadenylate synthetase-like 2
ENSMUSG00000063296	1614	1315	265	280	1458.37	1371.46	261.269	296.551	524.404	493.154	93.948	106.634	2.32955	1.20348e-110	1.14682e-108	Tmem117	transmembrane protein 117
ENSMUSG00000086126	15	6	0	0	13.5536	6.25762	0	0	4.49241	2.07412	0	0	2.32963	0.000268862	0.000799593	5730457N03Rik	RIKEN cDNA 5730457N03 gene
ENSMUSG00000026592	43	45	7	6	38.8536	46.9321	6.90146	6.35465	35.9756	43.4557	6.39024	5.88394	2.33034	4.55695e-08	1.92493e-07	1700057K13Rik	RIKEN cDNA 1700057K13 gene
ENSMUSG00000055148	591	530	100	107	534.011	552.756	98.5922	113.325	289.124	299.273	53.3797	61.3561	2.33158	9.63623e-62	3.45218e-60	Klf2	Kruppel-like factor 2 (lung)
ENSMUSG00000060621	30	26	4	3	27.1072	27.1164	3.94369	3.17733	9.84641	9.84975	1.43251	1.15413	2.33396	2.82529e-06	1.03227e-05	Nkpd1	NTPase, KAP family P-loop domain containing 1
ENSMUSG00000060459	216	220	38	40	195.172	229.446	37.465	42.3644	77.7886	91.4492	14.9323	16.885	2.33479	1.1825e-25	1.31907e-24	Kng2	kininogen 2
ENSMUSG00000036611	563	517	101	98	508.711	539.198	99.5781	103.793	173.326	183.713	33.9278	35.3638	2.33564	8.46542e-61	2.96063e-59	Eepd1	endonuclease/exonuclease/phosphatase family domain containing 1
ENSMUSG00000025089	1742	1467	299	297	1574.02	1529.99	294.791	314.555	287.44	279.399	53.8332	57.4425	2.33821	5.34857e-145	8.01843e-143	Gfra1	glial cell line derived neurotrophic factor family receptor alpha 1
ENSMUSG00000049811	358	329	62	63	323.479	343.126	61.1272	66.7239	73.5848	78.0542	13.9052	15.1783	2.33836	1.57842e-41	3.13249e-40	Fam161a	family with sequence similarity 161, member A
ENSMUSG00000029864	643	441	102	93	580.997	459.935	100.564	98.4971	624.728	494.554	108.133	105.911	2.34022	7.63735e-39	1.37117e-37	Gstk1	glutathione S-transferase kappa 1
ENSMUSG00000029419	31	39	7	2	28.0108	40.6745	6.90146	2.11822	5.98009	8.68372	1.47341	0.452224	2.34079	2.11698e-06	7.82464e-06	Gm996	predicted gene 996
ENSMUSG00000030376	40	38	7	4	36.1429	39.6316	6.90146	4.23644	8.26501	9.06279	1.5782	0.968771	2.34233	1.52289e-07	6.18859e-07	Slc8a2	solute carrier family 8 (sodium/calcium exchanger), member 2
ENSMUSG00000042190	612	586	119	101	552.986	611.161	117.325	106.97	162.261	179.331	34.4263	31.3879	2.34274	5.05358e-60	1.70654e-58	Cmklr1	chemokine-like receptor 1
ENSMUSG00000090944	231	216	33	46	208.725	225.274	32.5354	48.719	59.2465	63.9439	9.23515	13.8288	2.34512	2.02739e-25	2.23612e-24	Gm17513	predicted gene, 17513
ENSMUSG00000072753	11	8	0	0	9.9393	8.34349	0	0	4.82725	4.05221	0	0	2.35106	0.000229786	0.000690638	9230020A06Rik	RIKEN cDNA 9230020A06 gene
ENSMUSG00000078980	11	8	0	0	9.9393	8.34349	0	0	22.849	19.1804	0	0	2.35106	0.000229786	0.000690638	Gm2035	predicted pseudogene 2035
ENSMUSG00000037999	5638	4418	993	856	5094.34	4607.69	979.021	906.597	677.349	612.644	130.172	120.542	2.35166	1.2645e-154	2.22108e-152	Arap2	ArfGAP with RhoGAP domain, ankyrin repeat and PH domain 2
ENSMUSG00000086635	1528	1351	250	278	1380.66	1409.01	246.481	294.432	333.896	340.751	59.6084	71.2049	2.35208	2.66871e-106	2.37032e-104	4932415G12Rik	RIKEN cDNA 4932415G12 gene
ENSMUSG00000020102	1290	1139	239	207	1165.61	1187.9	235.635	219.236	299.642	305.374	60.5747	56.3588	2.35504	7.51458e-121	8.22655e-119	Slc16a7	solute carrier family 16 (monocarboxylic acid transporters), member 7
ENSMUSG00000027848	1635	1414	233	313	1477.34	1474.71	229.72	331.501	432.224	431.455	67.2089	96.9869	2.35605	1.98191e-45	4.43423e-44	Olfml3	olfactomedin-like 3
ENSMUSG00000078719	30	26	6	0	27.1072	27.1164	5.91553	0	36.4834	36.4958	7.96169	0	2.35765	1.30058e-05	4.45457e-05	Msmp	microseminoprotein, prostate associated
ENSMUSG00000026514	17	13	1	1	15.3607	13.5582	0.985922	1.05911	5.63283	4.97183	0.361541	0.388379	2.35796	7.95773e-05	0.000251614	Cnih3	cornichon homolog 3 (Drosophila)
ENSMUSG00000061311	13	7	0	0	11.7464	7.30056	0	0	1.77761	1.10481	0	0	2.35962	0.000219012	0.000660543	Rag1	recombination activating gene 1
ENSMUSG00000086903	13	7	0	0	11.7464	7.30056	0	0	4.35699	2.70792	0	0	2.35962	0.000219012	0.000660543	Gm16258	predicted gene 16258
ENSMUSG00000034949	506	464	86	89	457.208	483.923	84.7893	94.2607	130.296	137.909	24.1634	26.8626	2.36142	1.73581e-55	5.2312e-54	Zfr2	zinc finger RNA binding protein 2
ENSMUSG00000034981	2285	2020	454	329	2064.66	2106.73	447.609	348.447	407.392	415.693	88.3206	68.7543	2.36442	7.86863e-79	4.21877e-77	Parm1	prostate androgen-regulated mucin-like protein 1
ENSMUSG00000027217	2819	2874	496	538	2547.17	2997.4	489.017	569.801	327.484	385.369	62.8719	73.258	2.36567	2.15048e-78	1.14e-76	Tspan18	tetraspanin 18
ENSMUSG00000087263	40	22	2	5	36.1429	22.9446	1.97184	5.29555	71.0077	45.0778	3.87396	10.4038	2.36818	4.70553e-06	1.68243e-05	Gm15726	predicted gene 15726
ENSMUSG00000033152	1274	1199	239	210	1151.15	1250.48	235.635	222.413	404.765	439.691	82.8535	78.2043	2.37134	2.08648e-105	1.8055e-103	Podxl2	podocalyxin-like 2
ENSMUSG00000080862	8	12	0	0	7.22858	12.5152	0	0	12.9544	22.4287	0	0	2.37269	0.000201509	0.000609841	Gm14523	predicted gene 14523
ENSMUSG00000086695	8	12	0	0	7.22858	12.5152	0	0	17.9369	31.0552	0	0	2.37269	0.000201509	0.000609841	Gm15247	predicted gene 15247
ENSMUSG00000024339	581	573	95	111	524.976	597.603	93.6626	117.561	145.061	165.129	25.8808	32.4844	2.37291	7.38336e-49	1.86462e-47	Tap2	transporter 2, ATP-binding cassette, sub-family B (MDR/TAP)
ENSMUSG00000061701	17	19	2	1	15.3607	19.8158	1.97184	1.05911	10.1659	13.1144	1.30499	0.700933	2.37352	3.76793e-05	0.000123038	Fbxw20	F-box and WD-40 domain protein 20
ENSMUSG00000047787	761	733	121	146	687.619	764.473	119.297	154.63	117.361	130.478	20.3613	26.3919	2.37428	6.41195e-55	1.91036e-53	Flrt1	fibronectin leucine rich transmembrane protein 1
ENSMUSG00000000402	37	44	7	4	33.4322	45.8892	6.90146	4.23644	12.364	16.9709	2.55231	1.56673	2.37434	1.83958e-07	7.42935e-07	Egfl6	EGF-like-domain, multiple 6
ENSMUSG00000060402	43	32	5	5	38.8536	33.374	4.92961	5.29555	13.941	11.9749	1.76879	1.90009	2.37769	1.79398e-07	7.26015e-07	Chst8	carbohydrate (N-acetylgalactosamine 4-0) sulfotransferase 8
ENSMUSG00000030306	4469	4194	814	759	4038.07	4374.08	802.541	803.864	470.747	509.918	93.558	93.7123	2.37937	4.25804e-204	1.15197e-201	Tmtc1	transmembrane and tetratricopeptide repeat containing 1
ENSMUSG00000062296	119	141	21	22	107.525	147.054	20.7044	23.3004	10.222	13.9799	1.96828	2.21508	2.37975	2.46292e-15	1.67108e-14	Trank1	tetratricopeptide repeat and ankyrin repeat containing 1
ENSMUSG00000038777	687	718	134	117	620.754	748.828	132.114	123.916	140.538	169.533	29.9103	28.0543	2.38016	4.3224e-52	1.19129e-50	Sema6c	sema domain, transmembrane domain (TM), and cytoplasmic domain, (semaphorin) 6C
ENSMUSG00000027221	351	298	68	46	317.154	310.795	67.0427	48.719	118.341	115.968	25.0159	18.1787	2.38042	7.13028e-37	1.19279e-35	Chst1	carbohydrate (keratan sulfate Gal-6) sulfotransferase 1
ENSMUSG00000034463	4164	3676	781	635	3762.48	3833.83	770.005	672.534	1104.99	1125.94	226.14	197.514	2.38465	2.52302e-170	5.34995e-168	Scara3	scavenger receptor class A, member 3
ENSMUSG00000029348	173	180	36	24	156.318	187.729	35.4932	25.4186	98.6856	118.516	22.4073	16.0471	2.38523	8.70621e-21	7.8845e-20	Asphd2	aspartate beta-hydroxylase domain containing 2
ENSMUSG00000020728	307	297	42	62	277.397	309.752	41.4087	65.6648	55.893	62.4123	8.34349	13.2309	2.38555	1.90524e-27	2.28096e-26	Ccdc46	coiled-coil domain containing 46
ENSMUSG00000074793	329	300	60	50	297.275	312.881	59.1553	52.9555	80.6717	84.9066	16.053	14.3705	2.39071	1.67681e-39	3.08577e-38	Hspa12b	heat shock protein 12B
ENSMUSG00000025064	39	50	8	4	35.2393	52.1468	7.88738	4.23644	6.11263	9.04542	1.36815	0.734855	2.39301	1.31237e-07	5.36177e-07	Col17a1	collagen, type XVII, alpha 1
ENSMUSG00000039217	1142	914	161	199	1031.88	953.244	158.733	210.763	1469.91	1357.9	226.116	300.232	2.39712	1.95902e-60	6.75103e-59	Il18	interleukin 18
ENSMUSG00000092402	12	8	0	0	10.8429	8.34349	0	0	27.52	21.1764	0	0	2.39858	0.000168152	0.000513467	Gm20485	predicted gene 20485
ENSMUSG00000057967	552	532	57	117	498.772	554.842	56.1976	123.916	420.196	467.432	47.3442	104.394	2.3996	2.38967e-15	1.62185e-14	Fgf18	fibroblast growth factor 18
ENSMUSG00000024743	34	38	7	2	30.7215	39.6316	6.90146	2.11822	4.4102	5.68929	0.990734	0.30408	2.39987	6.55369e-07	2.53374e-06	Syt7	synaptotagmin VII
ENSMUSG00000037921	35	21	2	4	31.625	21.9017	1.97184	4.23644	5.08359	3.5206	0.316966	0.68099	2.4037	4.22065e-06	1.51551e-05	Ddx60	DEAD (Asp-Glu-Ala-Asp) box polypeptide 60
ENSMUSG00000040896	31	27	6	0	28.0108	28.1593	5.91553	0	3.68514	3.70468	0.778257	0	2.40838	7.34423e-06	2.58194e-05	Kcnd3	potassium voltage-gated channel, Shal-related family, member 3
ENSMUSG00000059108	15	11	0	1	13.5536	11.4723	0	1.05911	25.0528	21.2057	0	1.95769	2.41083	9.7958e-05	0.000306968	Ifitm6	interferon induced transmembrane protein 6
ENSMUSG00000084421	20	28	0	4	18.0715	29.2022	0	4.23644	140.089	226.374	0	32.8406	2.4112	2.60446e-05	8.65102e-05	SNORA35	Small nucleolar RNA SNORA35
ENSMUSG00000087098	23	27	1	4	20.7822	28.1593	0.985922	4.23644	32.4215	43.9302	1.5381	6.60911	2.41213	7.90571e-06	2.76653e-05	Gm11884	predicted gene 11884
ENSMUSG00000078496	321	248	42	54	290.047	258.648	41.4087	57.1919	194.924	173.823	27.8285	38.4354	2.41605	2.33544e-31	3.22589e-30	Gm13152	predicted gene 13152
ENSMUSG00000048794	201	192	38	28	181.618	200.244	37.465	29.6551	60.6404	66.8594	12.5092	9.90152	2.41705	1.21083e-25	1.34812e-24	Ccdc37	coiled-coil domain containing 37
ENSMUSG00000027765	7	17	0	0	6.32501	17.7299	0	0	1.62764	4.56251	0	0	2.422	0.000149912	0.000460395	P2ry1	purinergic receptor P2Y, G-protein coupled 1
ENSMUSG00000020227	599	541	91	106	541.24	564.229	89.7189	112.266	149.886	156.253	24.846	31.0899	2.4223	3.47013e-60	1.18889e-58	Irak3	interleukin-1 receptor-associated kinase 3
ENSMUSG00000031145	155	164	22	30	140.054	171.042	21.6903	31.7733	42.1976	51.5341	6.53519	9.57315	2.42312	4.11209e-19	3.45295e-18	Prickle3	prickle homolog 3 (Drosophila)
ENSMUSG00000075569	133	110	24	15	120.175	114.723	23.6621	15.8866	38.7537	36.9955	7.63049	5.12307	2.42643	1.96202e-17	1.4945e-16	Rsph10b2	radial spoke head 10 homolog B (Chlamydomonas)
ENSMUSG00000043487	505	431	91	70	456.304	449.506	89.7189	74.1376	134.682	132.676	26.4814	21.8824	2.42646	7.86473e-55	2.33139e-53	Acot6	acyl-CoA thioesterase 6
ENSMUSG00000084141	133	111	16	23	120.175	115.766	15.7748	24.3595	132.644	127.777	17.4114	26.8869	2.42663	2.35479e-17	1.78444e-16	Olfr1372-ps1	olfactory receptor 1372, pseudogene 1
ENSMUSG00000043122	15	7	0	0	13.5536	7.30056	0	0	5.14173	2.76956	0	0	2.42742	0.000140665	0.000433184	A530016L24Rik	RIKEN cDNA A530016L24 gene
ENSMUSG00000027568	20	6	0	0	18.0715	6.25762	0	0	4.6136	1.59755	0	0	2.43887	0.00013439	0.000414948	Ntsr1	neurotensin receptor 1
ENSMUSG00000045968	13	8	0	0	11.7464	8.34349	0	0	5.87322	4.17175	0	0	2.44102	0.000126449	0.00039161	5830403L16Rik	RIKEN cDNA 5830403L16 gene
ENSMUSG00000017412	732	688	120	123	661.415	717.54	118.311	130.27	74.0004	80.2797	13.2368	14.5749	2.44486	3.7258e-74	1.81186e-72	Cacnb4	calcium channel, voltage-dependent, beta 4 subunit
ENSMUSG00000043557	2177	2182	386	361	1967.08	2275.69	380.566	382.338	209.71	242.611	40.5721	40.761	2.45595	6.96141e-108	6.32628e-106	Mdga1	MAM domain containing glycosylphosphatidylinositol anchor 1
ENSMUSG00000019102	51	58	8	7	46.0822	60.4903	7.88738	7.41376	23.7292	31.1485	4.06147	3.81759	2.45766	1.76326e-09	8.32034e-09	Aldh3a1	aldehyde dehydrogenase family 3, subfamily A1
ENSMUSG00000079009	172	117	21	24	155.414	122.024	20.7044	25.4186	89.9389	70.6155	11.9817	14.7098	2.45918	4.37254e-18	3.48044e-17	Gm14139	predicted gene 14139
ENSMUSG00000079491	250	198	36	37	225.893	206.501	35.4932	39.187	124.941	114.215	19.6312	21.6742	2.4612	8.7891e-30	1.14672e-28	H2-T10	histocompatibility 2, T region locus 10
ENSMUSG00000053559	105	82	19	9	94.8751	85.5208	18.7325	9.53198	83.078	74.8869	16.4033	8.34674	2.46286	1.65461e-13	1.0105e-12	Smagp	small cell adhesion glycoprotein
ENSMUSG00000090667	8	15	0	0	7.22858	15.644	0	0	8.75131	18.9395	0	0	2.4673	0.000108302	0.00033781	Gm765	predicted gene 765
ENSMUSG00000044681	12	9	0	0	10.8429	9.38643	0	0	1.85348	1.60452	0	0	2.46787	0.000104374	0.000326076	Cnpy1	canopy 1 homolog (zebrafish)
ENSMUSG00000082145	12	9	0	0	10.8429	9.38643	0	0	16.8368	14.5752	0	0	2.46787	0.000104374	0.000326076	Gm12312	predicted gene 12312
ENSMUSG00000038527	628	593	101	104	567.444	618.461	99.5781	110.147	188.519	205.469	33.0824	36.5938	2.46816	2.29173e-66	9.25222e-65	C1rl	complement component 1, r subcomponent-like
ENSMUSG00000051367	4994	4391	799	798	4512.44	4579.53	787.752	845.169	517.422	525.116	90.3282	96.9119	2.47085	2.37402e-288	1.21472e-285	Six1	sine oculis-related homeobox 1 homolog (Drosophila)
ENSMUSG00000020805	57	42	5	8	51.5036	43.8033	4.92961	8.47287	14.5326	12.3599	1.39097	2.39077	2.47168	4.74727e-09	2.16334e-08	Slc13a5	solute carrier family 13 (sodium-dependent citrate transporter), member 5
ENSMUSG00000074622	571	584	92	100	515.94	609.075	90.7048	105.911	152.24	179.721	26.7645	31.2514	2.47412	2.59325e-50	6.85813e-49	Mafb	v-maf musculoaponeurotic fibrosarcoma oncogene family, protein B (avian)
ENSMUSG00000053964	155	111	20	21	140.054	115.766	19.7184	22.2413	97.3271	80.4489	13.7029	15.4561	2.47563	2.7128e-18	2.1942e-17	Lgals4	lectin, galactose binding, soluble 4
ENSMUSG00000023886	20888	18000	3792	2695	18873.8	18772.9	3738.62	2854.3	6583.13	6547.91	1304.02	995.57	2.4852	6.26936e-76	3.18021e-74	Smoc2	SPARC related modular calcium binding 2
ENSMUSG00000024600	175	134	22	26	158.125	139.753	21.6903	27.5368	63.6319	56.2388	8.72849	11.0812	2.48824	2.11607e-21	1.95701e-20	Slc27a6	solute carrier family 27 (fatty acid transporter), member 6
ENSMUSG00000086555	8	16	0	0	7.22858	16.687	0	0	8.89124	20.5252	0	0	2.49177	9.2009e-05	0.000289328	Gm13446	predicted gene 13446
ENSMUSG00000051726	612	615	113	89	552.986	641.406	111.409	94.2607	115.518	133.989	23.2733	19.691	2.49364	8.89248e-55	2.62943e-53	Kcnf1	potassium voltage-gated channel, subfamily F, member 1
ENSMUSG00000026678	448	333	64	62	404.801	347.298	63.099	65.6648	88.9867	76.346	13.871	14.435	2.49589	1.16155e-42	2.39818e-41	Rgs5	regulator of G-protein signaling 5
ENSMUSG00000054934	217	198	37	29	196.075	206.501	36.4791	30.7142	58.9877	62.1244	10.9745	9.24012	2.49593	9.15849e-29	1.14236e-27	Kcnmb4	potassium large conductance calcium-activated channel, subfamily M, beta member 4
ENSMUSG00000072955	73	68	10	10	65.9608	70.9197	9.85922	10.5911	80.8343	86.9114	12.0824	12.9793	2.4975	3.63014e-12	2.03677e-11	Tmsb15l	thymosin beta 15b like
ENSMUSG00000049409	339	284	62	38	306.311	296.194	61.1272	40.2461	75.5391	73.0441	15.0745	9.92507	2.49781	1.10425e-34	1.72581e-33	Prokr1	prokineticin receptor 1
ENSMUSG00000029337	44	33	3	6	39.7572	34.4169	2.95777	6.35465	15.8965	13.7613	1.18263	2.54085	2.5019	7.97165e-08	3.31324e-07	Fgf5	fibroblast growth factor 5
ENSMUSG00000043953	13	15	1	0	11.7464	15.644	0.985922	0	5.56703	7.41424	0.467262	0	2.50535	4.77687e-05	0.00015442	Ccrl2	chemokine (C-C motif) receptor-like 2
ENSMUSG00000071604	59	53	9	6	53.3108	55.2756	8.8733	6.35465	20.9308	21.7023	3.48382	2.49496	2.50719	2.66698e-10	1.32852e-09	Fam189a2	family with sequence similarity 189, member A2
ENSMUSG00000072610	22	13	1	1	19.8786	13.5582	0.985922	1.05911	12.6294	8.61383	0.62638	0.672877	2.50744	2.4131e-05	8.0381e-05	Gm7995	predicted gene 7995
ENSMUSG00000048038	36	29	2	5	32.5286	30.2452	1.97184	5.29555	9.96282	9.26345	0.603934	1.62191	2.5086	3.78568e-07	1.49503e-06	4932418E24Rik	RIKEN cDNA 4932418E24 gene
ENSMUSG00000086070	75	64	6	13	67.7679	66.7479	5.91553	13.7684	62.9229	61.9758	5.4926	12.784	2.50937	3.0566e-11	1.61925e-10	8430436N08Rik	RIKEN cDNA 8430436N08 gene
ENSMUSG00000090942	91	61	13	8	82.2251	63.6191	12.817	8.47287	24.9394	19.2961	3.88747	2.56987	2.51002	1.03513e-11	5.63456e-11	F830016B08Rik	RIKEN cDNA F830016B08 gene
ENSMUSG00000041293	15	8	0	0	13.5536	8.34349	0	0	3.51767	2.16545	0	0	2.51292	7.70997e-05	0.000244206	Gpr110	G protein-coupled receptor 110
ENSMUSG00000059547	100	70	11	13	90.3573	73.0056	10.8451	13.7684	49.538	40.025	5.9458	7.54847	2.51499	3.53212e-13	2.10843e-12	Fbxw26	F-box and WD-40 domain protein 26
ENSMUSG00000034459	484	356	42	82	437.329	371.285	41.4087	86.8469	164.657	139.791	15.5906	32.6984	2.51605	5.42281e-18	4.28973e-17	Ifit1	interferon-induced protein with tetratricopeptide repeats 1
ENSMUSG00000085590	18	23	2	1	16.2643	23.9875	1.97184	1.05911	24.2028	35.6957	2.93429	1.57606	2.51793	1.07115e-05	3.69566e-05	Gm13789	predicted gene 13789
ENSMUSG00000090958	1627	1428	270	231	1470.11	1489.31	266.199	244.654	385.149	390.179	69.7404	64.0959	2.51861	1.72894e-153	2.97037e-151	Lrrc32	leucine rich repeat containing 32
ENSMUSG00000024481	33	32	5	2	29.8179	33.374	4.92961	2.11822	9.26309	10.3678	1.53141	0.658036	2.52284	3.11157e-07	1.2369e-06	4833403I15Rik	RIKEN cDNA 4833403I15 gene
ENSMUSG00000033965	1777	1617	291	264	1605.65	1686.43	286.903	279.605	383.668	402.97	68.5552	66.8112	2.52429	9.42315e-161	1.7464e-158	Slc16a2	solute carrier family 16 (monocarboxylic acid transporters), member 2
ENSMUSG00000066361	24	13	2	0	21.6857	13.5582	1.97184	0	9.79925	6.1266	0.891028	0	2.52583	2.36332e-05	7.87784e-05	Serpina3c	serine (or cysteine) peptidase inhibitor, clade A, member 3C
ENSMUSG00000025608	168	131	27	18	151.8	136.625	26.6199	19.064	27.6604	24.8952	4.85057	3.47375	2.52947	4.424e-21	4.04851e-20	Podxl	podocalyxin-like
ENSMUSG00000086602	26	16	1	2	23.4929	16.687	0.985922	2.11822	7.93679	5.63749	0.333082	0.715614	2.53034	9.14249e-06	3.1776e-05	Gm15609	predicted gene 15609
ENSMUSG00000053714	21	14	1	1	18.975	14.6011	0.985922	1.05911	43.322	33.3359	2.25096	2.41806	2.53071	1.85527e-05	6.25072e-05	4732471J01Rik	RIKEN cDNA 4732471J01 gene
ENSMUSG00000047237	22	14	2	0	19.8786	14.6011	1.97184	0	8.14363	5.98161	0.807802	0	2.5342	1.99249e-05	6.691e-05	Fbxw21	F-box and WD-40 domain protein 21
ENSMUSG00000025938	86	98	15	11	77.7072	102.208	14.7888	11.6502	7.35098	9.6687	1.399	1.10209	2.53673	1.44327e-13	8.83949e-13	Slco5a1	solute carrier organic anion transporter family, member 5A1
ENSMUSG00000083736	13	16	1	0	11.7464	16.687	0.985922	0	9.39715	13.3496	0.788738	0	2.53894	3.69098e-05	0.000120659	Gm6039	predicted gene 6039
ENSMUSG00000093425	19	11	0	1	17.1679	11.4723	0	1.05911	4.51311	3.01585	0	0.27842	2.5414	3.65129e-05	0.000119445	Shox2	short stature homeobox protein 2
ENSMUSG00000082469	23	19	3	0	20.7822	19.8158	2.95777	0	5.80832	5.53823	0.826654	0	2.54267	8.36568e-06	2.91751e-05	Gm13079	predicted gene 13079
ENSMUSG00000082946	61	43	7	6	55.1179	44.8463	6.90146	6.35465	27.6142	22.4681	3.45764	3.18369	2.5428	1.19249e-09	5.69441e-09	Gm12177	predicted gene 12177
ENSMUSG00000006179	336	308	39	60	303.6	321.224	38.451	63.5465	124.223	131.434	15.7328	26.001	2.54354	1.32925e-31	1.85567e-30	Prss16	protease, serine, 16 (thymus)
ENSMUSG00000026405	673	568	95	102	608.104	592.388	93.6626	108.029	198.597	193.464	30.5887	35.2806	2.54528	5.4912e-74	2.65939e-72	C4bp	complement component 4 binding protein
ENSMUSG00000032017	49	39	2	8	44.2751	40.6745	1.97184	8.47287	7.48775	6.87883	0.333476	1.43292	2.54537	3.74777e-08	1.59525e-07	Grik4	glutamate receptor, ionotropic, kainate 4
ENSMUSG00000020620	676	570	94	103	610.815	594.474	92.6767	109.088	82.2868	80.0854	12.4851	14.696	2.55038	2.39502e-73	1.14344e-71	Abca8b	ATP-binding cassette, sub-family A (ABC1), member 8b
ENSMUSG00000032556	27	16	1	2	24.3965	16.687	0.985922	2.11822	15.1531	10.3646	0.612374	1.31566	2.55102	7.71942e-06	2.70643e-05	Bfsp2	beaded filament structural protein 2, phakinin
ENSMUSG00000079598	69	98	13	9	62.3465	102.208	12.817	9.53198	43.7519	71.7248	8.99438	6.68911	2.55413	9.97776e-11	5.11983e-10	Clec2l	C-type lectin domain family, member L
ENSMUSG00000086604	10	13	0	0	9.03573	13.5582	0	0	16.4886	24.7412	0	0	2.55484	5.66007e-05	0.000181673	Gm15510	predicted gene 15510
ENSMUSG00000058297	433	369	54	70	391.247	384.844	53.2398	74.1376	74.694	73.4715	10.1641	14.1538	2.56084	2.09701e-46	4.88686e-45	Spock2	sparc/osteonectin, cwcv and kazal-like domains proteoglycan 2
ENSMUSG00000004473	573	516	88	83	517.747	538.155	86.7612	87.9061	265.239	275.694	44.4473	45.0338	2.561	1.11913e-68	4.7406e-67	Clec11a	C-type lectin domain family 11, member a
ENSMUSG00000025170	203	183	21	36	183.425	190.857	20.7044	38.1279	91.1656	94.8595	10.2904	18.9503	2.56245	6.03891e-23	5.99232e-22	Rab40b	Rab40b, member RAS oncogene family
ENSMUSG00000001763	226	180	29	32	204.207	187.729	28.5917	33.8915	102.411	94.1467	14.3389	16.9967	2.56271	2.17445e-28	2.67678e-27	Tspan33	tetraspanin 33
ENSMUSG00000017740	28	43	3	4	25.3	44.8463	2.95777	4.23644	4.01652	7.11959	0.469561	0.672557	2.56401	5.67175e-07	2.20509e-06	Slc12a5	solute carrier family 12, member 5
ENSMUSG00000034881	20	22	1	2	18.0715	22.9446	0.985922	2.11822	10.2504	13.0145	0.55923	1.20149	2.56459	5.97793e-06	2.12093e-05	Tbxa2r	thromboxane A2 receptor
ENSMUSG00000023959	78	65	12	7	70.4787	67.7909	11.8311	7.41376	11.9314	11.4764	2.00289	1.25508	2.57128	2.13738e-12	1.21958e-11	Clic5	chloride intracellular channel 5
ENSMUSG00000075707	226	247	39	32	204.207	257.605	38.451	33.8915	100.595	126.899	18.9414	16.6953	2.57194	5.21222e-27	6.10956e-26	Dio3	deiodinase, iodothyronine type III
ENSMUSG00000022485	11	12	0	0	9.9393	12.5152	0	0	3.40038	4.28164	0	0	2.57608	4.79369e-05	0.000154921	Hoxc5	homeobox C5
ENSMUSG00000037108	1274	1091	189	182	1151.15	1137.84	186.339	192.758	497.903	492.147	80.5966	83.3728	2.57741	5.20017e-134	6.99409e-132	Zcwpw1	zinc finger, CW type with PWWP domain 1
ENSMUSG00000074896	2732	2198	314	434	2468.56	2292.37	309.58	459.653	1414.65	1313.68	177.41	263.412	2.579	4.42932e-47	1.06056e-45	Ifit3	interferon-induced protein with tetratricopeptide repeats 3
ENSMUSG00000025422	83	73	12	9	74.9965	76.1344	11.8311	9.53198	13.3138	13.5158	2.10031	1.69217	2.5803	1.63324e-13	9.97963e-13	Agap2	ArfGAP with GTPase domain, ankyrin repeat and PH domain 2
ENSMUSG00000032024	7005	6130	1069	1006	6329.53	6393.2	1053.95	1065.46	1416.64	1430.89	235.889	238.465	2.58052	0	0	9030425E11Rik	RIKEN cDNA 9030425E11 gene
ENSMUSG00000022382	46	26	5	2	41.5643	27.1164	4.92961	2.11822	9.41861	6.14465	1.11707	0.479995	2.58537	3.01961e-07	1.20197e-06	Wnt7b	wingless-related MMTV integration site 7B
ENSMUSG00000045333	345	417	51	62	311.733	434.905	50.282	65.6648	55.5871	77.5507	8.96613	11.7091	2.58838	7.63311e-27	8.86774e-26	Zfp423	zinc finger protein 423
ENSMUSG00000024712	23151	19804	3350	3374	20918.6	20654.3	3302.84	3573.43	8036.35	7934.81	1268.86	1372.81	2.59011	0	0	Rfk	riboflavin kinase
ENSMUSG00000053980	58	62	8	7	52.4072	64.6621	7.88738	7.41376	16.6319	20.5211	2.50313	2.35283	2.59585	7.22402e-11	3.73532e-10	Gm9930	predicted gene 9930
ENSMUSG00000053199	1138	1009	147	182	1028.27	1052.32	144.931	192.758	137.322	140.535	19.355	25.7422	2.59606	2.10361e-79	1.13822e-77	Arhgap20	Rho GTPase activating protein 20
ENSMUSG00000028492	16	14	1	0	14.4572	14.6011	0.985922	0	6.58641	6.65199	0.449167	0	2.60172	2.08989e-05	7.00509e-05	Fam154a	family with sequence similarity 154, member A
ENSMUSG00000030757	77	65	6	12	69.5751	67.7909	5.91553	12.7093	14.819	14.439	1.25996	2.70699	2.60827	4.39118e-12	2.45034e-11	Zkscan2	zinc finger with KRAB and SCAN domains 2
ENSMUSG00000047793	4637	4147	318	650	4189.87	4325.06	313.523	688.421	455.866	470.575	34.112	74.9016	2.61201	1.47449e-08	6.48087e-08	Sned1	sushi, nidogen and EGF-like domains 1
ENSMUSG00000020953	201	168	30	23	181.618	175.213	29.5777	24.3595	69.8263	67.3638	11.3717	9.36544	2.61991	2.91652e-27	3.45824e-26	Coch	coagulation factor C homolog (Limulus polyphemus)
ENSMUSG00000079434	16	9	0	0	14.4572	9.38643	0	0	5.58192	3.6241	0	0	2.62017	3.49241e-05	0.000114534	Neu2	neuraminidase 2
ENSMUSG00000031789	29	29	4	1	26.2036	30.2452	3.94369	1.05911	5.21569	6.02014	0.78497	0.21081	2.63958	4.58673e-07	1.7969e-06	Cngb1	cyclic nucleotide gated channel beta 1
ENSMUSG00000032500	23	30	1	3	20.7822	31.2881	0.985922	3.17733	5.94116	8.94457	0.281853	0.908327	2.64211	1.45891e-06	5.47052e-06	Dclk3	doublecortin-like kinase 3
ENSMUSG00000028518	2351	2044	297	356	2124.3	2131.76	292.819	377.043	266.57	267.507	36.7448	47.3137	2.64455	6.01144e-101	4.87901e-99	Prkaa2	protein kinase, AMP-activated, alpha 2 catalytic subunit
ENSMUSG00000029333	1090	963	166	141	984.894	1004.35	163.663	149.334	329.396	335.902	54.7368	49.9446	2.6447	5.98014e-119	6.36898e-117	Rasgef1b	RasGEF domain family, member 1B
ENSMUSG00000072949	515	377	81	46	465.34	393.187	79.8597	48.719	297.532	251.398	51.0612	31.1503	2.64676	5.77048e-32	8.16225e-31	Acot1	acyl-CoA thioesterase 1
ENSMUSG00000048416	363	307	59	38	327.997	320.182	58.1694	40.2461	190.807	186.26	33.8391	23.4125	2.64749	1.27652e-41	2.53977e-40	Mlf1	myeloid leukemia factor 1
ENSMUSG00000087775	34	25	4	1	30.7215	26.0734	3.94369	1.05911	105.936	89.9083	13.5989	3.6521	2.65017	4.13394e-07	1.62683e-06	RNaseP_nuc	Nuclear RNase P
ENSMUSG00000045912	21	24	2	1	18.975	25.0305	1.97184	1.05911	2.81362	3.71152	0.292385	0.157045	2.65199	2.49299e-06	9.15122e-06	C2cd4c	C2 calcium-dependent domain containing 4C
ENSMUSG00000022773	378	339	53	51	341.55	353.555	52.2539	54.0146	83.919	86.8687	12.8388	13.2714	2.65493	1.45879e-49	3.74434e-48	Ypel1	yippee-like 1 (Drosophila)
ENSMUSG00000034777	224	229	31	33	202.4	238.832	30.5636	34.9506	164.153	193.7	24.788	28.346	2.65535	7.6044e-30	9.9713e-29	Vax2	ventral anterior homeobox containing gene 2
ENSMUSG00000055809	501	465	57	82	452.69	484.966	56.1976	86.8469	203.548	218.06	25.2687	39.0499	2.65544	1.74894e-43	3.69523e-42	6030429G01Rik	RIKEN cDNA 6030429G01 gene
ENSMUSG00000031255	637	518	88	81	575.576	540.241	86.7612	85.7878	112.307	105.413	16.929	16.7391	2.65732	2.39768e-72	1.11973e-70	Sytl4	synaptotagmin-like 4
ENSMUSG00000050122	17	22	1	1	15.3607	22.9446	0.985922	1.05911	8.43996	12.6069	0.541716	0.581928	2.65883	6.02042e-06	2.13376e-05	Vwa3b	von Willebrand factor A domain containing 3B
ENSMUSG00000090962	181	175	21	28	163.547	182.514	20.7044	29.6551	127.671	142.478	16.1627	23.1499	2.66665	3.30524e-25	3.62008e-24	Dio3os	deiodinase, iodothyronine type III, opposite strand
ENSMUSG00000030830	12	13	0	0	10.8429	13.5582	0	0	1.69951	2.12511	0	0	2.67329	2.27977e-05	7.61118e-05	Itgal	integrin alpha L
ENSMUSG00000038560	27	27	4	0	24.3965	28.1593	3.94369	0	6.35159	7.33124	1.02673	0	2.67447	9.97015e-07	3.79782e-06	Sp6	trans-acting transcription factor 6
ENSMUSG00000032596	973	922	130	146	879.176	961.588	128.17	154.63	234.072	256.014	34.124	41.1688	2.67452	1.29975e-88	8.31313e-87	Uba7	ubiquitin-like modifier activating enzyme 7
ENSMUSG00000039155	100	76	9	13	90.3573	79.2632	8.8733	13.7684	30.4541	26.7149	2.99066	4.64052	2.67504	1.23571e-14	8.07018e-14	Cdh26	cadherin-like 26
ENSMUSG00000083722	18	9	0	0	16.2643	9.38643	0	0	6.10981	3.52608	0	0	2.67516	2.31949e-05	7.73723e-05	Gpr144	G protein-coupled receptor 144
ENSMUSG00000085977	18	9	0	0	16.2643	9.38643	0	0	13.3753	7.7191	0	0	2.67516	2.31949e-05	7.73723e-05	Gm5970	predicted gene 5970
ENSMUSG00000041132	167	140	15	26	150.897	146.011	14.7888	27.5368	79.1693	76.606	7.75909	14.4474	2.67562	2.07033e-21	1.91772e-20	N4bp2l1	NEDD4 binding protein 2-like 1
ENSMUSG00000050541	558	550	84	76	504.194	573.615	82.8175	80.4923	149.081	169.608	24.4877	23.8002	2.67653	3.69238e-62	1.3495e-60	Adra1b	adrenergic receptor, alpha 1b
ENSMUSG00000011171	54	41	3	7	48.7929	42.7604	2.95777	7.41376	13.0882	11.4701	0.793392	1.98867	2.67842	2.08357e-09	9.76521e-09	Vipr2	vasoactive intestinal peptide receptor 2
ENSMUSG00000057246	40	23	4	1	36.1429	23.9875	3.94369	1.05911	13.5825	9.01448	1.48203	0.398012	2.67876	4.67928e-07	1.83042e-06	BC051142	cDNA sequence BC051142
ENSMUSG00000034957	1451	1482	228	200	1311.08	1545.63	224.79	211.822	497.754	586.8	85.3418	80.4183	2.67981	2.1542e-93	1.50903e-91	Cebpa	CCAAT/enhancer binding protein (C/EBP), alpha
ENSMUSG00000036972	1126	877	155	135	1017.42	914.655	152.818	142.98	172.972	155.501	25.9806	24.308	2.68007	3.54263e-97	2.68112e-95	Zic4	zinc finger protein of the cerebellum 4
ENSMUSG00000041329	37	31	1	5	33.4322	32.331	0.985922	5.29555	8.18413	7.91457	0.241352	1.29634	2.68322	1.08321e-07	4.45806e-07	Atp1b2	ATPase, Na+/K+ transporting, beta 2 polypeptide
ENSMUSG00000042010	480	456	73	61	433.715	475.579	71.9723	64.6057	45.0285	49.3749	7.47221	6.7074	2.68432	2.28588e-58	7.4519e-57	Acacb	acetyl-Coenzyme A carboxylase beta
ENSMUSG00000021567	989	848	144	121	893.633	884.41	141.973	128.152	222.518	220.222	35.3518	31.9104	2.69255	9.51083e-111	9.09986e-109	Nkd2	naked cuticle 2 homolog (Drosophila)
ENSMUSG00000034037	9	23	0	0	8.13215	23.9875	0	0	1.29184	3.81057	0	0	2.69269	2.21211e-05	7.39266e-05	Fgd5	FYVE, RhoGEF and PH domain containing 5
ENSMUSG00000035745	23	17	2	0	20.7822	17.7299	1.97184	0	6.30527	5.37922	0.598254	0	2.69341	4.13094e-06	1.48465e-05	Grin3b	glutamate receptor, ionotropic, NMDA3B
ENSMUSG00000020940	22	18	0	2	19.8786	18.7729	0	2.11822	14.6059	13.7934	0	1.55637	2.69449	3.92742e-06	1.41412e-05	1700023F06Rik	RIKEN cDNA 1700023F06 gene
ENSMUSG00000021986	219	161	28	23	197.882	167.913	27.6058	24.3595	71.7745	60.9042	10.013	8.83551	2.69865	1.82138e-26	2.08815e-25	Fam123a	family with sequence similarity 123, member A
ENSMUSG00000032946	300	239	28	45	271.072	249.262	27.6058	47.6599	59.7206	54.9156	6.08192	10.5001	2.69969	2.66299e-30	3.55524e-29	Rasgrp2	RAS, guanyl releasing protein 2
ENSMUSG00000031290	2102	2070	312	289	1899.31	2158.88	307.608	306.083	373.365	424.391	60.4694	60.1696	2.70434	3.75315e-134	5.07689e-132	Lrch2	leucine-rich repeats and calponin homology (CH) domain containing 2
ENSMUSG00000003134	215	211	32	26	194.268	220.06	31.5495	27.5368	43.7935	49.6077	7.11215	6.20758	2.70443	2.93758e-30	3.91738e-29	Tbc1d8	TBC1 domain family, member 8
ENSMUSG00000052920	8480	7199	1070	1176	7662.3	7508.1	1054.94	1245.51	3292.78	3226.51	453.346	535.244	2.70702	4.22272e-178	9.93903e-176	Prkg1	protein kinase, cGMP-dependent, type I
ENSMUSG00000035835	176	193	30	19	159.029	201.287	29.5777	20.1231	37.1997	47.0846	6.91875	4.70715	2.70728	9.39143e-23	9.23334e-22	BC005764	cDNA sequence BC005764
ENSMUSG00000031133	565	500	73	77	510.519	521.468	71.9723	81.5514	90.63	92.5738	12.7769	14.4774	2.71096	3.18328e-70	1.39007e-68	Arhgef6	Rac/Cdc42 guanine nucleotide exchange factor (GEF) 6
ENSMUSG00000053552	324	343	51	41	292.758	357.727	50.282	43.4235	93.2052	113.89	16.0083	13.8247	2.71124	1.80361e-37	3.08964e-36	Ebf4	early B cell factor 4
ENSMUSG00000043811	91	81	10	11	82.2251	84.4779	9.85922	11.6502	42.4278	43.5902	5.08732	6.01146	2.71556	3.18034e-15	2.14486e-14	Rtn4r	reticulon 4 receptor
ENSMUSG00000050447	297	208	44	22	268.361	216.931	43.3806	23.3004	72.7069	58.7729	11.7531	6.31276	2.71802	2.85697e-23	2.88108e-22	Lypd6	LY6/PLAUR domain containing 6
ENSMUSG00000086283	182	172	22	25	164.45	179.385	21.6903	26.4777	136.473	148.867	18.0002	21.9732	2.71933	1.02878e-26	1.19106e-25	2810433D01Rik	RIKEN cDNA 2810433D01 gene
ENSMUSG00000032925	67	51	2	10	60.5394	53.1898	1.97184	10.5911	14.3153	12.5774	0.466267	2.5044	2.72209	1.053e-09	5.04879e-09	Itgbl1	integrin, beta-like 1
ENSMUSG00000072875	13	13	0	0	11.7464	13.5582	0	0	10.3039	11.8931	0	0	2.72424	1.5131e-05	5.14427e-05	Gpr27	G protein-coupled receptor 27
ENSMUSG00000036885	46	58	2	8	41.5643	60.4903	1.97184	8.47287	6.02382	8.76671	0.285775	1.22795	2.72566	8.35209e-09	3.7423e-08	Arhgef26	Rho guanine nucleotide exchange factor (GEF) 26
ENSMUSG00000028584	10	20	0	0	9.03573	20.8587	0	0	3.88801	8.97536	0	0	2.72948	1.58748e-05	5.38548e-05	Lrrc38	leucine rich repeat containing 38
ENSMUSG00000023067	482	434	80	45	435.522	452.634	78.8738	47.6599	195.916	203.614	35.4808	21.4395	2.7306	5.48118e-41	1.06797e-39	Cdkn1a	cyclin-dependent kinase inhibitor 1A (P21)
ENSMUSG00000046942	43	23	2	3	38.8536	23.9875	1.97184	3.17733	19.9659	12.3266	1.01328	1.63275	2.73065	2.42062e-07	9.69939e-07	Mageb16	melanoma antigen family B, 16
ENSMUSG00000091020	38	25	3	2	34.3358	26.0734	2.95777	2.11822	10.9141	8.2878	0.940167	0.673305	2.7324	1.39769e-07	5.70246e-07	Gm5828	predicted gene 5828
ENSMUSG00000010021	62	64	9	5	56.0215	66.7479	8.8733	5.29555	14.5624	17.3506	2.30655	1.37654	2.73669	1.04351e-11	5.67756e-11	Kif19a	kinesin family member 19A
ENSMUSG00000044313	31	24	2	2	28.0108	25.0305	1.97184	2.11822	7.75921	6.93365	0.546217	0.586764	2.73911	2.94149e-07	1.17167e-06	Mab21l3	mab-21-like 3 (C. elegans)
ENSMUSG00000060924	125	114	18	12	112.947	118.895	17.7466	12.7093	6.82251	7.1818	1.07198	0.767702	2.74173	1.41459e-19	1.21383e-18	Csmd1	CUB and Sushi multiple domains 1
ENSMUSG00000051984	102	83	8	14	92.1644	86.5637	7.88738	14.8275	23.3328	21.9149	1.9968	3.7538	2.74481	1.77108e-15	1.21074e-14	Sec31b	Sec31 homolog B (S. cerevisiae)
ENSMUSG00000035513	43	66	8	2	38.8536	68.8338	7.88738	2.11822	9.78434	17.3341	1.98624	0.533422	2.7463	2.27739e-08	9.86437e-08	Ntng2	netrin G2
ENSMUSG00000034813	26	33	4	0	23.4929	34.4169	3.94369	0	3.52534	5.1646	0.59179	0	2.74687	6.16955e-07	2.39072e-06	Grip1	glutamate receptor interacting protein 1
ENSMUSG00000038630	117	118	12	17	105.718	123.067	11.8311	18.0049	37.8375	44.0467	4.23446	6.44411	2.74974	1.9837e-18	1.62007e-17	Zkscan16	zinc finger with KRAB and SCAN domains 16
ENSMUSG00000068606	17	17	1	0	15.3607	17.7299	0.985922	0	5.81626	6.71334	0.373314	0	2.7537	5.43266e-06	1.93447e-05	Gm4841	predicted gene 4841
ENSMUSG00000091431	42	35	4	3	37.95	36.5028	3.94369	3.17733	15.8986	15.2923	1.65215	1.3311	2.75625	8.08392e-09	3.62698e-08	Gm17336	predicted gene, 17336
ENSMUSG00000056418	66	69	9	6	59.6358	71.9626	8.8733	6.35465	36.121	43.5873	5.3745	3.84897	2.75789	2.04339e-12	1.16793e-11	BC043934	cDNA sequence BC043934
ENSMUSG00000037735	79	70	9	8	71.3822	73.0056	8.8733	8.47287	22.5039	23.0156	2.79738	2.67115	2.7624	7.11079e-14	4.42886e-13	2810032G03Rik	RIKEN cDNA 2810032G03 gene
ENSMUSG00000040329	259	186	35	22	234.025	193.986	34.5073	23.3004	68.2688	56.5887	10.0663	6.79708	2.76364	1.41842e-27	1.70681e-26	Il7	interleukin 7
ENSMUSG00000079339	120	78	12	11	108.429	81.3491	11.8311	11.6502	47.661	35.7578	5.20047	5.12097	2.76384	2.88556e-15	1.95053e-14	Gm14446	predicted gene 14446
ENSMUSG00000071723	153	115	16	17	138.247	119.938	15.7748	18.0049	36.5635	31.7212	4.17211	4.76193	2.77076	4.41343e-21	4.04041e-20	Gspt2	G1 to S phase transition 2
ENSMUSG00000028268	670	535	86	76	605.394	557.971	84.7893	80.4923	186.908	172.266	26.1776	24.851	2.77546	3.45736e-75	1.72773e-73	Gbp3	guanylate binding protein 3
ENSMUSG00000050799	112	113	12	15	101.2	117.852	11.8311	15.8866	260.155	302.961	30.4141	40.8397	2.7811	2.62996e-18	2.12939e-17	Hist1h2ba	histone cluster 1, H2ba
ENSMUSG00000025993	1040	889	148	113	939.715	927.171	145.916	119.679	278.022	274.311	43.1706	35.4081	2.78257	1.80823e-108	1.64962e-106	Slc40a1	solute carrier family 40 (iron-regulated transporter), member 1
ENSMUSG00000043639	237	214	28	30	214.147	223.188	27.6058	31.7733	31.5385	32.8702	4.06566	4.67942	2.78643	3.5163e-34	5.38121e-33	Rbm20	RNA binding motif protein 20
ENSMUSG00000024769	581	521	70	77	524.976	543.37	69.0146	81.5514	87.5689	90.6372	11.512	13.6032	2.78736	2.48342e-72	1.15518e-70	Cdc42bpg	CDC42 binding protein kinase gamma (DMPK-like)
ENSMUSG00000045009	79	73	10	7	71.3822	76.1344	9.85922	7.41376	17.5732	18.7431	2.42718	1.82515	2.78925	4.53539e-14	2.86192e-13	Prrt3	proline-rich transmembrane protein 3
ENSMUSG00000085901	303	298	28	48	273.782	310.795	27.6058	50.8372	147.751	167.725	14.8979	27.4351	2.79061	2.60559e-29	3.33485e-28	AI115009	expressed sequence AI115009
ENSMUSG00000038738	79	115	9	12	71.3822	119.938	8.8733	12.7093	9.15979	15.3904	1.13862	1.63086	2.79353	2.26834e-12	1.29179e-11	Shank1	SH3/ankyrin domain gene 1
ENSMUSG00000059327	702	553	80	86	634.308	576.744	78.8738	91.0834	112.766	102.532	14.022	16.1926	2.7951	9.13925e-74	4.40801e-72	Eda	ectodysplasin-A
ENSMUSG00000024180	574	541	66	81	518.651	564.229	65.0709	85.7878	149.726	162.884	18.7849	24.7655	2.79829	1.88431e-63	7.02867e-62	Tmem8	transmembrane protein 8 (five membrane-spanning domains)
ENSMUSG00000057777	13	15	0	0	11.7464	15.644	0	0	4.34571	5.78766	0	0	2.79906	8.23773e-06	2.8763e-05	Mab21l2	mab-21-like 2 (C. elegans)
ENSMUSG00000025491	107	79	5	15	96.6823	82.392	4.92961	15.8866	88.375	75.3126	4.50604	14.5216	2.80167	2.5388e-13	1.53259e-12	Ifitm1	interferon induced transmembrane protein 1
ENSMUSG00000086427	36	29	3	2	32.5286	30.2452	2.95777	2.11822	11.3182	10.5237	1.02915	0.737028	2.80196	4.19768e-08	1.77955e-07	Hoxa11as	HOXA11 antisense RNA (non-protein coding)
ENSMUSG00000047990	30	28	1	3	27.1072	29.2022	0.985922	3.17733	20.0497	21.5993	0.729232	2.35009	2.80294	1.40107e-07	5.71426e-07	C2cd4a	C2 calcium-dependent domain containing 4A
ENSMUSG00000043753	19	25	1	1	17.1679	26.0734	0.985922	1.05911	4.09344	6.21684	0.235079	0.25253	2.80344	1.44148e-06	5.40602e-06	Dmrta1	doublesex and mab-3 related transcription factor like family A1
ENSMUSG00000065414	14	14	0	0	12.65	14.6011	0	0	127.778	147.486	0	0	2.81147	7.33974e-06	2.58075e-05	Mir138-1	microRNA 138-1
ENSMUSG00000020577	322	287	42	36	290.95	299.323	41.4087	38.1279	117.603	120.987	16.7376	15.4114	2.81635	5.16094e-45	1.13739e-43	Tspan13	tetraspanin 13
ENSMUSG00000032377	177	181	21	23	159.932	188.772	20.7044	24.3595	37.6046	44.3855	4.86818	5.72761	2.81691	2.70311e-26	3.07804e-25	Plscr4	phospholipid scramblase 4
ENSMUSG00000067773	11	21	0	0	9.9393	21.9017	0	0	21.2833	46.8986	0	0	2.81738	7.73589e-06	2.71153e-05	Defb41	defensin beta 41
ENSMUSG00000036139	127	97	14	12	114.754	101.165	13.8029	12.7093	47.2238	41.6316	5.68021	5.23017	2.81889	8.66325e-19	7.18235e-18	Hoxc9	homeobox C9
ENSMUSG00000092623	264	216	26	34	238.543	225.274	25.634	36.0097	133.488	126.063	14.3447	20.1509	2.82071	1.09101e-34	1.70625e-33	Gm20413	predicted gene 20413
ENSMUSG00000032816	1114	1155	157	141	1006.58	1204.59	154.79	149.334	158.118	189.223	24.3151	23.4581	2.82344	9.55202e-85	5.66312e-83	Igdcc4	immunoglobulin superfamily, DCC subclass, member 4
ENSMUSG00000032033	135	100	11	16	121.982	104.294	10.8451	16.9457	63.6983	54.4614	5.66326	8.84895	2.82606	1.1554e-18	9.51528e-18	Barx2	BarH-like homeobox 2
ENSMUSG00000025172	60	45	4	6	54.2144	46.9321	3.94369	6.35465	49.2858	42.6656	3.58517	5.77696	2.82767	9.38083e-11	4.82827e-10	Ankrd2	ankyrin repeat domain 2 (stretch responsive muscle)
ENSMUSG00000092627	137	120	21	9	123.789	125.152	20.7044	9.53198	90.2255	91.2189	15.0906	6.94751	2.82822	1.52404e-19	1.30631e-18	D130058E05Rik	RIKEN cDNA D130058E05 gene
ENSMUSG00000066867	22	15	0	1	19.8786	15.644	0	1.05911	11.591	9.12189	0	0.617556	2.83092	2.64932e-06	9.70236e-06	Oas1e	2'-5' oligoadenylate synthetase 1E
ENSMUSG00000062563	520	433	58	64	469.858	451.592	57.1835	67.783	177.573	170.67	21.6113	25.6172	2.83617	8.68744e-65	3.33567e-63	Cys1	cystin 1
ENSMUSG00000070031	362	336	38	50	327.093	350.427	37.465	52.9555	104.236	111.672	11.9391	16.8755	2.83782	7.78567e-46	1.77226e-44	Sp140	Sp140 nuclear body protein
ENSMUSG00000039787	465	417	51	61	420.161	434.905	50.282	64.6057	137.893	142.732	16.5021	21.203	2.84449	2.53056e-59	8.43651e-58	Cercam	cerebral endothelial cell adhesion molecule
ENSMUSG00000041482	8835	7992	1162	1048	7983.06	8335.15	1145.64	1109.95	751.843	785.002	107.896	104.534	2.84746	0	0	Fam38b	family with sequence similarity 38, member B
ENSMUSG00000020890	14	15	0	0	12.65	15.644	0	0	1.37545	1.70099	0	0	2.84822	5.37939e-06	1.91608e-05	Gucy2e	guanylate cyclase 2e
ENSMUSG00000085568	16	13	0	0	14.4572	13.5582	0	0	6.85498	6.42872	0	0	2.85128	5.20095e-06	1.85421e-05	Gm14858	predicted gene 14858
ENSMUSG00000033174	2937	2536	424	274	2653.79	2644.89	418.031	290.196	545.151	543.321	85.8733	59.613	2.85388	8.22536e-69	3.50725e-67	Mgll	monoglyceride lipase
ENSMUSG00000020627	480	491	69	53	433.715	512.082	68.0286	56.1328	61.5985	72.7286	9.66179	7.97227	2.86053	4.65544e-53	1.31701e-51	Klhl29	kelch-like 29 (Drosophila)
ENSMUSG00000006344	22	35	1	2	19.8786	36.5028	0.985922	2.11822	4.50762	8.27727	0.223565	0.480322	2.86108	4.18044e-07	1.64458e-06	Ggt5	gamma-glutamyltransferase 5
ENSMUSG00000030468	1247	1037	184	94	1126.76	1081.53	181.41	99.5563	438.597	420.991	70.6149	38.7529	2.86602	8.25481e-34	1.24867e-32	Siglecg	sialic acid binding Ig-like lectin G
ENSMUSG00000030498	5821	4936	747	638	5259.7	5147.93	736.484	675.712	1079.8	1056.85	151.198	138.721	2.87162	0	0	Gas2	growth arrest specific 2
ENSMUSG00000040929	5824	4925	662	713	5262.41	5136.46	652.681	755.145	549.369	536.221	68.1366	78.8334	2.87262	2.7754e-235	9.89766e-233	Rfx3	regulatory factor X, 3 (influences HLA class II expression)
ENSMUSG00000034919	207	192	32	15	187.04	200.244	31.5495	15.8866	56.3712	60.3508	9.50859	4.78802	2.87306	1.84871e-26	2.11846e-25	Ttc22	tetratricopeptide repeat domain 22
ENSMUSG00000034818	92	65	7	9	83.1287	67.7909	6.90146	9.53198	13.6702	11.148	1.13492	1.5675	2.87627	4.44934e-14	2.80837e-13	Celf5	CUGBP, Elav-like family member 5
ENSMUSG00000035095	219	155	18	25	197.882	161.655	17.7466	26.4777	46.7697	38.2073	4.19442	6.25803	2.88049	2.704e-25	2.97263e-24	Fam167a	family with sequence similarity 167, member A
ENSMUSG00000027562	52	43	7	1	46.9858	44.8463	6.90146	1.05911	26.2637	25.0678	3.85772	0.592012	2.88169	8.60988e-10	4.15438e-09	Car2	carbonic anhydrase 2
ENSMUSG00000070802	299	240	35	30	270.168	250.305	34.5073	31.7733	112.711	104.424	14.396	13.2554	2.88326	3.7699e-40	7.10425e-39	Pnmal2	PNMA-like 2
ENSMUSG00000074736	3561	3030	423	417	3217.62	3160.1	417.045	441.648	1306.38	1283.03	169.324	179.313	2.88339	4.26482e-307	2.50953e-304	Tmem90b	transmembrane protein 90B
ENSMUSG00000027253	8624	7868	1064	1034	7792.41	8205.82	1049.02	1095.12	733.334	772.24	98.7221	103.06	2.89168	0	0	Lrp4	low density lipoprotein receptor-related protein 4
ENSMUSG00000001802	306	316	40	35	276.493	329.568	39.4369	37.0688	60.0811	71.6141	8.56951	8.05494	2.8925	2.78878e-40	5.30206e-39	Lrp3	low density lipoprotein receptor-related protein 3
ENSMUSG00000026090	66	40	6	3	59.6358	41.7175	5.91553	3.17733	11.7509	8.22019	1.16562	0.626074	2.89467	3.14747e-10	1.56094e-09	2010300C02Rik	RIKEN cDNA 2010300C02 gene
ENSMUSG00000044461	499	467	62	57	450.883	487.051	61.1272	60.3692	143.411	154.915	19.4425	19.2014	2.8947	5.57537e-66	2.21668e-64	Shisa2	shisa homolog 2 (Xenopus laevis)
ENSMUSG00000023826	16	14	0	0	14.4572	14.6011	0	0	9.00758	9.09727	0	0	2.89493	3.53903e-06	1.27954e-05	Park2	Parkinson disease (autosomal recessive, juvenile) 2, parkin
ENSMUSG00000075394	19	12	0	0	17.1679	12.5152	0	0	6.71407	4.8945	0	0	2.89549	3.60346e-06	1.30224e-05	Hoxc4	homeobox C4
ENSMUSG00000042333	21	26	1	1	18.975	27.1164	0.985922	1.05911	16.386	23.4165	0.851401	0.914602	2.89764	4.9784e-07	1.94419e-06	Tnfrsf14	tumor necrosis factor receptor superfamily, member 14 (herpesvirus entry mediator)
ENSMUSG00000068696	179	164	14	25	161.739	171.042	13.8029	26.4777	46.881	49.5773	4.00084	7.6747	2.8996	4.84695e-25	5.25968e-24	Gpr88	G-protein coupled receptor 88
ENSMUSG00000045053	18	21	0	1	16.2643	21.9017	0	1.05911	4.84634	6.52612	0	0.315587	2.9025	1.33157e-06	5.01139e-06	Kcng3	potassium voltage-gated channel, subfamily G, member 3
ENSMUSG00000022309	8568	7276	894	1061	7741.81	7588.41	881.415	1123.71	1819.03	1782.99	207.099	264.031	2.90814	1.37443e-123	1.60149e-121	Angpt1	angiopoietin 1
ENSMUSG00000027048	64	62	6	6	57.8286	64.6621	5.91553	6.35465	11.4603	12.8145	1.17232	1.25934	2.90844	1.11977e-12	6.48045e-12	Abcb11	ATP-binding cassette, sub-family B (MDR/TAP), member 11
ENSMUSG00000022371	8651	7663	1097	955	7816.81	7992.02	1081.56	1011.45	1115.09	1140.09	154.288	144.287	2.90895	0	0	Col14a1	collagen, type XIV, alpha 1
ENSMUSG00000031503	5082	5182	745	517	4591.96	5404.5	734.512	547.559	693.754	816.513	110.97	82.7254	2.91579	1.85096e-75	9.32893e-74	Col4a2	collagen, type IV, alpha 2
ENSMUSG00000047369	38	22	0	3	34.3358	22.9446	0	3.17733	15.5365	10.3822	0	1.4377	2.9181	1.83136e-07	7.3987e-07	Dnahc14	dynein, axonemal, heavy chain 14
ENSMUSG00000022376	18	13	0	0	16.2643	13.5582	0	0	3.23218	2.69439	0	0	2.9187	2.88432e-06	1.05188e-05	Adcy8	adenylate cyclase 8
ENSMUSG00000037126	575	484	74	54	519.554	504.781	72.9582	57.1919	126.782	123.177	17.8034	13.956	2.92199	1.12296e-70	4.96823e-69	Psd	pleckstrin and Sec7 domain containing
ENSMUSG00000032006	2287	1849	260	250	2066.47	1928.39	256.34	264.777	662.543	618.272	82.1865	84.8917	2.92233	3.14252e-196	8.12808e-194	Pdgfd	platelet-derived growth factor, D polypeptide
ENSMUSG00000024901	305	318	42	31	275.59	331.654	41.4087	32.8324	86.7726	104.425	13.038	10.3377	2.92842	6.68646e-39	1.20229e-37	Peli3	pellino 3
ENSMUSG00000031027	23	25	2	0	20.7822	26.0734	1.97184	0	7.83051	9.8242	0.742971	0	2.92948	3.44739e-07	1.36464e-06	Stk33	serine/threonine kinase 33
ENSMUSG00000038295	66	44	2	7	59.6358	45.8892	1.97184	7.41376	15.113	11.6293	0.499707	1.8788	2.93591	1.58435e-10	8.02646e-10	Atg9b	ATG9 autophagy related 9 homolog B (S. cerevisiae)
ENSMUSG00000031766	61	45	6	3	55.1179	46.9321	5.91553	3.17733	16.667	14.1918	1.78879	0.960788	2.9413	4.16975e-11	2.19021e-10	Slc12a3	solute carrier family 12, member 3
ENSMUSG00000031289	105	106	11	11	94.8751	110.551	10.8451	11.6502	41.5937	48.4661	4.75456	5.1075	2.94217	2.01647e-18	1.64512e-17	Il13ra2	interleukin 13 receptor, alpha 2
ENSMUSG00000019737	520	459	47	68	469.858	478.708	46.3383	72.0194	327.427	333.594	32.2915	50.1877	2.94383	8.24679e-56	2.50781e-54	AI428936	expressed sequence AI428936
ENSMUSG00000083623	22	12	0	0	19.8786	12.5152	0	0	9.62178	6.05771	0	0	2.96536	1.97659e-06	7.32904e-06	Gm7224	predicted gene 7224
ENSMUSG00000034040	39	44	3	3	35.2393	45.8892	2.95777	3.17733	4.4382	5.7795	0.372515	0.400167	2.97165	1.32622e-09	6.31631e-09	Wbscr17	Williams-Beuren syndrome chromosome region 17 homolog (human)
ENSMUSG00000025375	144	129	14	15	130.114	134.539	13.8029	15.8866	18.1749	18.793	1.92805	2.21911	2.9718	1.57808e-23	1.61703e-22	Aatk	apoptosis-associated tyrosine kinase
ENSMUSG00000025255	3065	2833	343	360	2769.45	2954.64	338.171	381.279	194.716	207.737	23.7764	26.8072	2.97675	5.9213e-216	1.74212e-213	Zfhx4	zinc finger homeodomain 4
ENSMUSG00000023960	937	819	115	91	846.648	854.165	113.381	96.3789	174.279	175.826	23.339	19.8392	2.98374	1.9712e-113	1.96593e-111	Enpp5	ectonucleotide pyrophosphatase/phosphodiesterase 5
ENSMUSG00000039621	600	477	77	46	542.144	497.481	75.916	48.719	71.0915	65.2348	9.95489	6.38854	2.9838	7.4469e-55	2.2131e-53	Prex1	phosphatidylinositol-3,4,5-trisphosphate-dependent Rac exchange factor 1
ENSMUSG00000020251	1279	1014	131	137	1155.67	1057.54	129.156	145.098	389.508	356.433	43.5308	48.9039	2.98538	3.55075e-122	3.96086e-120	Glt8d2	glycosyltransferase 8 domain containing 2
ENSMUSG00000032062	165	147	22	11	149.089	153.312	21.6903	11.6502	120.04	123.439	17.464	9.38019	2.99045	8.25752e-25	8.9073e-24	2310030G06Rik	RIKEN cDNA 2310030G06 gene
ENSMUSG00000058914	1572	1195	178	143	1420.42	1246.31	175.494	151.453	555.501	487.411	68.6328	59.2306	2.99362	4.87365e-112	4.77963e-110	C1qtnf3	C1q and tumor necrosis factor related protein 3
ENSMUSG00000006800	3672	3581	394	448	3317.92	3734.76	388.453	474.481	591.957	666.326	69.3048	84.6531	3.00367	3.69792e-131	4.83544e-129	Sulf2	sulfatase 2
ENSMUSG00000036395	17	16	0	0	15.3607	16.687	0	0	3.4295	3.72561	0	0	3.00893	1.24467e-06	4.69935e-06	Glb1l2	galactosidase, beta 1-like 2
ENSMUSG00000026564	1236	1016	141	119	1116.82	1059.62	139.015	126.034	277.815	263.588	34.5809	31.3517	3.00894	4.50102e-136	6.19534e-134	Dusp27	dual specificity phosphatase 27 (putative)
ENSMUSG00000025665	30	29	1	2	27.1072	30.2452	0.985922	2.11822	5.40738	6.03335	0.196673	0.422545	3.01084	3.09834e-08	1.33003e-07	Rps6ka6	ribosomal protein S6 kinase polypeptide 6
ENSMUSG00000038521	1038	883	92	125	937.908	920.913	90.7048	132.389	279.973	274.899	27.0761	39.519	3.01593	3.00668e-80	1.66122e-78	C1s	complement component 1, s subcomponent
ENSMUSG00000054728	566	562	61	66	511.422	586.13	60.1413	69.9012	68.2715	78.2446	8.02847	9.33136	3.01994	2.84002e-67	1.16253e-65	Phactr1	phosphatase and actin regulator 1
ENSMUSG00000009378	29	22	1	1	26.2036	22.9446	0.985922	1.05911	6.46843	5.66394	0.243378	0.261444	3.02075	1.03494e-07	4.26611e-07	Slc16a12	solute carrier family 16 (monocarboxylic acid transporters), member 12
ENSMUSG00000018451	22	13	0	0	19.8786	13.5582	0	0	13.3773	9.12394	0	0	3.02212	1.1462e-06	4.34219e-06	6330403K07Rik	RIKEN cDNA 6330403K07 gene
ENSMUSG00000026831	25	18	1	0	22.5893	18.7729	0.985922	0	23.4086	19.4537	1.02168	0	3.02983	3.44596e-07	1.3643e-06	1700007K13Rik	RIKEN cDNA 1700007K13 gene
ENSMUSG00000037709	216	183	18	24	195.172	190.857	17.7466	25.4186	32.6538	31.932	2.96915	4.25274	3.03171	5.25424e-32	7.46994e-31	Fam13a	family with sequence similarity 13, member A
ENSMUSG00000073738	105	96	14	5	94.8751	100.122	13.8029	5.29555	35.9512	37.9393	5.23036	2.00665	3.03332	2.41473e-17	1.82868e-16	Gm10567	predicted gene 10567
ENSMUSG00000079056	555	461	57	56	501.483	480.794	56.1976	59.3101	141.422	135.588	15.8482	16.7259	3.0357	2.10913e-73	1.009e-71	Kcnip3	Kv channel interacting protein 3, calsenilin
ENSMUSG00000024784	58	40	2	5	52.4072	41.7175	1.97184	5.29555	68.0613	54.1785	2.56084	6.87733	3.03858	1.36305e-10	6.94118e-10	Gpha2	glycoprotein hormone alpha 2
ENSMUSG00000062157	82	101	12	4	74.093	105.337	11.8311	4.23644	17.7171	25.1881	2.82905	1.01302	3.04261	7.62419e-14	4.7436e-13	Il28ra	interleukin 28 receptor alpha
ENSMUSG00000055657	22	21	1	0	19.8786	21.9017	0.985922	0	46.3371	51.0528	2.29819	0	3.04677	2.79597e-07	1.11502e-06	E030030I06Rik	RIKEN cDNA E030030I06 gene
ENSMUSG00000056300	72	59	7	4	65.0572	61.5333	6.90146	4.23644	20.5812	19.4664	2.18331	1.34022	3.04708	1.89551e-13	1.15164e-12	Gm13247	predicted gene 13247
ENSMUSG00000091009	31	16	1	0	28.0108	16.687	0.985922	0	12.7495	7.59535	0.448758	0	3.04872	3.46449e-07	1.37117e-06	Gm17473	predicted gene, 17473
ENSMUSG00000038811	21	14	0	0	18.975	14.6011	0	0	10.1092	7.77896	0	0	3.04983	8.59533e-07	3.29385e-06	Gngt2	guanine nucleotide binding protein (G protein), gamma transducing activity polypeptide 2
ENSMUSG00000038210	30	31	2	1	27.1072	32.331	1.97184	1.05911	10.0808	12.0234	0.7333	0.393867	3.05266	1.88564e-08	8.22046e-08	Hoxa11	homeobox A11
ENSMUSG00000047146	2045	1935	230	219	1847.81	2018.08	226.762	231.945	125.616	137.191	15.4155	15.7678	3.0539	5.85459e-185	1.45052e-182	Tet1	tet methylcytosine dioxygenase 1
ENSMUSG00000015829	108	87	8	10	97.5858	90.7355	7.88738	10.5911	19.7183	18.3341	1.59373	2.14005	3.0634	4.06879e-18	3.25075e-17	Tnr	tenascin R
ENSMUSG00000091956	17	18	0	0	15.3607	18.7729	0	0	11.5843	14.1575	0	0	3.07264	6.81443e-07	2.63152e-06	C2cd4b	C2 calcium-dependent domain containing 4B
ENSMUSG00000026062	68	50	7	2	61.4429	52.1468	6.90146	2.11822	17.5903	14.929	1.9758	0.606418	3.07337	4.98191e-12	2.77143e-11	Slc9a2	solute carrier family 9 (sodium/hydrogen exchanger), member 2
ENSMUSG00000034853	466	402	47	46	421.065	419.26	46.3383	48.719	69.2541	68.9573	7.62144	8.013	3.08101	1.46294e-65	5.7677e-64	Acot11	acyl-CoA thioesterase 11
ENSMUSG00000021676	325	302	38	28	293.661	314.967	37.465	29.6551	50.8064	54.4925	6.48184	5.13063	3.08249	3.28656e-47	7.93392e-46	Iqgap2	IQ motif containing GTPase activating protein 2
ENSMUSG00000084779	30	33	2	1	27.1072	34.4169	1.97184	1.05911	12.5729	15.9633	0.914585	0.491238	3.08701	1.27952e-08	5.65667e-08	4921504A21Rik	RIKEN cDNA 4921504A21 gene
ENSMUSG00000043969	339	252	31	30	306.311	262.82	30.5636	31.7733	114.125	97.921	11.3873	11.838	3.08756	6.07584e-42	1.22648e-40	Emx2	empty spiracles homolog 2 (Drosophila)
ENSMUSG00000037884	15	23	0	0	13.5536	23.9875	0	0	5.60066	9.91221	0	0	3.0894	6.35917e-07	2.46137e-06	1700017G19Rik	RIKEN cDNA 1700017G19 gene
ENSMUSG00000031661	420	441	59	28	379.5	459.935	58.1694	29.6551	85.1089	103.148	13.0454	6.65061	3.10424	2.05442e-32	2.98119e-31	Nkd1	naked cuticle 1 homolog (Drosophila)
ENSMUSG00000079481	264	268	24	30	238.543	279.507	23.6621	31.7733	14.0717	16.4881	1.39583	1.87431	3.10571	1.17341e-37	2.02483e-36	Nhsl2	NHS-like 2
ENSMUSG00000045498	66	47	2	6	59.6358	49.018	1.97184	6.35465	15.7475	12.9438	0.520688	1.67802	3.11184	9.35539e-12	5.11018e-11	Pcdhb3	protocadherin beta 3
ENSMUSG00000038879	47	36	3	2	42.4679	37.5457	2.95777	2.11822	11.1027	9.81587	0.773272	0.553783	3.12022	3.53059e-10	1.74542e-09	Nipal2	NIPA-like domain containing 2
ENSMUSG00000087107	25	21	1	0	22.5893	21.9017	0.985922	0	15.1708	14.709	0.662137	0	3.12994	1.09707e-07	4.51193e-07	AI662270	expressed sequence AI662270
ENSMUSG00000024663	1184	1220	112	139	1069.83	1272.38	110.423	147.216	277.158	329.633	28.6071	38.1389	3.13139	5.27891e-78	2.77964e-76	Rab3il1	RAB3A interacting protein (rabin3)-like 1
ENSMUSG00000044734	3576	2529	230	370	3231.18	2637.59	226.762	391.87	1662.98	1357.48	116.707	201.683	3.13236	5.90764e-40	1.10531e-38	Serpinb1a	serine (or cysteine) peptidase inhibitor, clade B, member 1a
ENSMUSG00000047420	157	142	12	16	141.861	148.097	11.8311	16.9457	92.8409	96.9221	7.74285	11.0901	3.13998	6.95865e-26	7.81047e-25	Fam180a	family with sequence similarity 180, member A
ENSMUSG00000075302	41	21	2	0	37.0465	21.9017	1.97184	0	21.1815	12.5224	1.12741	0	3.14143	4.30822e-08	1.82346e-07	4933404M02Rik	RIKEN cDNA 4933404M02 gene
ENSMUSG00000031465	223	198	18	23	201.497	206.501	17.7466	24.3595	54.6061	55.9624	4.80938	6.60149	3.14186	1.60048e-34	2.48159e-33	Angpt2	angiopoietin 2
ENSMUSG00000020524	313	215	24	27	282.818	224.231	23.6621	28.5959	46.801	37.106	3.91563	4.73208	3.14385	1.78409e-34	2.76083e-33	Gria1	glutamate receptor, ionotropic, AMPA1 (alpha 1)
ENSMUSG00000055408	20	17	0	0	18.0715	17.7299	0	0	6.27699	6.15836	0	0	3.14529	3.26167e-07	1.29395e-06	Gm15053	predicted gene 15053
ENSMUSG00000032766	943	699	91	77	852.069	729.013	89.7189	81.5514	968.26	828.423	101.953	92.672	3.15453	1.67742e-85	1.00718e-83	Gng11	guanine nucleotide binding protein (G protein), gamma 11
ENSMUSG00000035472	32	25	2	0	28.9143	26.0734	1.97184	0	10.0154	9.03132	0.683008	0	3.15459	2.1206e-08	9.21916e-08	Slc25a21	solute carrier family 25 (mitochondrial oxodicarboxylate carrier), member 21
ENSMUSG00000022307	20673	17700	2064	1999	18679.6	18460	2034.94	2117.16	3676.35	3633.14	400.501	416.682	3.15623	0	0	Oxr1	oxidation resistance 1
ENSMUSG00000023033	22	26	1	0	19.8786	27.1164	0.985922	0	1.79637	2.45042	0.0890947	0	3.16	8.59519e-08	3.56296e-07	Scn8a	sodium channel, voltage-gated, type VIII, alpha
ENSMUSG00000026018	68	36	4	2	61.4429	37.5457	3.94369	2.11822	16.8429	10.2921	1.08106	0.580652	3.16941	2.06184e-10	1.03674e-09	Ica1l	islet cell autoantigen 1-like
ENSMUSG00000026833	906	807	96	80	818.637	841.65	94.6485	84.7287	230.407	236.884	26.639	23.8471	3.17024	6.52318e-118	6.91604e-116	Olfm1	olfactomedin 1
ENSMUSG00000087362	105	65	6	7	94.8751	67.7909	5.91553	7.41376	98.3162	70.2496	6.13009	7.68266	3.17509	5.8904e-15	3.89773e-14	Gm13710	predicted gene 13710
ENSMUSG00000036295	983	709	63	100	888.212	739.442	62.1131	105.911	279.312	232.529	19.5324	33.3053	3.1752	9.57314e-45	2.08632e-43	Lrrn3	leucine rich repeat protein 3, neuronal
ENSMUSG00000090723	1291	1050	139	100	1166.51	1095.08	137.043	105.911	1062.4	997.344	124.812	96.458	3.17804	1.05213e-120	1.14648e-118	Gm9625	predicted gene 9625
ENSMUSG00000078921	16	26	0	0	14.4572	27.1164	0	0	4.92075	9.22953	0	0	3.18285	2.59747e-07	1.03833e-06	Tgtp2	T cell specific GTPase 2
ENSMUSG00000020218	1018	772	71	104	919.837	805.147	70.0005	110.147	400.975	350.98	30.5146	48.0154	3.18728	4.29297e-60	1.46017e-58	Wif1	Wnt inhibitory factor 1
ENSMUSG00000024593	386	312	40	28	348.779	325.396	39.4369	29.6551	45.1903	42.1607	5.10973	3.84232	3.18946	4.94226e-52	1.35736e-50	Megf10	multiple EGF-like-domains 10
ENSMUSG00000026141	1309	1275	133	130	1182.78	1329.74	131.128	137.684	171.74	193.08	19.0399	19.9919	3.19031	1.25224e-131	1.64659e-129	Col19a1	collagen, type XIX, alpha 1
ENSMUSG00000063796	31	27	1	1	28.0108	28.1593	0.985922	1.05911	8.05369	8.0964	0.283474	0.304517	3.19484	1.12095e-08	4.98182e-08	Slc22a8	solute carrier family 22 (organic anion transporter), member 8
ENSMUSG00000029298	41	39	0	4	37.0465	40.6745	0	4.23644	10.1972	11.1959	0	1.1661	3.1954	7.31079e-10	3.53625e-09	Gbp9	guanylate-binding protein 9
ENSMUSG00000040253	711	520	67	53	642.44	542.327	66.0568	56.1328	115.713	97.6814	11.8978	10.1104	3.2071	1.24629e-68	5.26642e-67	Gbp7	guanylate binding protein 7
ENSMUSG00000068227	117	92	6	11	105.718	95.9502	5.91553	11.6502	37.9598	34.4525	2.12407	4.1832	3.21321	3.86981e-19	3.25415e-18	Il2rb	interleukin 2 receptor, beta chain
ENSMUSG00000040569	2196	2051	182	237	1984.25	2139.06	179.438	251.009	365.355	393.862	33.0396	46.2178	3.21592	3.30893e-99	2.57037e-97	Slc26a7	solute carrier family 26, member 7
ENSMUSG00000057719	673	598	67	58	608.104	623.676	66.0568	61.4283	114.585	117.52	12.4471	11.575	3.21996	3.5359e-93	2.46957e-91	Sh3rf2	SH3 domain containing ring finger 2
ENSMUSG00000060445	84	74	6	6	75.9001	77.1773	5.91553	6.35465	13.2207	13.4432	1.0304	1.10689	3.22102	3.69759e-16	2.62931e-15	Sycp2	synaptonemal complex protein 2
ENSMUSG00000052769	32	28	0	2	28.9143	29.2022	0	2.11822	18.335	18.5176	0	1.34319	3.22233	8.32554e-09	3.73112e-08	Gm9889	predicted gene 9889
ENSMUSG00000020475	63	56	5	3	56.9251	58.4044	4.92961	3.17733	67.7679	69.5291	5.86858	3.78253	3.2259	3.41993e-13	2.04365e-12	Pgam2	phosphoglycerate mutase 2
ENSMUSG00000027800	6163	5140	590	526	5568.72	5360.69	581.694	557.091	1659.83	1597.82	173.381	166.048	3.25196	0	0	Tm4sf1	transmembrane 4 superfamily member 1
ENSMUSG00000074264	86	66	1	9	77.7072	68.8338	0.985922	9.53198	23.0312	20.4012	0.292212	2.82513	3.25753	1.40668e-13	8.62213e-13	Amy1	amylase 1, salivary
ENSMUSG00000049313	6177	5742	451	659	5581.37	5988.54	444.651	697.953	515.457	553.061	41.0649	64.4582	3.26142	1.28609e-62	4.73719e-61	Sorl1	sortilin-related receptor, LDLR class A repeats-containing
ENSMUSG00000015224	81	55	5	4	73.1894	57.3615	4.92961	4.23644	35.93	28.1598	2.42004	2.07974	3.26598	6.45034e-14	4.03031e-13	Cyp2j9	cytochrome P450, family 2, subfamily j, polypeptide 9
ENSMUSG00000040412	17	29	0	0	15.3607	30.2452	0	0	2.44054	4.8054	0	0	3.26626	1.13617e-07	4.66619e-07	5330417C22Rik	RIKEN cDNA 5330417C22 gene
ENSMUSG00000022840	225	221	28	6	203.304	230.489	27.6058	6.35465	29.0144	32.8941	3.93975	0.906901	3.27102	4.30006e-17	3.21405e-16	Adcy5	adenylate cyclase 5
ENSMUSG00000064052	32	21	1	0	28.9143	21.9017	0.985922	0	14.3996	10.9072	0.490997	0	3.2714	2.27624e-08	9.8612e-08	Gm5089	predicted gene 5089
ENSMUSG00000000247	504	533	62	32	455.401	555.885	61.1272	33.8915	127.706	155.885	17.1417	9.50406	3.27544	1.16473e-41	2.31931e-40	Lhx2	LIM homeobox protein 2
ENSMUSG00000025889	476	423	53	30	430.101	441.162	52.2539	31.7733	293.985	301.546	35.7169	21.7179	3.2785	6.49692e-60	2.18767e-58	Snca	synuclein, alpha
ENSMUSG00000070034	157	123	14	9	141.861	128.281	13.8029	9.53198	27.9584	25.2821	2.72032	1.87859	3.28038	1.00445e-24	1.08151e-23	Sp110	Sp110 nuclear body protein
ENSMUSG00000036790	24	18	0	0	21.6857	18.7729	0	0	2.68388	2.32337	0	0	3.28764	7.35238e-08	3.06343e-07	Slitrk2	SLIT and NTRK-like family, member 2
ENSMUSG00000048782	149	144	9	15	134.632	150.183	8.8733	15.8866	44.5066	49.6472	2.93332	5.25178	3.29082	3.69886e-25	4.03617e-24	Insc	inscuteable homolog (Drosophila)
ENSMUSG00000026841	77	69	6	4	69.5751	71.9626	5.91553	4.23644	14.6443	15.1468	1.24511	0.891694	3.29547	1.99363e-15	1.35933e-14	Fibcd1	fibrinogen C domain containing 1
ENSMUSG00000088675	23	19	0	0	20.7822	19.8158	0	0	63.554	60.5988	0	0	3.29697	6.57201e-08	2.74752e-07	RNaseP_nuc	Nuclear RNase P
ENSMUSG00000040009	128	95	8	9	115.657	99.079	7.88738	9.53198	32.0203	27.4305	2.18366	2.63898	3.30485	1.57416e-20	1.41039e-19	Gnaz	guanine nucleotide binding protein, alpha z subunit
ENSMUSG00000028278	277	220	26	17	250.29	229.446	25.634	18.0049	48.3838	44.3545	4.95534	3.48054	3.31005	1.53594e-39	2.83318e-38	Rragd	Ras-related GTP binding D
ENSMUSG00000027500	1267	976	112	95	1144.83	1017.91	110.423	100.615	601.274	534.615	57.9954	52.8442	3.31528	3.21302e-122	3.61842e-120	Stmn2	stathmin-like 2
ENSMUSG00000044629	53	54	2	4	47.8893	56.3186	1.97184	4.23644	22.7071	26.7039	0.934967	2.00874	3.31586	2.42083e-12	1.37465e-11	Cnrip1	cannabinoid receptor interacting protein 1
ENSMUSG00000087383	24	19	0	0	21.6857	19.8158	0	0	17.7461	16.2159	0	0	3.32215	4.99342e-08	2.10175e-07	Gm12446	predicted gene 12446
ENSMUSG00000052525	158	114	9	12	142.764	118.895	8.8733	12.7093	64.952	54.0923	4.03699	5.78222	3.33011	2.36547e-23	2.39364e-22	Spdya	speedy homolog A (Xenopus laevis)
ENSMUSG00000078853	377	318	27	34	340.647	331.654	26.6199	36.0097	168.47	164.023	13.1651	17.809	3.33014	2.1756e-54	6.37698e-53	Igtp	interferon gamma induced GTPase
ENSMUSG00000032057	39	38	0	3	35.2393	39.6316	0	3.17733	36.2172	40.7313	0	3.2655	3.33469	3.64181e-10	1.79927e-09	4833427G06Rik	RIKEN cDNA 4833427G06 gene
ENSMUSG00000028716	344	308	29	28	310.829	321.224	28.5917	29.6551	174.819	180.666	16.0808	16.6789	3.33513	8.4592e-53	2.38163e-51	Pdzk1ip1	PDZK1 interacting protein 1
ENSMUSG00000000303	142	107	10	9	128.307	111.594	9.85922	9.53198	28.0514	24.3975	2.15549	2.08395	3.33595	1.2352e-22	1.20885e-21	Cdh1	cadherin 1
ENSMUSG00000029999	741	635	70	54	669.547	662.265	69.0146	57.1919	177.976	176.041	18.3452	15.2025	3.34315	6.28612e-100	4.9817e-98	Tgfa	transforming growth factor alpha
ENSMUSG00000001661	41	15	0	0	37.0465	15.644	0	0	14.8067	6.25262	0	0	3.3462	5.55815e-08	2.33153e-07	Hoxc6	homeobox C6
ENSMUSG00000022986	44	45	4	0	39.7572	46.9321	3.94369	0	12.1731	14.3699	1.2075	0	3.34659	6.95016e-11	3.5945e-10	Krt75	keratin 75
ENSMUSG00000010476	304	317	27	26	274.686	330.611	26.6199	27.5368	51.8765	62.4383	5.02737	5.20054	3.35081	3.60739e-44	7.76826e-43	Ebf3	early B cell factor 3
ENSMUSG00000085936	727	580	53	63	656.897	604.903	52.2539	66.7239	199.483	183.694	15.8682	20.2623	3.35113	4.52556e-87	2.76671e-85	2610307P16Rik	RIKEN cDNA 2610307P16 gene
ENSMUSG00000027457	37	41	2	1	33.4322	42.7604	1.97184	1.05911	4.34241	5.55402	0.256117	0.137565	3.3612	2.46431e-10	1.23069e-09	Snph	syntaphilin
ENSMUSG00000073405	32	24	0	1	28.9143	25.0305	0	1.05911	16.244	14.0621	0	0.595005	3.36284	6.64011e-09	2.99403e-08	C920025E04Rik	RIKEN cDNA C920025E04 gene
ENSMUSG00000050069	1720	1319	173	67	1554.14	1375.63	170.565	70.9603	414.992	367.325	45.5446	18.948	3.36666	6.18557e-27	7.22171e-26	Grem2	gremlin 2 homolog, cysteine knot superfamily (Xenopus laevis)
ENSMUSG00000050405	105	107	10	5	94.8751	111.594	9.85922	5.29555	56.2723	66.1887	5.8477	3.14089	3.37886	9.4408e-20	8.19352e-19	Tmem151b	transmembrane protein 151B
ENSMUSG00000026354	238	199	25	10	215.05	207.544	24.6481	10.5911	34.8316	33.6159	3.99223	1.71543	3.37984	4.45599e-33	6.57971e-32	Lct	lactase
ENSMUSG00000030834	55	57	3	3	49.6965	59.4474	2.95777	3.17733	9.99125	11.9516	0.594646	0.638787	3.3816	6.34195e-13	3.72338e-12	Abcc6	ATP-binding cassette, sub-family C (CFTR/MRP), member 6
ENSMUSG00000055254	206	193	16	16	186.136	201.287	15.7748	16.9457	12.3318	13.3355	1.0451	1.12268	3.3839	2.60358e-34	3.99481e-33	Ntrk2	neurotrophic tyrosine kinase, receptor, type 2
ENSMUSG00000021294	62	50	3	3	56.0215	52.1468	2.95777	3.17733	8.13084	7.56848	0.429284	0.461151	3.38506	4.44859e-13	2.64477e-12	Kif26a	kinesin family member 26A
ENSMUSG00000075122	288	209	20	20	260.229	217.974	19.7184	21.1822	89.089	74.623	6.75058	7.25169	3.3889	9.37301e-38	1.62574e-36	Cd80	CD80 antigen
ENSMUSG00000060487	919	664	73	63	830.383	692.51	71.9723	66.7239	332.819	277.559	28.8466	26.743	3.39017	4.2603e-83	2.45771e-81	Samd5	sterile alpha motif domain containing 5
ENSMUSG00000020599	158	169	13	12	142.764	176.256	12.817	12.7093	22.3419	27.5831	2.00579	1.98894	3.3935	5.1891e-27	6.0855e-26	Rgs9	regulator of G-protein signaling 9
ENSMUSG00000074151	1334	1005	78	118	1205.37	1048.15	76.9019	124.975	165.209	143.661	10.5403	17.1292	3.3965	1.67852e-63	6.27099e-62	Nlrc5	NLR family, CARD domain containing 5
ENSMUSG00000091553	68	49	1	5	61.4429	51.1039	0.985922	5.29555	50.035	41.6155	0.802868	4.31233	3.40213	7.15371e-13	4.18535e-12	Serpina3e-ps	serine (or cysteine) peptidase inhibitor, clade A, member 3E, pseudogene
ENSMUSG00000052302	303	248	25	20	273.782	258.648	24.6481	21.1822	48.108	45.4487	4.33106	3.72205	3.40266	2.53255e-45	5.64476e-44	Tbc1d30	TBC1 domain family, member 30
ENSMUSG00000074060	173	154	12	13	156.318	160.612	11.8311	13.7684	104.701	107.577	7.92436	9.22198	3.40748	1.86573e-29	2.40624e-28	Fbxw15	F-box and WD-40 domain protein 15
ENSMUSG00000014453	25	21	0	0	22.5893	21.9017	0	0	9.127	8.84916	0	0	3.40834	1.8679e-08	8.14462e-08	Blk	B lymphoid kinase
ENSMUSG00000060548	267	241	25	16	241.254	251.348	24.6481	16.9457	48.6595	50.6954	4.97137	3.41786	3.41012	7.35447e-42	1.47824e-40	Tnfrsf19	tumor necrosis factor receptor superfamily, member 19
ENSMUSG00000042453	2801	2648	259	221	2530.91	2761.7	255.354	234.063	182.447	199.084	18.4079	16.8731	3.41022	1.46374e-235	5.30033e-233	Reln	reelin
ENSMUSG00000074671	315	324	24	28	284.625	337.911	23.6621	29.6551	92.9541	110.356	7.72767	9.68486	3.41511	9.01005e-46	2.04503e-44	Tspyl3	TSPY-like 3
ENSMUSG00000024885	1215	1112	99	102	1097.84	1159.75	97.6063	108.029	585.515	618.531	52.0567	57.6155	3.42176	1.73914e-152	2.92387e-150	Aldh3b1	aldehyde dehydrogenase 3 family, member B1
ENSMUSG00000031937	39	31	2	0	35.2393	32.331	1.97184	0	17.9062	16.4284	1.00195	0	3.4219	5.30755e-10	2.58963e-09	2200002K05Rik	RIKEN cDNA 2200002K05 gene
ENSMUSG00000033491	3214	3020	269	273	2904.08	3149.67	265.213	289.137	1150.13	1247.39	105.035	114.51	3.42889	5.43613e-261	2.41415e-258	Prss35	protease, serine, 35
ENSMUSG00000047842	603	495	35	55	544.854	516.254	34.5073	58.251	125.311	118.734	7.93636	13.3972	3.43784	4.43811e-67	1.80726e-65	Diras2	DIRAS family, GTP-binding RAS-like 2
ENSMUSG00000032890	66	62	4	3	59.6358	64.6621	3.94369	3.17733	7.47878	8.10911	0.494568	0.398461	3.44206	1.9258e-14	1.24287e-13	Rims3	regulating synaptic membrane exocytosis 3
ENSMUSG00000056174	27331	26539	2688	1898	24695.5	27678.5	2650.16	2010.19	5501.35	6165.85	590.367	447.803	3.44489	4.42742e-125	5.34401e-123	Col8a2	collagen, type VIII, alpha 2
ENSMUSG00000056476	420	348	31	31	379.5	362.942	30.5636	32.8324	36.4624	34.8714	2.93655	3.15453	3.45291	2.81053e-61	9.96257e-60	Med12l	mediator of RNA polymerase II transcription, subunit 12 homolog (yeast)-like
ENSMUSG00000047894	31	19	0	0	28.0108	19.8158	0	0	63.9515	45.2415	0	0	3.4549	1.17536e-08	5.20986e-08	Ang2	angiogenin, ribonuclease A family, member 2
ENSMUSG00000045532	2882	2603	232	233	2604.1	2714.76	228.734	246.772	1767.89	1843.02	155.284	167.53	3.46567	2.36353e-297	1.23623e-294	C1ql1	complement component 1, q subcomponent-like 1
ENSMUSG00000069378	715	697	5	0	646.054	726.927	4.92961	0	223.162	251.097	1.7028	0	3.49172	3.65855e-08	1.56027e-07	Prdm6	PR domain containing 6
ENSMUSG00000026344	1237	1086	81	108	1117.72	1132.63	79.8597	114.384	158.812	160.931	11.3469	16.2523	3.4925	3.47117e-124	4.10557e-122	Lypd1	Ly6/Plaur domain containing 1
ENSMUSG00000079330	29	34	1	0	26.2036	35.4598	0.985922	0	26.6839	36.1098	1.00399	0	3.4984	1.27073e-09	6.05696e-09	Lemd1	LEM domain containing 1
ENSMUSG00000026532	288	253	24	17	260.229	263.863	23.6621	18.0049	30.9575	31.3898	2.81491	2.14191	3.50042	2.40154e-45	5.35783e-44	Spna1	spectrin alpha 1
ENSMUSG00000019647	136	170	9	11	122.886	177.299	8.8733	11.6502	16.5325	23.853	1.19377	1.56736	3.51988	1.03443e-22	1.01617e-21	Sema6a	sema domain, transmembrane domain (TM), and cytoplasmic domain, (semaphorin) 6A
ENSMUSG00000050014	86	89	3	7	77.7072	92.8214	2.95777	7.41376	39.1275	46.7378	1.48931	3.73301	3.52132	1.90306e-17	1.45147e-16	Apol10b	apolipoprotein L 10b
ENSMUSG00000028354	52	48	3	1	46.9858	50.061	2.95777	1.05911	7.30727	7.78553	0.459995	0.164714	3.52909	1.63797e-12	9.40086e-12	Fmn2	formin 2
ENSMUSG00000031502	9230	8786	846	590	8339.98	9163.24	834.09	624.874	1223.23	1343.98	122.336	91.6507	3.5378	2.07355e-133	2.77301e-131	Col4a1	collagen, type IV, alpha 1
ENSMUSG00000030222	68	59	5	1	61.4429	61.5333	4.92961	1.05911	23.9731	24.0083	1.92338	0.41323	3.54816	1.99481e-14	1.28671e-13	Rerg	RAS-like, estrogen-regulated, growth-inhibitor
ENSMUSG00000028269	2315	1946	161	174	2091.77	2029.55	158.733	184.285	740.974	718.935	56.2287	65.2798	3.5648	1.95345e-246	7.53744e-244	Gbp1	guanylate binding protein 1
ENSMUSG00000087172	76	49	0	5	68.6715	51.1039	0	5.29555	27.3701	20.3682	0	2.11062	3.56557	5.44395e-13	3.21461e-12	Gm12153	predicted gene 12153
ENSMUSG00000021991	1199	1129	70	106	1083.38	1177.48	69.0146	112.266	293.52	319.013	18.6981	30.416	3.56566	1.81506e-80	1.00758e-78	Cacna2d3	calcium channel, voltage-dependent, alpha2/delta subunit 3
ENSMUSG00000027318	35	47	1	1	31.625	49.018	0.985922	1.05911	7.56218	11.7212	0.235754	0.253254	3.56867	9.77275e-11	5.01791e-10	Adam33	a disintegrin and metallopeptidase domain 33
ENSMUSG00000055733	293	210	19	16	264.747	219.017	18.7325	16.9457	93.8486	77.638	6.64038	6.007	3.57237	1.60944e-38	2.85682e-37	Nap1l3	nucleosome assembly protein 1-like 3
ENSMUSG00000021469	405	380	31	27	365.947	396.316	30.5636	28.5959	149.001	161.366	12.4445	11.6433	3.5753	6.66205e-62	2.40498e-60	Msx2	homeobox, msh-like 2
ENSMUSG00000015396	44	48	2	1	39.7572	50.061	1.97184	1.05911	17.7646	22.3686	0.881074	0.473239	3.57724	7.11275e-12	3.91701e-11	Cd83	CD83 antigen
ENSMUSG00000041797	3169	2765	233	232	2863.42	2883.72	229.72	245.713	355.793	358.315	28.5437	30.531	3.57899	0	0	Abca9	ATP-binding cassette, sub-family A (ABC1), member 9
ENSMUSG00000041552	54	50	2	2	48.7929	52.1468	1.97184	2.11822	16.2372	17.3534	0.656188	0.704898	3.58376	5.34598e-13	3.15834e-12	Ptchd1	patched domain containing 1
ENSMUSG00000022231	10791	10362	796	852	9750.45	10806.9	784.794	902.361	807.825	895.353	65.0202	74.7606	3.58519	5.8754e-277	2.82223e-274	Sema5a	sema domain, seven thrombospondin repeats (type 1 and type 1-like), transmembrane domain (TM) and short cytoplasmic domain, (semaphorin) 5A
ENSMUSG00000044513	480	458	42	27	433.715	477.665	41.4087	28.5959	78.5289	86.4865	7.49751	5.17761	3.59259	2.67847e-67	1.10023e-65	9930014A18Rik	RIKEN cDNA 9930014A18 gene
ENSMUSG00000038065	2016	1721	140	148	1821.6	1794.89	138.029	156.748	351.186	346.037	26.6106	30.2194	3.59287	1.19752e-236	4.40407e-234	2410066E13Rik	RIKEN cDNA 2410066E13 gene
ENSMUSG00000022875	335	339	21	27	302.697	353.555	20.7044	28.5959	95.8205	111.92	6.55409	9.05221	3.59521	2.34917e-49	5.98403e-48	Kng1	kininogen 1
ENSMUSG00000057715	250	204	16	15	225.893	212.759	15.7748	15.8866	25.1411	23.6794	1.75568	1.76813	3.60249	2.81294e-39	5.10079e-38	A830018L16Rik	RIKEN cDNA A830018L16 gene
ENSMUSG00000036596	44	36	1	1	39.7572	37.5457	0.985922	1.05911	17.6856	16.7018	0.438578	0.471134	3.6039	2.93225e-11	1.55582e-10	Cpz	carboxypeptidase Z
ENSMUSG00000028125	927	714	53	68	837.612	744.657	52.2539	72.0194	84.6842	75.2863	5.28297	7.28131	3.60687	7.31935e-95	5.2523e-93	Abca4	ATP-binding cassette, sub-family A (ABC1), member 4
ENSMUSG00000041577	522	437	38	32	471.665	455.763	37.465	33.8915	130.474	126.076	10.3638	9.37524	3.60811	1.10974e-75	5.60512e-74	Prelp	proline arginine-rich end leucine-rich repeat
ENSMUSG00000045534	86	62	3	4	77.7072	64.6621	2.95777	4.23644	25.8765	21.5325	0.984937	1.41073	3.61438	5.86286e-16	4.12415e-15	Kcna5	potassium voltage-gated channel, shaker-related subfamily, member 5
ENSMUSG00000049148	72	43	2	2	65.0572	44.8463	1.97184	2.11822	12.9031	8.89454	0.391084	0.420115	3.63796	5.68395e-13	3.35128e-12	Plcxd3	phosphatidylinositol-specific phospholipase C, X domain containing 3
ENSMUSG00000071890	37	33	1	0	33.4322	34.4169	0.985922	0	11.3099	11.6431	0.333533	0	3.66004	1.0825e-10	5.54369e-10	4921528O07Rik	RIKEN cDNA 4921528O07 gene
ENSMUSG00000016239	107	78	8	1	96.6823	81.3491	7.88738	1.05911	31.5234	26.524	2.57169	0.345324	3.6685	9.70461e-18	7.57101e-17	Lonrf3	LON peptidase N-terminal domain and ring finger 3
ENSMUSG00000039601	2936	2235	181	189	2652.89	2330.96	178.452	200.172	693.929	609.721	46.6785	52.3598	3.68574	8.95576e-197	2.34213e-194	Rcan2	regulator of calcineurin 2
ENSMUSG00000034825	3375	2739	225	210	3049.56	2856.6	221.833	222.413	760.109	712.015	55.2923	55.4369	3.71115	0	0	Nrip3	nuclear receptor interacting protein 3
ENSMUSG00000037321	1124	1036	75	76	1015.62	1080.48	73.9442	80.4923	343.927	365.893	25.0404	27.2578	3.71547	5.95503e-148	9.34423e-146	Tap1	transporter 1, ATP-binding cassette, sub-family B (MDR/TAP)
ENSMUSG00000028270	5153	4129	332	322	4656.11	4306.29	327.326	341.033	1850.6	1711.56	130.098	135.546	3.72701	0	0	Gbp2	guanylate binding protein 2
ENSMUSG00000054889	1007	841	55	71	909.898	877.11	54.2257	75.1967	94.5348	91.1283	5.63384	7.81265	3.73532	6.92002e-124	8.14382e-122	Dsp	desmoplakin
ENSMUSG00000029673	2157	2267	169	135	1949.01	2364.34	166.621	142.98	161.088	195.416	13.7715	11.8175	3.74525	2.54327e-138	3.56316e-136	Auts2	autism susceptibility candidate 2
ENSMUSG00000047033	730	666	47	47	659.608	694.596	46.3383	49.7781	235.996	248.514	16.579	17.8097	3.74599	8.22223e-105	7.06302e-103	Pcdhb15	protocadherin beta 15
ENSMUSG00000042846	636	536	37	40	574.672	559.014	36.4791	42.3644	147.39	143.374	9.35602	10.8654	3.76505	5.75184e-91	3.89026e-89	Lrrtm3	leucine rich repeat transmembrane neuronal 3
ENSMUSG00000047361	53	40	0	2	47.8893	41.7175	0	2.11822	13.3248	11.6075	0	0.589376	3.77753	1.86459e-12	1.06729e-11	Gm973	predicted gene 973
ENSMUSG00000074059	503	412	32	26	454.497	429.69	31.5495	27.5368	299.208	282.877	20.7699	18.1283	3.79015	2.36737e-72	1.10777e-70	Fbxw18	F-box and WD-40 domain protein 18
ENSMUSG00000031355	203	185	9	13	183.425	192.943	8.8733	13.7684	24.1571	25.4107	1.16862	1.8133	3.79639	1.13104e-34	1.76417e-33	Arhgap6	Rho GTPase activating protein 6
ENSMUSG00000000142	218	173	9	13	196.979	180.428	8.8733	13.7684	35.7753	32.7693	1.61157	2.50062	3.79922	2.1923e-34	3.37476e-33	Axin2	axin2
ENSMUSG00000024064	75	53	0	4	67.7679	55.2756	0	4.23644	20.3752	16.6193	0	1.27373	3.80236	1.53876e-14	9.98284e-14	Galnt14	UDP-N-acetyl-alpha-D-galactosamine:polypeptide N-acetylgalactosaminyltransferase 14
ENSMUSG00000042873	212	180	16	6	191.557	187.729	15.7748	6.35465	40.2262	39.4222	3.31263	1.33445	3.80395	6.50975e-34	9.87879e-33	Lhfpl4	lipoma HMGIC fusion partner-like protein 4
ENSMUSG00000040483	1184	957	56	81	1069.83	998.09	55.2116	85.7878	391.163	364.932	20.1871	31.3667	3.81248	6.24253e-112	6.0967e-110	Xaf1	XIAP associated factor 1
ENSMUSG00000035929	567	552	29	41	512.326	575.701	28.5917	43.4235	274.411	308.356	15.3143	23.2584	3.81628	2.1666e-75	1.08964e-73	H2-Q4	histocompatibility 2, Q region locus 4
ENSMUSG00000017692	617	512	43	28	557.504	533.984	42.3947	29.6551	149.225	142.929	11.3476	7.93765	3.81871	7.72675e-85	4.59254e-83	Rhbdl3	rhomboid, veinlet-like 3 (Drosophila)
ENSMUSG00000047013	78	51	2	2	70.4787	53.1898	1.97184	2.11822	10.5507	7.96254	0.295186	0.317099	3.81884	1.03495e-14	6.78351e-14	Fbxo41	F-box protein 41
ENSMUSG00000036862	2791	2876	197	173	2521.87	2999.49	194.227	183.226	231.79	275.688	17.8517	16.8406	3.827	1.76172e-181	4.2748e-179	Dchs1	dachsous 1 (Drosophila)
ENSMUSG00000063564	705	638	45	40	637.019	665.394	44.3665	42.3644	111.056	116.003	7.73475	7.3857	3.82857	1.55982e-102	1.29272e-100	Col23a1	collagen, type XXIII, alpha 1
ENSMUSG00000031112	34	31	0	0	30.7215	32.331	0	0	8.44228	8.88459	0	0	3.832	8.07496e-11	4.16799e-10	2610018G03Rik	RIKEN cDNA 2610018G03 gene
ENSMUSG00000053550	75	84	3	3	67.7679	87.6067	2.95777	3.17733	11.2815	14.5841	0.492387	0.528937	3.83435	5.36236e-17	3.99001e-16	Shisa7	shisa homolog 7 (Xenopus laevis)
ENSMUSG00000059049	129	96	9	1	116.561	100.122	8.8733	1.05911	9.05186	7.77525	0.689081	0.0822481	3.83898	9.3825e-21	8.48064e-20	Frem1	Fras1 related extracellular matrix protein 1
ENSMUSG00000052477	89	83	3	4	80.418	86.5637	2.95777	4.23644	21.0133	22.6192	0.772868	1.10699	3.83979	1.15721e-18	9.5268e-18	C130026I21Rik	RIKEN cDNA C130026I21 gene
ENSMUSG00000034382	42	41	0	1	37.95	42.7604	0	1.05911	7.50594	8.45736	0	0.209476	3.86959	4.31646e-12	2.41036e-11	AI661453	expressed sequence AI661453
ENSMUSG00000001656	43	40	1	0	38.8536	41.7175	0.985922	0	19.2249	20.642	0.487839	0	3.87439	3.95277e-12	2.21377e-11	Hoxc11	homeobox C11
ENSMUSG00000021908	32	37	0	0	28.9143	38.5887	0	0	15.6209	20.8475	0	0	3.87618	4.78349e-11	2.50087e-10	Gm6768	predicted gene 6768
ENSMUSG00000036528	610	537	30	39	551.179	560.057	29.5777	41.3053	116.553	118.43	6.25453	8.73446	3.88117	5.20226e-88	3.30042e-86	Ppfibp2	PTPRF interacting protein, binding protein 2 (liprin beta 2)
ENSMUSG00000049191	663	552	34	39	599.069	575.701	33.5214	41.3053	125.828	120.92	7.04082	8.67575	3.88671	4.12937e-93	2.86705e-91	Rgag4	retrotransposon gag domain containing 4
ENSMUSG00000084020	89	76	4	2	80.418	79.2632	3.94369	2.11822	27.3903	26.997	1.34322	0.721464	3.90838	2.82041e-18	2.27654e-17	Gm12282	predicted gene 12282
ENSMUSG00000024897	929	953	57	55	839.419	993.919	56.1976	58.251	121.708	144.109	8.14812	8.44585	3.92066	1.39856e-106	1.24689e-104	Apba1	amyloid beta (A4) precursor protein binding, family A, member 1
ENSMUSG00000051029	148	95	4	6	133.729	99.079	3.94369	6.35465	78.8495	58.4192	2.32529	3.74685	3.92585	9.51779e-22	8.96798e-21	Serpinb1b	serine (or cysteine) peptidase inhibitor, clade B, member 1b
ENSMUSG00000089791	59	45	2	0	53.3108	46.9321	1.97184	0	38.2156	33.6431	1.41351	0	3.92796	1.30005e-13	7.9873e-13	Gm3555	predicted pseudogene 3555
ENSMUSG00000041703	825	835	60	37	745.447	870.852	59.1553	39.187	152.474	178.125	12.0997	8.01535	3.93214	3.34307e-89	2.16765e-87	Zic5	zinc finger protein of the cerebellum 5
ENSMUSG00000037813	1200	1086	70	67	1084.29	1132.63	69.0146	70.9603	212.439	221.91	13.5217	13.9029	3.93319	3.11664e-162	5.91584e-160	D630003M21Rik	RIKEN cDNA D630003M21 gene
ENSMUSG00000044177	1054	906	14	2	952.366	944.901	13.8029	2.11822	248.854	246.904	3.60672	0.553493	3.95394	1.12423e-10	5.74615e-10	Wfikkn2	WAP, follistatin/kazal, immunoglobulin, kunitz and netrin domain containing 2
ENSMUSG00000030790	1355	1238	69	84	1224.34	1291.16	68.0286	88.9652	882.726	930.898	49.0473	64.1422	3.95491	4.1913e-165	8.22088e-163	Adm	adrenomedullin
ENSMUSG00000035459	95	66	2	3	85.8394	68.8338	1.97184	3.17733	9.8666	7.91193	0.226649	0.36521	3.97694	1.81347e-17	1.38627e-16	Stab2	stabilin 2
ENSMUSG00000020193	66	58	2	1	59.6358	60.4903	1.97184	1.05911	14.0386	14.2397	0.464182	0.249319	3.98376	2.28381e-15	1.55269e-14	Zpbp	zona pellucida binding protein
ENSMUSG00000027188	9702	8579	547	533	8766.46	8947.35	539.299	564.505	1830.54	1868.31	112.612	117.875	3.99374	0	0	Pamr1	peptidase domain containing associated with muscle regeneration 1
ENSMUSG00000056606	66	46	1	1	59.6358	47.9751	0.985922	1.05911	19.8654	15.981	0.328422	0.352801	4.00881	3.17227e-14	2.02352e-13	Gm10000	predicted gene 10000
ENSMUSG00000027200	210	177	13	5	189.75	184.6	12.817	5.29555	24.4115	23.7488	1.64891	0.681274	4.01873	2.12738e-34	3.27912e-33	Sema6d	sema domain, transmembrane domain (TM), and cytoplasmic domain, (semaphorin) 6D
ENSMUSG00000009356	39	37	0	0	35.2393	38.5887	0	0	11.5274	12.623	0	0	4.0219	4.9458e-12	2.75199e-11	Lpo	lactoperoxidase
ENSMUSG00000022203	80	85	3	2	72.2858	88.6496	2.95777	2.11822	20.2425	24.8249	0.828274	0.593172	4.02923	4.57526e-18	3.63688e-17	Efs	embryonal Fyn-associated substrate
ENSMUSG00000069874	476	406	22	24	430.101	423.432	21.6903	25.4186	123.77	121.851	6.24181	7.31471	4.04401	1.86041e-71	8.3886e-70	Irgm2	immunity-related GTPase family M member 2
ENSMUSG00000026051	1061	931	54	55	958.691	970.974	53.2398	58.251	1062.85	1076.47	59.0242	64.5798	4.05168	4.14014e-147	6.41096e-145	1500015O10Rik	RIKEN cDNA 1500015O10 gene
ENSMUSG00000021087	38	41	0	0	34.3358	42.7604	0	0	8.57751	10.6821	0	0	4.05426	3.21087e-12	1.80843e-11	Rtn1	reticulon 1
ENSMUSG00000079362	47	34	0	0	42.4679	35.4598	0	0	9.84421	8.21971	0	0	4.07995	2.10013e-12	1.19919e-11	Gbp6	guanylate binding protein 6
ENSMUSG00000036242	47	53	0	1	42.4679	55.2756	0	1.05911	11.5938	15.0903	0	0.289137	4.08046	1.50825e-13	9.23507e-13	3632451O06Rik	RIKEN cDNA 3632451O06 gene
ENSMUSG00000040016	51	48	1	0	46.0822	50.061	0.985922	0	10.1102	10.9831	0.216306	0	4.09625	9.12774e-14	5.65218e-13	Ptger3	prostaglandin E receptor 3 (subtype EP3)
ENSMUSG00000030247	115	70	1	4	103.911	73.0056	0.985922	4.23644	47.4912	33.3663	0.450604	1.93621	4.09763	4.89148e-18	3.87646e-17	Kcnj8	potassium inwardly-rectifying channel, subfamily J, member 8
ENSMUSG00000084989	107	102	4	3	96.6823	106.38	3.94369	3.17733	30.8495	33.9437	1.25836	1.01382	4.10275	8.30366e-22	7.83968e-21	E030010N08Rik	RIKEN cDNA E030010N08 gene
ENSMUSG00000031980	59	60	2	0	53.3108	62.5762	1.97184	0	28.1918	33.0916	1.04275	0	4.10567	4.66156e-15	3.10379e-14	Agt	angiotensinogen (serpin peptidase inhibitor, clade A, member 8)
ENSMUSG00000055202	294	272	13	13	265.65	283.679	12.817	13.7684	160.417	171.304	7.73973	8.31426	4.131	3.95256e-48	9.79279e-47	Zfp811	zinc finger protein 811
ENSMUSG00000021130	177	138	2	10	159.932	143.925	1.97184	10.5911	39.0269	35.1209	0.481172	2.58445	4.13435	5.89787e-28	7.15189e-27	Galntl1	UDP-N-acetyl-alpha-D-galactosamine:polypeptide N-acetylgalactosaminyltransferase-like 1
ENSMUSG00000050578	1006	796	39	52	908.994	830.178	38.451	55.0737	339.811	310.347	14.3742	20.5883	4.13822	1.47858e-116	1.5331e-114	Mmp13	matrix metallopeptidase 13
ENSMUSG00000056004	85	74	3	1	76.8037	77.1773	2.95777	1.05911	11.318	11.373	0.435863	0.156073	4.1431	3.26571e-18	2.62517e-17	9330182L06Rik	RIKEN cDNA 9330182L06 gene
ENSMUSG00000022032	5443	5195	226	309	4918.15	5418.06	222.818	327.265	807.18	889.226	36.5696	53.7116	4.15989	1.87348e-135	2.56373e-133	Scara5	scavenger receptor class A, member 5 (putative)
ENSMUSG00000027316	430	379	20	18	388.536	395.273	19.7184	19.064	250.346	254.686	12.7052	12.2835	4.16807	3.03606e-66	1.22363e-64	Gfra4	glial cell line derived neurotrophic factor family receptor alpha 4
ENSMUSG00000029121	57	48	0	1	51.5036	50.061	0	1.05911	15.3513	14.9213	0	0.315681	4.16855	2.37177e-14	1.52359e-13	Crmp1	collapsin response mediator protein 1
ENSMUSG00000079547	369	321	18	13	333.418	334.783	17.7466	13.7684	225.587	226.511	12.0072	9.31557	4.19689	1.98726e-57	6.26999e-56	H2-DMb1	histocompatibility 2, class II, locus Mb1
ENSMUSG00000030000	84	83	2	2	75.9001	86.5637	1.97184	2.11822	24.3348	27.7537	0.632204	0.679134	4.20365	8.91026e-19	7.37674e-18	Add2	adducin 2 (beta)
ENSMUSG00000041144	758	672	35	33	684.908	700.853	34.5073	34.9506	55.4178	56.7079	2.79208	2.82795	4.21892	2.99929e-109	2.7793e-107	Dnahc7b	dynein, axonemal, heavy chain 7B
ENSMUSG00000048450	762	669	39	29	688.522	697.725	38.451	30.7142	355.825	360.581	19.8713	15.873	4.21959	1.36589e-108	1.25094e-106	Msx1	homeobox, msh-like 1
ENSMUSG00000051041	64	67	1	1	57.8286	69.8767	0.985922	1.05911	34.3197	41.4699	0.585117	0.628551	4.22784	3.9324e-16	2.7929e-15	Olfml1	olfactomedin-like 1
ENSMUSG00000068122	99	74	1	3	89.4537	77.1773	0.985922	3.17733	26.8953	23.2042	0.296429	0.9553	4.23391	4.9382e-19	4.12604e-18	Agtr2	angiotensin II receptor, type 2
ENSMUSG00000022053	240	194	12	5	216.857	202.33	11.8311	5.29555	38.1791	35.6214	2.08293	0.932314	4.2394	9.14115e-38	1.58669e-36	Ebf2	early B cell factor 2
ENSMUSG00000020052	78	56	2	0	70.4787	58.4044	1.97184	0	28.4074	23.5407	0.794778	0	4.24134	3.2667e-16	2.33207e-15	Ascl1	achaete-scute complex homolog 1 (Drosophila)
ENSMUSG00000054863	158	123	1	8	142.764	128.281	0.985922	8.47287	52.778	47.4237	0.364481	3.1323	4.25375	5.19783e-26	5.86206e-25	Fam19a5	family with sequence similarity 19, member A5
ENSMUSG00000062275	453	371	19	17	409.318	386.929	18.7325	18.0049	275.265	260.208	12.5975	12.1082	4.25752	3.4469e-66	1.38211e-64	Fbxw24	F-box and WD-40 domain protein 24
ENSMUSG00000020053	6208	5489	287	282	5609.38	5724.68	282.96	298.669	565.405	577.026	28.5213	30.1047	4.26787	0	0	Igf1	insulin-like growth factor 1
ENSMUSG00000043424	141	170	6	4	127.404	177.299	5.91553	4.23644	53.5985	74.5895	2.48866	1.78226	4.27276	4.18442e-26	4.73504e-25	Gm9781	predicted gene 9781
ENSMUSG00000046449	514	406	18	22	464.436	423.432	17.7466	23.3004	40.2737	36.718	1.5389	2.0205	4.27285	2.02873e-70	8.90862e-69	C77370	expressed sequence C77370
ENSMUSG00000066363	749	560	29	29	676.776	584.044	28.5917	30.7142	295.535	255.041	12.4855	13.4123	4.28071	9.06288e-88	5.70356e-86	Serpina3f	serine (or cysteine) peptidase inhibitor, clade A, member 3F
ENSMUSG00000048251	232	195	8	8	209.629	203.373	7.88738	8.47287	25.845	25.0737	0.97243	1.04462	4.29052	3.67468e-38	6.43534e-37	Bcl11b	B cell leukemia/lymphoma 11B
ENSMUSG00000058626	192	173	8	5	173.486	180.428	7.88738	5.29555	63.8051	66.3582	2.90084	1.94761	4.29326	1.51085e-33	2.26791e-32	Capn11	calpain 11
ENSMUSG00000020181	6682	5895	299	300	6037.67	6148.11	294.791	317.733	696.708	709.452	34.0169	36.6643	4.29837	0	0	Nav3	neuron navigator 3
ENSMUSG00000037660	46	53	0	0	41.5643	55.2756	0	0	29.5411	39.2862	0	0	4.3129	5.09995e-14	3.20785e-13	Gdf7	growth differentiation factor 7
ENSMUSG00000086266	103	67	0	3	93.068	69.8767	0	3.17733	17.4383	13.0929	0	0.59534	4.32151	4.19463e-18	3.34541e-17	Igf2as	insulin-like growth factor 2, antisense
ENSMUSG00000030670	153	118	6	2	138.247	123.067	5.91553	2.11822	84.7619	75.4546	3.62694	1.29872	4.32789	4.37615e-26	4.94962e-25	Cyp2r1	cytochrome P450, family 2, subfamily r, polypeptide 1
ENSMUSG00000022012	448	363	18	15	404.801	378.586	17.7466	15.8866	128.671	120.339	5.641	5.04979	4.34212	1.20185e-64	4.59221e-63	Enox1	ecto-NOX disulfide-thiol exchanger 1
ENSMUSG00000055489	6060	5330	263	260	5475.65	5558.85	259.298	275.368	701.916	712.582	33.239	35.2991	4.34975	0	0	Ano5	anoctamin 5
ENSMUSG00000044071	651	620	28	26	588.226	646.621	27.6058	27.5368	142.221	156.34	6.67452	6.65784	4.35242	7.19507e-93	4.96628e-91	Fam19a2	family with sequence similarity 19, member A2
ENSMUSG00000040170	64	58	0	1	57.8286	60.4903	0	1.05911	13.0834	13.6856	0	0.239617	4.35965	6.21072e-16	4.35843e-15	Fmo2	flavin containing monooxygenase 2
ENSMUSG00000087095	364	308	10	16	328.9	321.224	9.85922	16.9457	65.4789	63.9507	1.96282	3.37363	4.36767	4.32111e-55	1.29232e-53	Emx2os	empty spiracles homolog 2 (Drosophila) opposite strand
ENSMUSG00000031209	107	86	2	2	96.6823	89.6925	1.97184	2.11822	16.1568	14.9887	0.329519	0.35398	4.39419	5.8898e-21	5.35865e-20	Heph	hephaestin
ENSMUSG00000025478	162	147	8	1	146.379	153.312	7.88738	1.05911	38.0007	39.8005	2.04761	0.27495	4.40814	8.48403e-29	1.05879e-27	Dpysl4	dihydropyrimidinase-like 4
ENSMUSG00000031965	891	761	9	1	805.083	793.675	8.8733	1.05911	179.106	176.568	1.97404	0.235619	4.40829	2.05346e-13	1.24568e-12	Tbx20	T-box 20
ENSMUSG00000092475	69	60	1	0	62.3465	62.5762	0.985922	0	27.2732	27.3737	0.431287	0	4.43121	1.48682e-16	1.08044e-15	9930038K12Rik	RIKEN cDNA 9930038K12 gene
ENSMUSG00000051811	264	233	13	4	238.543	243.004	12.817	4.23644	432.928	441.024	23.2613	7.68863	4.43139	4.31039e-42	8.70847e-41	Cox6b2	cytochrome c oxidase subunit VIb polypeptide 2
ENSMUSG00000023885	20421	17561	948	655	18451.9	18315	934.654	693.716	3113.19	3090.1	157.694	117.043	4.44202	1.75141e-222	5.57066e-220	Thbs2	thrombospondin 2
ENSMUSG00000033419	607	498	20	22	548.469	519.382	19.7184	23.3004	95.9029	90.817	3.44788	4.07421	4.47685	3.81188e-84	2.20986e-82	Snap91	synaptosomal-associated protein 91
ENSMUSG00000068303	89	98	2	1	80.418	102.208	1.97184	1.05911	129.498	164.586	3.17527	1.70549	4.49163	4.55124e-20	3.98818e-19	Spr-ps1	sepiapterin reductase pseudogene 1
ENSMUSG00000032572	261	239	12	4	235.832	249.262	11.8311	4.23644	27.6474	29.2218	1.38699	0.496651	4.50605	3.53071e-42	7.17017e-41	Col6a4	collagen, type VI, alpha 4
ENSMUSG00000044550	1181	947	9	1	1067.12	987.661	8.8733	1.05911	300.936	278.528	2.50234	0.298677	4.5651	2.9429e-14	1.88175e-13	Tceal3	transcription elongation factor A (SII)-like 3
ENSMUSG00000025582	313	277	15	3	282.818	288.893	14.7888	3.17733	54.2109	55.3754	2.83474	0.609033	4.60124	4.77965e-47	1.14212e-45	Nptx1	neuronal pentraxin 1
ENSMUSG00000047878	3544	3162	137	119	3202.26	3297.77	135.071	126.034	1475.02	1519.01	62.2162	58.0534	4.60235	0	0	A4galt	alpha 1,4-galactosyltransferase
ENSMUSG00000022454	793	733	21	33	716.533	764.473	20.7044	34.9506	178.021	189.931	5.14394	8.68338	4.6079	1.35131e-105	1.17365e-103	Nell2	NEL-like 2 (chicken)
ENSMUSG00000059187	135	117	3	2	121.982	122.024	2.95777	2.11822	28.9469	28.9567	0.701891	0.502662	4.60871	2.25415e-25	2.48505e-24	Fam19a1	family with sequence similarity 19, member A1
ENSMUSG00000050328	80	71	1	0	72.2858	74.0485	0.985922	0	70.1123	71.822	0.956278	0	4.62989	2.23709e-18	1.82258e-17	Hoxc12	homeobox C12
ENSMUSG00000056328	130	133	2	3	117.464	138.711	1.97184	3.17733	18.4867	21.8304	0.310331	0.500052	4.65137	1.38164e-25	1.5325e-24	Myh1	myosin, heavy polypeptide 1, skeletal muscle, adult
ENSMUSG00000066113	4332	4035	147	156	3914.28	4208.25	144.931	165.221	463.447	498.253	17.1597	19.562	4.67696	0	0	Adamtsl1	ADAMTS-like 1
ENSMUSG00000032854	179	174	4	4	161.739	181.471	3.94369	4.23644	45.1408	50.6478	1.10067	1.18237	4.69598	5.79017e-32	8.18518e-31	Ugt8a	UDP galactosyltransferase 8A
ENSMUSG00000022484	74	61	0	0	66.8644	63.6191	0	0	35.0259	33.3259	0	0	4.72402	1.83974e-17	1.405e-16	Hoxc10	homeobox C10
ENSMUSG00000071567	162	142	2	4	146.379	148.097	1.97184	4.23644	108.188	109.458	1.45739	3.13114	4.72728	6.48121e-29	8.12291e-28	A830039N20Rik	RIKEN cDNA A830039N20 gene
ENSMUSG00000029757	1712	1521	50	60	1546.92	1586.31	49.2961	63.5465	521.198	534.47	16.6092	21.4106	4.73017	4.44399e-210	1.24522e-207	Dync1i1	dynein cytoplasmic 1 intermediate chain 1
ENSMUSG00000079387	84	57	0	0	75.9001	59.4474	0	0	35.8866	28.1075	0	0	4.73625	1.81404e-17	1.38627e-16	Luzp4	leucine zipper protein 4
ENSMUSG00000028005	98	71	1	0	88.5501	74.0485	0.985922	0	27.2378	22.7771	0.303267	0	4.74531	2.17292e-19	1.84436e-18	Gucy1b3	guanylate cyclase 1, soluble, beta 3
ENSMUSG00000048458	1012	951	39	24	914.415	991.833	38.451	25.4186	191.26	207.453	8.04245	5.31659	4.76612	8.83992e-128	1.11863e-125	6530418L21Rik	RIKEN cDNA 6530418L21 gene
ENSMUSG00000024500	131	100	3	0	118.368	104.294	2.95777	0	29.7034	26.1716	0.742225	0	4.77628	1.63226e-23	1.66892e-22	Ppp2r2b	protein phosphatase 2 (formerly 2A), regulatory subunit B (PR 52), beta isoform
ENSMUSG00000043943	299	290	12	3	270.168	302.452	11.8311	3.17733	57.2027	64.038	2.50499	0.672735	4.79263	4.74513e-46	1.09282e-44	Naalad2	N-acetylated alpha-linked acidic dipeptidase 2
ENSMUSG00000081448	321	294	9	7	290.047	306.623	8.8733	7.41376	142.389	150.527	4.35606	3.63955	4.79759	7.77689e-50	2.01813e-48	Gm13086	predicted gene 13086
ENSMUSG00000017417	88	87	1	0	79.5144	90.7355	0.985922	0	16.4422	18.7625	0.203871	0	4.80817	4.54353e-20	3.98291e-19	Plxdc1	plexin domain containing 1
ENSMUSG00000028626	112	95	2	0	101.2	99.079	1.97184	0	33.9256	33.2145	0.661027	0	4.82634	2.78739e-22	2.69543e-21	Col9a2	collagen, type IX, alpha 2
ENSMUSG00000081824	202	160	6	1	182.522	166.87	5.91553	1.05911	568.603	519.844	18.4285	3.29941	4.83179	3.57852e-32	5.13271e-31	BC002163	cDNA sequence BC002163
ENSMUSG00000040987	76	73	0	0	68.6715	76.1344	0	0	61.2592	67.9165	0	0	4.8444	1.56242e-18	1.27956e-17	Mill2	MHC I like leukocyte 2
ENSMUSG00000048583	2213	2164	76	61	1999.61	2256.91	74.9301	64.6057	376.787	425.271	14.1191	12.1737	4.85439	1.85242e-218	5.73689e-216	Igf2	insulin-like growth factor 2
ENSMUSG00000085001	120	94	0	2	108.429	98.036	0	2.11822	51.2423	46.3308	0	1.00105	4.85789	1.36293e-22	1.33109e-21	BB114351	expressed sequence BB114351
ENSMUSG00000070990	103	116	2	0	93.068	120.981	1.97184	0	33.1911	43.1457	0.703226	0	4.86027	3.07225e-22	2.96116e-21	Foxe1	forkhead box E1
ENSMUSG00000059857	119	134	1	2	107.525	139.753	0.985922	2.11822	24.5044	31.849	0.224686	0.48273	4.87192	2.8095e-24	2.97201e-23	Ntng1	netrin G1
ENSMUSG00000051159	515	480	13	14	465.34	500.61	12.817	14.8275	265.302	285.41	7.30729	8.45355	4.87656	1.48217e-73	7.10504e-72	Cited1	Cbp/p300-interacting transactivator with Glu/Asp-rich carboxy-terminal domain 1
ENSMUSG00000041481	12907	10260	373	357	11662.4	10700.5	367.749	378.102	5057.42	4640.3	159.475	163.964	4.88263	0	0	Serpina3g	serine (or cysteine) peptidase inhibitor, clade A, member 3G
ENSMUSG00000016179	164	197	5	1	148.186	205.459	4.92961	1.05911	47.2833	65.5579	1.57295	0.337942	4.88485	4.62389e-29	5.83865e-28	Camk1g	calcium/calmodulin-dependent protein kinase I gamma
ENSMUSG00000035864	168	149	2	3	151.8	155.398	1.97184	3.17733	30.0773	30.7901	0.390696	0.629548	4.91279	1.229e-29	1.59465e-28	Syt1	synaptotagmin I
ENSMUSG00000044716	413	354	9	10	373.175	369.2	8.8733	10.5911	96.1049	95.081	2.28517	2.72755	4.91744	1.57955e-59	5.27346e-58	Dok7	docking protein 7
ENSMUSG00000041669	75	93	0	0	67.7679	96.9931	0	0	49.0007	70.1324	0	0	4.92262	5.23448e-19	4.36738e-18	Prima1	proline rich membrane anchor 1
ENSMUSG00000042109	354	366	9	8	319.865	381.715	8.8733	8.47287	106.267	126.816	2.94794	2.81491	4.93266	1.41864e-52	3.97035e-51	Csdc2	cold shock domain containing C2, RNA binding
ENSMUSG00000081434	807	668	17	23	729.183	696.682	16.7607	24.3595	765.949	731.808	17.6058	25.5877	4.9466	8.07865e-103	6.74281e-101	Gm14165	predicted gene 14165
ENSMUSG00000045215	149	148	2	2	134.632	154.355	1.97184	2.11822	11.507	13.1927	0.168534	0.181044	4.95807	6.67648e-28	8.0794e-27	Asxl3	additional sex combs like 3 (Drosophila)
ENSMUSG00000044367	86	79	0	0	77.7072	82.392	0	0	30.7022	32.5531	0	0	4.97223	9.41775e-20	8.17652e-19	Slc16a13	solute carrier family 16 (monocarboxylic acid transporters), member 13
ENSMUSG00000055653	4477	3852	142	101	4045.29	4017.39	140.001	106.97	1503.83	1493.45	52.045	39.7658	4.98283	0	0	Gpc3	glypican 3
ENSMUSG00000047205	199	170	4	2	179.811	177.299	3.94369	2.11822	38.8193	38.277	0.851401	0.457301	4.98688	6.2364e-33	9.17414e-32	Dusp18	dual specificity phosphatase 18
ENSMUSG00000022548	248	223	7	2	224.086	232.575	6.90146	2.11822	108.045	112.138	3.32761	1.02132	4.98895	2.04337e-39	3.73118e-38	Apod	apolipoprotein D
ENSMUSG00000033882	107	97	1	0	96.6823	101.165	0.985922	0	54.0426	56.5483	0.551102	0	5.00787	3.20827e-22	3.08847e-21	Rbm46	RNA binding motif protein 46
ENSMUSG00000016942	2894	2677	79	79	2614.94	2791.94	77.8879	83.6696	819.473	874.942	24.4086	26.2205	5.00898	2.74851e-305	1.54028e-302	Tmprss6	transmembrane serine protease 6
ENSMUSG00000044164	408	393	3	15	368.658	409.874	2.95777	15.8866	102.15	113.57	0.819553	4.40195	5.00968	3.63316e-56	1.11491e-54	Rnf182	ring finger protein 182
ENSMUSG00000024245	5256	4711	155	131	4749.18	4913.27	152.818	138.743	2800.22	2896.98	90.1049	81.8062	5.01479	0	0	Tmem178	transmembrane protein 178
ENSMUSG00000041449	344	283	4	9	310.829	295.151	3.94369	9.53198	216.757	205.824	2.75013	6.64713	5.03029	4.62286e-49	1.17377e-47	Serpina3h	serine (or cysteine) peptidase inhibitor, clade A, member 3H
ENSMUSG00000033227	732	692	19	17	661.415	721.712	18.7325	18.0049	319.833	348.99	9.05828	8.70641	5.03038	6.73348e-97	5.0313e-95	Wnt6	wingless-related MMTV integration site 6
ENSMUSG00000057378	279	244	7	3	252.097	254.477	6.90146	3.17733	14.9835	15.1249	0.410191	0.188846	5.0387	9.01906e-43	1.86703e-41	Ryr3	ryanodine receptor 3
ENSMUSG00000000938	1439	1144	27	41	1300.24	1193.12	26.6199	43.4235	338.781	310.87	6.93588	11.3141	5.04184	7.77038e-151	1.26132e-148	Hoxa10	homeobox A10
ENSMUSG00000029309	280	262	7	3	253	273.249	6.90146	3.17733	81.2461	87.7487	2.21627	1.02034	5.0848	1.97702e-43	4.16964e-42	Sparcl1	SPARC-like 1
ENSMUSG00000067860	90	104	0	0	81.3215	108.465	0	0	17.53	23.3812	0	0	5.12297	4.9437e-21	4.51182e-20	Zic3	zinc finger protein of the cerebellum 3
ENSMUSG00000082121	194	131	2	1	175.293	136.625	1.97184	1.05911	212.993	166.008	2.39592	1.28689	5.18083	3.27949e-28	4.00775e-27	Gm8199	predicted gene 8199
ENSMUSG00000028600	3540	3336	94	78	3198.65	3479.24	92.6767	82.6105	759.413	826.03	22.003	19.6131	5.19057	0	0	Podn	podocan
ENSMUSG00000040855	402	341	7	6	363.236	355.641	6.90146	6.35465	46.7907	45.8124	0.889019	0.818582	5.26991	2.61611e-55	7.84401e-54	Reps2	RALBP1 associated Eps domain containing protein 2
ENSMUSG00000020811	110	102	0	0	99.393	106.38	0	0	27.7247	29.6735	0	0	5.27811	7.35192e-23	7.26152e-22	Wscd1	WSC domain containing 1
ENSMUSG00000006154	263	202	3	3	237.64	210.673	2.95777	3.17733	50.6262	44.8814	0.630116	0.676891	5.27978	1.72919e-37	2.96648e-36	Eps8l1	EPS8-like 1
ENSMUSG00000054072	188	153	2	1	169.872	159.569	1.97184	1.05911	54.4286	51.1276	0.631799	0.339349	5.29479	1.82522e-30	2.44928e-29	Iigp1	interferon inducible GTPase 1
ENSMUSG00000026527	116	100	0	0	104.814	104.294	0	0	64.2245	63.9054	0	0	5.30193	3.95011e-23	3.95633e-22	Rgs7	regulator of G protein signaling 7
ENSMUSG00000021219	139	125	1	0	125.597	130.367	0.985922	0	37.0382	38.445	0.290747	0	5.33157	6.25253e-26	7.03133e-25	Rgs6	regulator of G-protein signaling 6
ENSMUSG00000079014	847	632	12	16	765.326	659.136	11.8311	16.9457	347.875	299.607	5.37776	7.70261	5.36098	7.35591e-89	4.73049e-87	Serpina3i	serine (or cysteine) peptidase inhibitor, clade A, member 3I
ENSMUSG00000026415	134	100	0	0	121.079	104.294	0	0	63.3588	54.5754	0	0	5.37921	6.73524e-24	7.03004e-23	Fcamr	Fc receptor, IgA, IgM, high affinity
ENSMUSG00000027524	150	129	1	0	135.536	134.539	0.985922	0	37.1128	36.8398	0.269968	0	5.40045	8.88704e-27	1.03042e-25	Edn3	endothelin 3
ENSMUSG00000036198	1106	925	20	18	999.351	964.716	19.7184	19.064	292.123	281.998	5.76394	5.57263	5.46518	2.34171e-126	2.87067e-124	Arhgap36	Rho GTPase activating protein 36
ENSMUSG00000021095	194	220	1	2	175.293	229.446	0.985922	2.11822	138.572	181.38	0.779385	1.67448	5.49913	1.79785e-32	2.61532e-31	Gsc	goosecoid homeobox
ENSMUSG00000040605	1167	952	22	16	1054.47	992.876	21.6903	16.9457	282.246	265.759	5.80575	4.5358	5.52117	1.67603e-127	2.10955e-125	Bace2	beta-site APP-cleaving enzyme 2
ENSMUSG00000034687	9790	9828	186	197	8845.98	10250	183.382	208.644	558.176	646.768	11.5713	13.1654	5.55379	0	0	Fras1	Fraser syndrome 1 homolog (human)
ENSMUSG00000063142	3471	3166	64	62	3136.3	3301.94	63.099	65.6648	659.441	694.268	13.2672	13.8067	5.57313	0	0	Kcnma1	potassium large conductance calcium-activated channel, subfamily M, alpha member 1
ENSMUSG00000081640	596	501	10	6	538.529	522.511	9.85922	6.35465	577.202	560.033	10.5672	6.81099	5.59551	2.44913e-72	1.14149e-70	Rplp0-ps1	ribosomal protein, large, P0, pseudogene 1
ENSMUSG00000012428	5665	5276	98	108	5118.74	5502.53	96.6204	114.384	1630.17	1752.4	30.7708	36.428	5.60307	0	0	Steap4	STEAP family member 4
ENSMUSG00000049176	190	157	1	0	171.679	163.741	0.985922	0	18.2017	17.3602	0.10453	0	5.67074	3.11811e-30	4.14171e-29	Frmpd4	FERM and PDZ domain containing 4
ENSMUSG00000038765	188	172	1	0	169.872	179.385	0.985922	0	34.9243	36.8802	0.202698	0	5.71935	6.99606e-31	9.57363e-30	Lmx1b	LIM homeobox transcription factor 1 beta
ENSMUSG00000045930	347	298	1	5	313.54	310.795	0.985922	5.29555	69.0768	68.4722	0.217211	1.16668	5.72832	3.39216e-46	7.84296e-45	Clec14a	C-type lectin domain family 14, member a
ENSMUSG00000038227	466	476	9	2	421.065	496.438	8.8733	2.11822	120.58	142.164	2.54104	0.606592	5.72872	1.08054e-58	3.55205e-57	Hoxa9	homeobox A9
ENSMUSG00000063919	154	169	0	0	139.15	176.256	0	0	18.6129	23.5763	0	0	5.75615	3.89034e-28	4.74194e-27	Srrm4	serine/arginine repetitive matrix 4
ENSMUSG00000085555	247	200	1	1	223.182	208.587	0.985922	1.05911	194.241	181.538	0.85807	0.921766	5.80567	3.81383e-35	6.05301e-34	2610035F20Rik	RIKEN cDNA 2610035F20 gene
ENSMUSG00000067608	877	678	16	4	792.433	707.111	15.7748	4.23644	1015.94	906.553	20.224	5.43133	5.81862	3.27241e-87	2.02159e-85	Pcna-ps2	proliferating cell nuclear antigen pseudogene 2
ENSMUSG00000035916	209	188	0	1	188.847	196.072	0	1.05911	26.3679	27.3767	0	0.147879	5.84205	1.35586e-32	1.97848e-31	Ptprq	protein tyrosine phosphatase, receptor type, Q
ENSMUSG00000072945	386	334	3	3	348.779	348.341	2.95777	3.17733	430.06	429.52	3.64706	3.91779	5.87701	3.04639e-49	7.75166e-48	Ripply1	ripply1 homolog (zebrafish)
ENSMUSG00000049001	1478	1194	19	16	1335.48	1245.27	18.7325	16.9457	283.843	264.669	3.98141	3.60165	5.9459	1.53586e-141	2.21776e-139	A930038C07Rik	RIKEN cDNA A930038C07 gene
ENSMUSG00000035228	844	771	8	11	762.615	804.104	7.88738	11.6502	408.69	430.924	4.22689	6.24341	5.94941	4.88964e-93	3.38492e-91	Ccdc106	coiled-coil domain containing 106
ENSMUSG00000034156	558	523	6	4	504.194	545.456	5.91553	4.23644	64.9566	70.2726	0.762115	0.545792	6.02087	2.40899e-65	9.3875e-64	Bzrap1	benzodiazepine receptor associated protein 1
ENSMUSG00000033308	310	248	2	0	280.108	258.648	1.97184	0	62.2738	57.5029	0.438383	0	6.08558	1.70428e-39	3.13143e-38	Dpyd	dihydropyrimidine dehydrogenase
ENSMUSG00000036766	4876	4356	64	55	4405.82	4543.03	63.099	58.251	1213.72	1251.52	17.3827	16.0471	6.12455	0	0	Dner	delta/notch-like EGF-related receptor
ENSMUSG00000001655	377	366	4	0	340.647	381.715	3.94369	0	138.418	155.106	1.60247	0	6.15617	1.77397e-47	4.30898e-46	Hoxc13	homeobox C13
ENSMUSG00000061524	2695	2318	40	18	2435.13	2417.53	39.4369	19.064	650.061	645.362	10.5277	5.08915	6.20736	2.03437e-232	7.14671e-230	Zic2	zinc finger protein of the cerebellum 2
ENSMUSG00000031250	10577	8605	121	103	9557.09	8974.47	119.297	109.088	7063.63	6633.01	88.1719	80.6269	6.28803	0	0	Tnmd	tenomodulin
ENSMUSG00000041731	1266	1239	15	8	1143.92	1292.2	14.7888	8.47287	343.52	388.048	4.44109	2.54441	6.33808	2.94399e-117	3.07968e-115	Pgm5	phosphoglucomutase 5
ENSMUSG00000042249	2630	2188	24	26	2376.4	2281.95	23.6621	27.5368	349.624	335.728	3.48126	4.05132	6.33962	2.99951e-219	9.41325e-217	Adrbk2	adrenergic receptor kinase, beta 2
ENSMUSG00000063696	2025	2100	23	18	1829.73	2190.17	22.6762	19.064	1664.91	1992.87	20.6335	17.3466	6.34249	6.68349e-161	1.24849e-158	Gm8730	predicted pseudogene 8730
ENSMUSG00000029671	18267	16037	205	178	16505.6	16725.6	202.114	188.521	3785.68	3836.14	46.3564	43.2389	6.3782	0	0	Wnt16	wingless-related MMTV integration site 16
ENSMUSG00000008658	480	363	1	2	433.715	378.586	0.985922	2.11822	102.509	89.4791	0.233023	0.500642	6.44386	3.37295e-49	8.57334e-48	Rbfox1	RNA binding protein, fox-1 homolog (C. elegans) 1
ENSMUSG00000040612	412	361	2	0	372.272	376.5	1.97184	0	45.1184	45.6308	0.238982	0	6.50932	6.38739e-47	1.51552e-45	Ildr2	immunoglobulin-like domain containing receptor 2
ENSMUSG00000019775	6642	4855	67	37	6001.53	5063.46	66.0568	39.187	723.163	610.129	7.95961	4.7219	6.55488	3.22439e-264	1.48809e-261	Rgs17	regulator of G-protein signaling 17
ENSMUSG00000016200	344	294	0	0	310.829	306.623	0	0	161.638	159.451	0	0	6.62627	1.01023e-40	1.9474e-39	Syt14	synaptotagmin XIV
ENSMUSG00000020542	561	567	4	0	506.904	591.345	3.94369	0	76.364	89.0848	0.594108	0	6.68799	8.52727e-58	2.7307e-56	Myocd	myocardin
ENSMUSG00000000037	441	350	0	1	398.476	365.028	0	1.05911	64.9724	59.5186	0	0.17269	6.69392	5.97834e-46	1.36614e-44	Scml2	sex comb on midleg-like 2 (Drosophila)
ENSMUSG00000039683	930	961	8	2	840.323	1002.26	7.88738	2.11822	79.2234	94.4906	0.743601	0.1997	6.74815	2.3571e-82	1.34332e-80	Sdk1	sidekick homolog 1 (chicken)
ENSMUSG00000029765	6425	6040	53	48	5805.45	6299.34	52.2539	50.8372	461.483	500.742	4.15373	4.04112	6.76803	0	0	Plxna4	plexin A4
ENSMUSG00000039095	583	539	2	1	526.783	562.143	1.97184	1.05911	105.716	112.812	0.395714	0.212544	6.8348	1.79129e-57	5.65926e-56	En2	engrailed 2
ENSMUSG00000038203	516	415	1	0	466.243	432.819	0.985922	0	188.992	175.443	0.399644	0	6.90077	1.04576e-49	2.68712e-48	Hoxa13	homeobox A13
ENSMUSG00000030077	716	537	3	0	646.958	560.057	2.95777	0	81.3477	70.4208	0.371906	0	6.94887	3.10845e-59	1.03338e-57	Chl1	cell adhesion molecule with homology to L1CAM
ENSMUSG00000025964	924	858	4	2	834.901	894.84	3.94369	2.11822	75.983	81.4379	0.358909	0.192776	7.07357	4.72342e-77	2.41685e-75	Adam23	a disintegrin and metallopeptidase domain 23
ENSMUSG00000052951	539	552	1	0	487.026	575.701	0.985922	0	117.781	139.226	0.238433	0	7.08157	1.20457e-52	3.37525e-51	C130021I20Rik	Riken cDNA C130021I20 gene
ENSMUSG00000040254	8593	7449	69	34	7764.4	7768.83	68.0286	36.0097	1120.08	1120.72	9.81371	5.19471	7.10131	0	0	Sema3d	sema domain, immunoglobulin domain (Ig), short basic domain, secreted, (semaphorin) 3D
ENSMUSG00000027239	3470	3087	23	12	3135.4	3219.55	22.6762	12.7093	2345.1	2408.04	16.9605	9.50584	7.21511	6.86712e-224	2.24488e-221	Mdk	midkine
ENSMUSG00000035681	964	840	1	2	871.044	876.067	0.985922	2.11822	140.582	141.392	0.159122	0.341869	7.44993	1.37139e-71	6.2074e-70	Kcnc2	potassium voltage gated channel, Shaw-related subfamily, member 2
ENSMUSG00000047230	2799	2514	16	5	2529.1	2621.94	15.7748	5.29555	760.631	788.554	4.74429	1.59265	7.4919	1.12265e-169	2.35926e-167	Cldn2	claudin 2
ENSMUSG00000020701	685	657	0	0	618.947	685.209	0	0	136.212	150.794	0	0	7.53107	1.07252e-56	3.33033e-55	Tmem132e	transmembrane protein 132E
ENSMUSG00000031273	2009	1722	7	5	1815.28	1795.94	6.90146	5.29555	241.233	238.663	0.917137	0.703727	7.54546	2.87752e-124	3.42061e-122	Col4a6	collagen, type IV, alpha 6
ENSMUSG00000042436	2014	1810	7	4	1819.8	1887.72	6.90146	4.23644	946.824	982.162	3.59077	2.20418	7.65256	2.25432e-122	2.55096e-120	Mfap4	microfibrillar-associated protein 4
ENSMUSG00000051022	781	763	0	0	705.69	795.761	0	0	316.453	356.843	0	0	7.69898	5.3936e-60	1.81875e-58	Hs3st1	heparan sulfate (glucosamine) 3-O-sulfotransferase 1
ENSMUSG00000086476	1146	873	2	0	1035.49	910.484	1.97184	0	158.405	139.282	0.301644	0	7.70375	2.67572e-71	1.20417e-69	9530059O14Rik	RIKEN cDNA 9530059O14 gene
ENSMUSG00000090084	2210	2006	9	2	1996.9	2092.13	8.8733	2.11822	752.977	788.888	3.34589	0.798725	7.7832	5.1794e-127	6.41619e-125	Srpx	sushi-repeat-containing protein
ENSMUSG00000000305	5060	4747	16	10	4572.08	4950.82	15.7748	10.5911	646.23	699.763	2.22965	1.49697	8.10692	1.19009e-228	4.05959e-226	Cdh4	cadherin 4
ENSMUSG00000088025	6628	7693	25	12	5988.88	8023.31	24.6481	12.7093	20651.3	27666.6	84.9933	43.8252	8.13899	1.25573e-214	3.64889e-212	RNaseP_nuc	Nuclear RNase P
