# Supplementary material for: MBD4 loss results in global reactivation of promoters and retroelements with low methylated CpG density
Source: J Exp Clin Cancer Res. 2023 Nov 14;42:301. doi: 10.1186/s13046-023-02882-z (PMC10644448; doi:10.1186/s13046-023-02882-z)
Supplement: Supplementary file 7 — Additional file 7: Supplementary Table 6. Listing of the most significantly differentially methylated regions (DMR, P < 0.01) between MEFs WT and KO for Mbd4. The following information are indicated for each DMR: genomic annotation, methylation rate (KO, WT, WT/KO) and variation (KO, WT), coverage depth and variation (KO, WT), number of CpG, number of uncovered CpG (KO, WT). [file 13046_2023_2882_MOESM7_ESM.xlsx]

## Sheet: DMR
chromosome	start	end	p-value	meth-rate KO	meth-rate WT	WT/KO	var-meth KO	var-meth WT	depth-KO	depth-WT	var-depth KO	var-depth WT	Nbers CpG	Uncovered CpG KO	Uncovered CpG WT	Annotation	Detailed Annotation	Distance to TSS	Nearest PromoterID	Entrez ID	Nearest Unigene	Nearest Refseq	Nearest Ensembl	Gene Name	Gene Description	Gene Type
chr4	6916990	6917214	8.8152031E-05	0	0.21	#DIV/0!	0.00	0.02	59	68	15.90	9.70	12	1	1	intron (NM_145711, intron 1 of 8)	intron (NM_145711, intron 1 of 8)	768	NM_145711	252838	Mm.488241	XM_006537944	ENSMUSG00000041272	Tox	thymocyte selection-associated high mobility group box	protein-coding
chr2	115886556	115886844	2.9785570E-09	0	0.35	#DIV/0!	0.00	0.09	72	65	28.00	40.44	9	0	0	intron (NM_001159568, intron 3 of 11)	intron (NM_001159568, intron 3 of 11)	3657	NM_001159569	17536	Mm.471935	XM_006498862	ENSMUSG00000027210	Meis2	Meis homeobox 2	protein-coding
chr7	77502820	77503081	2.1531363E-33	0	0.69	#DIV/0!	0.00	0.05	116	107	20.96	8.99	21	2	2	exon (NM_009697, exon 2 of 3)	exon (NM_009697, exon 2 of 3)	2528	NM_009697	11819	Mm.158143	XM_006540577	ENSMUSG00000030551	Nr2f2	nuclear receptor subfamily 2, group F, member 2	protein-coding
chr5	120247797	120248044	1.9765711E-05	0	0.28	#DIV/0!	0.00	0.21	53	54	24.96	18.49	11	3	0	Intergenic	Intergenic	-36751	NM_011537	21388	Mm.103636	XM_006530278	ENSMUSG00000018263	Tbx5	T-box 5	protein-coding
chr19	44757392	44757845	1.0306048E-05	0	0.24	#DIV/0!	0.00	0.08	57	98	23.57	77.51	10	0	0	Intergenic	Intergenic	-74265	NM_011037	18504	Mm.192158	XM_006526749	ENSMUSG00000004231	Pax2	paired box 2	protein-coding
chr17	21520963	21521164	1.0074596E-28	0	0.45	#DIV/0!	0.00	0.08	160	194	294.44	249.78	9	0	0	intron (NM_172486, intron 1 of 3)	intron (NM_172486, intron 1 of 3)	352	NM_172486	210503	Mm.33443	XM_006523966	ENSMUSG00000062743	Zfp677	zinc finger protein 677	protein-coding
chr7	144500849	144501420	3.6395302E-42	0.01	0.37	37	0.00	0.06	364	421	23.14	21.54	48	1	0	intron (NM_001113415, intron 4 of 15)	CpG-13682	4993	NM_001113415	13593	Mm.258708	XM_006507329	ENSMUSG00000010476	Ebf3	early B cell factor 3	protein-coding
chr2	74564848	74565191	8.0276257E-12	0.02	0.68	34	0.00	0.12	42	50	135.07	113.07	8	0	2	TTS (NR_029566)	TTS (NR_029566)	893	NR_029566	387144		NR_029566	ENSMUSG00000065500	Mir10b	microRNA 10b	ncRNA
chr16	94347143	94347441	1.3562001E-102	0.02	0.64	32	0.00	0.07	477	410	39.28	48.21	43	0	0	exon (NM_011377, exon 11 of 11)	exon (NM_011377, exon 11 of 11)	162171	NM_139145	110948	Mm.30921	XM_006522850	ENSMUSG00000040820	Hlcs	holocarboxylase synthetase (biotin- [propriony-Coenzyme A-carboxylase (ATP-hydrolysing)] ligase)	protein-coding
chr3	33742758	33743014	3.0951436E-08	0.01	0.28	28	0.00	0.02	86	109	47.78	57.61	9	0	0	intron (NM_026222, intron 1 of 19)	intron (NM_026222, intron 1 of 19)	346	NM_026222	51938	Mm.474546	XM_006535498	ENSMUSG00000027676	Ccdc39	coiled-coil domain containing 39	protein-coding
chr4	59047985	59048208	2.8602937E-25	0.01	0.25	25	0.00	0.02	417	337	26.39	13.82	29	0	0	promoter-TSS (NM_025277)	promoter-TSS (NM_025277)	69	NM_025277	14700	Mm.41780	NM_025277	ENSMUSG00000038607	Gng10	guanine nucleotide binding protein (G protein), gamma 10	protein-coding
chr2	35437362	35437583	3.2207526E-21	0.01	0.22	22	0.00	0.03	366	360	9.39	36.97	29	0	0	intron (NM_001114125, intron 1 of 16)	CpG	-23251	NR_045894	100042194	Mm.330165	NR_045894		Gm13446	predicted gene 13446	ncRNA
chr12	96932341	96932542	1.7594408E-59	0.02	0.44	22	0.00	0.05	428	480	445.19	816.37	14	0	0	intron (NM_201518, intron 1 of 1)	intron (NM_201518, intron 1 of 1)	2006	NM_201518	399558	Mm.341948	XM_006516055	ENSMUSG00000047414	Flrt2	fibronectin leucine rich transmembrane protein 2	protein-coding
chr5	120250122	120250356	3.6729334E-05	0.01	0.21	21	0.00	0.01	72	136	101.30	348.70	5	0	1	Intergenic	Intergenic	-34433	NM_011537	21388	Mm.103636	XM_006530278	ENSMUSG00000018263	Tbx5	T-box 5	protein-coding
chr14	12385525	12385822	2.8118015E-07	0.01	0.21	21	0.00	0.03	113	120	20.99	26.73	14	1	2	promoter-TSS (NM_008981)	promoter-TSS (NM_008981)	-393	NM_008981	19270	Mm.431266	XM_006517956	ENSMUSG00000021745	Ptprg	protein tyrosine phosphatase, receptor type, G	protein-coding
chr10	126602898	126603142	1.8098535E-20	0.01	0.21	21	0.00	0.01	294	465	112.81	197.93	22	0	0	exon (NM_001244618, exon 1 of 5)	exon (NM_001244618, exon 1 of 5)	133	NM_001244618	14421	Mm.386762	XM_006513217	ENSMUSG00000006731	B4galnt1	beta-1,4-N-acetyl-galactosaminyl transferase 1	protein-coding
chr14	49282131	49282330	1.0009038E-05	0.02	0.35	17.5	0.01	0.05	51	48	5.25	8.25	11	0	0	5' UTR (NM_001286482, exon 3 of 5)	5' UTR (NM_001286482, exon 3 of 5)	316	NM_144841	18424	Mm.487292	XM_006518689	ENSMUSG00000021848	Otx2	orthodenticle homolog 2	protein-coding
chr14	122862584	122862896	3.7905702E-19	0.03	0.46	15.3333	0.01	0.11	117	201	26.31	25.96	25	1	0	intron (NM_022987, intron 1 of 1)	CpG	2140	NM_022987	65100	Mm.390761	XM_006519357		Zic5	zinc finger protein of the cerebellum 5	protein-coding
chr18	80366337	80366648	9.9109282E-17	0.04	0.59	14.75	0.00	0.04	78	116	42.67	61.74	13	1	1	Intergenic	Intergenic	-18272	NM_175028	240442	Mm.26594	XM_006526465	ENSMUSG00000053950	Adnp2	ADNP homeobox 2	protein-coding
chr12	74142123	74142560	6.7133510E-18	0.03	0.44	14.6667	0.03	0.08	130	181	115.24	318.37	17	1	2	TTS (NM_009189)	TTS (NM_009189)	5357	NM_009189	20471	Mm.4645	NM_009189	ENSMUSG00000051367	Six1	sine oculis-related homeobox 1	protein-coding
chr9	91273434	91273683	4.8637809E-40	0.03	0.42	14	0.01	0.04	333	383	172.26	285.14	19	0	0	intron (NM_009576, intron 2 of 4)	CpG	9749	NM_009576	22774	Mm.434835	XM_006511062		Zic4	zinc finger protein of the cerebellum 4	protein-coding
chr12	74140777	74140994	9.7901934E-24	0.03	0.39	13	0.00	0.05	217	269	488.22	740.47	11	3	0	Intergenic	Intergenic	6813	NM_009189	20471	Mm.4645	NM_009189	ENSMUSG00000051367	Six1	sine oculis-related homeobox 1	protein-coding
chr8	74743778	74743979	9.6639279E-06	0.02	0.25	12.5	0.08	0.03	104	57	31.00	11.76	13	0	0	exon (NM_026455, exon 2 of 4)	exon (NM_026455, exon 2 of 4)	250	NM_026455	67922	Mm.28327	NM_026455	ENSMUSG00000003039	Fam32a	family with sequence similarity 32, member A	protein-coding
chr2	71383667	71383929	1.3208321E-16	0.02	0.25	12.5	0.00	0.09	255	283	346.81	388.32	19	0	0	intron (NM_010054, intron 1 of 2)	CpG-8174	1013	NM_010054	13392	Mm.3896	NM_010054	ENSMUSG00000023391	Dlx2	distal-less homeobox 2	protein-coding
chr15	50701160	50701520	7.1420660E-43	0.04	0.49	12.25	0.02	0.06	323	298	33.44	57.65	28	0	3	intron (NM_032000, intron 1 of 5)	CpG	19320	NR_035444	100316685		NR_035444	ENSMUSG00000084458	Mir1907	microRNA 1907	ncRNA
chr12	74139624	74139892	1.3266268E-11	0.04	0.49	12.25	0.00	0.06	74	95	85.16	156.50	10	0	2	Intergenic	Intergenic	7941	NM_009189	20471	Mm.4645	NM_009189	ENSMUSG00000051367	Six1	sine oculis-related homeobox 1	protein-coding
chr18	11054754	11055006	4.3548597E-25	0.02	0.24	12	0.01	0.02	368	555	68.41	91.43	30	0	0	exon (NM_010258, exon 2 of 7)	exon (NM_010258, exon 2 of 7)	-2315	NR_105023	68434	Mm.57626	NR_105022	ENSMUSG00000097222	1010001N08Rik	RIKEN cDNA 1010001N08 gene	ncRNA
chr14	71059035	71059335	3.0346042E-20	0.02	0.24	12	0.01	0.03	369	404	133.23	395.35	23	0	0	3' UTR (NM_023045, exon 28 of 28)	3' UTR (NM_023045, exon 28 of 28)	-6294	NM_181345	328440	Mm.347749	XM_006519143	ENSMUSG00000047911	Npm2	nucleophosmin/nucleoplasmin 2	protein-coding
chr6	121470269	121470488	2.0849193E-04	0.03	0.36	12	0.01	0.04	34	53	13.20	68.80	5	0	0	Intergenic	Intergenic	-46683	NM_001033354	243621	Mm.299442	XM_006506111	ENSMUSG00000040797	Iqsec3	IQ motif and Sec7 domain 3	protein-coding
chr1	171899239	171899442	4.7909809E-21	0.02	0.22	11	0.00	0.02	371	468	105.23	115.61	21	0	1	promoter-TSS (NR_040438)	promoter-TSS (NR_040438)	-5	NM_010476	15490	Mm.12882	XM_006496667	ENSMUSG00000026675	Hsd17b7	hydroxysteroid (17-beta) dehydrogenase 7	protein-coding
chr12	23094437	23094663	1.3394965E-31	0.02	0.2	10	0.00	0.02	1000	541	5105.89	755.84	20	0	0	Intergenic	CpG	103853	NR_015504	69732	Mm.391403	NR_015504	ENSMUSG00000073164	2410018L13Rik	RIKEN cDNA 2410018L13 gene	ncRNA
chr13	53297098	53297428	3.7611936E-13	0.05	0.47	9.4	0.02	0.04	110	108	93.44	98.56	13	0	0	intron (NM_013846, intron 1 of 8)	intron (NM_013846, intron 1 of 8)	84215	NM_013846	26564	Mm.342774	NM_013846	ENSMUSG00000021464	Ror2	receptor tyrosine kinase-like orphan receptor 2	protein-coding
chr4	148255586	148255835	1.3154948E-07	0.05	0.47	9.4	0.01	0.12	43	104	31.49	85.67	11	3	0	intron (NM_001159344, intron 2 of 20)	intron (NM_001159344, intron 2 of 20)	77210	NM_001159344	69743	Mm.233879	XM_006535971	ENSMUSG00000028977	Casz1	castor zinc finger 1	protein-coding
chr9	122504725	122504939	9.1947567E-10	0.05	0.44	8.8	0.01	0.07	85	81	167.12	193.27	8	0	1	Intergenic	Intergenic	23213	NR_015610	319626	Mm.186748	NR_015610	ENSMUSG00000097736	9530059O14Rik	RIKEN cDNA 9530059O14 gene	ncRNA
chr11	87577736	87577947	8.5299297E-11	0.04	0.35	8.75	0.01	0.07	136	109	11.64	16.50	15	0	0	exon (NM_172449, exon 5 of 32)	exon (NM_172449, exon 5 of 32)	3799	NM_172449	207777	Mm.342019	XM_006532702	ENSMUSG00000034156	Bzrap1	benzodiazepine receptor associated protein 1	protein-coding
chr2	152533348	152533572	1.0907842E-11	0.03	0.25	8.33333	0.04	0.02	214	242	10.07	19.65	27	0	0	3' UTR (NM_010376, exon 12 of 12)	3' UTR (NM_010376, exon 12 of 12)	20576	NM_025543	66405	Mm.440291	NM_025543	ENSMUSG00000042814	Mcts2	malignant T cell amplified sequence 2	protein-coding
chr13	99272663	99273168	5.7018300E-129	0.09	0.73	8.11111	0.01	0.05	546	736	512.64	975.66	27	3	0	Intergenic	CpG	-67896	NR_045498	70090	Mm.410857	NR_045498		2310005E17Rik	RIKEN cDNA 2310005E17 gene	ncRNA
chr8	18740192	18740432	9.3000462E-23	0.09	0.67	7.44444	0.01	0.05	109	156	29.89	49.36	11	1	1	intron (NM_007426, intron 1 of 8)	intron (NM_007426, intron 1 of 8)	1250	NM_007426	11601	Mm.439874	NM_007426	ENSMUSG00000031465	Angpt2	angiopoietin 2	protein-coding
chr8	94236723	94237097	5.4120462E-34	0.07	0.49	7	0.02	0.05	315	293	545.92	328.26	19	1	1	Intergenic	Intergenic	88643	NM_001253822	16373	Mm.238044	NM_001253822	ENSMUSG00000031734	Irx3	Iroquois related homeobox 3	protein-coding
chr6	119280550	119280762	7.8168204E-12	0.07	0.48	6.85714	0.01	0.08	121	93	30.13	16.43	16	2	0	5' UTR (NM_172492, exon 1 of 5)	5' UTR (NM_172492, exon 1 of 5)	128	NM_172492	211187	Mm.121498	XM_006505849	ENSMUSG00000055003	Lrtm2	leucine-rich repeats and transmembrane domains 2	protein-coding
chr7	150871339	150871568	2.0220609E-05	0.04	0.27	6.75	0.01	0.04	80	109	21.45	27.57	14	2	0	intron (NM_024290, intron 1 of 5)	intron (NM_024290, intron 1 of 5)	323	NM_024290	79201	Mm.290780	XM_006508660		Tnfrsf23	tumor necrosis factor receptor superfamily, member 23	protein-coding
chr13	117204760	117205067	3.1540110E-10	0.06	0.4	6.66667	0.16	0.13	100	141	84.27	295.50	6	0	0	Intergenic	Intergenic	-105018	NM_021459	16392	Mm.42242	XM_006517533	ENSMUSG00000042258	Isl1	ISL1 transcription factor, LIM/homeodomain	protein-coding
chr16	76680441	76680703	7.6603176E-15	0.07	0.45	6.42857	0.01	0.08	163	139	618.17	420.97	6	0	0	Intergenic	Intergenic	-307278	NM_173440	268903	Mm.455873	XM_006523050	ENSMUSG00000048490	Nrip1	nuclear receptor interacting protein 1	protein-coding
chr12	8824743	8824986	4.6732187E-07	0.12	0.76	6.33333	0.04	0.04	24	46	8.00	69.47	6	1	0	Intergenic	Intergenic	46663	NM_011519	20969	Mm.2580	XM_006515045	ENSMUSG00000020592	Sdc1	syndecan 1	protein-coding
chr7	30928608	30928947	8.5776429E-19	0.07	0.44	6.28571	0.01	0.07	201	222	45.64	17.15	24	2	0	Intergenic	CpG	21811	NM_001081007	233060	Mm.443484	XM_006539874	ENSMUSG00000074220	Zfp382	zinc finger protein 382	protein-coding
chr18	37967104	37967380	4.2443473E-04	0.04	0.25	6.25	0.00	0.05	99	44	20.32	2.04	10	0	0	exon (NM_033581, exon 1 of 4)	exon (NM_033581, exon 1 of 4)	1178	NM_033581	93706	Mm.247203	NM_033581	ENSMUSG00000023036	Pcdhgc3	protocadherin gamma subfamily C, 3	protein-coding
chr16	94094740	94094982	1.1173488E-21	0.08	0.5	6.25	0.01	0.06	171	256	120.47	182.90	13	0	0	intron (NM_011377, intron 2 of 10)	intron (NM_011377, intron 2 of 10)	9356	NM_011377	20465	Mm.4775	XM_006522966	ENSMUSG00000062713	Sim2	single-minded homolog 2 (Drosophila)	protein-coding
chrX	92361253	92361806	1.0972635E-06	0.06	0.34	5.66667	0.04	0.10	106	80	57.61	20.24	12	3	0	intron (NM_001033329, intron 1 of 10)	intron (NM_001033329, intron 1 of 10)	295	NM_001033329	236915	Mm.44841	XM_006527992	ENSMUSG00000025656	Arhgef9	CDC42 guanine nucleotide exchange factor (GEF) 9	protein-coding
chr8	115112956	115113214	3.1378737E-08	0.07	0.39	5.57143	0.01	0.07	124	84	68.62	46.65	11	1	1	intron (NM_130457, intron 1 of 23)	intron (NM_130457, intron 1 of 23)	19142	NM_130457	170571	Mm.403088	XM_006530728	ENSMUSG00000031772	Cntnap4	contactin associated protein-like 4	protein-coding
chr18	36047889	36048242	1.8176576E-14	0.07	0.39	5.57143	0.01	0.07	177	217	20.62	27.55	22	0	1	Intergenic	CpG	58594	NM_133687	67393	Mm.94560	XM_006526176	ENSMUSG00000046668	Cxxc5	CXXC finger 5	protein-coding
chr2	147870306	147870564	3.7889113E-19	0.07	0.38	5.42857	0.02	0.03	261	332	165.32	195.60	19	0	0	exon (NM_010446, exon 3 of 3)	exon (NM_010446, exon 3 of 3)	2270	NM_010446	15376	Mm.938	XM_006498785	ENSMUSG00000037025	Foxa2	forkhead box A2	protein-coding
chr8	86271680	86272231	2.7893024E-19	0.09	0.48	5.33333	0.01	0.05	212	211	28.91	38.97	23	1	3	Intergenic	Intergenic	-6746	NM_001163031	26364	Mm.334648	XM_006531033	ENSMUSG00000002885	Cd97	CD97 antigen	protein-coding
chr5	7960245	7960449	5.4882818E-05	0.05	0.26	5.2	0.01	0.05	99	87	27.84	20.93	12	2	1	promoter-TSS (NM_054098)	promoter-TSS (NM_054098)	-125	NM_054098	117167	Mm.31403	NM_054098	ENSMUSG00000012428	Steap4	STEAP family member 4	protein-coding
chr4	139522544	139522844	1.4270198E-08	0.14	0.71	5.07143	0.02	0.05	42	56	11.16	16.69	11	1	3	TTS (NR_035519)	TTS (NR_035519)	841	NR_035519	100316727		NR_035519		Mir2139	microRNA 2139	ncRNA
chr8	115112943	115113214	4.6217986E-08	0.08	0.39	4.875	0.01	0.08	130	85	64.70	46.08	12	1	1	intron (NM_130457, intron 1 of 23)	intron (NM_130457, intron 1 of 23)	19136	NM_130457	170571	Mm.403088	XM_006530728	ENSMUSG00000031772	Cntnap4	contactin associated protein-like 4	protein-coding
chr14	22801553	22801948	8.1628808E-10	0.06	0.29	4.83333	0.14	0.07	186	230	315.18	401.06	12	1	1	Intergenic	Intergenic	7072	NM_145459	218820	Mm.292401	NM_145459	ENSMUSG00000039081	Zfp503	zinc finger protein 503	protein-coding
chr9	63897755	63898135	7.1028502E-13	0.05	0.24	4.8	0.00	0.03	315	418	151.83	377.85	16	0	0	intron (NR_040713, intron 1 of 2)	intron (NR_040713, intron 1 of 2)	309	NR_040713	68697	Mm.491042	NR_040713	ENSMUSG00000097036	1110036E04Rik	RIKEN cDNA 1110036E04 gene	ncRNA
chr8	12386480	12386722	6.3934239E-24	0.11	0.52	4.72727	0.01	0.08	614	137	2277.79	102.45	12	2	2	intron (NR_027975, intron 1 of 7)	intron (NR_027975, intron 1 of 7)	830	NR_027975	434280	Mm.447484	NM_001013812		Gm5607	predicted gene 5607	ncRNA
chr14	70591685	70592066	1.1106650E-06	0.07	0.33	4.71429	0.01	0.05	105	112	17.73	32.27	16	0	3	intron (NM_001271409, intron 1 of 9)	CpG	177	NM_001271409	20410	Mm.5068	XM_006518736	ENSMUSG00000022091	Sorbs3	sorbin and SH3 domain containing 3	protein-coding
chr18	46058095	46058375	1.6057480E-06	0.14	0.64	4.57143	0.01	0.23	36	56	22.14	120.00	7	1	0	intron (NR_040342, intron 2 of 3)	intron (NR_040342, intron 2 of 3)	146679	NR_040342	107003	Mm.395148	NR_040342		A330093E20Rik	RIKEN cDNA A330093E20 gene	ncRNA
chr1	92913959	92914371	1.0097075E-10	0.13	0.59	4.53846	0.04	0.11	71	126	8.66	135.85	16	1	1	intron (NM_001111312, intron 1 of 12)	intron (NM_001111312, intron 1 of 12)	18861	NM_001111312	16978	Mm.45039	XM_006529175	ENSMUSG00000026305	Lrrfip1	leucine rich repeat (in FLII) interacting protein 1	protein-coding
chr18	81718090	81718399	4.1518781E-25	0.1	0.45	4.5	0.02	0.05	335	344	307.17	295.82	10	0	0	Intergenic	Intergenic	470574	NR_039589	100628596		NR_039589	ENSMUSG00000093036	Mir5127	microRNA 5127	ncRNA
chr17	15966481	15966754	5.8927534E-05	0.1	0.44	4.4	0.09	0.05	50	78	11.07	13.29	11	1	0	Intergenic	Intergenic	-3068	NM_178615	68799	Mm.293466	XM_006524863	ENSMUSG00000048027	Rgmb	repulsive guidance molecule family member B	protein-coding
chr14	69792961	69793161	1.3951949E-05	0.05	0.22	4.4	0.02	0.13	176	132	315.65	124.42	14	0	2	exon (NM_010920, exon 2 of 2)	exon (NM_010920, exon 2 of 2)	-3161	NR_045931	73554	Mm.320005	NR_045931	ENSMUSG00000092499	1700092C10Rik	RIKEN cDNA 1700092C10 gene	ncRNA
chr5	120229615	120229844	8.4991721E-09	0.09	0.39	4.33333	0.03	0.05	118	173	109.02	54.42	11	0	0	Intergenic	Intergenic	-54942	NM_011537	21388	Mm.103636	XM_006530278	ENSMUSG00000018263	Tbx5	T-box 5	protein-coding
chr15	100907676	100908070	5.2833576E-16	0.09	0.39	4.33333	0.01	0.06	338	192	476.29	39.77	19	0	0	Intergenic	Intergenic	-23043	NM_001214911	668225	Mm.385011	XM_006521282	ENSMUSG00000095440	Fignl2	fidgetin-like 2	protein-coding
chr13	99922199	99922549	1.0368063E-06	0.09	0.39	4.33333	0.01	0.08	93	96	33.47	25.42	11	1	1	Intergenic	Intergenic	-32404	NM_001004149	238803	Mm.343207	NM_001004149	ENSMUSG00000050919	Zfp366	zinc finger protein 366	protein-coding
chr17	32299344	32299604	5.1638176E-04	0.09	0.38	4.22222	0.01	0.04	58	45	17.61	3.48	12	2	1	intron (NM_008716, intron 2 of 32)	CpG	4323	NM_008716	18131	Mm.439741	NM_008716	ENSMUSG00000038146	Notch3	notch 3	protein-coding
chr16	76735915	76736275	3.4921092E-09	0.2	0.82	4.1	0.13	0.01	55	38	44.98	50.50	8	1	3	Intergenic	Lx|LINE|L1	275031	NR_040573	76601	Mm.396217	NR_040573		1700041M19Rik	RIKEN cDNA 1700041M19 gene	ncRNA
chr5	140016185	140016499	5.6886362E-09	0.09	0.36	4	0.01	0.10	145	168	4.20	33.20	16	0	0	intron (NR_040701, intron 3 of 3)	CpG	-3510	NM_013702	22255	Mm.42190	XM_006504668	ENSMUSG00000029546	Uncx	UNC homeobox	protein-coding
chr2	152531960	152532163	2.4338059E-06	0.06	0.24	4	0.00	0.01	157	217	239.53	864.86	9	0	0	3' UTR (NM_010376, exon 12 of 12)	3' UTR (NM_010376, exon 12 of 12)	19178	NM_025543	66405	Mm.440291	NM_025543	ENSMUSG00000042814	Mcts2	malignant T cell amplified sequence 2	protein-coding
chr12	107361016	107361284	3.6253208E-11	0.12	0.47	3.91667	0.04	0.09	140	163	235.33	443.90	7	0	0	Intergenic	Intergenic	112677	NM_001029843	22367	Mm.2981	XM_006515807	ENSMUSG00000021115	Vrk1	vaccinia related kinase 1	protein-coding
chr3	128907265	128907472	1.3880095E-08	0.08	0.31	3.875	0.02	0.07	195	172	41.98	13.50	19	0	0	exon (NM_011098, exon 3 of 5)	exon (NM_011098, exon 3 of 5)	4573	NM_001042504	18741	Mm.246804	XM_006501131	ENSMUSG00000028023	Pitx2	paired-like homeodomain transcription factor 2	protein-coding
chr5	135462198	135462402	8.2768967E-10	0.07	0.27	3.85714	0.02	0.08	259	273	117.82	46.31	17	0	0	5' UTR (NM_009902, exon 1 of 1)	5' UTR (NM_009902, exon 1 of 1)	216	NM_009902	12739	Mm.158662	NM_009902	ENSMUSG00000070473	Cldn3	claudin 3	protein-coding
chr15	54784158	54784392	1.1074050E-05	0.07	0.27	3.85714	0.01	0.04	137	118	199.47	186.42	11	0	0	Intergenic	Intergenic	-32574	NM_001285994	18606	Mm.250256	XM_006520593	ENSMUSG00000022425	Enpp2	ectonucleotide pyrophosphatase/phosphodiesterase 2	protein-coding
chr5	127739617	127739995	5.7899765E-10	0.19	0.73	3.84211	0.05	0.13	62	73	17.29	21.34	10	1	1	intron (NR_038127, intron 2 of 2)	LTR33A|LTR|ERVL	17610	NM_175432	208213	Mm.444235	NM_175432	ENSMUSG00000034324	Tmem132c	transmembrane protein 132C	protein-coding
chr7	149268055	149268502	5.9351412E-36	0.18	0.68	3.77778	0.07	0.04	266	350	14.21	27.49	34	0	0	exon (NM_008748, exon 7 of 7)	exon (NM_008748, exon 7 of 7)	12910	NM_008748	18218	Mm.39725	XM_006508509	ENSMUSG00000037887	Dusp8	dual specificity phosphatase 8	protein-coding
chr7	149268058	149268502	3.8130858E-36	0.18	0.68	3.77778	0.05	0.04	265	349	13.16	25.56	33	0	0	exon (NM_008748, exon 7 of 7)	exon (NM_008748, exon 7 of 7)	12909	NM_008748	18218	Mm.39725	XM_006508509	ENSMUSG00000037887	Dusp8	dual specificity phosphatase 8	protein-coding
chr17	89035916	89036287	8.4087579E-13	0.13	0.49	3.76923	0.02	0.06	152	194	298.24	488.70	12	1	1	exon (NM_029858, exon 2 of 4)	exon (NM_029858, exon 2 of 4)	10207	NM_029858	77057	Mm.482203	XM_006525111	ENSMUSG00000033855	Ston1	stonin 1	protein-coding
chr14	56054011	56054290	2.5619681E-19	0.2	0.75	3.75	0.11	0.04	124	130	361.87	395.87	6	1	0	Intergenic	Intergenic	-43444	NM_001037938	28200	Mm.27427	XM_006519094	ENSMUSG00000022210	Dhrs4	dehydrogenase/reductase (SDR family) member 4	protein-coding
chr10	12810699	12810994	4.1943045E-16	0.09	0.33	3.66667	0.02	0.02	324	468	27.21	154.46	25	0	0	intron (NM_009538, intron 1 of 5)	CpG	253	NM_009538	22634	Mm.287857	NM_009538	ENSMUSG00000019817	Plagl1	pleiomorphic adenoma gene-like 1	protein-coding
chr12	72411640	72411866	3.3573768E-12	0.06	0.22	3.66667	0.00	0.02	411	527	1295.00	2209.28	9	0	0	intron (NM_001190466, intron 1 of 3)	intron (NM_001190466, intron 1 of 3)	882	NM_001190466	59036	Mm.46662	NM_001190466	ENSMUSG00000044548	Dact1	dapper homolog 1, antagonist of beta-catenin (xenopus)	protein-coding
chr1	155587479	155587738	3.7531901E-10	0.06	0.21	3.5	0.02	0.02	369	427	74.76	69.93	21	0	1	exon (NM_011267, exon 1 of 5)	exon (NM_011267, exon 1 of 5)	126	NM_011267	19734	Mm.181709	NM_011267	ENSMUSG00000026475	Rgs16	regulator of G-protein signaling 16	protein-coding
chr18	11055006	11055422	2.3887939E-13	0.14	0.49	3.5	0.09	0.07	176	190	20.49	14.65	27	2	1	intron (NM_010258, intron 2 of 6)	CpG	-2649	NR_105023	68434	Mm.57626	NR_105022	ENSMUSG00000097222	1010001N08Rik	RIKEN cDNA 1010001N08 gene	ncRNA
chr2	93488186	93488536	1.8091325E-04	0.09	0.31	3.44444	0.01	0.04	91	93	34.00	27.14	13	1	2	intron (NM_007442, intron 1 of 3)	intron (NM_007442, intron 1 of 3)	5770	NM_007442	11695	Mm.389389	XR_374395	ENSMUSG00000040310	Alx4	aristaless-like homeobox 4	protein-coding
chr1	95108209	95108471	1.2763021E-05	0.18	0.62	3.44444	0.05	0.13	45	52	30.27	30.00	8	2	0	Intergenic	Intergenic	-24134	NM_172463	208777	Mm.271897	XM_006529317	ENSMUSG00000047793	Sned1	sushi, nidogen and EGF-like domains 1	protein-coding
chr8	123652279	123652875	1.1667748E-48	0.22	0.75	3.40909	0.03	0.09	293	469	33.25	79.99	43	5	0	exon (NM_008024, exon 1 of 1)	exon (NM_008024, exon 1 of 1)	992	NM_008024	14241	Mm.5111	NM_008024	ENSMUSG00000097084	Foxl1	forkhead box L1	protein-coding
chr1	92913956	92914371	6.1030980E-06	0.12	0.4	3.33333	0.04	0.12	74	214	8.24	505.01	17	1	1	intron (NM_001111312, intron 1 of 12)	intron (NM_001111312, intron 1 of 12)	18860	NM_001111312	16978	Mm.45039	XM_006529175	ENSMUSG00000026305	Lrrfip1	leucine rich repeat (in FLII) interacting protein 1	protein-coding
chr10	12810693	12810994	1.3051144E-15	0.1	0.33	3.3	0.02	0.02	332	483	27.06	148.81	26	0	0	intron (NM_009538, intron 1 of 5)	CpG	250	NM_009538	22634	Mm.287857	NM_009538	ENSMUSG00000019817	Plagl1	pleiomorphic adenoma gene-like 1	protein-coding
chr9	106992085	106992320	5.4799560E-04	0.18	0.59	3.27778	0.04	0.12	39	34	7.75	6.69	9	0	2	intron (NM_153413, intron 5 of 52)	L1Md_Gf|LINE|L1	-102935	NR_102273	100417434		NR_102273	ENSMUSG00000092125	AA543401	myc-like oncogene, s-myc protein pseudogene	pseudo
chr11	109106304	109106693	6.4527184E-12	0.11	0.36	3.27273	0.04	0.07	213	332	413.84	1173.70	12	2	0	intron (NM_011268, intron 13 of 18)	intron (NM_011268, intron 13 of 18)	52996	NM_001165934	19739	Mm.38548	XM_006532607	ENSMUSG00000020599	Rgs9	regulator of G-protein signaling 9	protein-coding
chr11	113988998	113989416	5.0822611E-12	0.17	0.55	3.23529	0.08	0.14	140	161	973.33	1204.33	7	0	1	Intergenic	Intergenic	-61942	NM_172800	237979	Mm.401394	XM_006533253	ENSMUSG00000041592	Sdk2	sidekick homolog 2 (chicken)	protein-coding
chr4	147692465	147692708	5.0632150E-07	0.18	0.58	3.22222	0.15	0.14	62	95	73.81	103.95	7	0	0	Intergenic	Intergenic	-30513	NM_001083342	242748	Mm.33873	XM_006535951		Ptchd2	patched domain containing 2	protein-coding
chr19	44957119	44957450	4.1023469E-10	0.14	0.44	3.14286	0.02	0.09	205	154	35.19	51.44	18	0	0	Intergenic	Intergenic	-46857	NR_045315	73322	Mm.250457	NR_045315	ENSMUSG00000092369	1700039E22Rik	RIKEN cDNA 1700039E22 gene	ncRNA
chr19	44957097	44957450	1.5782453E-10	0.14	0.44	3.14286	0.02	0.08	221	163	33.00	47.82	20	0	0	Intergenic	Intergenic	-46846	NR_045315	73322	Mm.250457	NR_045315	ENSMUSG00000092369	1700039E22Rik	RIKEN cDNA 1700039E22 gene	ncRNA
chr12	21955028	21955281	1.0134014E-61	0.22	0.69	3.13636	0.05	0.13	742	508	2007.32	496.97	29	5	1	Intergenic	CpG	-531858	NM_011739	22630	Mm.289630	NM_011739	ENSMUSG00000076432	Ywhaq	tyrosine 3-monooxygenase/tryptophan 5-monooxygenase activation protein, theta polypeptide	protein-coding
chr15	35229481	35229765	1.1475190E-05	0.16	0.5	3.125	0.04	0.07	67	92	3.41	5.70	15	1	0	intron (NM_054049, intron 1 of 3)	intron (NM_054049, intron 1 of 3)	3756	NM_054049	107587	Mm.46336	XM_006520013	ENSMUSG00000022330	Osr2	odd-skipped related 2	protein-coding
chr12	74494934	74495376	4.7746350E-04	0.09	0.28	3.11111	0.03	0.04	81	134	100.95	267.48	7	0	0	intron (NR_046013, intron 2 of 3)	intron (NR_046013, intron 2 of 3)	15395	NR_046013	380765	Mm.490476	NR_046013		D830013O20Rik	RIKEN cDNA D830013O20 gene	ncRNA
chr5	115430129	115430414	1.5422949E-04	0.18	0.56	3.11111	0.02	0.09	50	50	26.44	11.56	10	3	0	Intergenic	Intergenic	-9201	NM_009327	21405	Mm.332607	NM_009327	ENSMUSG00000029556	Hnf1a	HNF1 homeobox A	protein-coding
chr3	31065331	31065711	4.5932519E-05	0.21	0.65	3.09524	0.12	0.15	38	51	14.44	23.25	9	1	0	Intergenic	Intergenic	16679	NM_008770	18417	Mm.4425	NM_008770	ENSMUSG00000037625	Cldn11	claudin 11	protein-coding
chr18	82644731	82644986	1.8503238E-04	0.11	0.34	3.09091	0.02	0.08	91	109	22.33	14.09	13	0	0	intron (NM_001025245, intron 1 of 3)	CpG	344	NM_001025245	17196	Mm.454459	XM_006526452	ENSMUSG00000041607	Mbp	myelin basic protein	protein-coding
chr13	52678252	52678559	1.1750294E-15	0.13	0.4	3.07692	0.01	0.06	317	337	323.19	260.34	20	1	0	promoter-TSS (NM_001198977)	promoter-TSS (NM_001198977)	-400	NM_001198977	20963	Mm.375031	XM_006516895	ENSMUSG00000021457	Syk	spleen tyrosine kinase	protein-coding
chr6	143114683	143115189	6.9656636E-26	0.16	0.48	3	0.03	0.07	476	496	585.05	689.99	19	0	2	promoter-TSS (NM_029250)	promoter-TSS (NM_029250)	-814	NM_029250	75320	Mm.272548	XM_006507011	ENSMUSG00000030275	Etnk1	ethanolamine kinase 1	protein-coding
chr9	31372768	31372973	2.6046126E-14	0.17	0.51	3	0.01	0.10	238	205	924.33	509.90	7	0	0	Intergenic	Intergenic	-101048	NM_144936	235135	Mm.390134	NM_144936	ENSMUSG00000041737	Tmem45b	transmembrane protein 45b	protein-coding
chr5	118747237	118747562	2.1325064E-07	0.22	0.66	3	0.15	0.02	59	80	122.55	84.29	8	0	0	Intergenic	Intergenic	52164	NM_001081236	76792	Mm.103428	NM_001081236		2410131K14Rik	RIKEN cDNA 2410131K14 gene	protein-coding
chr19	45891055	45891318	1.8277109E-07	0.13	0.39	3	0.08	0.12	159	156	729.10	1206.00	6	0	0	promoter-TSS (NM_145703)	promoter-TSS (NM_145703)	-634	NM_145703	80906	Mm.213204	XM_006527469	ENSMUSG00000025221	Kcnip2	Kv channel-interacting protein 2	protein-coding
chr11	117345629	117345829	1.5596814E-06	0.22	0.66	3	0.11	0.08	45	94	25.70	32.79	8	1	0	Intergenic	Intergenic	-126832	NR_015489	78403	Mm.212543	NR_015489		2900041M22Rik	RIKEN cDNA 2900041M22 gene	ncRNA
chr6	90183237	90183449	3.8107942E-30	0.27	0.79	2.92593	0.06	0.10	235	229	294.95	188.40	14	0	0	Intergenic	L1Md_F|LINE|L1	-8911	NM_053226	113853	Mm.434332	NM_053226	ENSMUSG00000057697	Vmn1r53	vomeronasal 1 receptor 53	protein-coding
chr5	117735748	117736103	5.8814580E-07	0.29	0.84	2.89655	0.17	0.03	38	43	15.07	16.84	8	0	0	intron (NM_018858, intron 2 of 3)	intron (NM_018858, intron 2 of 3)	1647	NM_018858	23980	Mm.371595	NM_018858	ENSMUSG00000032959	Pebp1	phosphatidylethanolamine binding protein 1	protein-coding
chr13	99119915	99120162	3.5028479E-08	0.15	0.43	2.86667	0.02	0.06	140	183	459.00	800.30	5	0	0	Intergenic	Intergenic	-4161	NM_008242	15229	Mm.347441	NM_008242	ENSMUSG00000078302	Foxd1	forkhead box D1	protein-coding
chr8	123920062	123920466	2.3878766E-21	0.22	0.63	2.86364	0.05	0.03	226	319	581.98	1610.03	14	0	2	Intergenic	Intergenic	145590	NM_029597	76405	Mm.165697	XM_006531474	ENSMUSG00000031809	1700018B08Rik	RIKEN cDNA 1700018B08 gene	protein-coding
chr13	112313310	112313523	1.6236242E-06	0.22	0.62	2.81818	0.15	0.03	76	69	178.70	162.20	5	0	0	Intergenic	Intergenic	-33168	NM_001122963	73274	Mm.441830	XM_006517772	ENSMUSG00000032745	Gpbp1	GC-rich promoter binding protein 1	protein-coding
chr18	82644717	82644986	5.9490629E-04	0.09	0.25	2.77778	0.02	0.08	117	150	46.40	88.99	14	0	0	intron (NM_001025245, intron 1 of 3)	CpG	337	NM_001025245	17196	Mm.454459	XM_006526452	ENSMUSG00000041607	Mbp	myelin basic protein	protein-coding
chr8	128143490	128143764	1.7777852E-04	0.17	0.47	2.76471	0.03	0.15	76	73	149.20	162.80	5	0	0	Intergenic	Intergenic	35089	NR_015535	75930	Mm.234080	NR_015535		4930567H12Rik	RIKEN cDNA 4930567H12 gene	ncRNA
chr10	126603207	126603487	2.9158240E-08	0.2	0.55	2.75	0.06	0.04	107	128	12.80	11.32	19	2	0	intron (NM_008080, intron 2 of 10)	intron (NM_008080, intron 2 of 10)	460	NM_001244618	14421	Mm.386762	XM_006513217	ENSMUSG00000006731	B4galnt1	beta-1,4-N-acetyl-galactosaminyl transferase 1	protein-coding
chr15	84586882	84587304	1.1612680E-15	0.21	0.57	2.71429	0.06	0.10	210	274	91.39	133.17	23	0	0	intron (NM_028455, intron 6 of 11)	intron (NM_028455, intron 6 of 11)	-36397	NR_040347	328576	Mm.400211	NR_040347		Gm20556	predicted gene, 20556	ncRNA
chr5	113643431	113643677	2.2915483E-05	0.24	0.65	2.70833	0.14	0.06	45	72	7.61	34.40	10	0	0	Intergenic	Intergenic	-12375	NM_001033428	333048	Mm.332586	XM_006535020	ENSMUSG00000066964	Tmem211	transmembrane protein 211	protein-coding
chr13	28763354	28763612	7.7586719E-09	0.23	0.62	2.69565	0.06	0.06	112	101	65.71	83.41	8	0	0	intron (NR_045054, intron 3 of 7)	intron (NR_045054, intron 3 of 7)	39259	NR_105787	102466635		NR_105787	ENSMUSG00000099158	Mir6368	microRNA mir-6368	ncRNA
chr4	41672142	41672446	1.8924992E-04	0.19	0.49	2.57895	0.11	0.06	81	59	258.41	151.12	8	0	2	intron (NM_001017362, intron 5 of 7)	intron (NM_001017362, intron 5 of 7)	-2099	NM_016890	53598	Mm.29025	NM_001159565	ENSMUSG00000028447	Dctn3	dynactin 3	protein-coding
chr7	91509889	91510119	1.3366633E-05	0.32	0.82	2.5625	0.06	0.02	40	38	5.87	5.87	6	0	0	intron (NM_007488, intron 2 of 18)	intron (NM_007488, intron 2 of 18)	48544	NM_007488	11864	Mm.38594	XM_006507238	ENSMUSG00000015709	Arnt2	aryl hydrocarbon receptor nuclear translocator 2	protein-coding
chr3	34322320	34322528	6.9978233E-07	0.18	0.46	2.55556	0.06	0.05	118	151	62.67	248.57	6	0	0	Intergenic	Intergenic	-136879	NR_015580	320478	Mm.444063	NR_015580		Sox2ot	SOX2 overlapping transcript (non-protein coding)	ncRNA
chr2	158380193	158380469	1.3592334E-18	0.2	0.51	2.55	0.01	0.05	333	449	2702.75	5507.86	9	1	2	Intergenic	Intergenic	41799	NM_001145015	545481	Mm.125371	NM_001145015	ENSMUSG00000074625	Arhgap40	Rho GTPase activating protein 40	protein-coding
chr5	140033267	140033634	2.0106474E-06	0.22	0.56	2.54545	0.08	0.07	96	99	59.76	91.76	13	2	2	Intergenic	Intergenic	13599	NM_013702	22255	Mm.42190	XM_006504668	ENSMUSG00000029546	Uncx	UNC homeobox	protein-coding
chr2	167874628	167874987	6.2538556E-07	0.33	0.84	2.54545	0.16	0.02	42	55	12.40	12.94	10	1	1	Intergenic	Intergenic	-31696	NM_021409	58220	Mm.292834	NM_021409	ENSMUSG00000044641	Pard6b	par-6 family cell polarity regulator beta	protein-coding
chr5	125745301	125745514	5.8708889E-12	0.26	0.66	2.53846	0.09	0.05	146	147	293.48	368.00	7	1	0	Intergenic	Intergenic	76056	NM_016741	20778	Mm.474018	XM_006504285	ENSMUSG00000037936	Scarb1	scavenger receptor class B, member 1	protein-coding
chr19	47276247	47276725	1.3364565E-05	0.26	0.65	2.5	0.07	0.07	66	60	52.20	17.87	11	2	2	intron (NM_021360, intron 1 of 5)	intron (NM_021360, intron 1 of 5)	23176	NM_021360	18011	Mm.313651	NM_001163480	ENSMUSG00000006435	Neurl1a	neuralized homolog 1A (Drosophila)	protein-coding
chr9	29402644	29402892	1.1409887E-06	0.1	0.25	2.5	0.03	0.07	310	285	1210.53	827.25	9	2	0	intron (NM_172290, intron 1 of 7)	intron (NM_172290, intron 1 of 7)	367946	NM_172290	235106	Mm.283138	XM_006510205	ENSMUSG00000059974	Ntm	neurotrimin	protein-coding
chr3	69086349	69086639	9.8111984E-14	0.25	0.61	2.44	0.12	0.11	194	228	325.03	599.00	9	0	0	Intergenic	Intergenic	-34346	NM_178726	242083	Mm.40577	XM_006501470		Ppm1l	protein phosphatase 1 (formerly 2C)-like	protein-coding
chr16	45724159	45724402	6.1846966E-11	0.21	0.51	2.42857	0.03	0.10	237	179	687.87	374.82	11	0	1	exon (NM_019754, exon 1 of 4)	exon (NM_019754, exon 1 of 4)	363	NM_019754	56370	Mm.24183	NM_019754	ENSMUSG00000022658	Tagln3	transgelin 3	protein-coding
chr6	97202906	97203208	2.3352749E-07	0.14	0.34	2.42857	0.01	0.02	237	241	743.98	753.27	8	0	0	promoter-TSS (NM_001081157)	promoter-TSS (NM_001081157)	-283	NM_001081157	320502	Mm.68163	XM_006506270	ENSMUSG00000044086	Lmod3	leiomodin 3 (fetal)	protein-coding
chr18	75513444	75513737	9.9827286E-05	0.24	0.58	2.41667	0.07	0.08	62	72	19.51	36.62	10	0	0	Intergenic	Intergenic	-13428	NM_001042660	17131	Mm.34407	XM_006525703	ENSMUSG00000025880	Smad7	SMAD family member 7	protein-coding
chr5	120106804	120107014	2.8041843E-10	0.17	0.41	2.41176	0.04	0.06	300	255	2094.50	933.00	9	1	0	Intergenic	Intergenic	-13962	NM_198052	21386	Mm.219139	XM_006530276	ENSMUSG00000018604	Tbx3	T-box 3	protein-coding
chr5	143178401	143178648	2.0453011E-05	0.1	0.24	2.4	0.01	0.04	220	288	276.84	250.11	14	0	0	intron (NM_146257, intron 1 of 10)	intron (NM_146257, intron 1 of 10)	470	NM_146257	243328	Mm.125942	XM_006504706	ENSMUSG00000050822	Slc29a4	solute carrier family 29 (nucleoside transporters), member 4	protein-coding
chr11	95011331	95011673	1.0975252E-08	0.13	0.31	2.38462	0.02	0.01	314	402	409.42	553.18	12	0	0	intron (NR_040279, intron 1 of 2)	intron (NR_040279, intron 1 of 2)	-4387	NM_007867	13394	Mm.439766	XM_006532151		Dlx4	distal-less homeobox 4	protein-coding
chr7	78496095	78496422	4.0126913E-12	0.16	0.38	2.375	0.04	0.04	382	453	826.92	1067.14	13	1	1	Intergenic	Intergenic	955222	NM_001024703	244049	Mm.217412	XM_006540899	ENSMUSG00000032776	Mctp2	multiple C2 domains, transmembrane 2	protein-coding
chr8	87223060	87223317	1.5182635E-03	0.16	0.38	2.375	0.10	0.14	85	95	44.53	55.28	9	0	0	intron (NM_001164560, intron 15 of 16)	intron (NM_001164560, intron 15 of 16)	-2167	NM_008535	17095	Mm.4925	XM_006530744	ENSMUSG00000034041	Lyl1	lymphoblastomic leukemia 1	protein-coding
chr7	88049510	88049797	5.2839743E-03	0.11	0.26	2.36364	0.01	0.12	121	89	490.45	378.08	12	1	3	intron (NM_026523, intron 1 of 2)	intron (NM_026523, intron 1 of 2)	303	NM_026523	68039	Mm.22246	XM_006541136	ENSMUSG00000025723	Nmb	neuromedin B	protein-coding
chr14	118951266	118951468	2.1457113E-06	0.22	0.52	2.36364	0.15	0.07	97	165	187.55	648.27	8	1	1	intron (NM_001033336, intron 20 of 30)	intron (NM_001033336, intron 20 of 30)	40327	NR_105815	102465208		NR_105815		Mir6391	microRNA mir-6391	ncRNA
chr1	188237326	188237533	8.2665913E-07	0.25	0.59	2.36	0.04	0.10	81	141	97.55	323.70	8	2	0	Intergenic	Intergenic	292441	NM_009367	21808	Mm.18213	XM_006497135	ENSMUSG00000039239	Tgfb2	transforming growth factor, beta 2	protein-coding
chr13	52678200	52678559	2.1520174E-18	0.15	0.35	2.33333	0.01	0.05	673	878	1681.20	3760.70	23	1	0	promoter-TSS (NM_001198977)	promoter-TSS (NM_001198977)	-426	NM_001198977	20963	Mm.375031	XM_006516895	ENSMUSG00000021457	Syk	spleen tyrosine kinase	protein-coding
chr7	116650860	116651088	2.9400274E-06	0.22	0.51	2.31818	0.04	0.02	112	147	107.47	153.10	6	0	0	intron (NM_181853, intron 1 of 19)	intron (NM_181853, intron 1 of 19)	674	NM_001170912	330627	Mm.183528	XM_006507957	ENSMUSG00000031026	Trim66	tripartite motif-containing 66	protein-coding
chr2	167422543	167422861	3.9913972E-04	0.23	0.53	2.30435	0.05	0.10	69	66	27.11	17.55	12	0	0	Intergenic	Intergenic	34803	NM_023230	66589	Mm.360108	XM_006500013	ENSMUSG00000078923	Ube2v1	ubiquitin-conjugating enzyme E2 variant 1	protein-coding
chr5	93128163	93128380	1.7129890E-04	0.27	0.62	2.2963	0.04	0.14	60	55	47.50	64.11	9	0	2	intron (NM_015756, intron 1 of 10)	B4|SINE|B4	15811	NM_015756	27428	Mm.46014	XM_006534965	ENSMUSG00000029381	Shroom3	shroom family member 3	protein-coding
chr6	143114659	143115189	6.0912764E-24	0.21	0.48	2.28571	0.03	0.06	589	604	941.00	989.01	20	0	2	promoter-TSS (NM_029250)	promoter-TSS (NM_029250)	-826	NM_029250	75320	Mm.272548	XM_006507011	ENSMUSG00000030275	Etnk1	ethanolamine kinase 1	protein-coding
chr15	76145806	76146128	2.3819373E-04	0.28	0.64	2.28571	0.06	0.13	54	55	16.79	30.98	8	1	0	Intergenic	RMER10A|LTR|ERVL	-8292	NM_153122	75475	Mm.322738	XM_006521507	ENSMUSG00000022562	Oplah	5-oxoprolinase (ATP-hydrolysing)	protein-coding
chrX	49517510	49517717	1.7979664E-11	0.16	0.36	2.25	0.03	0.05	430	445	847.11	771.83	10	0	0	intron (NM_008150, intron 1 of 8)	CpG	486	NM_008150	14735	Mm.491492	NM_008150	ENSMUSG00000031119	Gpc4	glypican 4	protein-coding
chr2	167874612	167874987	1.9933356E-06	0.37	0.83	2.24324	0.15	0.02	46	58	11.16	12.22	11	1	1	Intergenic	Intergenic	-31704	NM_021409	58220	Mm.292834	NM_021409	ENSMUSG00000044641	Pard6b	par-6 family cell polarity regulator beta	protein-coding
chr7	31274951	31275167	2.7117351E-04	0.31	0.69	2.22581	0.05	0.02	48	52	20.00	11.71	8	1	1	Intergenic	PB1D10|SINE|Alu	-3618	NM_019546	56189	Mm.270525	XM_006540221	ENSMUSG00000036892	Prodh2	proline dehydrogenase (oxidase) 2	protein-coding
chr5	120130681	120131059	3.6314087E-22	0.36	0.8	2.22222	0.07	0.02	227	238	23.48	9.55	33	1	0	exon (NM_198052, exon 7 of 8)	exon (NM_198052, exon 7 of 8)	9628	NM_011535	21386	Mm.219139	XM_006530276	ENSMUSG00000018604	Tbx3	T-box 3	protein-coding
chrX	23922898	23923098	2.2707328E-04	0.37	0.82	2.21622	0.09	0.02	71	22	44.57	14.67	6	0	1	Intergenic	L1Md_F2|LINE|L1	153291	NM_001100444	546272		NM_001100444		Gm5934	predicted gene 5934	protein-coding
chr5	106295433	106295634	3.7615269E-07	0.4	0.88	2.2	0.13	0.01	47	57	5.69	21.25	9	0	0	Intergenic	Intergenic	-10053	NR_030777	54367	Mm.248876	XM_006535128	ENSMUSG00000029290	Zfp326	zinc finger protein 326	protein-coding
chr8	73015112	73015418	1.9755917E-09	0.31	0.68	2.19355	0.04	0.04	153	114	287.12	128.71	10	0	0	Intergenic	L2|LINE|L2	-1790	NM_018827	12931	Mm.335584	XM_006509540	ENSMUSG00000007888	Crlf1	cytokine receptor-like factor 1	protein-coding
chr1	182180458	182180676	1.1107910E-07	0.26	0.57	2.19231	0.07	0.14	112	185	39.30	221.50	5	0	0	intron (NM_001128605, intron 1 of 10)	intron (NM_001128605, intron 1 of 10)	-4486	NM_011183	19165	Mm.330850	XM_006496712	ENSMUSG00000010609	Psen2	presenilin 2	protein-coding
chrX	34731192	34731391	9.3261855E-07	0.16	0.35	2.1875	0.04	0.10	215	368	51.88	537.62	20	0	0	promoter-TSS (NM_153503)	promoter-TSS (NM_153503)	-46	NM_153503	69942	Mm.307182	NM_153503	ENSMUSG00000036537	Rnf113a1	ring finger protein 113A1	protein-coding
chrX	105904808	105905012	2.0134716E-04	0.35	0.76	2.17143	0.15	0.04	48	38	27.14	7.07	8	0	0	Intergenic	L1Md_F2|LINE|L1	124784	NM_001081477	382236	Mm.426127	XM_006528114	ENSMUSG00000063663	Brwd3	bromodomain and WD repeat domain containing 3	protein-coding
chr17	46731869	46732097	6.1667164E-04	0.12	0.26	2.16667	0.03	0.07	200	211	186.29	173.98	8	0	0	intron (NM_175168, intron 1 of 19)	intron (NM_175168, intron 1 of 19)	34470	NM_175168	71461	Mm.181833	XM_006524922	ENSMUSG00000023972	Ptk7	PTK7 protein tyrosine kinase 7	protein-coding
chr5	140031238	140031598	2.1648735E-07	0.12	0.26	2.16667	0.10	0.08	516	392	875.36	524.31	14	0	0	Intergenic	Intergenic	11566	NM_013702	22255	Mm.42190	XM_006504668	ENSMUSG00000029546	Uncx	UNC homeobox	protein-coding
chr5	140031253	140031598	1.2576274E-07	0.12	0.26	2.16667	0.11	0.07	506	386	819.24	487.06	12	0	0	Intergenic	Intergenic	11574	NM_013702	22255	Mm.42190	XM_006504668	ENSMUSG00000029546	Uncx	UNC homeobox	protein-coding
chr5	120130626	120131059	1.8903333E-21	0.37	0.8	2.16216	0.08	0.02	232	241	22.88	9.78	34	1	0	exon (NM_198052, exon 7 of 8)	exon (NM_198052, exon 7 of 8)	9601	NM_011535	21386	Mm.219139	XM_006530276	ENSMUSG00000018604	Tbx3	T-box 3	protein-coding
chr4	122916728	122916961	4.3034932E-07	0.13	0.28	2.15385	0.01	0.05	369	376	573.35	150.11	17	0	0	intron (NM_013905, intron 1 of 4)	GC_rich|Low_complexity|Low_complexity	6046	NM_013905	56198	Mm.103615	NM_013905	ENSMUSG00000032744	Heyl	hairy/enhancer-of-split related with YRPW motif-like	protein-coding
chr4	141727330	141727551	3.0374153E-07	0.33	0.71	2.15152	0.21	0.05	75	118	204.84	441.36	8	0	0	intron (NM_001109684, intron 1 of 6)	intron (NM_001109684, intron 1 of 6)	38682	NM_144531	71529	Mm.255986	NM_001109684	ENSMUSG00000040606	Kazn	kazrin, periplakin interacting protein	protein-coding
chr3	69086562	69086819	6.1821638E-13	0.31	0.66	2.12903	0.13	0.11	201	233	366.24	599.24	7	0	0	Intergenic	Intergenic	-34149	NM_178726	242083	Mm.40577	XM_006501470		Ppm1l	protein phosphatase 1 (formerly 2C)-like	protein-coding
chr5	35783833	35784079	2.5785452E-13	0.35	0.74	2.11429	0.05	0.16	141	206	77.21	239.38	10	0	0	Intergenic	Intergenic	52190	NM_010445	15371	Mm.358606	XM_006503745	ENSMUSG00000067438	Hmx1	H6 homeobox 1	protein-coding
chr7	143045342	143045713	1.5233642E-43	0.29	0.61	2.10345	0.05	0.08	1458	686	5962.52	795.77	30	3	0	Intergenic	Intergenic	-137466	NM_001081117	17345	Mm.4078	XM_006507411	ENSMUSG00000031004	Mki67	antigen identified by monoclonal antibody Ki 67	protein-coding
chr11	117393786	117394007	2.5665508E-09	0.36	0.75	2.08333	0.04	0.06	104	123	66.81	103.62	7	0	0	Intergenic	Intergenic	-78664	NR_015489	78403	Mm.212543	NR_015489		2900041M22Rik	RIKEN cDNA 2900041M22 gene	ncRNA
chr7	88772519	88772752	8.2770953E-11	0.25	0.52	2.08	0.04	0.04	267	289	994.30	414.57	6	0	0	intron (NM_001164087, intron 3 of 8)	L1M5|LINE|L1	56458	NM_001004185	434204	Mm.181641	XM_006540980	ENSMUSG00000045795	Whamm	WAS protein homolog associated with actin, golgi membranes and microtubules	protein-coding
chr10	62878841	62879391	6.6712251E-10	0.26	0.54	2.07692	0.08	0.02	203	307	79.56	200.31	17	0	0	Intergenic	Intergenic	-13730	NM_177612	216033	Mm.444692	XM_006513475	ENSMUSG00000060843	Ctnna3	catenin (cadherin associated protein), alpha 3	protein-coding
chr2	87155219	87155546	7.8546623E-04	0.28	0.58	2.07143	0.02	0.11	60	72	24.62	49.24	7	1	1	Intergenic	L1Md_F2|LINE|L1	6462	NM_207632	404328	Mm.377942	NM_207632	ENSMUSG00000089732	Olfr1118	olfactory receptor 1118	protein-coding
chr8	36246605	36246824	9.2054371E-05	0.42	0.86	2.04762	0.06	0.03	36	42	21.14	12.67	7	1	0	Intergenic	Intergenic	-192080	NM_177741	244416	Mm.247126	XM_006509118	ENSMUSG00000046794	Ppp1r3b	protein phosphatase 1, regulatory (inhibitor) subunit 3B	protein-coding
chr10	127699312	127699678	1.9441204E-11	0.42	0.86	2.04762	0.13	0.03	96	112	16.27	46.21	19	0	0	Intergenic	RLTR27|LTR|ERVK	-5558	NM_133997	103161	Mm.26513	NM_133997	ENSMUSG00000047631	Apof	apolipoprotein F	protein-coding
chr17	43766092	43766424	7.7290929E-06	0.23	0.47	2.04348	0.08	0.08	147	169	81.63	98.40	16	0	0	exon (NM_198418, exon 1 of 5)	exon (NM_198418, exon 1 of 5)	990	NM_001161366	210510	Mm.329058	XM_006523967	ENSMUSG00000040140	Tdrd6	tudor domain containing 6	protein-coding
chr17	43766072	43766422	7.1936371E-06	0.24	0.49	2.04167	0.09	0.09	143	166	83.80	101.18	16	0	0	exon (NM_198418, exon 1 of 5)	exon (NM_198418, exon 1 of 5)	1001	NM_001161366	210510	Mm.329058	XM_006523967	ENSMUSG00000040140	Tdrd6	tudor domain containing 6	protein-coding
chr1	190727972	190728214	1.6097279E-03	0.24	0.49	2.04167	0.10	0.09	66	91	22.62	117.00	7	1	0	intron (NM_021408, intron 60 of 70)	intron (NM_021408, intron 60 of 70)	103626	NM_172650	226823	Mm.471891	XM_006497143	ENSMUSG00000026608	Kctd3	potassium channel tetramerisation domain containing 3	protein-coding
chr5	112527831	112528048	2.1773668E-06	0.28	0.57	2.03571	0.04	0.10	107	196	47.42	138.96	11	2	0	Intergenic	Intergenic	-107843	NR_045378	75569	Mm.243721	NR_045377		1700028D13Rik	RIKEN cDNA 1700028D13 gene	ncRNA
chr19	15415716	15415979	9.2228961E-05	0.32	0.65	2.03125	0.07	0.06	79	63	8.44	48.25	9	0	0	Intergenic	Intergenic	583264	NM_001205339	107272	Mm.289936	XM_006526571	ENSMUSG00000024640	Psat1	phosphoserine aminotransferase 1	protein-coding
chr11	117345579	117345829	3.8279434E-05	0.33	0.67	2.0303	0.11	0.07	61	100	34.44	32.36	9	1	0	Intergenic	Intergenic	-126857	NR_015489	78403	Mm.212543	NR_015489		2900041M22Rik	RIKEN cDNA 2900041M22 gene	ncRNA
chr8	72410182	72410417	3.3662453E-04	0.34	0.69	2.02941	0.04	0.11	101	36	224.19	2.75	9	0	0	intron (NM_026818, intron 2 of 7)	intron (NM_026818, intron 2 of 7)	991	NM_026818	68709	Mm.334584	NM_026818	ENSMUSG00000044006	Cilp2	cartilage intermediate layer protein 2	protein-coding
chr13	60257450	60257955	9.4823104E-04	0.27	0.54	2	0.04	0.06	78	76	45.29	27.38	10	1	1	Intergenic	Intergenic	21193	NM_008086	14451	Mm.22701	NM_008086	ENSMUSG00000052957	Gas1	growth arrest specific 1	protein-coding
chr12	77586343	77586636	7.9675629E-04	0.35	0.7	2	0.05	0.03	37	64	4.55	8.00	8	1	0	Intergenic	Intergenic	41006	NR_028520	100041694	Mm.259350	NR_028520		Gm10451	predicted gene 10451	ncRNA
chr11	83663379	83663633	8.6279501E-05	0.37	0.73	1.97297	0.04	0.11	52	71	16.18	37.88	10	1	1	promoter-TSS (NM_009330)	promoter-TSS (NM_009330)	-865	NM_009330	21410	Mm.7226	XM_006532791	ENSMUSG00000020679	Hnf1b	HNF1 homeobox B	protein-coding
chr7	88772503	88772752	7.4366830E-12	0.27	0.53	1.96296	0.03	0.04	308	323	830.33	374.14	7	0	0	intron (NM_001164087, intron 3 of 8)	L1M5|LINE|L1	56450	NM_001004185	434204	Mm.181641	XM_006540980	ENSMUSG00000045795	Whamm	WAS protein homolog associated with actin, golgi membranes and microtubules	protein-coding
chr12	59888583	59888785	7.4942975E-05	0.7	0.35	0.5	0.09	0.11	84	52	38.25	11.69	9	0	1	Intergenic	L1Md_F2|LINE|L1	224320	NM_009147	20334	Mm.491137	XM_006515628	ENSMUSG00000020986	Sec23a	SEC23A (S. cerevisiae)	protein-coding
chr14	32100639	32101032	3.7659283E-06	0.88	0.44	0.5	0.05	0.16	49	55	9.36	7.72	12	1	0	intron (NM_001033668, intron 37 of 77)	intron (NM_001033668, intron 37 of 77)	36161	NM_027088	104416	Mm.3779	XR_383122	ENSMUSG00000021901	Bap1	Brca1 associated protein 1	protein-coding
chr1	155038619	155039089	3.7560401E-05	0.6	0.3	0.5	0.10	0.03	98	91	130.84	95.66	10	2	1	Intergenic	Intergenic	-5277	NM_008485	16782	Mm.329272	NM_008485	ENSMUSG00000026479	Lamc2	laminin, gamma 2	protein-coding
chrX	141122437	141122641	1.2900416E-08	0.7	0.35	0.5	0.03	0.02	112	164	33.14	198.57	8	0	0	promoter-TSS (NM_001033795)	promoter-TSS (NM_001033795)	184	NM_009428	22067	Mm.328378	NM_009428	ENSMUSG00000041710	Trpc5	transient receptor potential cation channel, subfamily C, member 5	protein-coding
chr8	123263613	123263826	7.2817842E-15	0.95	0.47	0.494737	0.02	0.10	102	92	69.73	131.33	12	0	0	exon (NM_008320, exon 2 of 9)	exon (NM_008320, exon 2 of 9)	3444	NM_008320	15900	Mm.334861	XM_006530704	ENSMUSG00000041515	Irf8	interferon regulatory factor 8	protein-coding
chr6	58248598	58248890	2.6767584E-09	0.91	0.45	0.494505	0.14	0.16	99	49	123.76	13.86	13	1	2	Intergenic	L1Md_F3|LINE|L1	-8547	NM_053232	113859	Mm.377156	XM_006505384	ENSMUSG00000091734	Vmn1r29	vomeronasal 1 receptor 29	protein-coding
chr3	16866992	16867228	4.7658253E-04	0.81	0.4	0.493827	0.21	0.18	26	65	5.90	30.90	7	1	0	Intergenic	L1Md_F|LINE|L1	783927	NM_001145919	229096	Mm.23834	XM_006535442	ENSMUSG00000047213	Ythdf3	YTH domain family 3	protein-coding
chr2	33499111	33499414	2.0901894E-07	0.79	0.39	0.493671	0.04	0.10	72	102	9.21	30.68	14	0	1	non-coding (NR_046275, exon 3 of 3)	non-coding (NR_046275, exon 3 of 3)	2550	NR_046275	100504399	Mm.72070	NM_177842		C130021I20Rik	Riken cDNA C130021I20 gene	ncRNA
chr11	85651640	85651845	4.5188311E-06	0.77	0.38	0.493506	0.04	0.03	62	69	31.36	22.50	9	0	0	exon (NM_009324, exon 6 of 7)	exon (NM_009324, exon 6 of 7)	5626	NM_009324	21385	Mm.287052	NM_009324	ENSMUSG00000000093	Tbx2	T-box 2	protein-coding
chr14	121905871	121906081	1.7214627E-05	0.75	0.37	0.493333	0.04	0.12	60	68	58.29	33.24	7	0	0	Intergenic	Intergenic	-1500	NM_053079	56643	Mm.155618	NM_053079	ENSMUSG00000025557	Slc15a1	solute carrier family 15 (oligopeptide transporter), member 1	protein-coding
chr15	78632266	78632611	3.3659033E-05	0.67	0.33	0.492537	0.14	0.05	55	121	28.28	156.77	10	0	0	intron (NM_130859, intron 2 of 20)	(CA)n|Simple_repeat|Simple_repeat	1033	NM_130859	105844	Mm.17629	XM_006520253	ENSMUSG00000033170	Card10	caspase recruitment domain family, member 10	protein-coding
chr1	75447254	75447735	1.5275109E-06	0.63	0.31	0.492063	0.11	0.06	101	134	21.03	63.40	13	0	0	exon (NM_183022, exon 1 of 10)	exon (NM_183022, exon 1 of 10)	410	NM_183022	241118	Mm.110790	NM_183022	ENSMUSG00000033007	Asic4	acid-sensing (proton-gated) ion channel family member 4	protein-coding
chr12	42211893	42212191	1.6482364E-16	0.61	0.3	0.491803	0.06	0.09	345	345	621.55	534.12	8	0	0	intron (NM_001271708, intron 1 of 2)	intron (NM_001271708, intron 1 of 2)	602	NM_001271708	16981	Mm.491383	NM_001271708	ENSMUSG00000036295	Lrrn3	leucine rich repeat protein 3, neuronal	protein-coding
chr12	77404464	77404728	1.9033411E-08	1	0.49	0.49	0.00	0.09	33	68	6.70	34.86	8	0	0	intron (NM_138745, intron 19 of 27)	intron (NM_138745, intron 19 of 27)	-21282	NM_001101471	238276	Mm.311452	XM_006515842	ENSMUSG00000021057	Akap5	A kinase (PRKA) anchor protein 5	protein-coding
chr1	75447398	75447735	1.4001695E-07	0.84	0.41	0.488095	0.03	0.07	63	76	32.12	74.00	8	0	0	exon (NM_183022, exon 1 of 10)	exon (NM_183022, exon 1 of 10)	482	NM_183022	241118	Mm.110790	NM_183022	ENSMUSG00000033007	Asic4	acid-sensing (proton-gated) ion channel family member 4	protein-coding
chr7	77490940	77491193	5.5650226E-09	0.8	0.39	0.4875	0.03	0.04	81	125	12.64	42.99	14	2	0	Intergenic	Intergenic	14412	NM_009697	11819	Mm.158143	XM_006540577	ENSMUSG00000030551	Nr2f2	nuclear receptor subfamily 2, group F, member 2	protein-coding
chr12	86216455	86216721	5.5350298E-12	0.39	0.19	0.487179	0.06	0.01	484	548	731.26	1111.19	17	4	0	promoter-TSS (NR_028577)	promoter-TSS (NR_028577)	-164	NR_028577	100303738	Mm.479389	NR_028577		D030025P21Rik	RIKEN cDNA D030025P21 gene	ncRNA
chr3	38787231	38787736	7.9385087E-16	0.74	0.36	0.486486	0.05	0.08	178	320	68.46	137.95	18	1	0	exon (NM_183221, exon 1 of 17)	exon (NM_183221, exon 1 of 17)	1622	NM_183221	329628	Mm.316210	XM_006535484	ENSMUSG00000046743	Fat4	FAT tumor suppressor homolog 4 (Drosophila)	protein-coding
chr13	54906579	54906848	2.3040191E-06	0.72	0.35	0.486111	0.04	0.04	64	112	40.36	93.28	9	0	0	Intergenic	Intergenic	15948	NM_028841	74257	Mm.32883	XM_006517414	ENSMUSG00000025875	Tspan17	tetraspanin 17	protein-coding
chr12	58639925	58640153	8.2128044E-04	0.35	0.17	0.485714	0.02	0.02	173	116	68.98	28.21	15	0	0	Intergenic	CpG	7069	NM_008259	15375	Mm.4578	XM_006515479	ENSMUSG00000035451	Foxa1	forkhead box A1	protein-coding
chr16	18582791	18583008	4.9801777E-10	0.7	0.34	0.485714	0.05	0.05	138	158	5.98	22.99	14	0	0	exon (NM_001285472, exon 8 of 9)	exon (NM_001285472, exon 8 of 9)	4162	NM_011532	21380	Mm.295194	XM_006521977	ENSMUSG00000009097	Tbx1	T-box 1	protein-coding
chr15	75385032	75385301	3.1533340E-05	0.68	0.33	0.485294	0.14	0.15	66	81	116.70	116.20	5	1	0	Intergenic	Intergenic	11911	NM_001135689	23934	Mm.22154	XM_006520898	ENSMUSG00000022577	Ly6h	lymphocyte antigen 6 complex, locus H	protein-coding
chr5	116532865	116533261	1.9723088E-10	0.33	0.16	0.484848	0.06	0.03	467	583	509.48	955.78	19	3	0	exon (NM_001101546, exon 1 of 3)	exon (NM_001101546, exon 1 of 3)	192	NM_001101546	545798	Mm.483995	NM_001101546		Tmem233	transmembrane protein 233	protein-coding
chr2	20442864	20443103	1.1720739E-05	0.64	0.31	0.484375	0.11	0.05	59	177	26.28	237.50	9	0	0	intron (NM_001177631, intron 1 of 19)	L2a|LINE|L2	1844	NM_001177631	208618	Mm.237935	XM_006497408	ENSMUSG00000036617	Etl4	enhancer trap locus 4	protein-coding
chr3	38787163	38787736	2.6782536E-15	0.62	0.3	0.483871	0.08	0.09	235	400	71.50	148.33	25	1	0	exon (NM_183221, exon 1 of 17)	exon (NM_183221, exon 1 of 17)	1588	NM_183221	329628	Mm.316210	XM_006535484	ENSMUSG00000046743	Fat4	FAT tumor suppressor homolog 4 (Drosophila)	protein-coding
chr11	117791985	117792304	1.3047057E-15	0.58	0.28	0.482759	0.05	0.04	403	306	416.53	140.49	23	0	1	Intergenic	CpG	38535	NM_007707	12702	Mm.3468	XM_006532110	ENSMUSG00000053113	Socs3	suppressor of cytokine signaling 3	protein-coding
chr6	85427937	85428450	3.2390092E-09	0.85	0.41	0.482353	0.02	0.07	85	79	42.95	10.07	15	4	0	exon (NM_001001160, exon 8 of 14)	exon (NM_001001160, exon 8 of 14)	24686	NM_001001160	330369	Mm.38777	XM_006506305	ENSMUSG00000047013	Fbxo41	F-box protein 41	protein-coding
chr8	26138302	26138540	2.3053147E-07	0.56	0.27	0.482143	0.17	0.04	140	166	1007.87	1363.87	6	0	0	intron (NM_001081187, intron 8 of 8)	intron (NM_001081187, intron 8 of 8)	10738	NM_027194	69742	Mm.28626	NM_027194	ENSMUSG00000031556	Tm2d2	TM2 domain containing 2	protein-coding
chr6	125553213	125553495	1.5062666E-11	0.56	0.27	0.482143	0.04	0.04	266	263	596.94	337.86	13	0	0	exon (NM_011708, exon 14 of 52)	exon (NM_011708, exon 14 of 52)	50388	NM_011708	22371	Mm.22339	XM_006505917	ENSMUSG00000001930	Vwf	Von Willebrand factor homolog	protein-coding
chr4	106472619	106472888	3.2789980E-03	0.52	0.25	0.480769	0.10	0.03	44	87	157.20	634.30	5	0	0	promoter-TSS (NM_025590)	promoter-TSS (NM_025590)	-318	NM_025590	329910	Mm.222956	XM_006503181	ENSMUSG00000034853	Acot11	acyl-CoA thioesterase 11	protein-coding
chr11	115034752	115035067	3.0457065E-05	0.73	0.35	0.479452	0.03	0.04	52	77	46.00	62.27	8	2	1	intron (NM_012030, intron 1 of 5)	intron (NM_012030, intron 1 of 5)	10255	NM_012030	26941	Mm.27842	XM_006533443	ENSMUSG00000020733	Slc9a3r1	solute carrier family 9 (sodium/hydrogen exchanger), member 3 regulator 1	protein-coding
chr15	7265723	7265979	2.1905195E-10	0.71	0.34	0.478873	0.06	0.08	135	164	700.70	979.07	6	2	1	intron (NM_178748, intron 3 of 21)	intron (NM_178748, intron 3 of 21)	82453	NM_178748	268780	Mm.203208	XM_006519990	ENSMUSG00000042961	Egflam	EGF-like, fibronectin type III and laminin G domains	protein-coding
chr7	17057423	17057686	7.5278558E-09	0.69	0.33	0.478261	0.07	0.07	110	157	105.42	60.45	12	0	0	intron (NM_008718, intron 3 of 11)	intron (NM_008718, intron 3 of 11)	4574	NM_008718	18142	Mm.145821	XM_006539614	ENSMUSG00000001988	Npas1	neuronal PAS domain protein 1	protein-coding
chr9	20673352	20673571	1.0890713E-06	0.42	0.2	0.47619	0.08	0.10	276	201	779.75	391.75	9	1	0	intron (NM_175687, intron 1 of 7)	intron (NM_175687, intron 1 of 7)	376	NM_175687	319278	Mm.249932	XM_006510405	ENSMUSG00000038884	A230050P20Rik	RIKEN cDNA A230050P20 gene	protein-coding
chr9	20673297	20673555	2.5311667E-07	0.4	0.19	0.475	0.07	0.03	311	237	627.91	298.53	13	1	0	intron (NM_175687, intron 1 of 7)	intron (NM_175687, intron 1 of 7)	340	NM_175687	319278	Mm.249932	XM_006510405	ENSMUSG00000038884	A230050P20Rik	RIKEN cDNA A230050P20 gene	protein-coding
chr4	137279827	137280028	2.3012087E-05	0.8	0.38	0.475	0.02	0.06	41	65	8.97	81.77	6	0	0	intron (NM_001081155, intron 18 of 24)	intron (NM_001081155, intron 18 of 24)	42346	NM_001256218	110351	Mm.180763	XM_006538475	ENSMUSG00000041351	Rap1gap	Rap1 GTPase-activating protein	protein-coding
chr8	70801047	70801329	2.9708104E-10	0.59	0.28	0.474576	0.06	0.02	173	249	34.41	177.40	15	0	0	intron (NM_028182, intron 1 of 8)	intron (NM_028182, intron 1 of 8)	761	NM_028182	72281	Mm.40974	XM_006509751	ENSMUSG00000053886	Sh2d4a	SH2 domain containing 4A	protein-coding
chr2	169065730	169066102	1.2071080E-05	0.59	0.28	0.474576	0.10	0.13	76	151	19.09	109.42	11	0	1	Intergenic	Intergenic	262147	NR_040326	75508	Mm.271256	NR_040326	ENSMUSG00000086348	1700017J07Rik	RIKEN cDNA 1700017J07 gene	ncRNA
chr11	93678469	93678884	9.2938421E-10	0.74	0.35	0.472973	0.04	0.02	90	184	41.08	223.31	13	1	0	Intergenic	Intergenic	68403	NM_001013375	217109	Mm.379350	NM_001013375	ENSMUSG00000054079	Utp18	UTP18, small subunit (SSU) processome component, homolog (yeast)	protein-coding
chr2	169651595	169651871	7.1559930E-08	0.7	0.33	0.471429	0.09	0.06	90	130	58.11	115.76	14	0	0	intron (NM_080455, intron 1 of 1)	intron (NM_080455, intron 1 of 1)	192587	NM_080455	228911	Mm.482636	XM_006499423	ENSMUSG00000047907	Tshz2	teashirt zinc finger family member 2	protein-coding
chr16	17148035	17148255	1.2289976E-06	0.68	0.32	0.470588	0.04	0.13	62	190	198.50	1948.79	8	1	0	intron (NM_026940, intron 4 of 4)	intron (NM_026940, intron 4 of 4)	1085	NM_026940	69101	Mm.101656	XM_006522515	ENSMUSG00000041774	Ydjc	YdjC homolog (bacterial)	protein-coding
chr7	53053608	53053845	1.0344944E-30	0.83	0.39	0.46988	0.07	0.08	521	215	854.17	11.45	33	0	0	exon (NM_001005511, exon 13 of 16)	exon (NM_001005511, exon 13 of 16)	14410	NM_001005511	381983	Mm.483301	XM_006540960	ENSMUSG00000062044	Lmtk3	lemur tyrosine kinase 3	protein-coding
chr1	186706251	186706570	1.7972547E-11	0.49	0.23	0.469388	0.07	0.06	966	195	4786.01	47.99	20	0	0	intron (NM_178692, intron 1 of 1)	intron (NM_178692, intron 1 of 1)	504	NM_178692	226777	Mm.169542	NM_178692	ENSMUSG00000039349	C130074G19Rik	RIKEN cDNA C130074G19 gene	protein-coding
chr6	126112587	126112826	1.2189395E-05	0.3	0.14	0.466667	0.09	0.02	279	228	997.75	596.50	9	1	1	intron (NM_008742, intron 1 of 1)	intron (NM_008742, intron 1 of 1)	2271	NM_001164035	18205	Mm.267570	XM_006505715	ENSMUSG00000049107	Ntf3	neurotrophin 3	protein-coding
chr2	33499140	33499414	4.5386570E-08	0.84	0.39	0.464286	0.03	0.11	61	90	6.90	31.24	13	0	1	non-coding (NR_046275, exon 3 of 3)	non-coding (NR_046275, exon 3 of 3)	2564	NR_046275	100504399	Mm.72070	NM_177842		C130021I20Rik	Riken cDNA C130021I20 gene	ncRNA
chr14	70478481	70478698	8.6541325E-14	0.52	0.24	0.461538	0.09	0.06	767	226	2527.36	115.59	21	0	0	intron (NM_018781, intron 1 of 1)	CpG	1338	NM_018781	13655	Mm.440893	XM_006518519	ENSMUSG00000033730	Egr3	early growth response 3	protein-coding
chr7	53053617	53053845	2.8846280E-20	0.76	0.35	0.460526	0.08	0.06	319	203	395.81	12.19	31	0	0	exon (NM_001005511, exon 13 of 16)	exon (NM_001005511, exon 13 of 16)	14414	NM_001005511	381983	Mm.483301	XM_006540960	ENSMUSG00000062044	Lmtk3	lemur tyrosine kinase 3	protein-coding
chr2	103725239	103725543	1.3902920E-08	0.72	0.33	0.458333	0.08	0.11	105	98	217.17	182.18	10	1	0	Intergenic	Intergenic	-72761	NM_001142337	16909	Mm.29266	XM_006498820	ENSMUSG00000032698	Lmo2	LIM domain only 2	protein-coding
chr5	122897882	122898133	9.4313622E-04	0.94	0.43	0.457447	0.19	0.07	17	23	5.80	16.80	5	1	1	Intergenic	Intergenic	25555	NM_019805	56317	Mm.37341	NM_019805	ENSMUSG00000029466	Anapc7	anaphase promoting complex subunit 7	protein-coding
chr7	109248373	109248669	4.8480209E-08	0.46	0.21	0.456522	0.08	0.13	202	217	371.85	665.42	11	1	2	5' UTR (NM_007491, exon 1 of 5)	5' UTR (NM_007491, exon 1 of 5)	222	NM_007491	11875	Mm.2816	XM_006507257	ENSMUSG00000070424	Art5	ADP-ribosyltransferase 5	protein-coding
chr3	9334169	9334390	1.4878605E-07	0.46	0.21	0.456522	0.08	0.01	189	195	159.56	188.62	11	0	0	Intergenic	Intergenic	-68798	NR_015499	320088	Mm.422009	NR_015499	ENSMUSG00000097365	C030034L19Rik	RIKEN cDNA C030034L19 gene	ncRNA
chr7	77490974	77491193	7.6422102E-07	0.77	0.35	0.454545	0.02	0.04	56	97	18.04	59.34	10	2	0	Intergenic	CpG	14395	NM_009697	11819	Mm.158143	XM_006540577	ENSMUSG00000030551	Nr2f2	nuclear receptor subfamily 2, group F, member 2	protein-coding
chr16	18582396	18582595	3.6312501E-21	0.53	0.24	0.45283	0.02	0.03	733	385	4483.09	687.83	21	0	0	exon (NM_001285472, exon 9 of 9)	exon (NM_001285472, exon 9 of 9)	4566	NM_011532	21380	Mm.295194	XM_006521977	ENSMUSG00000009097	Tbx1	T-box 1	protein-coding
chr5	116532970	116533261	4.6548480E-10	0.31	0.14	0.451613	0.06	0.01	427	537	485.65	1012.71	14	0	0	exon (NM_001101546, exon 1 of 3)	exon (NM_001101546, exon 1 of 3)	139	NM_001101546	545798	Mm.483995	NM_001101546		Tmem233	transmembrane protein 233	protein-coding
chr11	107237722	107237949	6.2168891E-08	0.71	0.32	0.450704	0.09	0.05	79	123	26.94	53.75	9	0	0	intron (NM_145823, intron 1 of 9)	intron (NM_145823, intron 1 of 9)	94198	NM_145823	71795	Mm.476186	XM_006534262	ENSMUSG00000040430	Pitpnc1	phosphatidylinositol transfer protein, cytoplasmic 1	protein-coding
chr8	36651778	36652057	5.8419747E-07	0.71	0.32	0.450704	0.04	0.04	73	99	13.26	11.42	13	0	0	exon (NM_001081279, exon 1 of 3)	exon (NM_001081279, exon 1 of 3)	156	NR_040376	100504714	Mm.381744	NR_040376	ENSMUSG00000097357	Gm16793	predicted gene, 16793	ncRNA
chr16	9992353	9992552	1.5874780E-13	0.69	0.31	0.449275	0.02	0.03	198	182	6.47	21.52	18	0	0	exon (NM_008170, exon 1 of 12)	exon (NM_008170, exon 1 of 12)	173	NM_008170	14811	Mm.2953	XM_006521794	ENSMUSG00000059003	Grin2a	glutamate receptor, ionotropic, NMDA2A (epsilon 1)	protein-coding
chr6	84534915	84535150	1.0251464E-08	0.69	0.31	0.449275	0.07	0.04	124	108	9.21	9.60	15	0	0	intron (NM_001177713, intron 2 of 6)	CpG-12225	8771	NM_175475	232174	Mm.255246	XM_006505972	ENSMUSG00000063415	Cyp26b1	cytochrome P450, family 26, subfamily b, polypeptide 1	protein-coding
chr11	117792097	117792304	7.2532536E-17	0.58	0.26	0.448276	0.05	0.04	398	296	428.56	146.64	22	0	1	Intergenic	CpG	38479	NM_007707	12702	Mm.3468	XM_006532110	ENSMUSG00000053113	Socs3	suppressor of cytokine signaling 3	protein-coding
chr5	148178131	148178357	3.7190138E-17	0.58	0.26	0.448276	0.06	0.03	304	373	1698.62	1607.90	7	0	0	intron (NM_010229, intron 9 of 23)	intron (NM_010229, intron 9 of 23)	33821	NM_010229	14255	Mm.194	XM_006504804	ENSMUSG00000042817	Flt3	FMS-like tyrosine kinase 3	protein-coding
chr17	27290960	27291571	3.2584669E-24	0.87	0.39	0.448276	0.04	0.12	159	256	77.44	328.89	18	1	0	intron (NM_173027, intron 2 of 5)	intron (NM_173027, intron 2 of 5)	13443	NM_173027	271424	Mm.209679	NM_173027	ENSMUSG00000024210	Ip6k3	inositol hexaphosphate kinase 3	protein-coding
chr19	41338966	41339187	2.6439347E-06	0.56	0.25	0.446429	0.04	0.04	97	136	75.27	189.71	8	1	0	promoter-TSS (NM_133352)	promoter-TSS (NM_133352)	-583	NM_133352	107358	Mm.246440	NM_133352	ENSMUSG00000025016	Tm9sf3	transmembrane 9 superfamily member 3	protein-coding
chr17	86088538	86088852	8.8181583E-09	0.45	0.2	0.444444	0.07	0.06	231	246	23.50	50.31	21	0	0	Intergenic	CpG	-1101	NM_011380	20472	Mm.5039	XM_006523931	ENSMUSG00000024134	Six2	sine oculis-related homeobox 2	protein-coding
chr2	169528322	169528535	2.2723997E-08	0.72	0.32	0.444444	0.07	0.01	108	85	71.71	21.98	8	0	0	intron (NM_080455, intron 1 of 1)	intron (NM_080455, intron 1 of 1)	69283	NM_080455	228911	Mm.482636	XM_006499423	ENSMUSG00000047907	Tshz2	teashirt zinc finger family member 2	protein-coding
chr18	69357736	69358028	6.5573307E-10	0.7	0.31	0.442857	0.11	0.11	122	125	22.66	15.05	21	0	0	Intergenic	CpG	-146264	NM_013685	21413	Mm.4269	XM_006525746	ENSMUSG00000053477	Tcf4	transcription factor 4	protein-coding
chr6	58248680	58248890	6.4535440E-10	0.91	0.4	0.43956	0.14	0.16	96	43	132.91	14.63	12	1	2	Intergenic	L1Md_F3|LINE|L1	-8506	NM_053232	113859	Mm.377156	XM_006505384	ENSMUSG00000091734	Vmn1r29	vomeronasal 1 receptor 29	protein-coding
chr2	158084365	158084619	1.1559015E-08	0.82	0.36	0.439024	0.03	0.14	66	84	19.16	41.82	10	0	0	intron (NM_177850, intron 1 of 14)	intron (NM_177850, intron 1 of 14)	515	NM_177850	329547	Mm.260883	XM_006499789	ENSMUSG00000052922	Bpi	bactericidal permeablility increasing protein	protein-coding
chr11	85650739	85651015	4.5802503E-12	0.71	0.31	0.43662	0.09	0.04	118	192	5.19	35.26	22	0	0	exon (NM_009324, exon 5 of 7)	exon (NM_009324, exon 5 of 7)	4760	NM_009324	21385	Mm.287052	NM_009324	ENSMUSG00000000093	Tbx2	T-box 2	protein-coding
chr1	72426108	72426321	1.3348290E-19	0.71	0.31	0.43662	0.05	0.05	256	246	960.67	769.60	6	0	0	intron (NM_009533, intron 16 of 20)	intron (NM_009533, intron 16 of 20)	72220	NM_009533	22596	Mm.246952	XM_006495892	ENSMUSG00000026187	Xrcc5	X-ray repair complementing defective repair in Chinese hamster cells 5	protein-coding
chr12	12946298	12946702	1.2384119E-19	0.69	0.3	0.434783	0.05	0.07	339	233	168.84	93.04	28	2	0	exon (NM_008709, exon 2 of 3)	exon (NM_008709, exon 2 of 3)	2142	NM_008709	18109	Mm.16469	NM_008709	ENSMUSG00000037169	Mycn	v-myc myelocytomatosis viral related oncogene, neuroblastoma derived (avian)	protein-coding
chr18	37828598	37828821	3.0493178E-07	0.76	0.33	0.434211	0.17	0.05	80	66	52.36	41.25	9	0	1	promoter-TSS (NM_033585)	promoter-TSS (NM_033585)	-49	NM_033585	93710	Mm.247203	NM_033585		Pcdhga2	protocadherin gamma subfamily A, 2	protein-coding
chr7	128732842	128733220	9.2376730E-09	0.67	0.29	0.432836	0.09	0.04	99	138	165.88	340.62	10	0	0	intron (NR_102286, intron 1 of 2)	intron (NR_102286, intron 1 of 2)	319	NR_102286	75793	Mm.23397	NR_102286		4933432K03Rik	RIKEN cDNA 4933432K03 gene	ncRNA
chr19	57082961	57083214	3.3137978E-09	0.37	0.16	0.432432	0.05	0.03	397	257	583.12	145.98	15	0	0	promoter-TSS (NM_146102)	promoter-TSS (NM_146102)	-23	NM_001177797	226250	Mm.226284	XM_006527024	ENSMUSG00000025083	Afap1l2	actin filament associated protein 1-like 2	protein-coding
chr11	82248297	82248584	3.7877207E-42	0.72	0.31	0.430556	0.03	0.02	490	543	30.70	80.29	41	0	0	intron (NM_023438, intron 2 of 9)	CpG	46039	NM_023438	270893	Mm.341593	XM_006533449	ENSMUSG00000020701	Tmem132e	transmembrane protein 132E	protein-coding
chr11	82248291	82248584	1.7562331E-41	0.72	0.31	0.430556	0.03	0.03	506	550	29.99	80.88	43	0	0	intron (NM_023438, intron 2 of 9)	CpG	46036	NM_023438	270893	Mm.341593	XM_006533449	ENSMUSG00000020701	Tmem132e	transmembrane protein 132E	protein-coding
chr5	107480862	107481065	1.0162830E-20	0.77	0.33	0.428571	0.03	0.04	213	203	282.29	331.00	7	0	0	Intergenic	Intergenic	87384	NM_001271566	12545	Mm.20842	XM_006534737	ENSMUSG00000029283	Cdc7	cell division cycle 7 (S. cerevisiae)	protein-coding
chr19	6999889	7000141	1.5661238E-09	0.61	0.26	0.42623	0.06	0.14	138	149	254.84	167.66	10	3	0	promoter-TSS (NM_001039494)	promoter-TSS (NM_001039494)	-145	NM_001039494	67077	Mm.251306	XR_386501	ENSMUSG00000050623	Tex40	testis expressed 40	protein-coding
chr11	82248067	82248307	4.3404128E-14	0.73	0.31	0.424658	0.12	0.06	136	202	9.15	12.62	30	5	0	exon (NM_023438, exon 2 of 10)	exon (NM_023438, exon 2 of 10)	45785	NM_023438	270893	Mm.341593	XM_006533449	ENSMUSG00000020701	Tmem132e	transmembrane protein 132E	protein-coding
chr8	93700118	93700502	2.0120843E-12	0.66	0.28	0.424242	0.08	0.09	110	309	94.10	1387.36	13	2	1	Intergenic	Intergenic	-40915	NM_010241	14339	Mm.324588	XM_006530669	ENSMUSG00000031667	Aktip	thymoma viral proto-oncogene 1 interacting protein	protein-coding
chr9	123388128	123388588	7.2005314E-08	0.26	0.11	0.423077	0.09	0.03	331	417	1010.94	1510.58	13	1	0	exon (NM_013860, exon 1 of 8)	exon (NM_013860, exon 1 of 8)	539	NM_013860	29806	Mm.10987	XM_006512151	ENSMUSG00000025239	Limd1	LIM domains containing 1	protein-coding
chr1	192108031	192108273	2.1086440E-06	0.71	0.3	0.422535	0.01	0.03	56	80	105.70	59.50	5	0	0	Intergenic	Intergenic	-113593	NM_008937	19130	Mm.392678	XM_006497124	ENSMUSG00000010175	Prox1	prospero homeobox 1	protein-coding
chr17	30065728	30066113	1.4163963E-07	0.71	0.3	0.422535	0.04	0.08	77	84	7.63	4.87	16	1	0	Intergenic	Intergenic	-41094	NM_001081160	74762	Mm.40901	XM_006525040	ENSMUSG00000043557	Mdga1	MAM domain containing glycosylphosphatidylinositol anchor 1	protein-coding
chr6	125553224	125553509	6.2697127E-11	0.5	0.21	0.42	0.07	0.01	231	238	548.03	336.90	13	0	0	exon (NM_011708, exon 14 of 52)	exon (NM_011708, exon 14 of 52)	50401	NM_011708	22371	Mm.22339	XM_006505917	ENSMUSG00000001930	Vwf	Von Willebrand factor homolog	protein-coding
chr6	52158238	52158480	7.5940837E-24	0.81	0.34	0.419753	0.04	0.03	196	273	105.91	105.17	13	0	0	exon (NM_010454, exon 1 of 2)	exon (NM_010454, exon 1 of 2)	264	NM_010454	15403	Mm.222030	NM_010454		Hoxa6	homeobox A6	protein-coding
chr4	116975038	116975275	9.1591413E-15	0.72	0.3	0.416667	0.11	0.03	174	154	278.48	277.67	7	0	1	intron (NM_025739, intron 3 of 14)	intron (NM_025739, intron 3 of 14)	50212	NM_029589	68777	Mm.331805	NM_001285812	ENSMUSG00000048772	Tmem53	transmembrane protein 53	protein-coding
chr3	67696152	67696356	2.2071335E-08	0.6	0.25	0.416667	0.06	0.04	99	163	24.75	118.11	9	0	0	intron (NM_177585, intron 1 of 3)	intron (NM_177585, intron 1 of 3)	112	NM_177585	208426	Mm.246568	NM_177585	ENSMUSG00000051777	Iqcj	IQ motif containing J	protein-coding
chr6	117277372	117277724	4.9217272E-15	0.84	0.35	0.416667	0.03	0.15	120	113	450.75	250.03	9	1	1	Intergenic	Intergenic	158995	NM_021704	20315	Mm.303231	NM_001012477	ENSMUSG00000061353	Cxcl12	chemokine (C-X-C motif) ligand 12	protein-coding
chr15	74818949	74819253	5.0195416E-17	0.53	0.22	0.415094	0.08	0.03	296	372	59.50	153.99	22	2	0	Intergenic	Intergenic	-5241	NM_020498	57248	Mm.484815	XM_006521212	ENSMUSG00000022586	Ly6i	lymphocyte antigen 6 complex, locus I	protein-coding
chr19	54188932	54189286	5.6955646E-05	0.7	0.29	0.414286	0.13	0.14	33	98	8.41	149.93	8	2	2	Intergenic	Intergenic	69437	NM_007417	11551	Mm.489007	NM_007417	ENSMUSG00000033717	Adra2a	adrenergic receptor, alpha 2a	protein-coding
chr6	85428142	85428462	4.0628174E-08	0.87	0.36	0.413793	0.05	0.07	54	53	44.69	9.96	11	4	0	intron (NM_001001160, intron 7 of 13)	intron (NM_001001160, intron 7 of 13)	24578	NM_001001160	330369	Mm.38777	XM_006506305	ENSMUSG00000047013	Fbxo41	F-box protein 41	protein-coding
chr8	74224429	74224635	3.1610665E-04	0.75	0.31	0.413333	0.04	0.04	28	48	4.29	25.71	8	1	1	intron (NM_028189, intron 1 of 2)	intron (NM_028189, intron 1 of 2)	1167	NM_028189	72297	Mm.290837	XM_006509752	ENSMUSG00000031803	B3gnt3	UDP-GlcNAc:betaGal beta-1,3-N-acetylglucosaminyltransferase 3	protein-coding
chr7	59260836	59261050	2.5590526E-07	0.46	0.19	0.413043	0.10	0.01	155	149	481.83	521.66	10	1	0	non-coding (NR_027704, exon 1 of 4)	non-coding (NR_027704, exon 1 of 4)	141	NR_027704	75744	Mm.386823	NM_001160345	ENSMUSG00000074093	Svip	small VCP/p97-interacting protein	protein-coding
chr6	113555321	113555594	1.0350740E-06	0.46	0.19	0.413043	0.10	0.12	154	136	380.11	268.86	9	2	0	intron (NM_133937, intron 1 of 2)	intron (NM_133937, intron 1 of 2)	692	NM_133937	101314	Mm.485793	NM_133937	ENSMUSG00000033940	Brk1	BRICK1, SCAR/WAVE actin-nucleating complex subunit	protein-coding
chr15	98697937	98698173	6.5908028E-07	0.68	0.28	0.411765	0.06	0.04	94	67	114.27	17.77	6	0	0	intron (NM_001033276, intron 1 of 54)	intron (NM_001033276, intron 1 of 54)	3581	NM_001033276	381022	Mm.264889	NM_001033388	ENSMUSG00000048154	Kmt2d	lysine (K)-specific methyltransferase 2D	protein-coding
chr7	37954041	37954322	2.1389845E-05	0.51	0.21	0.411765	0.09	0.03	67	131	11.57	68.77	10	0	0	Intergenic	Intergenic	471045	NM_172298	243931	Mm.44141	XM_006539961	ENSMUSG00000021217	Tshz3	teashirt zinc finger family member 3	protein-coding
chr11	96176228	96176477	4.6292482E-07	0.56	0.23	0.410714	0.08	0.03	120	109	19.45	11.36	12	0	0	Intergenic	Intergenic	-2126	NR_029784	723893		NR_029784	ENSMUSG00000065519	Mir10a	microRNA 10a	ncRNA
chr11	121565053	121565393	1.2366815E-06	0.32	0.13	0.40625	0.09	0.01	202	257	948.50	1019.27	8	0	0	intron (NM_144797, intron 1 of 3)	intron (NM_144797, intron 1 of 3)	1482	NM_144797	210029	Mm.153566	NM_144797		Metrnl	meteorin, glial cell differentiation regulator-like	protein-coding
chr11	85650753	85651015	1.1428436E-13	0.74	0.3	0.405405	0.07	0.04	114	186	5.36	36.63	21	0	0	exon (NM_009324, exon 5 of 7)	exon (NM_009324, exon 5 of 7)	4767	NM_009324	21385	Mm.287052	NM_009324	ENSMUSG00000000093	Tbx2	T-box 2	protein-coding
chr4	133567817	133568365	7.9784756E-11	0.52	0.21	0.403846	0.10	0.10	132	370	174.20	1961.25	11	2	2	intron (NM_145833, intron 2 of 3)	intron (NM_145833, intron 2 of 3)	6640	NM_145833	83557	Mm.302567	XM_006539317	ENSMUSG00000050966	Lin28a	lin-28 homolog A (C. elegans)	protein-coding
chr8	90462326	90462599	6.2868478E-05	0.62	0.25	0.403226	0.04	0.03	71	55	11.61	7.36	9	0	0	intron (NM_033327, intron 1 of 7)	intron (NM_033327, intron 1 of 7)	21031	NM_033327	94187	Mm.472447	XM_006531534	ENSMUSG00000045333	Zfp423	zinc finger protein 423	protein-coding
chr12	12946493	12946702	9.9932311E-18	0.67	0.27	0.402985	0.05	0.07	297	183	202.77	125.92	20	0	0	exon (NM_008709, exon 2 of 3)	exon (NM_008709, exon 2 of 3)	2044	NM_008709	18109	Mm.16469	NM_008709	ENSMUSG00000037169	Mycn	v-myc myelocytomatosis viral related oncogene, neuroblastoma derived (avian)	protein-coding
chr19	7498112	7498378	3.4530591E-06	0.53	0.21	0.396226	0.13	0.06	101	91	31.86	26.17	13	0	0	3' UTR (NM_175381, exon 5 of 5)	3' UTR (NM_175381, exon 5 of 5)	1182	NR_105957	102466781		NR_105957		Mir6991	microRNA mir-6991	ncRNA
chr2	74584433	74584839	3.0182247E-25	0.72	0.28	0.388889	0.10	0.03	238	335	8.47	13.24	38	0	0	exon (NM_010468, exon 3 of 3)	exon (NM_010468, exon 3 of 3)	-16401	NM_010467	15429	Mm.4932	NM_010467	ENSMUSG00000042448	Hoxd1	homeobox D1	protein-coding
chr11	82248090	82248307	2.6589169E-14	0.72	0.28	0.388889	0.08	0.05	124	180	8.12	12.08	25	2	0	exon (NM_023438, exon 2 of 10)	exon (NM_023438, exon 2 of 10)	45797	NM_023438	270893	Mm.341593	XM_006533449	ENSMUSG00000020701	Tmem132e	transmembrane protein 132E	protein-coding
chr12	77810228	77810501	2.7339934E-05	0.49	0.19	0.387755	0.06	0.04	100	83	51.56	14.46	10	0	0	intron (NM_013675, intron 1 of 35)	intron (NM_013675, intron 1 of 35)	1169	NM_013675	20741	Mm.32881	NM_013675	ENSMUSG00000021061	Sptb	spectrin beta, erythrocytic	protein-coding
chr2	33491222	33491535	4.2612337E-10	0.57	0.22	0.385965	0.12	0.02	166	140	586.50	292.00	8	0	0	intron (NM_010725, intron 2 of 7)	intron (NM_010725, intron 2 of 7)	4652	NM_010725	16917	Mm.39825	XM_006497746	ENSMUSG00000038765	Lmx1b	LIM homeobox transcription factor 1 beta	protein-coding
chr11	62734266	62734564	2.5708690E-04	0.26	0.1	0.384615	0.12	0.01	172	183	611.29	658.48	7	2	2	Intergenic	(GGA)n|Simple_repeat|Simple_repeat	-30280	NM_025496	66338	Mm.46166	NM_025496	ENSMUSG00000042200	Cdrt4	CMT1A duplicated region transcript 4	protein-coding
chr3	107320125	107320324	1.6597636E-06	0.39	0.15	0.384615	0.09	0.02	122	205	11.76	16.55	14	0	0	intron (NM_172271, intron 1 of 11)	CpG	711	NM_172271	229706	Mm.212867	XM_006501405	ENSMUSG00000027894	Slc6a17	solute carrier family 6 (neurotransmitter transporter), member 17	protein-coding
chr12	109244310	109244530	6.7594224E-06	0.21	0.08	0.380952	0.02	0.01	228	306	413.01	286.00	17	5	4	Intergenic	CpG	-2796	NM_021399	58208	Mm.392694	XM_006516110	ENSMUSG00000048251	Bcl11b	B cell leukemia/lymphoma 11B	protein-coding
chr9	65478984	65479238	3.8393398E-05	0.42	0.16	0.380952	0.10	0.05	86	135	4.65	16.66	16	0	0	intron (NM_028030, intron 1 of 7)	intron (NM_028030, intron 1 of 7)	722	NM_028030	71973	Mm.29148	XM_006511455	ENSMUSG00000032387	Rbpms2	RNA binding protein with multiple splicing 2	protein-coding
chr2	158828419	158828735	8.2681731E-07	0.5	0.19	0.38	0.09	0.03	106	130	44.88	34.70	12	1	0	Intergenic	Intergenic	208021	NM_145742	71715	Mm.315652	XM_006500188	ENSMUSG00000027655	Dhx35	DEAH (Asp-Glu-Ala-His) box polypeptide 35	protein-coding
chr6	33037812	33038036	3.7417095E-04	0.5	0.19	0.38	0.11	0.17	48	93	206.80	940.80	5	0	0	Intergenic	Intergenic	-27772	NM_025336	66075	Mm.21501	XM_006506467	ENSMUSG00000053768	Chchd3	coiled-coil-helix-coiled-coil-helix domain containing 3	protein-coding
chr8	124109715	124109970	3.3879739E-03	0.29	0.11	0.37931	0.23	0.05	103	82	739.27	440.50	8	0	0	Intergenic	B1_Mus2|SINE|Alu	-4525	NM_026160	67443	Mm.28357	NM_026160		Map1lc3b	microtubule-associated protein 1 light chain 3 beta	protein-coding
chr14	63865315	63865534	6.9891390E-08	0.66	0.25	0.378788	0.20	0.07	76	106	11.65	37.80	14	0	2	Intergenic	CpG	-1328	NM_008092	14463	Mm.247669	XM_006518556	ENSMUSG00000021944	Gata4	GATA binding protein 4	protein-coding
chr12	19049959	19050198	1.2947936E-08	0.66	0.25	0.378788	0.14	0.04	103	92	31.86	22.07	16	0	1	Intergenic	CpG	528763	NM_001201330	236366	Mm.352227	NM_001033157		5730507C01Rik	RIKEN cDNA 5730507C01 gene	protein-coding
chr5	102087413	102087684	5.2531907E-07	0.82	0.31	0.378049	0.02	0.11	61	39	9.67	9.47	11	1	4	TTS (NM_144955)	TTS (NM_144955)	6181	NM_144955	18096	Mm.193072	NM_144955		Nkx6-1	NK6 homeobox 1	protein-coding
chr14	67855021	67855260	6.9839240E-22	0.8	0.3	0.375	0.01	0.04	171	198	26.76	37.72	16	0	0	intron (NM_001276387, intron 2 of 16)	CpG	3012	NM_001276387	13592	Mm.319947	NM_001276387	ENSMUSG00000022053	Ebf2	early B cell factor 2	protein-coding
chrX	11658447	11658779	9.4150793E-11	0.67	0.25	0.373134	0.09	0.07	87	178	11.74	131.01	17	0	2	promoter-TSS (NM_175044)	promoter-TSS (NM_175044)	-934	NM_029510	71458	Mm.196328	NM_001168321	ENSMUSG00000040363	Bcor	BCL6 interacting corepressor	protein-coding
chr18	76270439	76270704	1.5649978E-07	0.59	0.22	0.372881	0.12	0.03	97	103	58.44	17.03	9	0	0	intron (NM_145356, intron 3 of 4)	intron (NM_145356, intron 3 of 4)	-12447	NR_045365	73009	Mm.443541	NR_045365		2900057B20Rik	RIKEN cDNA 2900057B20 gene	ncRNA
chr11	93678517	93678884	9.6770613E-14	0.86	0.32	0.372093	0.02	0.02	70	131	27.97	94.99	12	1	0	Intergenic	Intergenic	68379	NM_001013375	217109	Mm.379350	NM_001013375	ENSMUSG00000054079	Utp18	UTP18, small subunit (SSU) processome component, homolog (yeast)	protein-coding
chr2	28889551	28889821	6.1801682E-13	0.63	0.23	0.365079	0.06	0.03	135	176	212.94	126.04	10	0	0	intron (NM_001166705, intron 1 of 5)	intron (NM_001166705, intron 1 of 5)	20900	NM_001166705	329375	Mm.425079	XM_006498132	ENSMUSG00000079502	1700101E01Rik	RIKEN cDNA 1700101E01 gene	protein-coding
chr8	91685589	91685934	8.0302394E-08	0.91	0.33	0.362637	0.06	0.11	35	45	78.33	19.95	7	0	0	Intergenic	Intergenic	-117701	NM_021390	58198	Mm.214361	XM_006531236	ENSMUSG00000031665	Sall1	sal-like 1 (Drosophila)	protein-coding
chr8	63788366	63788635	4.9002020E-15	0.58	0.21	0.362069	0.10	0.04	221	193	742.55	499.27	8	1	0	intron (NM_021506, intron 2 of 11)	intron (NM_021506, intron 2 of 11)	-20832	NR_045475	69279	Mm.417857	NR_045475		1700001D01Rik	RIKEN cDNA 1700001D01 gene	ncRNA
chr11	96176253	96176477	4.6333778E-08	0.58	0.21	0.362069	0.08	0.02	113	104	20.42	10.67	11	0	0	Intergenic	Intergenic	-2114	NR_029784	723893		NR_029784	ENSMUSG00000065519	Mir10a	microRNA 10a	ncRNA
chr14	80061315	80061556	2.9004332E-07	0.47	0.17	0.361702	0.10	0.06	91	198	11.96	76.75	14	0	0	intron (NM_010701, intron 1 of 6)	intron (NM_010701, intron 1 of 6)	541	NM_010701	16840	Mm.46561	XM_006518662	ENSMUSG00000022025	Lect1	leukocyte cell derived chemotaxin 1	protein-coding
chrX	20195024	20195244	9.8840761E-05	0.36	0.13	0.361111	0.04	0.02	84	152	11.69	54.75	14	2	0	promoter-TSS (NM_019435)	promoter-TSS (NM_019435)	249	NM_145627	236732	Mm.475412	XM_006527618	ENSMUSG00000031060	Rbm10	RNA binding motif protein 10	protein-coding
chr2	74584442	74584839	1.0389751E-27	0.75	0.27	0.36	0.10	0.03	216	309	7.60	12.94	36	0	0	exon (NM_010468, exon 3 of 3)	exon (NM_010468, exon 3 of 3)	-16396	NM_010467	15429	Mm.4932	NM_010467	ENSMUSG00000042448	Hoxd1	homeobox D1	protein-coding
chr15	76730632	76730895	5.8020280E-17	0.64	0.23	0.359375	0.12	0.03	181	238	654.27	961.07	8	0	0	intron (NM_025536, intron 1 of 1)	intron (NM_025536, intron 1 of 1)	393	NM_025536	66398	Mm.291716	NM_025536	ENSMUSG00000055041	Commd5	COMM domain containing 5	protein-coding
chr2	50733310	50733519	8.7154526E-04	0.39	0.14	0.358974	0.01	0.01	67	74	78.78	112.19	9	1	0	Intergenic	Intergenic	-31789	NR_033595	227885	Mm.301654	NR_033595	ENSMUSG00000083270	Gm13498	heat shock protein 90 alpha (cytosolic), class B member 1 pseudogene	pseudo
chr1	75446071	75446311	8.5067672E-04	0.53	0.19	0.358491	0.11	0.03	43	48	60.30	47.30	5	0	0	promoter-TSS (NM_183022)	promoter-TSS (NM_183022)	-894	NM_183022	241118	Mm.110790	NM_183022	ENSMUSG00000033007	Asic4	acid-sensing (proton-gated) ion channel family member 4	protein-coding
chr16	18582563	18582791	8.4394530E-10	0.53	0.19	0.358491	0.03	0.04	199	125	28.47	12.09	20	0	0	intron (NM_001285476, intron 6 of 6)	CpG	4385	NM_011532	21380	Mm.295194	XM_006521977	ENSMUSG00000009097	Tbx1	T-box 1	protein-coding
chr6	52183168	52183495	1.7685650E-15	0.28	0.1	0.357143	0.03	0.01	622	534	2065.64	924.91	13	0	0	intron (NM_001122950, intron 1 of 1)	intron (NM_001122950, intron 1 of 1)	1606	NM_008263	15395	Mm.5	NM_001122950	ENSMUSG00000000938	Hoxa10	homeobox A10	protein-coding
chr4	119941527	119941733	3.2054453E-11	0.62	0.22	0.354839	0.07	0.06	137	131	65.57	48.86	14	0	0	exon (NM_194060, exon 2 of 2)	exon (NM_194060, exon 2 of 2)	18236	NM_194060	329934	Mm.277090	NM_194060	ENSMUSG00000052135	Foxo6	forkhead box O6	protein-coding
chr4	154084116	154084386	5.5437995E-22	0.88	0.31	0.352273	0.06	0.09	102	185	87.00	141.49	17	2	0	Intergenic	Intergenic	-42275	NM_028513	73353	Mm.30958	NM_028513	ENSMUSG00000051276	Actrt2	actin-related protein T2	protein-coding
chr8	94323321	94323598	9.2837228E-05	0.57	0.2	0.350877	0.06	0.14	79	41	41.56	8.62	11	0	1	intron (NM_008393, intron 2 of 3)	intron (NM_008393, intron 2 of 3)	2093	NM_001253822	16373	Mm.238044	NM_001253822	ENSMUSG00000031734	Irx3	Iroquois related homeobox 3	protein-coding
chr5	123220877	123221123	1.3823390E-05	0.46	0.16	0.347826	0.08	0.03	92	94	65.14	76.95	7	0	0	intron (NM_001199676, intron 1 of 16)	intron (NM_001199676, intron 1 of 16)	8419	NM_001199676	207565	Mm.289237	XM_006530230	ENSMUSG00000029471	Camkk2	calcium/calmodulin-dependent protein kinase kinase 2, beta	protein-coding
chr6	52183131	52183495	9.4349069E-15	0.26	0.09	0.346154	0.04	0.01	669	595	1906.80	882.12	14	0	0	intron (NM_001122950, intron 1 of 1)	intron (NM_001122950, intron 1 of 1)	1625	NM_008263	15395	Mm.5	NM_001122950	ENSMUSG00000000938	Hoxa10	homeobox A10	protein-coding
chr7	134164616	134164857	3.5413108E-08	0.26	0.09	0.346154	0.07	0.02	331	283	693.64	437.84	15	0	0	promoter-TSS (NM_001102563)	promoter-TSS (NM_001102563)	-12	NM_001102563	69017	Mm.392047	XM_006508174	ENSMUSG00000045114	Prrt2	proline-rich transmembrane protein 2	protein-coding
chr2	138104273	138104548	6.5850949E-15	0.82	0.28	0.341463	0.12	0.02	99	103	191.60	317.85	11	0	1	5' UTR (NM_145534, exon 1 of 4)	5' UTR (NM_145534, exon 1 of 4)	182	NM_145534	228662	Mm.153405	XM_006499294	ENSMUSG00000062098	Btbd3	BTB (POZ) domain containing 3	protein-coding
chr13	96294976	96295195	2.6792869E-11	0.62	0.21	0.33871	0.05	0.08	138	126	16.82	12.59	18	0	0	5' UTR (NM_007974, exon 1 of 2)	5' UTR (NM_007974, exon 1 of 2)	109	NM_007974	14063	Mm.1614	NM_007974	ENSMUSG00000021678	F2rl1	coagulation factor II (thrombin) receptor-like 1	protein-coding
chr6	8906857	8907173	1.9353834E-05	0.51	0.17	0.333333	0.08	0.04	83	69	21.09	16.90	13	1	2	intron (NM_008751, intron 1 of 1)	intron (NM_008751, intron 1 of 1)	6996	NM_008751	18231	Mm.46954	XM_006505010	ENSMUSG00000046178	Nxph1	neurexophilin 1	protein-coding
chr6	8906970	8907173	1.6808229E-05	0.51	0.17	0.333333	0.07	0.04	82	69	20.15	15.66	12	1	1	intron (NM_008751, intron 1 of 1)	intron (NM_008751, intron 1 of 1)	7053	NM_008751	18231	Mm.46954	XM_006505010	ENSMUSG00000046178	Nxph1	neurexophilin 1	protein-coding
chr1	183283443	183283721	5.8886914E-07	0.36	0.12	0.333333	0.09	0.02	173	168	532.42	515.22	11	0	0	exon (NM_001160212, exon 1 of 5)	exon (NM_001160212, exon 1 of 5)	823	NM_001160211	72978	Mm.338083	XM_006496989	ENSMUSG00000026514	Cnih3	cornichon homolog 3 (Drosophila)	protein-coding
chr12	105709513	105709837	2.9412316E-166	0.87	0.29	0.333333	0.04	0.05	1103	909	3588.54	2031.89	28	1	3	3' UTR (NM_010351, exon 3 of 3)	3' UTR (NM_010351, exon 3 of 3)	1771	NM_010351	14836	Mm.129	NM_010351	ENSMUSG00000021095	Gsc	goosecoid homeobox	protein-coding
chr17	47638337	47638646	4.1468008E-05	0.46	0.15	0.326087	0.18	0.04	56	89	7.40	19.47	13	0	0	intron (NM_022015, intron 1 of 8)	B3A|SINE|B2	744	NM_022015	63856	Mm.275901	XM_006524764	ENSMUSG00000023980	Taf8	TAF8 RNA polymerase II, TATA box binding protein (TBP)-associated factorq	protein-coding
chr13	58046627	58046878	1.0704296E-05	0.46	0.15	0.326087	0.12	0.01	80	92	30.86	43.69	9	1	1	Intergenic	Intergenic	-37060	NM_001166465	20745	Mm.379020	NM_001166463		Spock1	sparc/osteonectin, cwcv and kazal-like domains proteoglycan 1	protein-coding
chr9	44075940	44076144	3.0455597E-26	0.65	0.21	0.323077	0.10	0.08	593	181	2075.26	34.50	16	0	0	intron (NM_001163742, intron 1 of 9)	CpG	228	NM_001163743	270151	Mm.3957	XM_006544780	ENSMUSG00000032109	Nlrx1	NLR family member X1	protein-coding
chr12	85983011	85983221	7.4815600E-06	0.22	0.07	0.318182	0.03	0.00	238	228	329.51	596.40	10	0	3	promoter-TSS (NM_001168588)	promoter-TSS (NM_001168588)	-389	NM_001168588	432677	Mm.311913	XM_006516058	ENSMUSG00000071235	Vrtn	vertebrae development associated	protein-coding
chr2	33498750	33499033	6.6696898E-06	0.52	0.16	0.307692	0.14	0.07	64	85	11.20	28.63	16	1	1	non-coding (NR_046275, exon 3 of 3)	non-coding (NR_046275, exon 3 of 3)	2179	NR_046275	100504399	Mm.72070	NM_177842		C130021I20Rik	Riken cDNA C130021I20 gene	ncRNA
chr18	69730784	69730995	1.1326237E-16	0.62	0.19	0.306452	0.14	0.02	159	182	430.41	590.50	8	1	2	intron (NM_013685, intron 8 of 19)	intron (NM_013685, intron 8 of 19)	225515	NM_001083967	21413	Mm.4269	XM_006525746	ENSMUSG00000053477	Tcf4	transcription factor 4	protein-coding
chr18	58370277	58370560	5.4627989E-07	0.72	0.22	0.305556	0.17	0.16	74	40	51.16	13.56	10	3	2	promoter-TSS (NM_010181)	promoter-TSS (NM_010181)	-839	NM_010181	14119	Mm.20271	NM_010181	ENSMUSG00000024598	Fbn2	fibrillin 2	protein-coding
chr4	129554772	129555073	6.6318781E-16	0.44	0.13	0.295455	0.10	0.01	321	257	968.75	598.78	9	0	0	Intergenic	Intergenic	-28547	NR_045190	319894	Mm.59196	NR_045190	ENSMUSG00000086369	E330017L17Rik	RIKEN cDNA E330017L17 gene	ncRNA
chr17	35688820	35689214	1.3872860E-15	0.61	0.18	0.295082	0.06	0.14	133	192	235.29	676.27	11	1	1	promoter-TSS (NM_001008424)	promoter-TSS (NM_001008424)	-56	NM_001008424	386463	Mm.426664	XM_006524543	ENSMUSG00000039518	Cdsn	corneodesmosin	protein-coding
chr18	69773390	69773746	6.2008541E-08	0.55	0.16	0.290909	0.06	0.02	69	117	73.70	48.55	8	0	0	intron (NM_013685, intron 8 of 19)	intron (NM_013685, intron 8 of 19)	268193	NM_001083967	21413	Mm.4269	XM_006525746	ENSMUSG00000053477	Tcf4	transcription factor 4	protein-coding
chr19	61301763	61302091	3.1697601E-21	0.62	0.18	0.290323	0.13	0.03	191	249	27.16	66.12	25	1	2	exon (NM_009970, exon 7 of 12)	exon (NM_009970, exon 7 of 12)	2394	NM_009970	12982	Mm.287228	XM_006526630	ENSMUSG00000059326	Csf2ra	colony stimulating factor 2 receptor, alpha, low-affinity (granulocyte-macrophage)	protein-coding
chr2	160191426	160191651	2.3001774E-08	0.28	0.08	0.285714	0.04	0.00	236	239	68.60	39.40	16	0	0	exon (NM_010658, exon 1 of 1)	exon (NM_010658, exon 1 of 1)	1262	NM_010658	16658	Mm.330745	NM_010658	ENSMUSG00000074622	Mafb	v-maf musculoaponeurotic fibrosarcoma oncogene family, protein B (avian)	protein-coding
chr8	124037184	124037385	2.2178373E-05	0.28	0.08	0.285714	0.15	0.01	113	158	14.23	45.51	10	0	0	Intergenic	Intergenic	28569	NM_029597	76405	Mm.165697	XM_006531474	ENSMUSG00000031809	1700018B08Rik	RIKEN cDNA 1700018B08 gene	protein-coding
chr13	53560926	53561442	1.2605008E-64	0.91	0.26	0.285714	0.08	0.04	622	174	2000.08	14.72	24	2	2	Intergenic	Intergenic	6965	NM_013601	17702	Mm.1763	NM_013601		Msx2	msh homeobox 2	protein-coding
chr19	54121301	54121513	5.8933107E-07	0.46	0.13	0.282609	0.08	0.02	122	79	15.32	6.20	16	0	0	exon (NM_007417, exon 1 of 1)	exon (NM_007417, exon 1 of 1)	1735	NM_007417	11551	Mm.489007	NM_007417	ENSMUSG00000033717	Adra2a	adrenergic receptor, alpha 2a	protein-coding
chr1	91829019	91829374	9.4835207E-21	0.85	0.24	0.282353	0.02	0.12	96	128	48.26	71.27	15	0	0	Intergenic	Intergenic	-1446	NM_010262	14472	Mm.204730	NM_010262		Gbx2	gastrulation brain homeobox 2	protein-coding
chr10	79810468	79810790	2.4976221E-18	0.39	0.11	0.282051	0.07	0.04	392	357	2600.05	2121.27	11	0	0	intron (NR_104339, intron 1 of 11)	intron (NR_104339, intron 1 of 11)	564	NM_001285435	66548	Mm.268527	NM_001113548		Adamtsl5	ADAMTS-like 5	protein-coding
chr12	113475105	113475407	1.2289461E-19	0.47	0.13	0.276596	0.12	0.09	309	269	1773.03	1288.40	13	0	1	Intergenic	Intergenic	90837	NM_001097621	668303	Mm.313104	XM_006516162	ENSMUSG00000021294	Kif26a	kinesin family member 26A	protein-coding
chr14	22838836	22839163	2.0685012E-29	0.58	0.16	0.275862	0.05	0.02	288	359	42.07	160.24	26	0	0	promoter-TSS (NM_028275)	promoter-TSS (NM_028275)	66	NM_028275	76633	Mm.489898	XM_006519676	ENSMUSG00000063458	1700112E06Rik	RIKEN cDNA 1700112E06 gene	protein-coding
chr5	112010318	112010568	8.9039121E-12	0.37	0.1	0.27027	0.05	0.02	254	229	525.97	531.54	12	0	1	promoter-TSS (NR_015546)	promoter-TSS (NR_015546)	-138	NR_015546	330164	Mm.193276	NR_015546		C130026L21Rik	RIKEN cDNA C130026L21 gene	ncRNA
chr4	107275274	107275661	2.5174781E-09	0.75	0.2	0.266667	0.12	0.15	52	66	9.30	18.68	14	3	1	intron (NM_147221, intron 4 of 10)	intron (NM_147221, intron 4 of 10)	81299	NM_019872	56296	Mm.141324	XM_006503252	ENSMUSG00000028610	Dmrtb1	DMRT-like family B with proline-rich C-terminal, 1	protein-coding
chr18	67405419	67405771	1.0045961E-09	0.34	0.09	0.264706	0.13	0.01	151	244	207.42	248.36	11	0	1	promoter-TSS (NM_172630)	promoter-TSS (NM_172630)	-111	NM_172630	225651	Mm.235792	XM_006525888	ENSMUSG00000062526	Mppe1	metallophosphoesterase 1	protein-coding
chr6	48518646	48518849	2.6715288E-06	0.57	0.15	0.263158	0.03	0.15	74	52	8.79	8.00	8	0	0	TTS (NM_027852)	TTS (NM_027852)	3921	NM_027852	71660	Mm.28231	XM_006506623	ENSMUSG00000009281	Rarres2	retinoic acid receptor responder (tazarotene induced) 2	protein-coding
chr5	120423406	120423715	1.6019574E-19	0.8	0.21	0.2625	0.10	0.10	94	139	57.14	76.38	14	2	2	Intergenic	Intergenic	138889	NM_011537	21388	Mm.103636	XM_006530278	ENSMUSG00000018263	Tbx5	T-box 5	protein-coding
chr9	63602671	63602897	3.7659590E-12	0.65	0.17	0.261538	0.15	0.04	107	90	326.24	140.14	7	0	0	intron (NM_016769, intron 1 of 8)	intron (NM_016769, intron 1 of 8)	3017	NM_016769	17127	Mm.7320	XM_006510819	ENSMUSG00000032402	Smad3	SMAD family member 3	protein-coding
chr1	16083252	16083451	4.0306617E-15	0.23	0.06	0.26087	0.02	0.01	1094	344	5219.72	353.33	16	0	0	promoter-TSS (NM_001243238)	promoter-TSS (NM_001243238)	-230	NM_001243238	75799	Mm.78557	XM_006495582	ENSMUSG00000067795	4930444P10Rik	RIKEN cDNA 4930444P10 gene	protein-coding
chr13	73400267	73400641	3.3026854E-33	0.27	0.07	0.259259	0.04	0.01	1071	953	2666.62	2207.31	17	0	0	intron (NM_018885, intron 1 of 5)	intron (NM_018885, intron 1 of 5)	2509	NM_018885	50916	Mm.103784	XM_006517292	ENSMUSG00000021604	Irx4	Iroquois related homeobox 4 (Drosophila)	protein-coding
chr2	181405087	181405289	3.1441032E-06	0.27	0.07	0.259259	0.05	0.01	150	167	13.85	28.93	16	0	0	exon (NM_009236, exon 2 of 2)	exon (NM_009236, exon 2 of 2)	1157	NM_009236	20672	Mm.264904	NM_009236	ENSMUSG00000046470	Sox18	SRY (sex determining region Y)-box 18	protein-coding
chrX	20125366	20125567	2.0509478E-25	0.58	0.15	0.258621	0.08	0.01	215	319	616.61	2201.53	9	0	0	Intergenic	Intergenic	-1477	NM_009060	19733	Mm.2118	XM_006527572	ENSMUSG00000023070	Rgn	regucalcin	protein-coding
chr18	9214635	9215053	1.7580161E-29	0.62	0.16	0.258065	0.07	0.04	294	251	31.39	37.64	34	3	0	exon (NM_008058, exon 1 of 1)	exon (NM_008058, exon 1 of 1)	1990	NM_008058	14370	Mm.184289	NM_008058	ENSMUSG00000036904	Fzd8	frizzled homolog 8 (Drosophila)	protein-coding
chr19	7341508	7342049	4.6882402E-30	0.63	0.16	0.253968	0.07	0.05	273	262	20.92	16.96	30	0	0	Intergenic	Intergenic	-2475	NM_054048	104383	Mm.283859	XM_006526551	ENSMUSG00000024968	Rcor2	REST corepressor 2	protein-coding
chr1	91827972	91828304	8.6491520E-16	0.44	0.11	0.25	0.06	0.01	222	251	114.35	80.06	18	1	1	promoter-TSS (NM_010262)	promoter-TSS (NM_010262)	-387	NM_010262	14472	Mm.204730	NM_010262		Gbx2	gastrulation brain homeobox 2	protein-coding
chr5	28444895	28445162	3.3113207E-09	0.2	0.05	0.25	0.03	0.02	367	308	805.93	438.87	16	0	0	Intergenic	CpG	47077	NM_153526	231070	Mm.30221	NM_153526	ENSMUSG00000045294	Insig1	insulin induced gene 1	protein-coding
chr6	88152845	88153161	2.8994382E-04	0.36	0.09	0.25	0.07	0.01	78	64	33.29	17.82	10	1	0	intron (NM_008090, intron 4 of 5)	intron (NM_008090, intron 4 of 5)	4345	NM_008090	14461	Mm.491156	XM_006505539	ENSMUSG00000015053	Gata2	GATA binding protein 2	protein-coding
chr3	107398443	107398740	1.9342580E-11	0.36	0.09	0.25	0.10	0.01	165	223	82.53	89.15	21	0	0	intron (NM_007441, intron 1 of 3)	CpG	643	NM_007441	11694	Mm.10112	NM_007441	ENSMUSG00000014603	Alx3	aristaless-like homeobox 3	protein-coding
chrX	71613647	71613858	1.4590839E-06	0.28	0.07	0.25	0.07	0.02	137	145	12.93	12.86	16	0	0	TTS (NM_001256104)	TTS (NM_001256104)	134	NR_045779	27643	Mm.3979	NM_145405	ENSMUSG00000015290	Ubl4	ubiquitin-like 4	protein-coding
chr2	131335687	131335933	1.1513317E-09	0.81	0.2	0.246914	0.25	0.03	42	60	23.64	21.43	8	1	0	intron (NM_001177837, intron 1 of 6)	intron (NM_001177837, intron 1 of 6)	18212	NM_001177838	228608	Mm.136586	XM_006499287	ENSMUSG00000027333	Smox	spermine oxidase	protein-coding
chr18	42845312	42845679	1.5914989E-18	0.61	0.15	0.245902	0.14	0.03	118	259	58.62	286.87	11	0	0	intron (NM_028392, intron 6 of 8)	intron (NM_028392, intron 6 of 8)	-106190	NM_181543	240239	Mm.186779	NM_181543	ENSMUSG00000042816	Gpr151	G protein-coupled receptor 151	protein-coding
chr15	85476737	85477078	6.3703561E-14	0.57	0.14	0.245614	0.11	0.03	132	146	1130.25	1666.94	9	0	0	Intergenic	Intergenic	-60125	NR_029729	723966		NR_029729	ENSMUSG00000065608	Mirlet7c-2	microRNA let7c-2	ncRNA
chrX	20265727	20265986	1.1887525E-36	0.41	0.1	0.243902	0.04	0.01	580	636	650.00	429.24	23	0	0	5' UTR (NM_011049, exon 1 of 16)	5' UTR (NM_011049, exon 1 of 16)	238	NM_011049	18555	Mm.392081	XM_006527568	ENSMUSG00000031065	Cdk16	cyclin-dependent kinase 16	protein-coding
chr19	14500966	14501175	7.6891289E-18	0.74	0.18	0.243243	0.08	0.14	82	163	30.88	146.99	12	0	1	Intergenic	Intergenic	171402	NM_011600	21888	Mm.103638	XM_006526910	ENSMUSG00000024642	Tle4	transducin-like enhancer of split 4, homolog of Drosophila E(spl)	protein-coding
chr8	110468382	110468731	1.0436505E-05	0.62	0.15	0.241935	0.09	0.02	50	39	7.27	14.87	11	0	4	Intergenic	Intergenic	-356175	NM_010817	17463	Mm.18347	NM_010817	ENSMUSG00000039067	Psmd7	proteasome (prosome, macropain) 26S subunit, non-ATPase, 7	protein-coding
chr7	144506839	144507201	2.2695919E-42	0.87	0.21	0.241379	0.06	0.14	291	149	177.95	12.67	28	0	0	promoter-TSS (NM_010096)	promoter-TSS (NM_010096)	-892	NM_010096	13593	Mm.258708	XM_006507329	ENSMUSG00000010476	Ebf3	early B cell factor 3	protein-coding
chr18	84259280	84259498	2.7458831E-34	0.96	0.23	0.239583	0.18	0.02	116	132	557.86	639.00	9	2	2	intron (NM_146090, intron 1 of 1)	intron (NM_146090, intron 1 of 1)	1839	NM_146090	225791	Mm.440718	XM_006526460	ENSMUSG00000049090	Zadh2	zinc binding alcohol dehydrogenase, domain containing 2	protein-coding
chrX	20265730	20265986	2.2412681E-39	0.42	0.1	0.238095	0.04	0.01	564	609	676.72	449.66	22	0	0	5' UTR (NM_011049, exon 1 of 16)	5' UTR (NM_011049, exon 1 of 16)	239	NM_011049	18555	Mm.392081	XM_006527568	ENSMUSG00000031065	Cdk16	cyclin-dependent kinase 16	protein-coding
chr8	94883459	94883691	1.5950727E-19	0.89	0.21	0.235955	0.04	0.02	70	107	19.59	44.53	13	2	0	exon (NM_018826, exon 2 of 3)	exon (NM_018826, exon 2 of 3)	1880	NM_018826	54352	Mm.101153	NM_018826	ENSMUSG00000031737	Irx5	Iroquois related homeobox 5 (Drosophila)	protein-coding
chr7	104601713	104601994	3.8745012E-08	0.56	0.13	0.232143	0.13	0.11	54	101	10.13	77.87	14	1	2	exon (NM_001136235, exon 2 of 3)	exon (NM_001136235, exon 2 of 3)	140	NM_001012434	233529	Mm.334033	XM_006507607	ENSMUSG00000051727	Kctd14	potassium channel tetramerisation domain containing 14	protein-coding
chr2	169978970	169979440	2.3450416E-22	0.56	0.13	0.232143	0.04	0.09	225	220	72.18	61.71	23	1	1	Intergenic	Intergenic	-11030	NM_001159683	228913	Mm.22858	XM_006499427	ENSMUSG00000052056	Zfp217	zinc finger protein 217	protein-coding
chr8	70800364	70800758	8.8600081E-12	0.52	0.12	0.230769	0.13	0.07	132	123	92.82	44.82	17	0	0	5' UTR (NM_028182, exon 1 of 9)	5' UTR (NM_028182, exon 1 of 9)	134	NM_028182	72281	Mm.40974	XM_006509751	ENSMUSG00000053886	Sh2d4a	SH2 domain containing 4A	protein-coding
chr17	48232742	48233015	6.8399482E-11	0.26	0.06	0.230769	0.06	0.01	274	306	52.49	75.13	17	0	0	Intergenic	CpG	6297	NM_026625	68224	Mm.138490	NM_026625	ENSMUSG00000021545	1700067P10Rik	RIKEN cDNA 1700067P10 gene	protein-coding
chr2	165030429	165030729	1.3890882E-07	0.65	0.15	0.230769	0.14	0.01	51	54	124.24	107.24	7	0	0	intron (NM_174988, intron 1 of 11)	L2c|LINE|L2	29658	NM_174988	104010	Mm.151819	XM_006498534	ENSMUSG00000053166	Cdh22	cadherin 22	protein-coding
chr11	96165937	96166430	6.4171814E-26	0.49	0.11	0.22449	0.08	0.02	270	372	104.25	463.34	26	0	0	intron (NM_008268, intron 1 of 1)	intron (NM_008268, intron 1 of 1)	1358	NM_008268	15413	Mm.207	NM_008268		Hoxb5	homeobox B5	protein-coding
chr19	46695001	46695317	6.5059079E-16	0.67	0.15	0.223881	0.07	0.05	88	150	126.29	116.62	7	0	0	intron (NM_001177812, intron 2 of 4)	intron (NM_001177812, intron 2 of 4)	-2732	NM_001177813	226178	Mm.329895	XM_006527013	ENSMUSG00000047731	Wbp1l	WW domain binding protein 1 like	protein-coding
chr5	28450983	28451274	6.1733738E-12	0.36	0.08	0.222222	0.05	0.01	202	208	492.27	516.83	13	0	0	Intergenic	Intergenic	-41107	NM_010134	13799	Mm.4298	NM_010134		En2	engrailed 2	protein-coding
chrX	11705855	11706126	2.6392057E-10	0.36	0.08	0.222222	0.06	0.01	156	193	19.29	19.36	19	0	0	intron (NM_001168321, intron 1 of 13)	intron (NM_001168321, intron 1 of 13)	31481	NR_045434	72937	Mm.490017	NR_045434	ENSMUSG00000087271	2900008C10Rik	RIKEN cDNA 2900008C10 gene	ncRNA
chr17	10528099	10528365	2.9669351E-05	0.23	0.05	0.217391	0.03	0.00	167	130	78.96	70.76	11	0	1	Intergenic	Intergenic	10765	NR_045461	76634	Mm.491052	NR_045461		1700110C19Rik	RIKEN cDNA 1700110C19 gene	ncRNA
chr14	63865132	63865341	5.0418316E-06	0.51	0.11	0.215686	0.12	0.01	47	63	9.42	29.02	11	0	2	Intergenic	CpG	-1140	NM_008092	14463	Mm.247669	XM_006518556	ENSMUSG00000021944	Gata4	GATA binding protein 4	protein-coding
chr6	148391327	148391604	1.1743301E-07	0.28	0.06	0.214286	0.04	0.01	239	142	572.77	288.62	10	0	2	intron (NM_198967, intron 1 of 19)	intron (NM_198967, intron 1 of 19)	1408	NM_198967	387314	Mm.137858	XM_006507071	ENSMUSG00000030306	Tmtc1	transmembrane and tetratricopeptide repeat containing 1	protein-coding
chr2	33495138	33495701	3.5264658E-19	0.38	0.08	0.210526	0.08	0.03	253	320	12.77	19.01	38	0	2	intron (NM_010725, intron 1 of 7)	CpG-8028	611	NM_010725	16917	Mm.39825	XM_006497746	ENSMUSG00000038765	Lmx1b	LIM homeobox transcription factor 1 beta	protein-coding
chr8	114413909	114414174	1.7921604E-18	0.62	0.13	0.209677	0.11	0.04	118	173	7.71	13.49	25	0	0	exon (NM_019950, exon 2 of 2)	exon (NM_019950, exon 2 of 2)	-13467	NM_025781	66817	Mm.345350	XM_006531291	ENSMUSG00000031953	Tmem170	transmembrane protein 170	protein-coding
chr19	7341524	7342049	1.0525150E-31	0.62	0.13	0.209677	0.06	0.03	265	253	21.62	17.56	29	0	0	Intergenic	Intergenic	-2467	NM_054048	104383	Mm.283859	XM_006526551	ENSMUSG00000024968	Rcor2	REST corepressor 2	protein-coding
chrX	11655545	11655752	9.9450594E-08	0.49	0.1	0.204082	0.12	0.01	72	87	4.06	9.48	19	1	0	intron (NM_001168321, intron 1 of 13)	CpG	2030	NM_175045	71458	Mm.196328	NM_001168321	ENSMUSG00000040363	Bcor	BCL6 interacting corepressor	protein-coding
chr16	92698566	92698854	8.9630110E-09	0.35	0.07	0.2	0.08	0.06	134	133	45.72	51.83	16	0	1	intron (NM_001111022, intron 2 of 6)	CpG	-1136	NM_001111023	12394	Mm.470227	XM_006522882	ENSMUSG00000022952	Runx1	runt related transcription factor 1	protein-coding
chr19	3935320	3935593	5.6763768E-10	0.4	0.08	0.2	0.12	0.00	152	117	251.71	175.41	8	0	0	intron (NM_001161428, intron 1 of 9)	intron (NM_001161428, intron 1 of 9)	271	NM_001161428	54445	Mm.262094	XM_006531798	ENSMUSG00000036908	Unc93b1	unc-93 homolog B1 (C. elegans)	protein-coding
chr6	115788249	115788575	1.0399796E-08	0.4	0.08	0.2	0.10	0.00	112	119	90.26	73.14	13	2	2	promoter-TSS (NM_001110506)	promoter-TSS (NM_001110506)	18	NM_001110506	212516	Mm.333333	NM_001110506	ENSMUSG00000030321	Efcab12	EF-hand calcium binding domain 12	protein-coding
chr19	61301528	61301772	5.4277361E-11	0.66	0.13	0.19697	0.14	0.06	70	71	5.72	4.93	16	0	0	intron (NM_009970, intron 8 of 11)	CpG-7700	2671	NM_009970	12982	Mm.287228	XM_006526630	ENSMUSG00000059326	Csf2ra	colony stimulating factor 2 receptor, alpha, low-affinity (granulocyte-macrophage)	protein-coding
chr12	12946683	12946924	1.6681234E-17	0.51	0.1	0.196078	0.10	0.03	191	165	45.63	44.83	20	0	0	exon (NM_008709, exon 2 of 3)	exon (NM_008709, exon 2 of 3)	1838	NM_008709	18109	Mm.16469	NM_008709	ENSMUSG00000037169	Mycn	v-myc myelocytomatosis viral related oncogene, neuroblastoma derived (avian)	protein-coding
chr19	44835390	44835722	2.0953408E-15	0.47	0.09	0.191489	0.12	0.00	192	162	131.20	48.25	16	1	2	intron (NM_011037, intron 2 of 9)	intron (NM_011037, intron 2 of 9)	3672	NM_011037	18504	Mm.192158	XM_006526749	ENSMUSG00000004231	Pax2	paired box 2	protein-coding
chr11	97395796	97396007	1.5105114E-08	0.37	0.07	0.189189	0.14	0.02	125	122	30.67	14.27	15	0	0	exon (NM_018873, exon 8 of 20)	exon (NM_018873, exon 8 of 20)	-34248	NM_001289118	100141474	Mm.482426	XR_106404		4933428G20Rik	RIKEN cDNA 4933428G20 gene	protein-coding
chr4	117046530	117046931	6.4883699E-10	0.48	0.09	0.1875	0.15	0.02	90	103	92.96	103.85	11	2	0	intron (NM_025739, intron 2 of 14)	intron (NM_025739, intron 2 of 14)	121786	NM_029589	68777	Mm.331805	NM_001285812	ENSMUSG00000048772	Tmem53	transmembrane protein 53	protein-coding
chr6	4550623	4550864	1.2195282E-08	0.32	0.06	0.1875	0.08	0.02	140	139	219.88	127.72	12	0	0	promoter-TSS (NM_145398)	promoter-TSS (NM_145398)	-322	NM_145398	213819	Mm.270703	XM_006505029	ENSMUSG00000015189	Casd1	CAS1 domain containing 1	protein-coding
chr6	14850036	14850292	1.5421146E-05	0.27	0.05	0.185185	0.02	0.01	111	111	7.89	25.29	11	0	0	Intergenic	Intergenic	-1185	NM_053242	114142	Mm.332919	XM_006504965	ENSMUSG00000029563	Foxp2	forkhead box P2	protein-coding
chr11	96147312	96147628	8.0140245E-10	0.52	0.09	0.173077	0.09	0.00	73	97	40.27	43.54	12	4	1	promoter-TSS (NM_010460)	promoter-TSS (NM_010460)	-490	NM_010460	15415	Mm.390366	XM_006532293	ENSMUSG00000038721	Hoxb7	homeobox B7	protein-coding
chr2	33497812	33498073	8.1662868E-15	0.81	0.14	0.17284	0.17	0.03	48	86	9.07	6.38	16	4	0	non-coding (NR_046275, exon 3 of 3)	non-coding (NR_046275, exon 3 of 3)	1230	NR_046275	100504399	Mm.72070	NM_177842		C130021I20Rik	Riken cDNA C130021I20 gene	ncRNA
chrX	11663955	11664439	4.8446641E-24	0.35	0.06	0.171429	0.07	0.04	293	410	19.34	55.89	42	0	0	intron (NM_001168321, intron 1 of 13)	CpG	-6518	NM_029510	71458	Mm.196328	NM_001168321	ENSMUSG00000040363	Bcor	BCL6 interacting corepressor	protein-coding
chr19	4397794	4398047	3.7378459E-16	0.3	0.05	0.166667	0.05	0.01	355	238	289.04	220.42	18	1	0	promoter-TSS (NM_001001984)	promoter-TSS (NM_001001984)	-844	NM_001001984	225876	Mm.31941	XM_006531722	ENSMUSG00000054611	Kdm2a	lysine (K)-specific demethylase 2A	protein-coding
chr7	29075374	29075581	1.2493475E-08	0.48	0.08	0.166667	0.22	0.01	71	87	113.11	216.00	9	0	1	exon (NM_175033, exon 1 of 6)	exon (NM_175033, exon 1 of 6)	675	NM_175033	280621	Mm.212777	NM_175033	ENSMUSG00000046750	BC089491	cDNA sequence BC089491	protein-coding
chr8	114413940	114414174	1.8394052E-20	0.62	0.1	0.16129	0.11	0.02	117	167	7.42	14.04	24	0	0	exon (NM_019950, exon 2 of 2)	exon (NM_019950, exon 2 of 2)	-13482	NM_025781	66817	Mm.345350	XM_006531291	ENSMUSG00000031953	Tmem170	transmembrane protein 170	protein-coding
chr4	138152736	138152974	4.1878906E-20	0.75	0.12	0.16	0.14	0.04	77	120	143.37	507.60	6	0	0	intron (NM_029401, intron 8 of 21)	intron (NM_029401, intron 8 of 21)	27052	NM_029401	75718	Mm.251530	XM_006539241		Vwa5b1	von Willebrand factor A domain containing 5B1	protein-coding
chr17	86088229	86088538	4.8401926E-05	0.27	0.04	0.148148	0.07	0.01	70	95	10.67	7.24	15	1	0	promoter-TSS (NM_011380)	promoter-TSS (NM_011380)	-790	NM_011380	20472	Mm.5039	XM_006523931	ENSMUSG00000024134	Six2	sine oculis-related homeobox 2	protein-coding
chr8	109572006	109572316	1.3466927E-16	0.35	0.05	0.142857	0.06	0.01	162	293	7.22	25.56	26	0	0	TTS (NM_139229)	TTS (NM_139229)	353	NM_026513	68023	Mm.482335	NM_026513	ENSMUSG00000078931	Pdf	peptide deformylase (mitochondrial)	protein-coding
chr3	129884158	129884374	1.1479613E-05	0.21	0.03	0.142857	0.04	0.00	143	121	222.90	150.32	10	1	1	5' UTR (NM_198711, exon 1 of 35)	5' UTR (NM_198711, exon 1 of 35)	503	NM_001244952	77018	Mm.91728	XM_006502264	ENSMUSG00000058897	Col25a1	collagen, type XXV, alpha 1	protein-coding
chr12	26753025	26753239	2.0746922E-30	0.58	0.08	0.137931	0.04	0.01	247	200	228.50	97.42	13	0	0	Intergenic	Intergenic	-143000	NR_046278	74930	Mm.398932	NR_046278		4930480M12Rik	RIKEN cDNA 4930480M12 gene	ncRNA
chr6	88025197	88025431	2.3465051E-05	0.22	0.03	0.136364	0.09	0.00	114	103	33.03	17.41	13	0	0	Intergenic	Intergenic	-9153	NM_133933	103963	Mm.188544	NM_133933	ENSMUSG00000030062	Rpn1	ribophorin I	protein-coding
chr2	33494743	33495126	2.8866506E-65	0.82	0.11	0.134146	0.03	0.02	296	238	856.61	600.65	18	3	0	intron (NM_010725, intron 2 of 7)	CpG	1096	NM_010725	16917	Mm.39825	XM_006497746	ENSMUSG00000038765	Lmx1b	LIM homeobox transcription factor 1 beta	protein-coding
chr17	86086557	86086758	2.2546590E-57	0.68	0.09	0.132353	0.07	0.06	224	484	114.40	879.93	16	0	0	intron (NM_011380, intron 1 of 1)	CpG	936	NM_011380	20472	Mm.5039	XM_006523931	ENSMUSG00000024134	Six2	sine oculis-related homeobox 2	protein-coding
chr1	182262332	182262576	1.3957160E-19	0.54	0.07	0.12963	0.09	0.02	132	165	12.35	31.44	18	0	0	exon (NM_001081175, exon 2 of 8)	exon (NM_001081175, exon 2 of 8)	-1774	NR_003623	277333	Mm.490773	NR_003623		Gm5069	glyceraldehyde-3-phosphate dehydrogenase pseudogene	pseudo
chr14	55399719	55399997	1.8306307E-10	0.24	0.03	0.125	0.14	0.02	214	214	254.49	749.16	10	0	1	intron (NM_016972, intron 1 of 10)	intron (NM_016972, intron 1 of 10)	865	NM_016972	50934	Mm.276831	XM_006519249	ENSMUSG00000022180	Slc7a8	solute carrier family 7 (cationic amino acid transporter, y+ system), member 8	protein-coding
chr6	50515931	50516451	1.8418507E-22	0.44	0.05	0.113636	0.13	0.04	191	241	130.30	206.91	24	2	4	promoter-TSS (NR_027892)	promoter-TSS (NR_027892)	282	NM_007808	13063	Mm.35389	NM_007808	ENSMUSG00000063694	Cycs	cytochrome c, somatic	protein-coding
chr18	53633060	53633611	0.0000000E+00	0.88	0.1	0.113636	0.06	0.05	2430	1113	11906.11	1297.18	38	2	0	exon (NM_001033281, exon 2 of 7)	exon (NM_001033281, exon 2 of 7)	9136	NM_001033281	225518	Mm.297645	XM_006525873	ENSMUSG00000069378	Prdm6	PR domain containing 6	protein-coding
chr15	57580985	57581263	9.9086766E-21	0.62	0.07	0.112903	0.12	0.00	151	109	1006.44	255.86	9	2	1	intron (NM_199449, intron 1 of 3)	intron (NM_199449, intron 1 of 3)	54902	NM_199449	387609	Mm.36557	NM_199449	ENSMUSG00000071757	Zhx2	zinc fingers and homeoboxes 2	protein-coding
chr3	130320731	130320990	9.8594241E-21	0.45	0.05	0.111111	0.06	0.00	187	202	1064.57	1032.67	6	0	0	intron (NM_027907, intron 1 of 12)	intron (NM_027907, intron 1 of 12)	368	NM_027907	71760	Mm.29125	NM_001163587	ENSMUSG00000019232	Etnppl	ethanolamine phosphate phospholyase	protein-coding
chr3	38786624	38786933	1.8098153E-21	0.27	0.03	0.111111	0.03	0.00	402	366	175.64	147.29	22	0	0	exon (NM_183221, exon 1 of 17)	exon (NM_183221, exon 1 of 17)	917	NM_183221	329628	Mm.316210	XM_006535484	ENSMUSG00000046743	Fat4	FAT tumor suppressor homolog 4 (Drosophila)	protein-coding
chr19	47212216	47212519	7.0524524E-72	0.82	0.09	0.109756	0.06	0.04	244	288	1596.71	3021.51	10	1	0	intron (NM_133746, intron 1 of 2)	intron (NM_133746, intron 1 of 2)	416	NM_133746	72691	Mm.31663	NM_133746	ENSMUSG00000033033	Calhm2	calcium homeostasis modulator 2	protein-coding
chr2	170351952	170352251	2.1504541E-19	0.65	0.07	0.107692	0.18	0.05	62	187	163.47	1476.97	6	2	1	Intergenic	RLTR17|LTR|ERVK	-14675	NR_040367	100502946	Mm.421284	NR_040367	ENSMUSG00000085495	Gm16796	predicted gene, 16796	ncRNA
chr17	45681819	45682130	1.8937881E-60	0.75	0.08	0.106667	0.04	0.01	227	307	18.96	63.09	31	4	0	exon (NM_001013749, exon 3 of 3)	exon (NM_001013749, exon 3 of 3)	4651	NM_001013749	210573	Mm.491193	XM_006523970	ENSMUSG00000096847	Tmem151b	transmembrane protein 151B	protein-coding
chr2	179950695	179950972	5.6316693E-12	0.72	0.07	0.0972222	0.20	0.01	36	70	20.80	117.47	6	0	1	intron (NM_001081171, intron 2 of 78)	intron (NM_001081171, intron 2 of 78)	9730	NM_001081171	16776	Mm.4339	XM_006500575	ENSMUSG00000015647	Lama5	laminin, alpha 5	protein-coding
chr2	33497105	33497476	1.2969664E-34	0.52	0.05	0.0961538	0.15	0.00	168	363	99.74	827.74	15	0	0	intron (NR_046275, intron 2 of 2)	intron (NR_046275, intron 2 of 2)	578	NR_046275	100504399	Mm.72070	NM_177842		C130021I20Rik	Riken cDNA C130021I20 gene	ncRNA
chr17	86084400	86084618	4.3798301E-44	0.75	0.07	0.0933333	0.04	0.01	181	187	38.63	59.30	16	0	0	3' UTR (NM_011380, exon 2 of 2)	3' UTR (NM_011380, exon 2 of 2)	3085	NM_011380	20472	Mm.5039	XM_006523931	ENSMUSG00000024134	Six2	sine oculis-related homeobox 2	protein-coding
chr14	70605838	70606076	2.0930277E-23	0.34	0.03	0.0882353	0.07	0.00	268	318	264.59	306.27	13	0	0	promoter-TSS (NM_001271407)	promoter-TSS (NM_001271407)	-128	NM_001271407	20410	Mm.5068	XM_006518736	ENSMUSG00000022091	Sorbs3	sorbin and SH3 domain containing 3	protein-coding
chr2	180234899	180235115	3.5962834E-08	0.23	0.02	0.0869565	0.06	0.00	165	137	214.39	122.81	12	2	0	5' UTR (NM_018766, exon 1 of 4)	5' UTR (NM_018766, exon 1 of 4)	326	NM_018766	18216	Mm.301712	NM_018766	ENSMUSG00000027568	Ntsr1	neurotensin receptor 1	protein-coding
chr4	150760779	150761143	1.8135238E-03	0.23	0.02	0.0869565	0.16	0.00	39	52	13.27	16.42	11	2	0	intron (NM_001081557, intron 5 of 23)	intron (NM_001081557, intron 5 of 23)	-328899	NM_009498	22319	Mm.273930	XM_006537068	ENSMUSG00000028955	Vamp3	vesicle-associated membrane protein 3	protein-coding
chr13	53380346	53381000	5.6396042E-45	0.5	0.04	0.08	0.07	0.01	325	323	46.79	46.45	31	4	0	intron (NM_013846, intron 1 of 8)	intron (NM_013846, intron 1 of 8)	805	NM_013846	26564	Mm.342774	NM_013846	ENSMUSG00000021464	Ror2	receptor tyrosine kinase-like orphan receptor 2	protein-coding
chr8	129259664	129260116	2.6954704E-11	0.67	0.05	0.0746269	0.07	0.01	55	44	7.86	4.26	13	2	2	Intergenic	Intergenic	-142554	NM_001164598	270110	Mm.491125	NM_001164598	ENSMUSG00000051495	Irf2bp2	interferon regulatory factor 2 binding protein 2	protein-coding
chr9	69516549	69516863	2.0092251E-25	0.72	0.05	0.0694444	0.04	0.00	86	119	257.87	492.57	6	0	0	Intergenic	Intergenic	92041	NM_022378	64290	Mm.440890	NM_022378	ENSMUSG00000059246	Foxb1	forkhead box B1	protein-coding
chr8	86716250	86716622	5.1506747E-11	0.31	0.02	0.0645161	0.05	0.00	155	124	49.92	14.37	19	2	2	Intergenic	Intergenic	-13576	NR_029821	723819		NR_029821		Mir181c	microRNA 181c	ncRNA
chr8	84926506	84926856	1.1395970E-20	0.49	0.03	0.0612245	0.08	0.00	187	123	457.17	98.93	12	0	0	promoter-TSS (NM_008357)	promoter-TSS (NM_008357)	-196	NM_008357	16168	Mm.490053	XM_006530705		Il15	interleukin 15	protein-coding
chr2	173935658	173936474	6.0670278E-94	0.57	0.03	0.0526316	0.07	0.03	482	560	18.36	35.12	52	1	0	exon (NM_213733, exon 1 of 12)	exon (NM_213733, exon 1 of 12)	214	NM_213733	228961	Mm.295629	XM_006499443	ENSMUSG00000039263	Npepl1	aminopeptidase-like 1	protein-coding
chr17	45682466	45682716	1.8662505E-45	0.76	0.04	0.0526316	0.05	0.00	242	134	54.02	9.21	28	4	1	exon (NM_001013749, exon 3 of 3)	exon (NM_001013749, exon 3 of 3)	4035	NM_001013749	210573	Mm.491193	XM_006523970	ENSMUSG00000096847	Tmem151b	transmembrane protein 151B	protein-coding
chr8	109572265	109572547	1.1862894E-31	0.21	0.01	0.047619	0.02	0.00	429	654	108.89	189.42	32	0	0	TTS (NM_139229)	TTS (NM_139229)	108	NM_026513	68023	Mm.482335	NM_026513	ENSMUSG00000078931	Pdf	peptide deformylase (mitochondrial)	protein-coding
chr1	135959726	135960019	4.1816114E-07	0.3	0.01	0.0333333	0.05	0.01	89	69	30.97	15.23	13	0	0	Intergenic	Intergenic	15859	NM_007570	12227	Mm.392646	NM_007570	ENSMUSG00000020423	Btg2	B cell translocation gene 2, anti-proliferative	protein-coding
chr12	112680984	112681369	1.2076441E-22	0.52	0.01	0.0192308	0.07	0.00	104	142	9.60	17.04	19	0	0	intron (NM_009396, intron 1 of 11)	intron (NM_009396, intron 1 of 11)	305	NM_009396	21928	Mm.255332	XM_006515792	ENSMUSG00000021281	Tnfaip2	tumor necrosis factor, alpha-induced protein 2	protein-coding
chrX	96086051	96086258	5.4733968E-07	0.25	0	0	0.07	0.00	51	91	7.63	28.58	14	3	2	5' UTR (NM_052976, exon 1 of 25)	5' UTR (NM_052976, exon 1 of 25)	169	NM_052976	94190	Mm.254336	XM_006528345		Ophn1	oligophrenin 1	protein-coding
chr9	55056768	55057026	3.3522691E-50	0.62	0	0	0.14	0.00	642	136	2137.06	96.36	19	0	0	exon (NM_028049, exon 1 of 7)	exon (NM_028049, exon 1 of 7)	155	NM_028049	71999	Mm.487489	XM_006511459	ENSMUSG00000032309	Fbxo22	F-box protein 22	protein-coding
chr12	46174433	46174694	1.4077540E-05	0.31	0	0	0.08	0.00	61	42	17.19	10.50	9	0	0	intron (NM_144552, intron 1 of 5)	intron (NM_144552, intron 1 of 5)	906	NM_144552	217517	Mm.285400	XM_006515667	ENSMUSG00000046314	Stxbp6	syntaxin binding protein 6 (amisyn)	protein-coding
