# Supplementary material for: MBD4 loss results in global reactivation of promoters and retroelements with low methylated CpG density
Source: J Exp Clin Cancer Res. 2023 Nov 14;42:301. doi: 10.1186/s13046-023-02882-z (PMC10644448; doi:10.1186/s13046-023-02882-z)
Supplement: Supplementary file 8 — Additional file 8: Supplementary Tables 7 and 8. Repeat analyses of MeDIP-seq (7) and hMeDIP-seq (8) datasets. These tables list each mouse repeat family with the following informations: Repeat-Masker family name, raw read counts (input-WT, input-KO, IP-WT, IP-KO), normalized read counts (input-WT, input-KO, IP-WT, IP-KO), log2-ratio (KO/WT). [file 13046_2023_2882_MOESM8_ESM.zip]

Archive with 3 entries (2 files):
- additional file 8/
- additional file 8/SupTab7.xlsx
- additional file 8/SupTab8.xlsx
