# Supplementary material for: MBD4 loss results in global reactivation of promoters and retroelements with low methylated CpG density
Source: J Exp Clin Cancer Res. 2023 Nov 14;42:301. doi: 10.1186/s13046-023-02882-z (PMC10644448; doi:10.1186/s13046-023-02882-z)
Supplement: Supplementary file 8 — Additional file 8: Supplementary Tables 7 and 8. Repeat analyses of MeDIP-seq (7) and hMeDIP-seq (8) datasets. These tables list each mouse repeat family with the following informations: Repeat-Masker family name, raw read counts (input-WT, input-KO, IP-WT, IP-KO), normalized read counts (input-WT, input-KO, IP-WT, IP-KO), log2-ratio (KO/WT). [file 13046_2023_2882_MOESM8_ESM.zip › additional file 8/SupTab7.xlsx]

## Sheet: Repeat-analysis
Repeats	Input WT (raw data)	Input KO (raw data)	mC WT (raw data)	mC KO (raw data)	Input WT (normalized)	Input KO (normalized)	mC WT (normalized)	mC KO (normalized)	LOG2(mC-KO/Input-KO)/(mC-WT/Input-WT)
(A)n	45876	41096	11416	10012	16067.2	16083.7	9038.1	9774.06	0.111458
(AAATG)n	217	185	21	23	76.0003	72.4034	16.6258	22.4534	0.503457
(AACTG)n	210	169	15	8	73.5487	66.1415	11.8756	7.80987	-0.451482
(AAGTG)n	23	30	7	1	8.05533	11.7411	5.54193	0.976234	-3.04864
(AATAG)n	273	236	17	24	95.6133	92.3632	13.459	23.4296	0.849657
(AATTG)n	110	77	2	3	38.5255	30.1355	1.58341	2.9287	1.24158
(ACATG)n	97	117	4	5	33.9725	45.7903	3.16682	4.88117	0.193519
(ACCG)n	38	26	22	15	13.3088	10.1756	17.4175	14.6435	0.13699
(ACCTG)n	63	65	5	5	22.0646	25.439	3.95852	4.88117	0.0969551
(ACGTG)n	11	5	10	1	3.85255	1.95685	7.91705	0.976234	-2.04238
(ACTAG)n	73	74	7	3	25.5669	28.9614	5.54193	2.9287	-1.09998
(ACTCG)n	11	7	0	0	3.85255	2.73959	0	0	#DIV/0!
(ACTG)n	606	581	60	46	212.241	227.386	47.5023	44.9068	-0.180506
(ACTTG)n	3	14	2	1	1.0507	5.47918	1.58341	0.976234	-3.08035
(AGATG)n	79	53	2	5	27.6683	20.7426	1.58341	4.88117	2.03983
(AGCTG)n	221	197	13	6	77.4013	77.0998	10.2922	5.8574	-0.807583
(AGGGGG)n	764	656	74	45	267.577	256.738	58.5862	43.9305	-0.35568
(AGGTG)n	254	265	43	12	88.9589	103.713	34.0433	11.7148	-1.76042
(AGTAG)n	115	91	9	1	40.2767	35.6146	7.12534	0.976234	-2.69019
(AGTTG)n	62	70	3	1	21.7144	27.3959	2.37511	0.976234	-1.61801
(ATAAG)n	81	82	12	2	28.3688	32.0923	9.50046	1.95247	-2.46062
(ATAGG)n	157	110	14	9	54.9864	43.0507	11.0839	8.78611	0.0178741
(ATATG)n	620	450	24	24	217.144	176.116	19.0009	23.4296	0.604386
(ATCTG)n	37	26	0	0	12.9586	10.1756	0	0	#DIV/0!
(ATG)n	5755	5035	938	818	2015.58	1970.55	742.619	798.559	0.13738
(ATGGTG)n	2282	2088	420	318	799.229	817.18	332.516	310.442	-0.131142
(ATGTG)n	357	307	151	91	125.033	120.15	119.547	88.8373	-0.370882
(ATTAG)n	121	110	6	6	42.3781	43.0507	4.75023	5.8574	0.279547
(ATTG)n	3362	2881	391	307	1177.48	1127.54	309.557	299.704	0.0158631
(ATTTG)n	341	298	26	33	119.429	116.628	20.5843	32.2157	0.680457
(C)n	613	501	164	144	214.692	196.076	129.84	140.578	0.245492
(CA)n	355011	324386	169828	162108	124336	126955	134454	158255	0.205076
(CAA)n	19511	17972	4855	3892	6833.38	7033.7	3843.73	3799.5	-0.0583798
(CAAA)n	61632	55661	17510	14383	21585.5	21784	13862.8	14041.2	0.00524132
(CAAAA)n	43774	38997	12358	10477	15331.1	15262.2	9783.89	10228	0.0705345
(CAAAAA)n	18335	16282	4622	3660	6421.5	6372.28	3659.26	3573.02	-0.0233083
(CAAAC)n	6209	5574	2031	1830	2174.59	2181.49	1607.95	1786.51	0.147344
(CAAAG)n	802	790	93	71	280.886	309.182	73.6286	69.3126	-0.225619
(CAAAT)n	427	376	53	28	149.549	147.155	41.9604	27.3346	-0.595019
(CAACC)n	268	190	69	48	93.8622	74.3602	54.6276	46.8592	0.114715
(CAACG)n	3	9	24	5	1.0507	3.52233	19.0009	4.88117	-3.70595
(CAACT)n	71	74	7	3	24.8665	28.9614	5.54193	2.9287	-1.14006
(CAAG)n	2128	1713	276	186	745.294	670.416	218.511	181.58	-0.11435
(CAAGA)n	247	194	56	33	86.5073	75.9257	44.3355	32.2157	-0.272463
(CAAGC)n	109	86	14	19	38.1753	33.6578	11.0839	18.5484	0.924535
(CAAGG)n	169	183	13	17	59.1892	71.6206	10.2922	16.596	0.414246
(CAAGT)n	17	12	0	0	5.95394	4.69644	0	0	#DIV/0!
(CAAT)n	3185	2670	387	310	1115.49	1044.96	306.39	302.633	0.0764313
(CAATA)n	371	341	24	20	129.936	133.457	19.0009	19.5247	0.000656045
(CAATC)n	63	56	4	0	22.0646	21.9167	3.16682	0	#NUM!
(CAATG)n	44	38	11	1	15.4102	14.872	8.70875	0.976234	-3.10588
(CAATT)n	98	78	2	3	34.3227	30.5268	1.58341	2.9287	1.05631
(CACAA)n	507	445	98	52	177.568	174.16	77.5871	50.7642	-0.584047
(CACAC)n	760	720	388	249	266.176	281.786	307.182	243.082	-0.419865
(CACAG)n	1429	1365	653	396	500.481	534.22	516.983	386.589	-0.513435
(CACAT)n	347	304	125	100	121.53	118.976	98.9631	97.6234	0.0109792
(CACCAT)n	2511	2378	491	396	879.432	930.677	388.727	386.589	-0.0896663
(CACCC)n	1221	1070	121	66	427.633	418.766	95.7963	64.4315	-0.541974
(CACCG)n	18	31	2	4	6.30417	12.1325	1.58341	3.90494	0.357772
(CACCT)n	283	224	54	20	99.1156	87.6668	42.7521	19.5247	-0.953613
(CACG)n	2368	2169	1863	1390	829.349	848.881	1474.95	1356.97	-0.153861
(CACGA)n	3	1	9	6	1.0507	0.39137	7.12534	5.8574	1.14204
(CACGC)n	19	17	9	5	6.65441	6.65328	7.12534	4.88117	-0.545489
(CACGT)n	13	28	3	2	4.55302	10.9584	2.37511	1.95247	-1.54983
(CACTA)n	223	236	44	33	78.1017	92.3632	34.835	32.2157	-0.354738
(CACTC)n	169	174	16	21	59.1892	68.0983	12.6673	20.5009	0.492296
(CACTG)n	505	352	55	17	176.867	137.762	43.5438	16.596	-1.03115
(CACTT)n	9	8	0	1	3.15209	3.13096	0	0.976234	#DIV/0!
(CAG)n	5046	4628	563	345	1767.27	1811.26	445.73	336.801	-0.439744
(CAGA)n	18064	16236	4308	3537	6326.59	6354.28	3410.66	3452.94	0.0114721
(CAGAA)n	320	377	85	45	112.074	147.546	67.2949	43.9305	-1.01199
(CAGAC)n	187	156	43	24	65.4934	61.0537	34.0433	23.4296	-0.437767
(CAGAG)n	524	478	83	56	183.522	187.075	65.7115	54.6691	-0.293085
(CAGAGA)n	16339	14675	4546	3499	5722.44	5743.35	3599.09	3415.84	-0.0806528
(CAGC)n	562	489	65	40	196.83	191.38	51.4608	39.0494	-0.357661
(CAGCC)n	531	469	42	20	185.973	183.552	33.2516	19.5247	-0.749222
(CAGCG)n	28	14	3	1	9.80649	5.47918	2.37511	0.976234	-0.442919
(CAGCT)n	305	259	15	6	106.821	101.365	11.8756	5.8574	-0.944028
(CAGG)n	2295	2215	321	260	803.782	866.884	254.137	253.821	-0.110831
(CAGGA)n	338	350	25	16	118.378	136.979	19.7926	15.6197	-0.552145
(CAGGC)n	155	194	11	5	54.286	75.9257	8.70875	4.88117	-1.31925
(CAGGG)n	750	672	70	27	262.674	263	55.4193	26.3583	-1.07392
(CAGGT)n	36	35	0	2	12.6083	13.6979	0	1.95247	#DIV/0!
(CAGT)n	546	528	39	16	191.227	206.643	30.8765	15.6197	-1.095
(CAGTA)n	361	250	11	10	126.434	97.8424	8.70875	9.76234	0.53461
(CAGTC)n	58	41	1	0	20.3135	16.0462	0.791705	0	#NUM!
(CAGTG)n	440	503	41	24	154.102	196.859	32.4599	23.4296	-0.823601
(CAGTT)n	252	218	35	22	88.2584	85.3186	27.7097	21.4772	-0.318713
(CAT)n	5572	4959	961	759	1951.49	1940.8	760.828	740.962	-0.0302475
(CATA)n	36325	30432	5887	4502	12722.2	11910.2	4660.77	4395.01	0.0104501
(CATAA)n	260	226	46	17	91.0603	88.4495	36.4184	16.596	-1.09187
(CATAC)n	195	178	40	35	68.2952	69.6638	31.6682	34.1682	0.0809948
(CATAG)n	154	141	12	12	53.9357	55.1831	9.50046	11.7148	0.269278
(CATAT)n	613	426	26	34	214.692	166.723	20.5843	33.192	1.0541
(CATATA)n	22174	17623	2370	1732	7766.04	6897.11	1876.34	1690.84	0.0210044
(CATCC)n	282	217	35	13	98.7654	84.9272	27.7097	12.691	-0.9088
(CATCG)n	10	4	3	2	3.50232	1.56548	2.37511	1.95247	0.879009
(CATCT)n	54	67	7	3	18.9125	26.2218	5.54193	2.9287	-1.39155
(CATG)n	4250	3873	452	359	1488.49	1515.77	357.851	350.468	-0.0562846
(CATGC)n	155	154	14	5	54.286	60.2709	11.0839	4.88117	-1.33405
(CATGT)n	113	123	2	0	39.5762	48.1385	1.58341	0	#NUM!
(CATTA)n	93	104	9	0	32.5716	40.7024	7.12534	0	#NUM!
(CATTC)n	110	88	43	5	38.5255	34.4405	34.0433	4.88117	-2.64037
(CATTG)n	56	28	8	1	19.613	10.9584	6.33364	0.976234	-1.85796
(CATTT)n	271	186	18	14	94.9129	72.7948	14.2507	13.6673	0.322463
(CCA)n	6430	5879	1512	1285	2251.99	2300.86	1197.06	1254.46	0.0366012
(CCAA)n	6132	5509	1683	1484	2147.62	2156.06	1332.44	1448.73	0.115066
(CCCA)n	1477	1265	376	196	517.293	495.083	297.681	191.342	-0.574304
(CCCCAA)n	225	198	39	14	78.8022	77.4912	30.8765	13.6673	-1.15158
(CCCCAG)n	1033	928	135	54	361.79	363.191	106.88	52.7166	-1.02524
(CCCCCA)n	1692	1409	158	98	592.592	551.44	125.089	95.6709	-0.28297
(CCCCCG)n	84	74	18	15	29.4195	28.9614	14.2507	14.6435	0.0618727
(CCCCCT)n	766	632	97	50	268.278	247.346	76.7954	48.8117	-0.536594
(CCCCG)n	385	503	30	34	134.839	196.859	23.7511	33.192	-0.0630847
(CCCG)n	90	136	12	1	31.5209	53.2263	9.50046	0.976234	-4.03853
(CCCGA)n	2	1	0	0	0.700464	0.39137	0	0	#DIV/0!
(CCCGAA)n	14	24	1	1	4.90325	9.39287	0.791705	0.976234	-0.635565
(CCCGG)n	28	60	2	3	9.80649	23.4822	1.58341	2.9287	-0.37253
(CCCTA)n	133	119	10	1	46.5808	46.573	7.91705	0.976234	-3.01942
(CCCTAA)n	2413	2033	566	365	845.11	795.655	448.105	356.325	-0.243645
(CCCTAG)n	177	162	10	9	61.9911	63.4019	7.91705	8.78611	0.117795
(CCCTG)n	889	758	86	37	311.356	296.658	68.0866	36.1207	-0.844783
(CCG)n	521	794	121	45	182.471	310.748	95.7963	43.9305	-1.89282
(CCGAA)n	11	19	8	11	3.85255	7.43602	6.33364	10.7386	-0.187021
(CCGAG)n	24	24	1	1	8.40557	9.39287	0.791705	0.976234	0.142043
(CCGCG)n	7	19	0	0	2.45162	7.43602	0	0	#DIV/0!
(CCGGA)n	3	6	0	0	1.0507	2.34822	0	0	#DIV/0!
(CCGGG)n	33	55	6	3	11.5577	21.5253	4.75023	2.9287	-1.59492
(CCGTA)n	6	5	5	3	2.10139	1.95685	3.95852	2.9287	-0.331888
(CCTA)n	913	701	114	95	319.762	274.35	90.2544	92.7422	0.260209
(CCTAA)n	79	66	6	5	27.6683	25.8304	4.75023	4.88117	0.138395
(CCTAG)n	95	54	6	4	33.272	21.134	4.75023	3.90494	0.372049
(CCTAT)n	114	104	23	16	39.9264	40.7024	18.2092	15.6197	-0.249069
(CCTCG)n	67	44	13	14	23.4655	17.2203	10.2922	13.6673	0.855616
(CCTG)n	2552	2269	347	199	893.792	888.018	274.722	194.271	-0.490553
(CCTTG)n	128	138	11	18	44.8297	54.009	8.70875	17.5722	0.744012
(CG)n	825	748	203	202	288.941	292.745	160.716	197.199	0.276274
(CGA)n	280	167	181	111	98.0649	65.3587	143.299	108.362	0.182192
(CGAA)n	83	120	96	91	29.0693	46.9644	76.0037	88.8373	-0.466976
(CGAAA)n	54	61	123	91	18.9125	23.8735	97.3797	88.8373	-0.468527
(CGAAG)n	7	8	14	0	2.45162	3.13096	11.0839	0	#NUM!
(CGAG)n	177	145	44	14	61.9911	56.7486	34.835	13.6673	-1.22234
(CGAGA)n	21	16	22	21	7.35487	6.26191	17.4175	20.5009	0.467246
(CGAGG)n	63	45	17	12	22.0646	17.6116	13.459	11.7148	0.124969
(CGAGT)n	0	1	0	0	0	0.39137	0	0	#DIV/0!
(CGAT)n	17	36	4	3	5.95394	14.0893	3.16682	2.9287	-1.35546
(CGATA)n	15	16	23	14	5.25348	6.26191	18.2092	13.6673	-0.667273
(CGATG)n	11	7	15	2	3.85255	2.73959	11.8756	1.95247	-2.11277
(CGCGG)n	6	16	1	0	2.10139	6.26191	0.791705	0	#NUM!
(CGCTG)n	9	16	0	0	3.15209	6.26191	0	0	#DIV/0!
(CGG)n	411	587	88	39	143.945	229.734	69.67	38.0731	-1.54621
(CGGA)n	175	158	105	67	61.2906	61.8364	83.129	65.4077	-0.358683
(CGGAA)n	17	22	19	6	5.95394	8.61013	15.0424	5.8574	-1.89289
(CGGAG)n	6	7	1	0	2.10139	2.73959	0.791705	0	#NUM!
(CGGG)n	124	158	34	9	43.4288	61.8364	26.918	8.78611	-2.12508
(CGGGA)n	30	38	15	6	10.507	14.872	11.8756	5.8574	-1.52092
(CGGGG)n	422	433	64	24	147.798	169.463	50.6691	23.4296	-1.31012
(CGGGGG)n	97	99	14	7	33.9725	38.7456	11.0839	6.83364	-0.887401
(CGGT)n	47	28	22	12	16.4609	10.9584	17.4175	11.7148	0.0148078
(CGGTG)n	23	21	21	11	8.05533	8.21876	16.6258	10.7386	-0.659598
(CGTG)n	2481	2200	2045	1555	868.925	861.013	1619.04	1518.04	-0.079725
(CGTTG)n	5	9	6	1	1.75116	3.52233	4.75023	0.976234	-3.29092
(CTA)n	1902	1613	208	146	666.141	631.279	164.675	142.53	-0.130801
(CTAA)n	1114	1032	146	127	390.158	403.893	115.589	123.982	0.0512094
(CTAAA)n	356	348	80	59	124.683	136.197	63.3364	57.5978	-0.264452
(CTAAG)n	18	12	0	0	6.30417	4.69644	0	0	#DIV/0!
(CTAAT)n	159	122	15	16	55.6869	47.7471	11.8756	15.6197	0.617298
(CTAG)n	96	112	17	1	33.6223	43.8334	13.459	0.976234	-4.16781
(CTAGG)n	73	73	9	3	25.5669	28.57	7.12534	2.9287	-1.44292
(CTAGGG)n	228	226	28	14	79.8529	88.4495	22.1677	13.6673	-0.845246
(CTAGT)n	50	72	5	3	17.5116	28.1786	3.95852	2.9287	-1.12099
(CTATA)n	545	443	28	24	190.876	173.377	22.1677	23.4296	0.2186
(CTATG)n	205	192	6	13	71.7975	75.143	4.75023	12.691	1.35204
(CTATT)n	376	299	28	16	131.687	117.02	22.1677	15.6197	-0.334725
(CTCA)n	1527	1402	313	190	534.804	548.7	247.804	185.484	-0.454907
(CTCCG)n	48	28	26	12	16.8111	10.9584	20.5843	11.7148	-0.195827
(CTCG)n	234	200	33	9	81.9543	78.2739	26.1263	8.78611	-1.50592
(CTCGG)n	78	77	5	6	27.3181	30.1355	3.95852	5.8574	0.423693
(CTCTG)n	508	442	53	40	177.918	172.985	41.9604	39.0494	-0.0631672
(CTG)n	4743	4333	515	329	1661.15	1695.8	407.728	321.181	-0.374008
(CTGGGG)n	1026	1048	176	75	359.338	410.155	139.34	73.2176	-1.11918
(CTGTG)n	5317	4972	3118	2170	1862.18	1945.89	2468.54	2118.43	-0.284097
(CTTA)n	573	537	69	79	200.683	210.166	54.6276	77.1225	0.430912
(CTTAG)n	38	33	0	0	13.3088	12.9152	0	0	#DIV/0!
(CTTAT)n	76	49	5	11	26.6176	19.1771	3.95852	10.7386	1.91276
(CTTCG)n	2	2	3	4	0.700464	0.782739	2.37511	3.90494	0.557081
(CTTG)n	2199	2009	268	201	770.16	786.262	212.177	196.223	-0.142624
(CTTTA)n	31	16	2	2	10.8572	6.26191	1.58341	1.95247	1.09624
(CTTTG)n	831	766	143	89	291.043	299.789	113.214	86.8848	-0.424591
(G)n	501	419	54	45	175.466	163.984	42.7521	43.9305	0.136869
(GA)n	74780	68183	17518	17140	26190.3	26684.8	13869.1	16732.7	0.243812
(GAA)n	7712	6704	1649	1572	2700.99	2623.74	1305.52	1534.64	0.275136
(GAAA)n	28780	24003	6725	6654	10079.7	9394.05	5324.22	6495.86	0.388582
(GAAAA)n	8894	7600	1990	1830	3114.96	2974.41	1575.49	1786.51	0.247951
(GAATG)n	99	88	81	19	34.673	34.4405	64.1281	18.5484	-1.77995
(GACTG)n	116	86	3	3	40.6269	33.6578	2.37511	2.9287	0.573759
(GAGAA)n	2323	2075	494	492	813.589	812.092	391.102	480.307	0.299068
(GAGTG)n	133	119	20	11	46.5808	46.573	15.8341	10.7386	-0.559989
(GCATG)n	115	83	13	5	40.2767	32.4837	10.2922	4.88117	-0.766018
(GCCTAA)n	89	87	11	7	31.1706	34.0492	8.70875	6.83364	-0.477244
(GCCTG)n	201	209	9	4	70.3966	81.7963	7.12534	3.90494	-1.08419
(GCGTG)n	18	20	24	7	6.30417	7.82739	19.0009	6.83364	-1.78757
(GCTG)n	512	476	71	34	179.319	186.292	56.2111	33.192	-0.815059
(GCTTG)n	131	87	20	8	45.8804	34.0492	15.8341	7.80987	-0.589406
(GGA)n	10039	8847	1752	1489	3515.98	3462.45	1387.07	1453.61	0.0897393
(GGAA)n	11643	10257	2041	2056	4077.75	4014.28	1615.87	2007.14	0.335461
(GGAAA)n	1998	1845	547	496	699.763	722.077	433.063	484.212	0.115778
(GGAGA)n	1422	1257	259	238	498.03	491.952	205.052	232.344	0.197989
(GGAGAA)n	1091	992	194	197	382.103	388.239	153.591	192.318	0.301421
(GGATG)n	406	328	54	15	142.194	128.369	42.7521	14.6435	-1.39817
(GGCTG)n	494	383	50	30	173.015	149.895	39.5852	29.287	-0.227756
(GGGA)n	4769	4137	558	478	1670.26	1619.1	441.771	466.64	0.12389
(GGGAA)n	719	652	150	105	251.817	255.173	118.756	102.505	-0.23141
(GGGAGA)n	2864	2580	484	402	1003.06	1009.73	383.185	392.446	0.0248919
(GGGGA)n	1050	923	133	90	367.744	361.234	105.297	87.8611	-0.2354
(GGGTG)n	1147	1109	179	109	401.716	434.029	141.715	106.41	-0.524982
(GGTTG)n	262	237	44	44	91.7608	92.7546	34.835	42.9543	0.286723
(GTATG)n	334	239	51	53	116.977	93.5373	40.377	51.7404	0.680376
(GTCTG)n	184	128	40	20	64.4427	50.0953	31.6682	19.5247	-0.334395
(GTGTG)n	1000	904	584	559	350.232	353.798	462.356	545.715	0.224528
(GTTTG)n	5945	5233	1966	1763	2082.13	2048.04	1556.49	1721.1	0.168851
(T)n	45398	41229	11741	9960	15899.8	16135.8	9295.41	9723.29	0.0436746
(TA)n	88918	67705	6887	6279	31141.9	26497.7	5452.47	6129.77	0.401915
(TAA)n	13576	11223	1422	1132	4754.75	4392.34	1125.8	1105.1	0.0875956
(TAAA)n	28318	24126	5940	5501	9917.87	9442.18	4702.73	5370.26	0.262405
(TAAAA)n	7503	6477	1337	1204	2627.79	2534.9	1058.51	1175.39	0.203021
(TAAAAA)n	1736	1540	317	355	608.003	602.709	250.97	346.563	0.478216
(TAAAG)n	64	46	3	5	22.4148	18.003	2.37511	4.88117	1.35545
(TAAG)n	609	498	73	52	213.291	194.902	57.7945	50.7642	-0.0570454
(TAATG)n	137	81	5	2	47.9818	31.7009	3.95852	1.95247	-0.421703
(TACTG)n	440	434	16	7	154.102	169.854	12.6673	6.83364	-1.03079
(TAG)n	1899	1603	204	155	665.09	627.366	161.508	151.316	-0.00979245
(TAGA)n	36609	26975	3345	2700	12821.6	10557.2	2648.25	2635.83	0.273572
(TAGG)n	796	712	106	96	278.785	278.655	83.9207	93.7185	0.159976
(TAGGG)n	106	100	20	2	37.1246	39.137	15.8341	1.95247	-3.09582
(TAGTG)n	355	271	40	20	124.332	106.061	31.6682	19.5247	-0.468431
(TATAA)n	3852	2675	254	204	1349.09	1046.91	201.093	199.152	0.351852
(TATAG)n	557	381	43	13	195.079	149.112	34.0433	12.691	-1.0359
(TATATG)n	22696	17866	2464	1879	7948.86	6992.21	1950.76	1834.34	0.0962272
(TATCG)n	11	7	9	2	3.85255	2.73959	7.12534	1.95247	-1.37581
(TATG)n	36720	29632	6136	4578	12860.5	11597.1	4857.9	4469.2	0.028872
(TATTG)n	365	298	20	26	127.835	116.628	15.8341	25.3821	0.813139
(TC)n	76100	69438	17547	17490	26652.7	27175.9	13892	17074.3	0.26952
(TCC)n	10012	9184	1619	1392	3506.52	3594.34	1281.77	1358.92	0.0486349
(TCCA)n	14427	12248	2888	2244	5052.8	4793.5	2286.44	2190.67	0.0142701
(TCCC)n	4611	4022	540	458	1614.92	1574.09	427.521	447.115	0.101598
(TCCCC)n	877	895	109	83	307.153	350.276	86.2958	81.0274	-0.280413
(TCCCG)n	47	36	18	9	16.4609	14.0893	14.2507	8.78611	-0.473293
(TCCG)n	196	206	80	61	68.6455	80.6222	63.3364	59.5503	-0.320938
(TCCTG)n	338	298	20	22	118.378	116.628	15.8341	21.4772	0.461257
(TCG)n	226	267	179	154	79.1524	104.496	141.715	150.34	-0.315503
(TCGGG)n	4	3	1	0	1.40093	1.17411	0.791705	0	#NUM!
(TCGTG)n	4	4	1	3	1.40093	1.56548	0.791705	2.9287	1.72701
(TCTA)n	37911	27605	3278	2695	13277.6	10803.8	2595.21	2630.95	0.317199
(TCTCC)n	1397	1219	259	230	489.274	477.08	205.052	224.534	0.167359
(TCTCCC)n	2885	2643	496	401	1010.42	1034.39	392.686	391.47	-0.0383
(TCTCG)n	6	12	14	5	2.10139	4.69644	11.0839	4.88117	-2.34338
(TCTCTG)n	15836	14155	4395	3423	5546.27	5539.84	3479.54	3341.65	-0.0566626
(TCTG)n	17694	16085	4086	3304	6197	6295.18	3234.91	3225.48	-0.0268882
(TCTTG)n	257	252	50	50	90.0096	98.6252	39.5852	48.8117	0.170388
(TG)n	358283	324677	171736	164860	125482	127069	135964	160942	0.225186
(TGAA)n	8520	7521	583	394	2983.98	2943.49	461.564	384.636	-0.243328
(TGAG)n	1456	1334	345	209	509.938	522.087	273.138	204.033	-0.454799
(TGG)n	6989	6230	1653	1372	2447.77	2438.23	1308.69	1339.39	0.0390906
(TGGA)n	14786	12304	2815	2332	5178.53	4815.41	2228.65	2276.58	0.13558
(TGGG)n	1378	1293	326	210	482.62	506.041	258.096	205.009	-0.400586
(TGGGGG)n	1644	1435	159	75	575.781	561.615	125.881	73.2176	-0.745862
(TTA)n	13305	11156	1356	1105	4659.84	4366.12	1073.55	1078.74	0.100881
(TTAA)n	6013	4827	481	486	2105.94	1889.14	380.81	474.45	0.473921
(TTAAA)n	870	659	79	80	304.702	257.913	62.5447	78.0987	0.560927
(TTAAG)n	32	19	0	0	11.2074	7.43602	0	0	#DIV/0!
(TTACG)n	11	6	3	0	3.85255	2.34822	2.37511	0	#NUM!
(TTAG)n	1039	958	108	98	363.891	374.932	85.5041	95.6709	0.118963
(TTAGG)n	52	51	8	6	18.2121	19.9599	6.33364	5.8574	-0.24498
(TTAGGC)n	64	78	11	0	22.4148	30.5268	8.70875	0	#NUM!
(TTAGGG)n	2644	2351	897	480	926.013	920.11	710.159	468.592	-0.590583
(TTATA)n	4101	2780	259	186	1436.3	1088.01	205.052	181.58	0.225284
(TTATG)n	207	154	25	20	72.498	60.2709	19.7926	19.5247	0.246815
(TTC)n	7823	6579	1686	1521	2739.86	2574.82	1334.81	1484.85	0.243312
(TTCA)n	7804	7030	616	358	2733.21	2751.33	487.69	349.492	-0.490239
(TTCC)n	11679	10202	1938	2031	4090.36	3992.75	1534.32	1982.73	0.404729
(TTCCC)n	900	716	166	90	315.209	280.221	131.423	87.8611	-0.411178
(TTCG)n	124	124	91	83	43.4288	48.5298	72.0452	81.0274	0.00928779
(TTCGG)n	5	8	10	5	1.75116	3.13096	7.91705	4.88117	-1.53603
(TTCGGG)n	26	29	5	2	9.10603	11.3497	3.95852	1.95247	-1.33743
(TTCTC)n	2429	1993	508	501	850.713	780	402.186	489.093	0.407446
(TTCTCC)n	1028	887	200	204	360.038	347.145	158.341	199.152	0.383446
(TTCTG)n	359	325	78	62	125.733	127.195	61.753	60.5265	-0.0456188
(TTG)n	20104	18285	4918	3911	7041.06	7156.19	3893.6	3818.05	-0.0516692
(TTGG)n	6236	5535	1610	1531	2184.05	2166.23	1274.64	1494.61	0.241494
(TTGGGG)n	226	199	56	26	79.1524	77.8826	44.3355	25.3821	-0.781318
(TTGTG)n	410	472	154	84	143.595	184.726	121.923	82.0037	-0.935589
(TTTA)n	29669	25229	6153	5839	10391	9873.87	4871.36	5700.23	0.300348
(TTTAA)n	822	643	66	78	287.891	251.651	52.2525	76.1463	0.737371
(TTTAG)n	300	203	29	18	105.07	79.448	22.9594	17.5722	0.0174698
(TTTC)n	28732	24174	7083	6749	10062.9	9460.97	5607.65	6588.6	0.321558
(TTTCC)n	2020	1785	517	465	707.469	698.595	409.311	453.949	0.167541
(TTTCG)n	48	40	61	35	16.8111	15.6548	48.294	34.1682	-0.396377
(TTTG)n	63306	55890	18109	14806	22171.8	21873.7	14337	14454.1	0.0312701
(TTTTA)n	7561	6704	1483	1303	2648.1	2623.74	1174.1	1272.03	0.128916
(TTTTC)n	8659	8013	2094	1939	3032.66	3136.05	1657.83	1892.92	0.142952
(TTTTG)n	43301	39068	11878	10181	15165.4	15290	9403.87	9939.04	0.0680433
(TTTTTA)n	1671	1471	392	353	585.238	575.705	310.348	344.611	0.174772
(TTTTTG)n	18432	16902	4777	3809	6455.48	6614.93	3781.97	3718.48	-0.0596309
4.5SRNA	3574	3192	682	590	1251.73	1249.25	539.943	575.978	0.0960652
5S	3599	3211	243	154	1260.48	1256.69	192.384	150.34	-0.35141
7SK	4537	3969	314	161	1589	1553.35	248.595	157.174	-0.628698
7SLRNA	1323	1296	151	60	463.357	507.215	119.547	58.574	-1.15972
A-rich	46965	41479	12009	9900	16448.6	16233.6	9507.58	9664.72	0.0426323
ALINE	323	308	12	10	113.125	120.542	9.50046	9.76234	-0.0523876
Alu	114	89	9	6	39.9264	34.8319	7.12534	5.8574	-0.0857629
Alu_5	56	39	1	3	19.613	15.2634	0.791705	2.9287	2.24896
AluF_3	617	504	61	29	216.093	197.25	48.294	28.3108	-0.638867
AluG_3	1084	844	84	39	379.651	330.316	66.5032	38.0731	-0.603822
AmnSINE1	2568	2443	142	61	899.396	956.116	112.422	59.5503	-1.00498
Arthur1	9778	8557	654	404	3424.57	3348.95	517.775	394.399	-0.360458
Arthur1A	791	740	41	44	277.033	289.614	32.4599	42.9543	0.340075
Arthur1B	4032	3475	189	137	1412.14	1360.01	149.632	133.744	-0.107685
Arthur1C	1000	857	45	40	350.232	335.404	35.6267	39.0494	0.194751
AT_rich	467282	382984	37361	30734	163657	149888	29578.9	30003.6	0.147355
B1_Mm	138617	123148	112560	112639	48548.1	48196.4	89114.3	109962	0.313766
B1_Mur1	176818	157111	19541	13844	61927.3	61488.5	15470.7	13515	-0.184719
B1_Mur2	146431	129859	17771	13569	51284.8	50822.9	14069.4	13246.5	-0.0738925
B1_Mur3	111241	98782	19636	15864	38960.2	38660.3	15545.9	15487	0.00566705
B1_Mur4	176530	156598	35460	30211	61826.4	61287.7	28073.9	29493	0.083772
B1_Mus1	335035	295510	157741	151342	117340	115654	124884	147745	0.263403
B1_Mus2	235448	207455	155166	152591	82461.4	81191.6	122846	148965	0.30051
B1F	201055	179001	17487	11062	70415.9	70055.6	13844.5	10799.1	-0.351005
B1F1	90456	79834	8185	5298	31680.6	31244.6	6480.11	5172.09	-0.305279
B1F2	72216	64711	7461	5023	25292.3	25325.9	5906.91	4903.62	-0.270469
B2_Mm1a	70679	62781	48698	47970	24754	24570.6	38554.4	46829.9	0.291267
B2_Mm1t	95845	84293	47349	46463	33568	32989.7	37486.4	45358.8	0.300082
B2_Mm2	425346	376206	95958	91938	148970	147236	75970.4	89753	0.257415
B3	891353	792343	118901	89606	312180	310099	94134.5	87476.4	-0.0961788
B3A	501869	447501	73037	55625	175771	175138	57823.8	54303	-0.0854311
B4	383633	343339	46949	32494	134361	134372	37169.8	31721.8	-0.228785
B4A	687999	614842	79017	53743	240959	240631	62558.2	52465.7	-0.251852
BC1_Mm	22033	19824	2699	1788	7716.66	7758.51	2136.81	1745.51	-0.299617
BGLII	22706	20368	3761	2883	7952.37	7971.42	2977.6	2814.48	-0.0847332
BGLII_A	2571	2357	338	282	900.446	922.458	267.596	275.298	0.00609277
BGLII_B	20211	18100	1701	1047	7078.54	7083.79	1346.69	1022.12	-0.398928
BGLII_Mus	5628	5335	721	548	1971.11	2087.96	570.819	534.976	-0.176646
BLACKJACK	7428	6473	396	277	2601.52	2533.34	313.515	270.417	-0.175032
C-rich	9499	8565	1252	584	3326.85	3352.08	991.215	570.121	-0.808829
C573_MM	42	27	0	0	14.7097	10.567	0	0	#DIV/0!
Charlie1	9433	8118	634	334	3303.74	3177.14	501.941	326.062	-0.565999
Charlie10	2712	2500	158	62	949.829	978.424	125.089	60.5265	-1.09011
Charlie10a	391	353	24	11	136.941	138.153	19.0009	10.7386	-0.835987
Charlie10b	246	213	10	11	86.1571	83.3617	7.91705	10.7386	0.487351
Charlie11	352	367	22	3	123.282	143.633	17.4175	2.9287	-2.79263
Charlie12	6075	5419	538	300	2127.66	2120.83	425.937	292.87	-0.535743
Charlie13a	1716	1419	130	50	600.998	555.354	102.922	48.8117	-0.962294
Charlie13b	895	785	48	16	313.458	307.225	38.0018	15.6197	-1.25372
Charlie14a	551	479	45	18	192.978	187.466	35.6267	17.5722	-0.977858
Charlie15a	1217	1061	66	44	426.232	415.243	52.2525	42.9543	-0.245015
Charlie16a	1332	1078	72	32	466.509	421.896	57.0028	31.2395	-0.722645
Charlie17a	449	463	28	13	157.254	181.204	22.1677	12.691	-1.00917
Charlie18a	1533	1440	63	55	536.906	563.572	49.8774	53.6929	0.0364117
Charlie19a	1788	1781	59	40	626.215	697.029	46.7106	39.0494	-0.413013
Charlie1a	26635	23804	1644	1200	9328.43	9316.16	1301.56	1171.48	-0.150014
Charlie1b	6620	5747	428	270	2318.54	2249.2	338.85	263.583	-0.318586
Charlie20a	1402	1256	96	50	491.025	491.56	76.0037	48.8117	-0.640413
Charlie21a	1321	1295	92	55	462.656	506.824	72.8369	53.6929	-0.571481
Charlie22a	1263	1097	85	39	442.343	429.333	67.2949	38.0731	-0.778655
Charlie23a	1020	892	67	28	357.237	349.102	53.0442	27.3346	-0.923238
Charlie24	2890	2815	184	144	1012.17	1101.71	145.674	140.578	-0.173659
Charlie25	2963	2589	112	92	1037.74	1013.26	88.671	89.8135	0.0529137
Charlie26a	582	536	25	13	203.835	209.774	19.7926	12.691	-0.682587
Charlie2a	5354	4301	275	194	1875.14	1683.28	217.719	189.389	-0.045387
Charlie2b	6962	5904	370	255	2438.31	2310.65	292.931	248.94	-0.157176
Charlie4	918	675	48	30	321.513	264.175	38.0018	29.287	-0.0924223
Charlie4a	9005	7811	643	345	3153.84	3056.99	509.066	336.801	-0.55096
Charlie4z	2476	2225	193	96	867.174	870.798	152.799	93.7185	-0.711246
Charlie5	9919	8664	690	549	3473.95	3390.83	546.276	535.953	0.00741423
Charlie6	1537	1224	67	50	538.306	479.036	53.0442	48.8117	0.0483236
Charlie7	7600	6737	435	277	2661.76	2636.66	344.392	270.417	-0.335193
Charlie7a	623	490	57	30	218.194	191.771	45.1272	29.287	-0.437506
Charlie8	4931	4611	394	200	1726.99	1804.61	311.932	195.247	-0.739352
Charlie9	1248	1105	101	51	437.089	432.463	79.9622	49.7879	-0.668172
Cheshire	8142	7251	481	289	2851.59	2837.82	380.81	282.132	-0.425721
Cheshire_Mars	22	20	0	2	7.7051	7.82739	0	1.95247	#DIV/0!
CR1_Mam	1965	1745	175	75	688.206	682.94	138.548	73.2176	-0.909047
CT-rich	111700	99283	19917	13044	39120.9	38856.4	15768.4	12734	-0.29856
CYRA11_Mm	3700	3513	294	245	1295.86	1374.88	232.761	239.177	-0.0461697
ERVL-B4-int	16558	14352	653	391	5799.14	5616.94	516.983	381.708	-0.391595
ERVL-E-int	10598	9328	447	258	3711.76	3650.7	353.892	251.868	-0.466708
ERVL-int	7902	7784	419	263	2767.53	3046.42	331.724	256.75	-0.508138
ETnERV-int	10561	9476	3424	2701	3698.8	3708.62	2710.8	2636.81	-0.0437497
ETnERV2-int	106086	97874	14129	10811	37154.7	38304.9	11186	10554.1	-0.12788
ETnERV3-int	21080	20063	1873	1550	7382.89	7852.05	1482.86	1513.16	-0.0597022
FAM	583	597	105	90	204.185	233.648	83.129	87.8611	-0.114584
FLAM_A	268	185	35	11	93.8622	72.4034	27.7097	10.7386	-0.993101
FordPrefect	3207	2995	179	103	1123.19	1172.15	141.715	100.552	-0.556604
FordPrefect_a	379	388	19	13	132.738	151.851	15.0424	12.691	-0.439304
G-rich	10070	9132	2012	858	3526.84	3573.99	1592.91	837.609	-0.946477
GA-rich	112249	100292	19750	12919	39313.2	39251.2	15636.2	12612	-0.307819
GC_rich	3765	5043	301	141	1318.62	1973.68	238.303	137.649	-1.37366
GSAT_MM	4638814	4280051	13469223	11605602	1.62466e+06	1.67508e+06	1.06637e+07	1.13298e+07	0.0433257
HAL1	32191	28966	3019	1591	11274.3	11336.4	2390.16	1553.19	-0.629797
HAL1-2a_MD	6808	6028	1791	1455	2384.38	2359.18	1417.94	1420.42	0.0178484
HAL1-3A_ME	15375	13945	6254	6297	5384.82	5457.65	4951.32	6147.35	0.292767
HAL1b	4125	3470	342	162	1444.71	1358.05	270.763	158.15	-0.686501
HAL1N1_MD	24	18	2	0	8.40557	7.04465	1.58341	0	#NUM!
Helitron1Na_Mam	519	472	38	16	181.77	184.726	30.0848	15.6197	-0.968937
Helitron1Nb_Mam	678	534	37	25	237.457	208.991	29.2931	24.4059	-0.0791086
Helitron2Na_Mam	424	397	16	4	148.498	155.374	12.6673	3.90494	-1.76303
Helitron3Na_Mam	1377	1217	52	34	482.269	476.297	41.1687	33.192	-0.292734
HERV16-int	3931	3694	176	96	1376.76	1445.72	139.34	93.7185	-0.642714
HERVL40-int	1642	1441	64	35	575.081	563.964	50.6691	34.1682	-0.54029
HERVL74-int	1474	1325	37	21	516.242	518.565	29.2931	20.5009	-0.521349
HUERS-P3b-int	14	23	0	0	4.90325	9.0015	0	0	#DIV/0!
HY1	152	105	11	3	53.2353	41.0938	8.70875	2.9287	-1.19874
HY3	24	20	0	2	8.40557	7.82739	0	1.95247	#DIV/0!
HY4	10	4	0	0	3.50232	1.56548	0	0	#DIV/0!
IAP-d-int	31664	28170	4432	2581	11089.7	11024.9	3508.84	2519.66	-0.469301
IAPEY_LTR	4834	4004	13839	11512	1693.02	1567.04	10956.4	11238.4	0.148217
IAPEy-int	14025	12702	4822	3635	4912	4971.18	3817.6	3548.61	-0.122688
IAPEY2_LTR	8933	8075	18503	15497	3128.62	3160.31	14648.9	15128.7	0.0319553
IAPEY3_LTR	7087	6448	9166	8164	2482.09	2523.55	7256.77	7969.98	0.11135
IAPEY3-int	42914	40704	10985	8252	15029.9	15930.3	8696.88	8055.88	-0.194398
IAPEz-int	209359	192661	183342	150372	73324.2	75401.7	145153	146798	-0.024044
IAPLTR1_Mm	7883	7116	34961	31849	2760.88	2784.99	27678.8	31092.1	0.155223
IAPLTR1a_Mm	12969	12005	53155	47103	4542.16	4698.39	42083.1	45983.6	0.0790884
IAPLTR2_Mm	18024	15826	47884	42715	6312.58	6193.82	37910	41699.8	0.164865
IAPLTR2a	7347	6440	20550	19086	2573.15	2520.42	16269.5	18632.4	0.225514
IAPLTR2b	6999	6442	19090	16867	2451.27	2521.2	15113.6	16466.1	0.0830694
IAPLTR3	1524	1415	1795	1550	533.753	553.788	1421.11	1513.16	0.0373882
IAPLTR3-int	14169	13771	3690	2768	4962.44	5389.55	2921.39	2702.22	-0.231629
IAPLTR4	3183	3020	2156	1882	1114.79	1181.94	1706.92	1837.27	0.0217911
IAPLTR4_I	2761	2531	1954	1529	966.99	990.557	1546.99	1492.66	-0.0863157
ID	20736	18793	2291	1559	7262.41	7355.01	1813.8	1521.95	-0.271371
ID_B1	553755	490949	56853	35982	193943	192143	45010.8	35126.9	-0.344243
ID2	18310	16523	1721	1050	6412.75	6466.6	1362.52	1025.05	-0.422659
ID4	80750	70549	7804	5148	28281.2	27610.7	6178.47	5025.65	-0.263322
ID4_	86595	78327	8459	5630	30328.3	30654.8	6697.03	5496.2	-0.300535
Kanga1	2735	2411	145	89	957.884	943.592	114.797	86.8848	-0.380223
Kanga11a	1560	1388	66	52	546.362	543.221	52.2525	50.7642	-0.0333729
Kanga1a	1478	1263	75	40	517.643	494.3	59.3779	39.0494	-0.538056
Kanga1b	949	881	54	39	332.37	344.797	42.7521	38.0731	-0.220176
Kanga1c	1210	1013	86	40	423.781	396.457	68.0866	39.0494	-0.705921
Kanga1d	799	734	44	29	279.835	287.265	34.835	28.3108	-0.336992
Kanga2_a	2997	2639	182	102	1049.65	1032.82	144.09	99.5759	-0.509799
L1_Mm	249657	231596	60076	53086	87437.9	90639.6	47562.5	51824.4	0.0719227
L1_Mur1	186704	172238	36932	27148	65389.7	67408.7	29239.2	26502.8	-0.185633
L1_Mur2	296630	268702	40655	28019	103889	105162	32186.8	27353.1	-0.252327
L1_Mur3	390096	346104	39021	23600	136624	135455	30893.1	23039.1	-0.410797
L1_Mus1	575857	530869	135851	119609	201684	207766	107554	116766	0.0756985
L1_Mus2	395909	368202	85032	73509	138660	144103	67320.3	71762	0.0366294
L1_Mus3	481259	439784	92234	78915	168552	172118	73022.1	77039.5	0.0470623
L1_Mus4	230412	210260	39170	33761	80697.6	82289.4	31011.1	32958.6	0.059693
L1_Rod	133845	119999	10989	6757	46876.8	46964	8700.05	6596.41	-0.402021
L1M	2037	1740	187	103	713.422	680.983	148.049	100.552	-0.490992
L1M1	5239	4263	408	368	1834.87	1668.41	323.016	359.254	0.290602
L1M2	180452	159276	14263	9130	63200.1	62335.8	11292.1	8913.02	-0.321461
L1M2a	2043	1872	138	100	715.524	732.644	109.255	97.6234	-0.196516
L1M2a1	32	21	2	2	11.2074	8.21876	1.58341	1.95247	0.749726
L1M2b	84	75	4	1	29.4195	29.3527	3.16682	0.976234	-1.69446
L1M2c	3634	3082	264	166	1272.74	1206.2	209.01	162.055	-0.28962
L1M3	59562	52512	4766	3193	20860.5	20551.6	3773.27	3117.12	-0.254078
L1M3a	1154	1220	92	43	404.168	477.471	72.8369	41.9781	-1.03549
L1M3b	1464	1339	103	36	512.74	524.044	81.5456	35.1444	-1.24577
L1M3c	3415	2802	319	171	1196.04	1096.62	252.554	166.936	-0.472088
L1M3d	1410	1332	119	68	493.827	521.304	94.2129	66.3839	-0.583211
L1M3de	1657	1497	95	68	580.334	585.88	75.212	66.3839	-0.19385
L1M3e	5747	5119	387	217	2012.78	2003.42	306.39	211.843	-0.525648
L1M3f	741	780	34	23	259.522	305.268	26.918	22.4534	-0.495858
L1M4	103728	92494	8785	5686	36328.9	36199.3	6955.13	5550.87	-0.320211
L1M4b	24891	21987	2113	1380	8717.62	8605.04	1672.87	1347.2	-0.293608
L1M4c	30746	27735	2533	1539	10768.2	10854.6	2005.39	1502.42	-0.42812
L1M5	138366	118601	9792	6532	48460.2	46416.8	7752.37	6376.76	-0.219662
L1M6	2802	2363	195	123	981.35	924.807	154.382	120.077	-0.276935
L1M7	2227	1936	172	78	779.967	757.692	136.173	76.1463	-0.796797
L1MA10	6161	5718	400	233	2157.78	2237.85	316.682	227.463	-0.529973
L1MA4	75322	67256	5702	3596	26380.2	26322	4514.3	3510.54	-0.359624
L1MA4A	27366	24116	2255	1566	9584.45	9438.27	1785.29	1528.78	-0.201606
L1MA5	45843	40241	3426	2151	16055.7	15749.1	2712.38	2099.88	-0.341439
L1MA5A	14204	12564	1088	611	4974.69	4917.17	861.375	596.479	-0.51339
L1MA6	65726	57767	4472	3007	23019.3	22608.3	3540.5	2935.54	-0.244334
L1MA7	30450	26679	1903	1292	10664.6	10441.4	1506.61	1261.29	-0.225889
L1MA8	36549	31454	2418	1698	12800.6	12310.1	1914.34	1657.65	-0.151346
L1MA9	41834	36744	2761	1849	14651.6	14380.5	2185.9	1805.06	-0.249235
L1MB1	23398	20153	1713	935	8194.73	7887.27	1356.19	912.779	-0.516053
L1MB2	27882	24827	2424	1532	9765.17	9716.53	1919.09	1495.59	-0.352506
L1MB3	48850	44718	4697	2747	17108.8	17501.3	3718.64	2681.72	-0.504337
L1MB4	24408	21745	1928	1162	8548.46	8510.33	1526.41	1134.38	-0.421782
L1MB5	35182	31861	3114	1909	12321.9	12469.4	2465.37	1863.63	-0.420863
L1MB7	67228	59559	5644	3476	23545.4	23309.6	4468.38	3393.39	-0.382504
L1MB8	56542	49568	4676	2848	19802.8	19399.4	3702.01	2780.31	-0.383369
L1MC	53345	46517	3983	2627	18683.1	18205.3	3153.36	2564.57	-0.260801
L1MC1	57894	51309	4396	2621	20276.3	20080.8	3480.33	2558.71	-0.429829
L1MC2	21904	19022	1489	981	7671.48	7444.63	1178.85	957.686	-0.25645
L1MC3	54727	47676	3455	2102	19167.1	18658.9	2735.34	2052.04	-0.37589
L1MC4	49871	44028	3910	2442	17466.4	17231.2	3095.57	2383.96	-0.357283
L1MC4a	30674	27247	2330	1338	10743	10663.6	1844.67	1306.2	-0.48729
L1MC5	20079	17835	1511	1039	7032.31	6980.08	1196.27	1014.31	-0.227289
L1MCa	33611	29902	2817	1659	11771.6	11702.7	2230.23	1619.57	-0.453111
L1MCb	7113	6939	453	275	2491.2	2715.71	358.642	268.464	-0.542306
L1MCc	3888	3546	299	147	1361.7	1387.8	236.72	143.506	-0.749451
L1MD	48607	41500	3767	2548	17023.7	16241.8	2982.35	2487.44	-0.193955
L1Md_A	880692	820821	460550	394865	308446	321244	364620	385481	0.0216146
L1Md_F	220570	206001	88313	77077	77250.7	80622.5	69917.8	75245.2	0.0443028
L1Md_F2	1560625	1439951	482159	427195	546581	563553	381728	417042	0.083533
L1Md_F3	272286	251521	99558	88452	95363.3	98437.7	78820.6	86349.9	0.0858445
L1Md_Gf	39851	37034	25023	21011	13957.1	14494	19810.8	20511.7	-0.00430139
L1Md_T	1083870	1003878	466815	405951	379606	392887	369580	396303	0.0511055
L1MD1	23258	20586	1921	1081	8145.69	8056.74	1520.87	1055.31	-0.511384
L1MD2	28432	25623	2107	1342	9957.79	10028.1	1668.12	1310.11	-0.358686
L1MD3	18907	16164	1488	901	6621.84	6326.1	1178.06	879.587	-0.355596
L1MDa	32981	29362	2872	1721	11551	11491.4	2273.78	1680.1	-0.429081
L1MDb	4820	4699	375	183	1688.12	1839.05	296.889	178.651	-0.856325
L1ME1	52376	46185	3602	2102	18343.7	18075.4	2851.72	2052.04	-0.453511
L1ME2	25668	22550	1827	1089	8989.75	8825.39	1446.44	1063.12	-0.417586
L1ME2z	12797	11245	964	619	4481.92	4400.95	763.204	604.289	-0.310529
L1ME3	10697	9534	882	488	3746.43	3731.32	698.284	476.402	-0.545802
L1ME3A	20236	18002	1361	886	7087.29	7045.44	1077.51	864.943	-0.308479
L1ME3B	13579	11897	915	527	4755.8	4656.12	724.41	514.475	-0.463146
L1ME4a	14025	12320	1004	662	4912	4821.67	794.872	646.267	-0.271815
L1ME5	1515	1266	189	107	530.601	495.474	149.632	104.457	-0.419692
L1MEa	1377	1274	105	88	482.269	498.605	83.129	85.9086	-0.000607614
L1MEb	3109	2638	199	120	1088.87	1032.43	157.549	117.148	-0.350685
L1MEc	52281	45761	4184	2331	18310.5	17909.5	3312.49	2275.6	-0.509723
L1MEd	8411	7419	682	457	2945.8	2903.57	539.943	446.139	-0.254482
L1MEe	10087	8913	927	608	3532.79	3488.28	733.91	593.55	-0.287941
L1MEf	31922	28137	2878	1733	11180.1	11012	2278.53	1691.81	-0.407669
L1MEg	33452	29623	3307	2203	11716	11593.5	2618.17	2150.64	-0.268636
L1MEg1	751	698	61	47	263.024	273.176	48.294	45.883	-0.12852
L1MEg2	890	719	40	33	311.706	281.395	31.6682	32.2157	0.172323
L1P5	894	785	71	49	313.107	307.225	56.2111	47.8355	-0.205412
L1PB4	1505	1289	156	71	527.099	504.475	123.506	69.3126	-0.770101
L1VL1	64473	59844	20141	16818	22580.5	23421.1	15945.7	16418.3	-0.0105977
L1VL2	137551	125334	47013	38284	48174.8	49051.9	37220.4	37374.1	-0.0200864
L1VL4	230859	210997	71267	56612	80854.2	82577.8	56422.4	55266.6	-0.0602938
L2	133807	119475	9334	4594	46863.5	46758.9	7389.77	4484.82	-0.717257
L2a	156895	139705	10554	5540	54949.6	54676.3	8355.65	5408.34	-0.620373
L2b	71506	62907	4793	2249	25043.7	24619.9	3794.64	2195.55	-0.764759
L2c	66195	59963	3940	1982	23183.6	23467.7	3119.32	1934.9	-0.706546
L3	52800	48165	2973	1636	18492.2	18850.3	2353.74	1597.12	-0.587151
L3b	8486	7637	533	228	2972.07	2988.89	421.979	222.581	-0.93098
L4	21594	19176	1089	578	7562.91	7504.9	862.167	564.263	-0.600491
L5	830	791	68	24	290.693	309.573	53.8359	23.4296	-1.29102
LFSINE_Vert	2150	1959	102	53	752.999	766.693	80.7539	51.7404	-0.668243
Looper	1828	1461	183	106	640.224	571.791	144.882	103.481	-0.322426
LSU-rRNA_Hsa	5294	5396	686	323	1854.13	2111.83	543.11	315.324	-0.972164
LTR16A	12328	11237	584	260	4317.66	4397.82	462.356	253.821	-0.891732
LTR16A1	6045	5399	298	131	2117.15	2113	235.928	127.887	-0.880652
LTR16B	2233	1885	105	42	782.068	737.732	83.129	41.0018	-0.935466
LTR16B1	3440	3078	169	74	1204.8	1204.64	133.798	72.2413	-0.888968
LTR16B2	3191	2989	156	81	1117.59	1169.8	123.506	79.075	-0.709164
LTR16C	10665	9634	518	265	3735.22	3770.46	410.103	258.702	-0.67824
LTR16D	1416	1208	73	50	495.928	472.775	57.7945	48.8117	-0.174725
LTR16D1	690	526	64	20	241.66	205.86	50.6691	19.5247	-1.1445
LTR16D2	471	358	18	5	164.959	140.11	14.2507	4.88117	-1.31019
LTR16E1	3641	3437	231	76	1275.19	1345.14	182.884	74.1938	-1.37859
LTR16E2	3412	2898	150	101	1194.99	1134.19	118.756	98.5996	-0.193004
LTR23-int	69	44	2	2	24.166	17.2203	1.58341	1.95247	0.791136
LTR28	43	31	0	1	15.06	12.1325	0	0.976234	#DIV/0!
LTR29	208	203	7	1	72.8482	79.448	5.54193	0.976234	-2.63021
LTR31	1638	1426	122	62	573.68	558.093	96.588	60.5265	-0.634537
LTR32	36	50	8	0	12.6083	19.5685	6.33364	0	#NUM!
LTR33	11505	9980	528	267	4029.42	3905.87	418.02	260.655	-0.636506
LTR33A	3913	3739	245	112	1370.46	1463.33	193.968	109.338	-0.921617
LTR33A_	3799	3360	216	85	1330.53	1315	171.008	82.9799	-1.0263
LTR33B	2375	2005	102	60	831.801	784.696	80.7539	58.574	-0.379166
LTR33C	1743	1616	116	51	610.454	632.453	91.8378	49.7879	-0.934367
LTR34	21	34	1	0	7.35487	13.3066	0.791705	0	#NUM!
LTR36	20	20	0	0	7.00464	7.82739	0	0	#DIV/0!
LTR37A	3835	3511	218	165	1343.14	1374.1	172.592	161.079	-0.132475
LTR37B	3072	2598	154	101	1075.91	1016.78	121.923	98.5996	-0.224755
LTR39	63	39	3	0	22.0646	15.2634	2.37511	0	#NUM!
LTR40a	6529	5734	286	137	2286.66	2244.11	226.428	133.744	-0.732476
LTR40b	4694	4071	210	91	1643.99	1593.27	166.258	88.8373	-0.858973
LTR40c	1987	1745	110	62	695.911	682.94	87.0875	60.5265	-0.497756
LTR41	3932	3425	218	113	1377.11	1340.44	172.592	110.314	-0.606803
LTR41B	2263	1832	153	65	792.575	716.989	121.131	63.4552	-0.78816
LTR44	21	16	3	0	7.35487	6.26191	2.37511	0	#NUM!
LTR45	181	96	6	4	63.392	37.5715	4.75023	3.90494	0.471964
LTR45C	133	116	6	0	46.5808	45.3989	4.75023	0	#NUM!
LTR48	4124	3841	251	141	1444.36	1503.25	198.718	137.649	-0.587387
LTR48B	2556	2208	179	65	895.193	864.144	141.715	63.4552	-1.10826
LTR50	4022	3480	211	128	1408.63	1361.97	167.05	124.958	-0.37023
LTR52	1737	1592	82	36	608.353	623.061	64.9198	35.1444	-0.919827
LTR52-int	634	510	3	7	222.047	199.599	2.37511	6.83364	1.67842
LTR53	2302	1986	101	60	806.234	777.26	79.9622	58.574	-0.396256
LTR55	1380	1220	69	42	483.32	477.471	54.6276	41.0018	-0.396377
LTR58	40	45	1	0	14.0093	17.6116	0.791705	0	#NUM!
LTR59	25	27	0	2	8.7558	10.567	0	1.95247	#DIV/0!
LTR64	46	38	0	0	16.1107	14.872	0	0	#DIV/0!
LTR65	1360	1048	75	66	476.315	410.155	59.3779	64.4315	0.333586
LTR68	656	635	23	31	229.752	248.52	18.2092	30.2633	0.619617
LTR69	621	595	41	22	217.494	232.865	32.4599	21.4772	-0.694374
LTR73	1424	1184	91	41	498.73	463.382	72.0452	40.0256	-0.74192
LTR75	839	861	53	19	293.845	336.969	41.9604	18.5484	-1.37529
LTR75_1	66	57	1	0	23.1153	22.3081	0.791705	0	#NUM!
LTR77	125	90	12	14	43.779	35.2233	9.50046	13.6673	0.838367
LTR78	4405	4151	234	118	1542.77	1624.58	185.259	115.196	-0.759996
LTR79	2447	2476	161	64	857.018	969.031	127.464	62.479	-1.20587
LTR80A	1005	800	47	27	351.983	313.096	37.2101	26.3583	-0.328535
LTR80B	957	721	32	12	335.172	282.178	25.3346	11.7148	-0.864475
LTR81A	1340	1163	72	45	469.311	455.163	57.0028	43.9305	-0.331647
LTR81B	1542	1414	66	28	540.058	553.397	52.2525	27.3346	-0.969976
LTR81C	732	686	43	34	256.37	268.48	34.0433	33.192	-0.103124
LTR82A	2845	2689	187	105	996.41	1052.39	148.049	102.505	-0.609247
LTR82B	2451	2389	116	89	858.418	934.982	91.8378	86.8848	-0.203241
LTR83	1294	1102	68	34	453.2	431.289	53.8359	33.192	-0.626244
LTR84a	1035	890	54	41	362.49	348.319	42.7521	40.0256	-0.037539
LTR84b	1493	1358	47	59	522.896	531.48	37.2101	57.5978	0.606828
LTR85a	1565	1365	110	59	548.113	534.22	87.0875	57.5978	-0.559412
LTR85b	855	752	48	25	299.448	294.31	38.0018	24.4059	-0.613872
LTR85c	872	911	57	33	305.402	356.538	45.1272	32.2157	-0.709576
LTR86A1	659	568	39	16	230.803	222.298	30.8765	15.6197	-0.928972
LTR86A2	511	479	11	7	178.969	187.466	8.70875	6.83364	-0.416736
LTR86B1	302	243	17	6	105.77	95.1028	13.459	5.8574	-1.04687
LTR86B2	269	251	8	7	94.2124	98.2338	6.33364	6.83364	0.0493167
LTR86C	511	515	40	13	178.969	201.555	31.6682	12.691	-1.49069
LTR87	1533	1465	107	49	536.906	573.357	84.7124	47.8355	-0.919257
LTR88a	416	316	24	6	145.696	123.673	19.0009	5.8574	-1.4613
LTR88b	1181	1047	50	18	413.624	409.764	39.5852	17.5722	-1.15814
LTR88c	827	791	47	23	289.642	309.573	37.2101	22.4534	-0.824774
LTR89	1024	961	48	18	358.638	376.106	38.0018	17.5722	-1.18139
LTR9	68	72	3	1	23.8158	28.1786	2.37511	0.976234	-1.52538
LTR90A	614	597	26	24	215.042	233.648	20.5843	23.4296	0.0670735
LTR90B	666	570	27	14	233.254	223.081	21.376	13.6673	-0.580929
LTRIS_Mm	5140	4687	3150	2916	1800.19	1834.35	2493.87	2846.7	0.163785
LTRIS_Mus	11276	10242	3880	3654	3949.22	4008.41	3071.82	3567.16	0.194221
LTRIS2	17202	15484	5846	5461	6024.69	6059.97	4628.31	5331.21	0.195556
LTRIS3	1963	1830	872	838	687.505	716.206	690.367	818.084	0.185882
LTRIS4	2649	2613	608	550	927.764	1022.65	481.357	536.929	0.017144
LTRIS5	2240	1871	646	620	784.52	732.253	511.441	605.265	0.342466
Lx	450520	406329	72981	61056	157786	159025	57779.4	59604.9	0.033598
Lx2	299406	271811	38524	30104	104862	106379	30499.6	29388.6	-0.07426
Lx2A	24886	22226	3171	2454	8715.87	8698.58	2510.5	2395.68	-0.0646736
Lx2A1	37784	33559	4213	3069	13233.2	13134	3335.45	2996.06	-0.143961
Lx2B	222894	203940	21114	15123	78064.6	79815.9	16716.1	14763.6	-0.2112
Lx3_Mus	228793	211090	33387	27141	80130.6	82614.2	26432.7	26496	-0.0405849
Lx3A	143696	131166	17557	13608	50326.9	51334.4	13900	13284.6	-0.0939222
Lx3B	91231	84829	8699	6315	31952	33199.5	6887.04	6164.92	-0.215057
Lx3C	153026	140136	14928	10599	53594.6	54845	11818.6	10347.1	-0.225101
Lx4A	177550	161753	14985	10121	62183.7	63305.2	11863.7	9880.47	-0.289691
Lx4B	182342	165932	14886	9562	63862	64940.8	11785.3	9334.75	-0.360474
Lx5	515409	464255	38937	25197	180513	181695	30826.6	24598.2	-0.335046
Lx6	419426	380585	34003	20526	146896	148949	26920.3	20038.2	-0.445969
Lx7	531878	475614	46066	29147	186281	186141	36470.7	28454.3	-0.357008
Lx8	746802	668851	39548	23577	261554	261768	31310.3	23016.7	-0.445141
Lx9	590262	525321	38614	26623	206729	205595	30570.9	25990.3	-0.226252
MADE2	760	650	38	15	266.176	254.39	30.0848	14.6435	-0.973434
MamGyp-int	350	315	46	6	122.581	123.281	36.4184	5.8574	-2.64455
MamGypLTR1a	917	870	52	30	321.163	340.492	41.1687	29.287	-0.5756
MamGypLTR1b	961	836	61	24	336.573	327.185	48.294	23.4296	-1.0027
MamGypLTR1c	1049	871	49	37	367.393	340.883	38.7935	36.1207	0.00505658
MamGypLTR1d	792	723	35	15	277.384	282.96	27.7097	14.6435	-0.948845
MamGypLTR2	507	396	17	20	177.568	154.982	13.459	19.5247	0.732994
MamGypLTR2b	662	601	24	18	231.854	235.213	19.0009	17.5722	-0.133528
MamGypLTR2c	710	642	38	18	248.665	251.259	30.0848	17.5722	-0.790714
MamGypLTR3	717	704	29	21	251.116	275.524	22.9594	20.5009	-0.297223
MamRep1161	1649	1397	106	82	577.532	546.743	83.9207	80.0512	0.0109339
MamRep137	2061	1905	156	79	721.828	745.559	123.506	77.1225	-0.726025
MamRep1879	576	529	39	26	201.734	207.035	30.8765	25.3821	-0.320118
MamRep1894	151	113	10	2	52.885	44.2248	7.91705	1.95247	-1.76166
MamRep38	1182	1020	59	40	413.974	399.197	46.7106	39.0494	-0.206011
MamRep4096	1267	996	77	41	443.744	389.804	60.9613	40.0256	-0.419993
MamRep434	3874	3478	167	109	1356.8	1361.18	132.215	106.41	-0.317911
MamRep488	133	123	5	3	46.5808	48.1385	3.95852	2.9287	-0.482155
MamRep564	719	638	53	32	251.817	249.694	41.9604	31.2395	-0.413442
MamRep605	4799	4517	222	91	1680.76	1767.82	175.758	88.8373	-1.05721
MamSINE1	2338	2204	106	49	818.842	862.579	83.9207	47.8355	-0.886017
MARNA	3982	3779	199	106	1394.62	1478.99	157.549	103.481	-0.691172
MER101B	121	98	17	6	42.3781	38.3542	13.459	5.8574	-1.0563
MER102a	2876	2474	197	88	1007.27	968.249	155.966	85.9086	-0.803359
MER102b	3579	3340	226	150	1253.48	1307.17	178.925	146.435	-0.349609
MER102c	2377	2000	194	99	832.501	782.739	153.591	96.6472	-0.579371
MER103	3534	3197	225	121	1237.72	1251.21	178.134	118.124	-0.608292
MER104	1849	1577	119	81	647.579	617.19	94.2129	79.075	-0.183362
MER105	878	817	66	53	307.504	319.749	52.2525	51.7404	-0.0705458
MER106A	755	708	48	25	264.425	277.09	38.0018	24.4059	-0.706336
MER106B	1114	947	62	51	390.158	370.627	49.0857	49.7879	0.0945849
MER110	1089	931	50	20	381.403	364.365	39.5852	19.5247	-0.953734
MER110-int	280	339	26	36	98.0649	132.674	20.5843	35.1444	0.33567
MER110A	1400	1331	89	59	490.325	520.913	70.4617	57.5978	-0.378131
MER112	2135	1948	201	112	747.745	762.388	159.133	109.338	-0.569411
MER113	4873	4187	298	182	1706.68	1638.66	235.928	177.675	-0.350438
MER113A	1168	961	91	70	409.071	376.106	72.0452	68.3364	0.0449633
MER115	4570	3859	228	117	1600.56	1510.3	180.509	114.219	-0.576515
MER117	4841	4192	298	124	1695.47	1640.62	235.928	121.053	-0.915263
MER119	3429	2791	193	111	1200.95	1092.31	152.799	108.362	-0.358992
MER121	4698	4300	281	155	1645.39	1682.89	222.469	151.316	-0.588549
MER2	66175	57348	3937	2596	23176.6	22444.3	3116.94	2534.3	-0.25222
MER20	36503	33002	2061	1151	12784.5	12916	1631.7	1123.65	-0.552952
MER20B	6020	5756	345	240	2108.4	2252.72	273.138	234.296	-0.316822
MER21-int	1015	938	50	20	355.485	367.105	39.5852	19.5247	-1.06607
MER21B	33351	29204	1731	1038	11680.6	11429.6	1370.44	1013.33	-0.404192
MER2B	4295	3725	332	164	1504.25	1457.85	262.846	160.102	-0.670027
MER3	17058	14941	965	597	5974.26	5847.45	763.995	582.812	-0.359583
MER31-int	1930	1857	103	69	675.948	726.773	81.5456	67.3602	-0.380306
MER31A	6287	5453	343	221	2201.91	2134.14	271.555	215.748	-0.286798
MER31B	4590	3869	262	153	1607.56	1514.21	207.427	149.364	-0.387459
MER33	17382	15081	1147	782	6087.73	5902.25	908.086	763.415	-0.20572
MER34	5015	4433	300	175	1756.41	1734.94	237.511	170.841	-0.457598
MER34-int	667	590	22	11	233.605	230.908	17.4175	10.7386	-0.680985
MER34A	5140	4949	342	196	1800.19	1936.89	270.763	191.342	-0.606468
MER34A1	3897	3711	257	134	1364.85	1452.37	203.468	130.815	-0.726936
MER34B-int	643	454	63	27	225.199	177.682	49.8774	26.3583	-0.578223
MER44A	4816	3946	278	231	1686.72	1544.34	220.094	225.51	0.162295
MER44B	9749	8647	621	426	3414.41	3384.17	491.649	415.876	-0.228642
MER44C	2265	1860	150	110	793.275	727.948	118.756	107.386	-0.0212075
MER44D	4875	4419	272	169	1707.38	1729.46	215.344	164.984	-0.402858
MER45A	4202	3710	283	159	1471.67	1451.98	224.053	155.221	-0.510075
MER45B	6299	5529	360	251	2206.11	2163.88	285.014	245.035	-0.190162
MER45C	2109	1809	88	36	738.639	707.988	69.67	35.1444	-0.926097
MER45R	2315	2166	154	101	810.787	847.707	121.923	98.5996	-0.370553
MER46C	5059	4313	260	182	1771.82	1687.98	205.843	177.675	-0.14237
MER47A	953	851	50	45	333.771	333.056	39.5852	43.9305	0.153357
MER47B	4558	3858	214	135	1596.36	1509.9	169.425	131.792	-0.282061
MER47C	56	44	9	4	19.613	17.2203	7.12534	3.90494	-0.679959
MER49	47	34	4	0	16.4609	13.3066	3.16682	0	#NUM!
MER4B-int	339	387	49	24	118.729	151.46	38.7935	23.4296	-1.07875
MER50	74	37	1	0	25.9172	14.4807	0.791705	0	#NUM!
MER50-int	110	77	12	1	38.5255	30.1355	9.50046	0.976234	-2.92835
MER50B	65	39	10	3	22.7651	15.2634	7.91705	2.9287	-0.857957
MER51-int	34	26	4	2	11.9079	10.1756	3.16682	1.95247	-0.470934
MER52-int	1857	1682	90	76	650.381	658.284	71.2534	74.1938	0.0409135
MER53	8820	7720	504	339	3089.05	3021.37	399.019	330.943	-0.237918
MER54A	2840	2505	136	79	994.659	980.381	107.672	77.1225	-0.460559
MER54B	1095	1012	67	22	383.504	396.066	53.0442	21.4772	-1.35089
MER57-int	364	380	25	14	127.484	148.72	19.7926	13.6673	-0.756519
MER57A-int	1582	1442	108	64	554.067	564.355	85.5041	62.479	-0.479166
MER57C2	3138	2710	189	88	1099.03	1060.61	149.632	85.9086	-0.749215
MER57D	2344	2125	130	91	820.944	831.661	102.922	88.8373	-0.23102
MER57E1	1137	1095	84	38	398.214	428.55	66.5032	37.0969	-0.948046
MER57E2	263	238	22	11	92.111	93.146	17.4175	10.7386	-0.713856
MER57F	1496	1221	84	39	523.947	477.862	66.5032	38.0731	-0.671825
MER58A	24487	21217	1201	743	8576.13	8303.69	950.838	725.342	-0.343964
MER58B	18731	16951	1244	724	6560.19	6634.11	984.881	706.793	-0.494824
MER58C	1977	1853	116	71	692.409	725.208	91.8378	69.3126	-0.472741
MER58D	1542	1286	76	68	540.058	503.301	60.1696	66.3839	0.24349
MER5A	41964	37573	2276	1227	14697.1	14704.9	1801.92	1197.84	-0.589866
MER5A1	19222	16926	1107	577	6732.16	6624.32	876.417	563.287	-0.614452
MER5B	23579	21250	1392	783	8258.12	8316.61	1102.05	764.391	-0.537992
MER5C	1668	1310	95	49	584.187	512.694	75.212	47.8355	-0.46455
MER5C1	466	383	41	22	163.208	149.895	32.4599	21.4772	-0.473092
MER63A	4216	3666	222	111	1476.58	1434.76	175.758	108.362	-0.656289
MER63B	4661	3901	239	144	1632.43	1526.73	189.217	140.578	-0.332103
MER63C	4128	3580	262	159	1445.76	1401.1	207.427	155.221	-0.373014
MER63D	6016	4999	432	271	2107	1956.46	342.017	264.559	-0.26353
MER65-int	348	291	21	10	121.881	113.889	16.6258	9.76234	-0.670278
MER65D	728	619	35	26	254.969	242.258	27.7097	25.3821	-0.0528013
MER66-int	122	97	18	10	42.7283	37.9629	14.2507	9.76234	-0.375129
MER66A	15	25	1	0	5.25348	9.78424	0.791705	0	#NUM!
MER66B	34	11	0	0	11.9079	4.30507	0	0	#DIV/0!
MER66C	70	57	1	4	24.5162	22.3081	0.791705	3.90494	2.43844
MER67A	1506	1165	68	42	527.449	455.946	53.8359	41.0018	-0.182711
MER67B	1756	1646	114	63	615.007	644.194	90.2544	61.5027	-0.620239
MER67C	5213	4797	208	145	1825.76	1877.4	164.675	141.554	-0.258506
MER67D	3782	3370	134	61	1324.58	1318.92	106.088	59.5503	-0.826908
MER68	7759	6935	471	299	2717.45	2714.15	372.893	291.894	-0.351564
MER68-int	745	653	76	37	260.923	255.564	60.1696	36.1207	-0.706274
MER70-int	665	521	38	27	232.904	203.904	30.0848	26.3583	0.00107396
MER70A	1627	1519	84	40	569.827	594.491	66.5032	39.0494	-0.829254
MER70B	2208	2022	89	44	773.312	791.349	70.4617	42.9543	-0.747302
MER72	28	51	2	5	9.80649	19.9599	1.58341	4.88117	0.598901
MER72B	266	269	36	13	93.1617	105.278	28.5014	12.691	-1.34362
MER73	1213	974	91	47	424.831	381.194	72.0452	45.883	-0.494577
MER74A	6628	5746	408	245	2321.34	2248.81	323.016	239.177	-0.387729
MER74B	3028	2429	170	112	1060.5	950.637	134.59	109.338	-0.14199
MER74C	1042	923	25	18	364.942	361.234	19.7926	17.5722	-0.156935
MER76	2007	1826	93	47	702.916	714.641	73.6286	45.883	-0.706173
MER76-int	137	120	2	0	47.9818	46.9644	1.58341	0	#NUM!
MER77	7682	6674	323	164	2690.48	2612	255.721	160.102	-0.632865
MER81	2285	1886	97	58	800.28	738.123	76.7954	56.6216	-0.323024
MER82	15057	13232	1084	691	5273.44	5178.6	858.208	674.578	-0.321161
MER83A-int	8	6	0	1	2.80186	2.34822	0	0.976234	#DIV/0!
MER83B-int	42	53	3	1	14.7097	20.7426	2.37511	0.976234	-1.77852
MER87	268	219	18	2	93.8622	85.71	14.2507	1.95247	-2.73658
MER88	522	407	25	12	182.821	159.287	19.7926	11.7148	-0.55783
MER89	5451	4783	313	206	1909.11	1871.92	247.804	201.104	-0.27287
MER89-int	1064	857	35	13	372.647	335.404	27.7097	12.691	-0.974669
MER90	2049	1821	120	68	717.625	712.684	95.0046	66.3839	-0.507196
MER90a	4290	3892	240	127	1502.5	1523.21	190.009	123.982	-0.635697
MER91A	1784	1630	107	44	624.814	637.933	84.7124	42.9543	-1.00975
MER91B	961	817	74	23	336.573	319.749	58.5862	22.4534	-1.30965
MER91C	509	431	48	20	178.268	168.68	38.0018	19.5247	-0.881014
MER92A	292	265	8	11	102.268	103.713	6.33364	10.7386	0.741451
MER92B	2125	1777	81	64	744.243	695.464	64.1281	62.479	0.0602122
MER92C	564	466	8	7	197.531	182.378	6.33364	6.83364	0.224763
MER94	2414	2075	107	66	845.46	812.092	84.7124	64.4315	-0.336716
MER95	462	302	29	14	161.807	118.194	22.9594	13.6673	-0.295239
MER96	564	546	48	22	197.531	213.688	38.0018	21.4772	-0.936694
MER96B	2649	2187	191	134	927.764	855.925	151.216	130.815	-0.092802
MER97a	515	546	14	22	180.369	213.688	11.0839	21.4772	0.709791
MER97b	493	417	37	12	172.664	163.201	29.2931	11.7148	-1.24091
MER97c	2598	2406	202	141	909.903	941.635	159.924	137.649	-0.265852
MER99	1620	1375	113	66	567.376	538.133	89.4627	64.4315	-0.39718
MERVK26-int	19282	18056	1010	512	6753.17	7066.57	799.622	499.832	-0.74332
MERVL_2A-int	65201	58355	3322	2568	22835.5	22838.4	2630.04	2506.97	-0.0693261
MERVL-int	119321	110938	20110	17343	41790	43417.8	15921.2	16930.8	0.0335778
MIR	233572	206274	13862	7576	81804.4	80729.4	10974.6	7395.95	-0.550279
MIR3	45327	41054	2959	1471	15875	16067.3	2342.65	1436.04	-0.723422
MIRb	226094	199974	13591	7104	79185.3	78263.8	10760.1	6935.17	-0.616795
MIRc	106015	94344	6319	3409	37129.8	36923.4	5002.78	3327.98	-0.580039
MIRm	38029	32850	2459	1292	13319	12856.5	1946.8	1261.29	-0.575216
MLT-int	8507	7651	432	254	2979.42	2994.37	342.017	247.963	-0.471158
MLT1-int	2315	2081	116	64	810.787	814.44	91.8378	62.479	-0.562203
MLT1A	37358	33447	2118	1100	13084	13090.1	1676.83	1073.86	-0.643616
MLT1A-int	1256	1150	62	39	439.891	450.075	49.0857	38.0731	-0.399548
MLT1A0	81758	72912	4013	2354	28634.3	28535.5	3177.11	2298.06	-0.46232
MLT1A0-int	2697	2373	111	39	944.576	928.72	87.8792	38.0731	-1.18233
MLT1A1	58702	51690	3081	1791	20559.3	20229.9	2439.24	1748.44	-0.457066
MLT1A1-int	1729	1659	70	35	605.551	649.282	55.4193	34.1682	-0.798333
MLT1B	73058	64527	4291	2537	25587.2	25253.9	3397.21	2476.71	-0.437008
MLT1B-int	1486	1305	61	57	520.445	510.737	48.294	55.6453	0.23158
MLT1C	64657	57168	3692	1906	22644.9	22373.8	2922.97	1860.7	-0.634213
MLT1C-int	1295	1178	83	46	453.55	461.033	65.7115	44.9068	-0.572822
MLT1D	71247	62025	3908	2172	24953	24274.7	3093.98	2120.38	-0.505384
MLT1D-int	2019	1787	141	72	707.118	699.378	111.63	70.2889	-0.651482
MLT1E	4575	3938	250	134	1602.31	1541.21	197.926	130.815	-0.541343
MLT1E-int	65	82	5	1	22.7651	32.0923	3.95852	0.976234	-2.51507
MLT1E1	4959	4342	200	129	1736.8	1699.33	158.341	125.934	-0.298896
MLT1E1-int	133	114	7	4	46.5808	44.6161	5.54193	3.90494	-0.442919
MLT1E1A	9912	8801	476	276	3471.5	3444.44	376.852	269.441	-0.472742
MLT1E1A-int	311	338	6	3	108.922	132.283	4.75023	2.9287	-0.978066
MLT1E2	15936	13693	790	431	5581.3	5359.02	625.447	420.757	-0.513271
MLT1E2-int	371	356	18	9	129.936	139.328	14.2507	8.78611	-0.798415
MLT1E3	8859	7760	478	245	3102.7	3037.03	378.435	239.177	-0.631099
MLT1E3-int	95	101	1	2	33.272	39.5283	0.791705	1.95247	1.05369
MLT1F	14416	12757	729	376	5048.94	4992.7	577.153	367.064	-0.636761
MLT1F-int	3735	3233	169	132	1308.12	1265.3	133.798	128.863	-0.00620758
MLT1F1	12948	11869	680	389	4534.8	4645.17	538.359	379.755	-0.538191
MLT1F1-int	950	854	83	34	332.72	334.23	65.7115	33.192	-0.991842
MLT1F2	21325	18729	1000	533	7468.7	7329.96	791.705	520.333	-0.578478
MLT1F2-int	688	692	20	19	240.96	270.828	15.8341	18.5484	0.0596789
MLT1G	7377	6611	421	228	2583.66	2587.34	333.308	222.581	-0.584578
MLT1G-int	408	302	19	16	142.895	118.194	15.0424	15.6197	0.328136
MLT1G1	9089	8349	408	249	3183.26	3267.55	323.016	243.082	-0.447862
MLT1G1-int	532	543	28	14	186.323	212.514	22.1677	13.6673	-0.887483
MLT1G3	9381	8136	548	279	3285.53	3184.18	433.854	272.369	-0.626446
MLT1G3-int	739	608	24	7	258.821	237.953	19.0009	6.83364	-1.35406
MLT1H	18634	16234	886	489	6526.22	6353.5	701.451	477.378	-0.51651
MLT1H-int	3261	2931	146	95	1142.11	1147.1	115.589	92.7422	-0.324004
MLT1H1	7924	7217	337	146	2775.24	2824.51	266.805	142.53	-0.929908
MLT1H1-int	545	394	11	17	190.876	154.2	8.70875	16.596	1.23813
MLT1H2	7469	6544	343	147	2615.88	2561.12	271.555	143.506	-0.889607
MLT1H2-int	671	555	34	22	235.006	217.21	26.918	21.4772	-0.212163
MLT1I	12657	11116	664	336	4432.89	4350.47	525.692	328.015	-0.653381
MLT1I-int	661	542	32	20	231.503	212.122	25.3346	19.5247	-0.249671
MLT1J	22232	19536	1299	702	7786.36	7645.8	1028.42	685.316	-0.559313
MLT1J-int	4659	3909	226	103	1631.73	1529.86	178.925	100.552	-0.738415
MLT1J1	7479	6561	352	162	2619.38	2567.78	278.68	158.15	-0.788609
MLT1J1-int	615	649	17	14	215.393	253.999	13.459	13.6673	-0.215697
MLT1J2	7739	6761	389	185	2710.44	2646.05	307.973	180.603	-0.735291
MLT1J2-int	304	276	14	2	106.471	108.018	11.0839	1.95247	-2.52591
MLT1K	20508	18628	1310	678	7182.56	7290.43	1037.13	661.887	-0.669453
MLT1K-int	85	101	4	3	29.7697	39.5283	3.16682	2.9287	-0.521815
MLT1L	11483	10239	609	267	4021.71	4007.23	482.148	260.655	-0.882135
MLT1L-int	88	94	2	0	30.8204	36.7887	1.58341	0	#NUM!
MLT1M	1895	1581	123	54	663.69	618.755	97.3797	52.7166	-0.784224
MLT1N2	4830	4260	215	112	1691.62	1667.23	170.217	109.338	-0.617625
MLT2B1	14475	12858	831	497	5069.61	5032.23	657.907	485.188	-0.428663
MLT2B2	10806	9903	599	341	3784.61	3875.73	474.231	332.896	-0.544846
MLT2B3	12381	11039	688	370	4336.22	4320.33	544.693	361.207	-0.587322
MLT2B4	15536	13592	881	494	5441.2	5319.5	697.492	482.26	-0.499731
MLT2B5	2825	2455	192	122	989.405	960.813	152.007	119.101	-0.309654
MLT2C1	6692	5778	463	233	2343.75	2261.33	366.559	227.463	-0.636772
MLT2C2	4842	4216	295	172	1695.82	1650.01	233.553	167.912	-0.436535
MLT2D	12728	11183	763	514	4457.75	4376.69	604.071	501.784	-0.241173
MLT2E	962	829	52	23	336.923	324.445	41.1687	22.4534	-0.82017
MLT2F	4641	4346	247	146	1625.43	1700.89	195.551	142.53	-0.521752
MMAR1	3698	3288	283	203	1295.16	1286.82	224.053	198.176	-0.167744
MMERGLN-int	30187	27382	12715	8470	10572.5	10716.5	10066.5	8268.7	-0.303355
MMERVK10C-int	74386	67045	28911	23154	26052.4	26239.4	22889	22603.7	-0.0284127
MMETn-int	50689	45464	10963	8750	17752.9	17793.2	8679.46	8542.05	-0.0262966
MMSAT4	13575	12091	3387	2217	4754.4	4732.05	2681.5	2164.31	-0.302338
MMTV-int	3094	3323	235	183	1083.62	1300.52	186.051	178.651	-0.321787
MMVL30-int	16645	14934	3696	2360	5829.61	5844.71	2926.14	2303.91	-0.348647
MT-int	4236	3827	552	396	1483.58	1497.77	437.021	386.589	-0.190636
MT2_Mm	31854	28492	2534	2177	11156.3	11150.9	2006.18	2125.26	0.0838855
MT2A	116412	103263	6993	5039	40771.2	40414	5536.39	4919.24	-0.157815
MT2B	70220	61962	7436	6480	24593.3	24250	5887.12	6326	0.124008
MT2B2	23416	20802	1622	1402	8201.03	8141.27	1284.15	1368.68	0.102528
MT2C_Mm	22488	19914	1014	934	7876.02	7793.74	802.789	911.803	0.198852
MTA_Mm	113817	101688	6057	5713	39862.3	39797.6	4795.36	5577.23	0.220255
MTA_Mm-int	79234	71907	8738	7143	27750.3	28142.2	6917.92	6973.24	-0.00874257
MTB	59661	53591	3649	3361	20895.2	20973.9	2888.93	3281.12	0.17823
MTB_Mm	50751	45508	3442	2788	17774.6	17810.5	2725.05	2721.74	-0.00465747
MTB_Mm-int	7929	7138	523	378	2776.99	2793.6	414.062	369.016	-0.174763
MTB-int	12339	11528	1026	919	4321.51	4511.71	812.289	897.159	0.0812323
MTC	244682	217644	18506	14387	85695.5	85179.3	14651.3	14045.1	-0.0522466
MTC-int	49337	42715	3854	2638	17279.4	16717.4	3051.23	2575.31	-0.196942
MTD	452215	403265	29268	18648	158380	157826	23171.6	18204.8	-0.34298
MTD-int	35106	31882	2248	1345	12295.2	12477.6	1779.75	1313.03	-0.460017
MTE-int	61992	55033	3570	2046	21711.6	21538.2	2826.39	1997.37	-0.48929
MTE2a	139065	123475	8375	5055	48705	48324.4	6630.53	4934.86	-0.414795
MTE2a-int	5671	5128	303	152	1986.17	2006.94	239.887	148.388	-0.707997
MTE2b	119821	108488	7284	3923	41965.1	42458.9	5766.78	3829.77	-0.607385
MTE2b-int	10156	8956	527	367	3556.96	3505.11	417.229	358.278	-0.198574
MTEa	168627	148840	10966	5917	59058.6	58251.5	8681.84	5776.38	-0.567983
MTEa-int	20794	18486	1246	604	7282.72	7234.86	986.464	589.645	-0.732906
MTEb	89289	79470	6314	3494	31271.9	31102.1	4998.83	3410.96	-0.54356
MTEb-int	10781	9361	527	350	3775.85	3663.61	417.229	341.682	-0.244649
MuLV-int	7487	7010	665	382	2622.19	2743.5	526.484	372.921	-0.562765
MurERV4_19-int	17784	15684	891	597	6228.52	6138.24	705.409	582.812	-0.254365
MurERV4-int	26335	22339	1290	843	9223.36	8742.81	1021.3	822.965	-0.234307
MuRRS-int	9460	8976	1784	1263	3313.19	3512.93	1412.4	1232.98	-0.28045
MuRRS4-int	28314	26566	2249	1355	9916.47	10397.1	1780.54	1322.8	-0.497013
MurSAT1	701	907	3	6	245.513	354.972	2.37511	5.8574	0.770355
MurSatRep1	15414	14325	1846	1312	5398.48	5606.37	1461.49	1280.82	-0.244886
MURVY-int	4018	3264	769	453	1407.23	1277.43	608.821	442.234	-0.321593
MURVY-LTR	7194	6669	1081	819	2519.57	2610.04	855.833	799.536	-0.149064
MusHAL1	88502	80747	27562	21977	30996.2	31601.9	21821	21454.7	-0.0523417
MYSERV-int	20581	18036	1026	769	7208.12	7058.74	812.289	750.724	-0.0834986
MYSERV16_I-int	42764	36581	1832	1276	14977.3	14316.7	1450.4	1245.67	-0.154446
MYSERV6-int	52776	46817	2461	1685	18483.8	18322.8	1948.39	1644.95	-0.231604
ORR1A0	21022	19218	1799	1653	7362.58	7521.34	1424.28	1613.71	0.149376
ORR1A0-int	15054	14379	775	715	5272.39	5627.5	613.571	698.007	0.0919735
ORR1A1	33739	30488	3026	2724	11816.5	11932.1	2395.7	2659.26	0.136533
ORR1A1-int	24856	23425	1460	1258	8705.37	9167.83	1155.89	1228.1	0.0127517
ORR1A2	129365	114192	11536	10544	45307.8	44691.3	9133.11	10293.4	0.192308
ORR1A2-int	51741	47544	3222	2646	18121.4	18607.3	2550.87	2583.12	-0.0200558
ORR1A3	37830	34166	3607	3084	13249.3	13371.5	2855.68	3010.71	0.0630158
ORR1A3-int	22622	20602	2056	1536	7922.95	8063	1627.75	1499.5	-0.143677
ORR1A4	71601	64090	6268	5340	25077	25082.9	4962.41	5213.09	0.070758
ORR1A4-int	32373	28848	2050	1381	11338.1	11290.2	1623	1348.18	-0.261548
ORR1B1	143277	129254	13127	10846	50180.2	50586.1	10392.7	10588.2	0.0152669
ORR1B1-int	42723	38280	3534	2686	14963	14981.6	2797.89	2622.16	-0.0953776
ORR1B2	73693	66021	6100	4894	25809.6	25838.6	4829.4	4777.69	-0.0171495
ORR1B2-int	15266	13998	1048	696	5346.64	5478.39	829.707	679.459	-0.323335
ORR1C1	65754	60097	5401	4045	23029.2	23520.1	4276	3948.87	-0.145258
ORR1C1-int	14411	12848	985	561	5047.19	5028.32	779.829	547.667	-0.504453
ORR1C2	83353	74297	6500	4560	29192.9	29077.6	5146.08	4451.63	-0.203433
ORR1C2-int	15965	14471	955	650	5591.45	5663.51	756.078	634.552	-0.27127
ORR1D-int	5420	4734	297	234	1898.26	1852.74	235.136	228.439	-0.00667825
ORR1D1	166015	146785	12658	8454	58143.8	57447.2	10021.4	8253.08	-0.262691
ORR1D1-int	26299	23507	1577	969	9210.75	9199.93	1248.52	945.971	-0.398654
ORR1D2	128108	114493	9513	5381	44867.5	44809.1	7531.49	5253.12	-0.517882
ORR1D2-int	17771	16418	1106	667	6223.97	6425.51	875.626	651.148	-0.473303
ORR1E	236839	209884	14282	7561	82948.6	82142.2	11307.1	7381.31	-0.601192
ORR1E-int	23293	21348	1302	740	8157.95	8354.96	1030.8	722.413	-0.547294
ORSL	1620	1345	101	87	567.376	526.392	79.9622	84.9324	0.195163
ORSL-2a	541	499	22	13	189.475	195.293	17.4175	12.691	-0.50036
ORSL-2b	1729	1675	121	74	605.551	655.544	95.7963	72.2413	-0.52159
PB1	56195	50398	5196	3376	19681.3	19724.2	4113.7	3295.77	-0.322968
PB1D10	291960	258475	29112	18452	102254	101159	23048.1	18013.5	-0.340048
PB1D7	101737	90441	10270	6493	35631.5	35395.9	8130.81	6338.69	-0.34964
PB1D9	113434	99930	17266	13117	39728.2	39109.6	13669.6	12805.3	-0.0715897
polypurine	6051	5299	1295	1067	2119.25	2073.87	1025.26	1041.64	0.0541045
polypyrimidine	6039	5160	1129	1024	2115.05	2019.47	893.835	999.664	0.228152
RCHARR1	70081	62523	5619	3776	24544.6	24469.6	4448.59	3686.26	-0.266775
Ricksha	2161	1828	129	91	756.851	715.424	102.13	88.8373	-0.119957
Ricksha_0	772	624	34	46	270.379	244.215	26.918	44.9068	0.885197
Ricksha_a	188	117	22	16	65.8436	45.7903	17.4175	15.6197	0.366836
Ricksha_c	2296	2154	122	78	804.133	843.01	96.588	76.1463	-0.411188
RLTR1	3101	2920	2044	1822	1086.07	1142.8	1618.24	1778.7	0.0629359
RLTR10	23155	20953	15417	12963	8109.62	8200.37	12205.7	12654.9	0.0360875
RLTR10-int	19463	17961	19242	15555	6816.56	7029.39	15234	15185.3	-0.0489709
RLTR10A	9335	8810	3459	2941	3269.42	3447.97	2738.51	2871.1	-0.00849722
RLTR10B	2498	2206	2146	1994	874.879	863.361	1699	1946.61	0.215399
RLTR10B2	7757	7248	5431	5094	2716.75	2836.65	4299.75	4972.94	0.14754
RLTR10C	20562	18240	17726	15859	7201.47	7138.58	14033.8	15482.1	0.154353
RLTR10D	8435	7328	4076	3268	2954.21	2867.96	3226.99	3190.33	0.0262655
RLTR10E	6059	5569	5747	5218	2122.06	2179.54	4549.93	5093.99	0.124392
RLTR11A	36440	32840	2704	1654	12762.5	12852.6	2140.77	1614.69	-0.417024
RLTR11A2	39959	36135	2515	1639	13994.9	14142.1	1991.14	1600.05	-0.330576
RLTR11B	20048	18312	1560	1007	7021.45	7166.76	1235.06	983.068	-0.35877
RLTR12A	10369	9509	745	422	3631.55	3721.53	589.82	411.971	-0.553043
RLTR12B	31748	27843	2027	1036	11119.2	10896.9	1604.79	1011.38	-0.636928
RLTR13A	6206	5731	830	713	2173.54	2242.94	657.115	696.055	0.0377105
RLTR13A2	2649	2567	426	356	927.764	1004.65	337.266	347.539	-0.0715686
RLTR13A3	4407	3973	403	348	1543.47	1554.91	319.057	339.729	0.0799186
RLTR13B1	13204	12248	4637	4019	4624.46	4793.5	3671.14	3923.48	0.0441167
RLTR13B2	6699	6150	4526	3971	2346.2	2406.92	3583.26	3876.63	0.0766681
RLTR13B3	5263	4817	2871	2545	1843.27	1885.23	2272.98	2484.52	0.0959058
RLTR13B4	4941	4706	1909	1630	1730.5	1841.79	1511.36	1591.26	-0.0156004
RLTR13C1	9890	9371	976	754	3463.79	3667.53	772.704	736.081	-0.152506
RLTR13C2	15984	14426	3595	3239	5598.11	5645.9	2846.18	3162.02	0.139557
RLTR13D1	13971	12845	1338	1079	4893.09	5027.14	1059.3	1053.36	-0.0471118
RLTR13D2	6993	6595	550	449	2449.17	2581.08	435.438	438.329	-0.0661343
RLTR13D3	10716	9423	866	634	3753.09	3687.88	685.616	618.932	-0.122333
RLTR13D4	4762	4104	691	544	1667.8	1606.18	547.068	531.071	0.0115008
RLTR13D5	12303	11055	1724	1414	4308.9	4326.59	1364.9	1380.4	0.0103765
RLTR13D6	22676	20521	2598	2120	7941.86	8031.3	2056.85	2069.62	-0.00722902
RLTR14	23989	21556	1731	1107	8401.71	8436.36	1370.44	1080.69	-0.348624
RLTR14-int	19503	17384	906	529	6830.57	6803.57	717.285	516.428	-0.468264
RLTR15	49653	44337	3740	2221	17390.1	17352.2	2960.98	2168.22	-0.446416
RLTR16	23930	22048	2189	1540	8381.05	8628.92	1733.04	1503.4	-0.247126
RLTR17	37101	34297	6246	4242	12994	13422.8	4944.99	4141.19	-0.302769
RLTR18	22368	20363	1190	790	7833.99	7969.46	942.129	771.225	-0.313508
RLTR18-int	5118	4189	256	166	1792.49	1639.45	202.676	162.055	-0.193943
RLTR18B	24979	21658	1509	1101	8748.44	8476.28	1194.68	1074.83	-0.10692
RLTR19	9927	9233	612	491	3476.75	3613.52	484.523	479.331	-0.0712073
RLTR19-int	26123	22946	1212	912	9149.11	8980.37	959.546	890.325	-0.0811631
RLTR19A	1455	1289	113	107	509.587	504.475	89.4627	104.457	0.238098
RLTR19B	3039	2673	227	158	1064.35	1046.13	179.717	154.245	-0.195588
RLTR19C	3405	2940	219	192	1192.54	1150.63	173.383	187.437	0.164057
RLTR1B	16704	15419	18298	17150	5850.27	6034.53	14486.6	16742.4	0.16405
RLTR1B-int	11893	10727	3340	2512	4165.31	4198.22	2644.29	2452.3	-0.120103
RLTR1C	7686	7195	3577	3441	2691.88	2815.9	2831.93	3359.22	0.181359
RLTR1D	5982	5185	2861	2774	2095.09	2029.25	2265.07	2708.07	0.303775
RLTR20A	9727	8310	1276	1003	3406.71	3252.28	1010.22	979.163	0.0218827
RLTR20A1	2156	1980	263	233	755.1	774.912	208.218	227.463	0.0901669
RLTR20A2	7831	6772	1220	892	2742.67	2650.36	965.88	870.801	-0.100108
RLTR20B1	7367	6561	900	735	2580.16	2567.78	712.534	717.532	0.0170238
RLTR20B2	9145	8469	1117	820	3202.87	3314.51	884.334	800.512	-0.193099
RLTR20B3	23400	20783	2171	1446	8195.43	8133.84	1718.79	1411.63	-0.273145
RLTR20C	11437	10237	1761	1277	4005.6	4006.45	1394.19	1246.65	-0.161678
RLTR20D	11149	10563	1617	1113	3904.74	4134.04	1280.19	1086.55	-0.318928
RLTR21	28757	25388	2525	2083	10071.6	9936.09	1999.06	2033.5	0.0441889
RLTR22_Mur	41467	36144	2232	1617	14523.1	14145.7	1767.09	1578.57	-0.124767
RLTR22_Mus	13941	12490	889	685	4882.58	4888.21	703.826	668.72	-0.0754759
RLTR23	27980	24892	1545	1067	9799.49	9741.97	1223.18	1041.64	-0.22329
RLTR24	14958	13247	989	654	5238.77	5184.47	782.996	638.457	-0.279385
RLTR25A	33870	30790	2258	1709	11862.4	12050.3	1787.67	1668.38	-0.122304
RLTR25B	36159	32332	2731	2045	12664	12653.8	2162.15	1996.4	-0.113893
RLTR26	23854	22076	1797	1043	8354.43	8639.88	1422.69	1018.21	-0.531056
RLTR27	5738	5355	6086	4809	2009.63	2095.78	4818.32	4694.71	-0.098053
RLTR28	24498	21926	2155	1312	8579.98	8581.17	1706.12	1280.82	-0.413856
RLTR28B	7216	6724	501	315	2527.27	2631.57	396.644	307.514	-0.425536
RLTR3_Mm	171	123	8	2	59.8897	48.1385	6.33364	1.95247	-1.38262
RLTR30	3551	3386	251	152	1243.67	1325.18	198.718	148.388	-0.51293
RLTR31_Mm	15011	13394	1631	1003	5257.33	5242.01	1291.27	979.163	-0.394959
RLTR31_Mur	6984	6486	727	452	2446.02	2538.42	575.569	441.258	-0.436865
RLTR31A_Mm	11760	10759	1593	1006	4118.73	4210.75	1261.19	982.092	-0.392729
RLTR31B_Mm	4740	4366	614	374	1660.1	1708.72	486.107	365.112	-0.454582
RLTR33	20499	18481	1188	948	7179.4	7232.9	940.545	925.47	-0.0340222
RLTR4_Mm	1537	1458	1284	989	538.306	570.617	1016.55	965.496	-0.158433
RLTR4_MM-int	14771	14171	5157	2978	5173.28	5546.1	4082.82	2907.23	-0.590319
RLTR40	29367	25810	2372	1803	10285.3	10101.3	1877.92	1760.15	-0.0673959
RLTR41	17579	15705	1790	1223	6156.73	6146.46	1417.15	1193.93	-0.244863
RLTR42	1588	1444	88	74	556.168	565.138	69.67	72.2413	0.0292049
RLTR42-int	22428	19740	1148	675	7855	7725.64	908.877	658.958	-0.439941
RLTR43A	1211	1224	66	45	424.131	479.036	52.2525	43.9305	-0.425903
RLTR43B	42	38	0	1	14.7097	14.872	0	0.976234	#DIV/0!
RLTR44-int	7715	7270	1709	1174	2702.04	2845.26	1353.02	1146.1	-0.313966
RLTR44A	1696	1660	1003	720	593.993	649.674	794.08	702.889	-0.305257
RLTR44B	1610	1502	826	661	563.873	587.837	653.948	645.291	-0.0792726
RLTR44C	2328	2147	1029	794	815.34	840.271	814.664	775.13	-0.11522
RLTR44D	916	864	422	323	320.812	338.143	334.099	315.324	-0.15935
RLTR44E	1255	1142	641	562	439.541	446.944	507.483	548.644	0.0884135
RLTR45	15028	13863	7055	6170	5263.29	5425.56	5585.48	6023.36	0.0650809
RLTR45-int	28474	26436	6304	5355	9972.5	10346.2	4990.91	5227.73	0.0138033
RLTR46	4117	3822	2026	1683	1441.9	1495.81	1603.99	1643	-0.0182903
RLTR47_MM	6925	6382	502	366	2425.36	2497.72	397.436	357.302	-0.195995
RLTR5_Mm	1685	1435	772	590	590.141	561.615	611.196	575.978	-0.014145
RLTR6_Mm	10037	9512	5285	4381	3515.28	3722.71	4184.16	4276.88	-0.0510928
RLTR6-int	55043	52360	34486	25348	19277.8	20492.1	27302.7	24745.6	-0.230002
RLTR8	2825	2427	211	115	989.405	949.854	167.05	112.267	-0.514489
RLTR9A	16634	14832	780	492	5825.76	5804.79	617.53	480.307	-0.357351
RLTR9A2	2367	2147	92	108	828.999	840.271	72.8369	105.433	0.514106
RLTR9B	2500	2248	156	86	875.58	879.799	123.506	83.9561	-0.563808
RLTR9B2	3188	2891	232	182	1116.54	1131.45	183.676	177.675	-0.0670603
RLTR9C	6262	5749	794	495	2193.15	2249.98	628.614	483.236	-0.416355
RLTR9D	7268	6617	812	542	2545.49	2589.69	642.864	529.119	-0.305763
RLTR9E	14307	13206	1908	1463	5010.77	5168.43	1510.57	1428.23	-0.125561
RLTR9F	3862	3569	350	288	1352.6	1396.8	277.097	281.155	-0.0254148
RLTRETN_Mm	20228	17753	12977	10596	7084.49	6947.99	10274	10344.2	0.0378967
RMER10A	38836	34259	3679	1927	13601.6	13407.9	2912.68	1881.2	-0.610003
RMER10B	24330	21771	2462	1571	8521.14	8520.51	1949.18	1533.66	-0.345776
RMER12	54615	48601	4150	3327	19127.9	19021	3285.58	3247.93	-0.00853522
RMER12B	12190	10708	985	797	4269.33	4190.79	779.829	778.059	0.0235081
RMER13A	41861	37380	2965	1672	14661.1	14629.4	2347.41	1632.26	-0.521074
RMER13B	36991	33617	3141	1747	12955.4	13156.7	2486.75	1705.48	-0.566318
RMER15	143508	128256	7157	4189	50261.1	50195.5	5666.23	4089.44	-0.468601
RMER15-int	38834	34401	1941	1169	13600.9	13463.5	1536.7	1141.22	-0.414612
RMER16	20303	18236	1678	1273	7110.76	7137.02	1328.48	1242.75	-0.101564
RMER16-int	53204	47828	2618	1903	18633.7	18718.4	2072.68	1857.77	-0.164467
RMER17A	19837	18351	2294	1771	6947.55	7182.02	1816.17	1728.91	-0.118923
RMER17A-int	4495	4213	233	107	1574.29	1648.84	184.467	104.457	-0.887203
RMER17A2	25562	23062	4174	3168	8952.63	9025.77	3304.58	3092.71	-0.107332
RMER17B	59860	53539	8878	5739	20964.9	20953.5	7028.76	5602.61	-0.32639
RMER17C	56837	51520	9644	7130	19906.1	20163.4	7635.2	6960.55	-0.151989
RMER17C-int	22622	20893	1320	894	7922.95	8176.89	1045.05	872.753	-0.305441
RMER17D	10276	9526	1444	1229	3598.98	3728.19	1143.22	1199.79	0.0187935
RMER17D2	16627	15189	2072	1542	5823.31	5944.51	1640.41	1505.35	-0.153677
RMER19A	34393	31229	3978	2907	12045.5	12222.1	3149.4	2837.91	-0.171241
RMER19B	101671	91916	19506	15374	35608.4	35973.1	15443	15008.6	-0.0558621
RMER19C	70387	61908	7001	4647	24651.8	24228.9	5542.73	4536.56	-0.264035
RMER1A	65755	58497	4705	3336	23029.5	22894	3724.97	3256.72	-0.185294
RMER1B	106970	94946	7266	4750	37464.3	37159	5752.53	4637.11	-0.299164
RMER1C	54454	49226	3991	2172	19071.5	19265.6	3159.69	2120.38	-0.590066
RMER2	25438	22882	1453	931	8909.2	8955.32	1150.35	908.874	-0.347367
RMER20A	16450	14744	1240	860	5761.32	5770.35	981.714	839.561	-0.227929
RMER20B	33473	29688	1997	1078	11723.3	11619	1581.03	1052.38	-0.574316
RMER21A	6813	5886	480	268	2386.13	2303.6	380.018	261.631	-0.487756
RMER21B	10080	9432	757	416	3530.34	3691.4	599.321	406.113	-0.625807
RMER30	18111	15808	1312	818	6343.05	6186.77	1038.72	798.559	-0.343341
RMER3D-int	32881	28924	1482	1005	11516	11320	1173.31	981.115	-0.23332
RMER3D1	1	4	0	0	0.350232	1.56548	0	0	#DIV/0!
RMER3D2	15	17	2	0	5.25348	6.65328	1.58341	0	#NUM!
RMER3D3	35	29	8	10	12.2581	11.3497	6.33364	9.76234	0.735273
RMER3D4	9	8	3	0	3.15209	3.13096	2.37511	0	#NUM!
RMER4A	24609	22023	3041	2366	8618.86	8619.13	2407.57	2309.77	-0.0598777
RMER4B	52807	47305	5546	4121	18494.7	18513.7	4390.8	4023.06	-0.127674
RMER5	72740	65321	4121	2840	25475.9	25564.7	3262.62	2772.5	-0.239858
RMER6-int	8446	6955	316	162	2958.06	2721.98	250.179	158.15	-0.54167
RMER6A	59757	53595	5972	4179	20928.8	20975.5	4728.06	4079.68	-0.216004
RMER6B	20701	18742	1484	1012	7250.15	7335.05	1174.89	987.949	-0.266813
RMER6C	65169	57534	4046	2824	22824.3	22517.1	3203.24	2756.89	-0.196942
RMER6D	25190	22905	1814	1377	8822.34	8964.32	1436.15	1344.27	-0.118414
RNERVK23-int	12910	11722	544	307	4521.49	4587.64	430.687	299.704	-0.544055
RNLTR23	1960	1798	175	82	686.455	703.683	138.548	80.0512	-0.827155
RodERV21-int	30625	27640	1701	873	10725.9	10817.5	1346.69	852.252	-0.672334
RSINE1	545576	489739	82094	61327	191078	191669	64994.2	59869.5	-0.122944
SRV_MM-int	4549	4165	185	103	1593.21	1630.05	146.465	100.552	-0.575605
SSU-rRNA_Hsa	3208	3377	287	60	1123.54	1321.66	227.219	58.574	-2.19004
SUBTEL_sa	44	45	24	20	15.4102	17.6116	19.0009	19.5247	-0.153413
SYNREP_MM	281713	245820	414076	344275	98664.9	96206.5	327826	336093	0.0723327
T-rich	46134	41303	11828	9964	16157.6	16164.7	9364.29	9727.2	0.0542176
Tigger1	12280	10942	632	356	4300.85	4282.37	500.358	347.539	-0.51957
Tigger10	2163	1694	98	60	757.552	662.98	77.5871	58.574	-0.213176
Tigger11a	670	584	55	29	234.655	228.56	43.5438	28.3108	-0.583143
Tigger12	824	622	36	21	288.591	243.432	28.5014	20.5009	-0.229835
Tigger12A	496	461	52	31	173.715	180.421	41.1687	30.2633	-0.498627
Tigger12c	970	838	76	33	339.725	327.968	60.1696	32.2157	-0.850456
Tigger13a	5462	5068	319	202	1912.97	1983.46	252.554	197.199	-0.409145
Tigger14a	1260	1252	67	40	441.292	489.995	53.0442	39.0494	-0.592929
Tigger15a	5066	4599	359	162	1774.28	1799.91	284.222	158.15	-0.86642
Tigger16a	1077	983	70	38	377.2	384.716	55.4193	37.0969	-0.607558
Tigger16b	859	764	74	37	300.849	299.006	58.5862	36.1207	-0.688872
Tigger2b	1419	1267	116	56	496.979	495.865	91.8378	54.6691	-0.745125
Tigger5	27765	24031	1569	878	9724.19	9405	1242.19	857.134	-0.487139
Tigger6a	4103	3740	248	154	1437	1463.72	196.343	150.34	-0.411726
Tigger6b	1608	1339	113	65	563.173	524.044	89.4627	63.4552	-0.391657
Tigger7	44016	38654	2678	1806	15415.8	15128	2120.19	1763.08	-0.238905
Tigger8	1013	774	58	33	354.785	302.92	45.9189	32.2157	-0.283315
Tigger9a	1474	1301	130	52	516.242	509.172	102.922	50.7642	-0.99977
Tigger9b	2923	2620	246	167	1023.73	1025.39	194.759	163.031	-0.258884
tRNA-Ala-GCA	2124	1970	176	136	743.893	770.998	139.34	132.768	-0.121338
tRNA-Ala-GCG	579	526	64	22	202.784	205.86	50.6691	21.4772	-1.26002
tRNA-Ala-GCY	29	22	2	1	10.1567	8.61013	1.58341	0.976234	-0.459408
tRNA-Ala-GCY_	7061	6327	800	470	2472.99	2476.2	633.364	458.83	-0.466945
tRNA-Arg-AGA	67	105	7	12	23.4655	41.0938	5.54193	11.7148	0.271494
tRNA-Arg-AGG	34	24	4	13	11.9079	9.39287	3.16682	12.691	2.34498
tRNA-Arg-CGA	7	18	0	0	2.45162	7.04465	0	0	#DIV/0!
tRNA-Arg-CGA_	4	2	0	0	1.40093	0.782739	0	0	#DIV/0!
tRNA-Arg-CGG	7	12	0	0	2.45162	4.69644	0	0	#DIV/0!
tRNA-Arg-CGY_	61	56	10	2	21.3641	21.9167	7.91705	1.95247	-2.0565
tRNA-Asn-AAC	94	62	20	17	32.9218	24.2649	15.8341	16.596	0.50797
tRNA-Asp-GAY	107	78	31	12	37.4748	30.5268	24.5429	11.7148	-0.771126
tRNA-Cys-TGY	207	170	4	1	72.498	66.5328	3.16682	0.976234	-1.57386
tRNA-Gln-CAA	40	37	1	11	14.0093	14.4807	0.791705	10.7386	3.71395
tRNA-Gln-CAA_	937	813	20	16	328.167	318.184	15.8341	15.6197	0.0249086
tRNA-Gln-CAG	84	81	9	5	29.4195	31.7009	7.12534	4.88117	-0.653486
tRNA-Glu-GAG	19	9	0	0	6.65441	3.52233	0	0	#DIV/0!
tRNA-Glu-GAG_	122	97	27	32	42.7283	37.9629	21.376	31.2395	0.71798
tRNA-Gly-GGA	195	210	11	6	68.2952	82.1876	8.70875	5.8574	-0.839341
tRNA-Gly-GGG	54	35	7	5	18.9125	13.6979	5.54193	4.88117	0.282221
tRNA-Gly-GGY	116	115	20	13	40.6269	45.0075	15.8341	12.691	-0.466954
tRNA-His-CAY	7	3	0	5	2.45162	1.17411	0	4.88117	#DIV/0!
tRNA-His-CAY_	21	28	6	1	7.35487	10.9584	4.75023	0.976234	-2.85796
tRNA-Ile-ATA	67	69	10	6	23.4655	27.0045	7.91705	5.8574	-0.637358
tRNA-Ile-ATT	74	97	16	2	25.9172	37.9629	12.6673	1.95247	-3.24842
tRNA-Leu-CTA	12	7	0	0	4.20278	2.73959	0	0	#DIV/0!
tRNA-Leu-CTA_	14	8	0	0	4.90325	3.13096	0	0	#DIV/0!
tRNA-Leu-CTG	34	49	4	5	11.9079	19.1771	3.16682	4.88117	-0.0632759
tRNA-Leu-CTY	17	20	0	0	5.95394	7.82739	0	0	#DIV/0!
tRNA-Leu-TTA	72	39	4	3	25.2167	15.2634	3.16682	2.9287	0.611528
tRNA-Leu-TTA(m)	880	777	8	7	308.204	304.094	6.33364	6.83364	0.128987
tRNA-Leu-TTG	77	44	4	8	26.9679	17.2203	3.16682	7.80987	1.9494
tRNA-Lys-AAA	75	68	11	8	26.2674	26.6131	8.70875	7.80987	-0.176033
tRNA-Lys-AAG	423	422	41	34	148.148	165.158	32.4599	33.192	-0.124631
tRNA-Met	45	64	3	1	15.7604	25.0477	2.37511	0.976234	-1.95107
tRNA-Met_	111	110	11	6	38.8757	43.0507	8.70875	5.8574	-0.71937
tRNA-Met-i	70	45	6	7	24.5162	17.6116	4.75023	6.83364	1.00187
tRNA-Phe-TTY	113	113	89	62	39.5762	44.2248	70.4617	60.5265	-0.379494
tRNA-Pro-CCA	36	22	0	0	12.6083	8.61013	0	0	#DIV/0!
tRNA-Pro-CCG	18	14	1	0	6.30417	5.47918	0.791705	0	#NUM!
tRNA-Pro-CCY	90	73	3	4	31.5209	28.57	2.37511	3.90494	0.859109
tRNA-SeC(e)-TGA	12	6	3	0	4.20278	2.34822	2.37511	0	#NUM!
tRNA-Ser-AGY	32	43	10	5	11.2074	16.8289	7.91705	4.88117	-1.28422
tRNA-Ser-TCA	1	2	0	0	0.350232	0.782739	0	0	#DIV/0!
tRNA-Ser-TCA_	13	22	0	0	4.55302	8.61013	0	0	#DIV/0!
tRNA-Ser-TCA(m)	6	8	0	2	2.10139	3.13096	0	1.95247	#DIV/0!
tRNA-Ser-TCG	20	18	0	0	7.00464	7.04465	0	0	#DIV/0!
tRNA-Ser-TCY	37	49	6	0	12.9586	19.1771	4.75023	0	#NUM!
tRNA-Thr-ACA	48	31	1	5	16.8111	12.1325	0.791705	4.88117	3.09474
tRNA-Thr-ACG	16	1	0	0	5.60371	0.39137	0	0	#DIV/0!
tRNA-Thr-ACG_	28	48	8	3	9.80649	18.7857	6.33364	2.9287	-2.0506
tRNA-Thr-ACY	44	32	5	1	15.4102	12.5238	3.95852	0.976234	-1.72045
tRNA-Thr-ACY_	43	30	2	4	15.06	11.7411	1.58341	3.90494	1.66142
tRNA-Trp-TGG	41	29	2	5	14.3595	11.3497	1.58341	4.88117	1.96354
tRNA-Tyr-TAC	68	67	3	1	23.8158	26.2218	2.37511	0.976234	-1.42155
tRNA-Val-GTA	46	40	3	8	16.1107	15.6548	2.37511	7.80987	1.75871
tRNA-Val-GTG	84	70	12	7	29.4195	27.3959	9.50046	6.83364	-0.37253
tRNA-Val-GTY	64	49	16	8	22.4148	19.1771	12.6673	7.80987	-0.472667
U1	1504	1358	147	81	526.749	531.48	116.381	79.075	-0.570458
U13	57	53	8	5	19.9632	20.7426	6.33364	4.88117	-0.431059
U13_	50	59	6	5	17.5116	23.0908	4.75023	4.88117	-0.359778
U14	16	16	1	0	5.60371	6.26191	0.791705	0	#NUM!
U17	134	87	6	5	46.9311	34.0492	4.75023	4.88117	0.502154
U2	2638	2290	252	139	923.912	896.237	199.51	135.697	-0.512199
U3	269	216	42	13	94.2124	84.5358	33.2516	12.691	-1.23326
U4	456	392	30	23	159.706	153.417	23.7511	22.4534	-0.0231055
U5	261	250	42	21	91.4105	97.8424	33.2516	20.5009	-0.795835
U6	4748	4366	1131	991	1662.9	1708.72	895.418	967.448	0.0724088
U7	126	125	4	3	44.1292	48.9212	3.16682	2.9287	-0.261499
U8	26	16	2	0	9.10603	6.26191	1.58341	0	#NUM!
URR1A	119654	106425	10332	7827	41906.7	41651.5	8179.9	7640.98	-0.0895137
URR1B	113765	101663	9937	7600	39844.1	39787.8	7867.17	7419.38	-0.0825059
YREP_Mm	6377	5625	638	467	2233.43	2201.45	505.108	455.901	-0.127066
Zaphod	6675	5961	345	253	2337.8	2332.95	273.138	246.987	-0.142203
Zaphod2	1312	1240	86	76	459.504	485.298	68.0866	74.1938	0.0451334
ZP3AR	12294	11305	786	463	4305.75	4424.43	622.28	451.996	-0.500481
