# Supplementary material for: MBD4 loss results in global reactivation of promoters and retroelements with low methylated CpG density
Source: J Exp Clin Cancer Res. 2023 Nov 14;42:301. doi: 10.1186/s13046-023-02882-z (PMC10644448; doi:10.1186/s13046-023-02882-z)
Supplement: Supplementary file 8 — Additional file 8: Supplementary Tables 7 and 8. Repeat analyses of MeDIP-seq (7) and hMeDIP-seq (8) datasets. These tables list each mouse repeat family with the following informations: Repeat-Masker family name, raw read counts (input-WT, input-KO, IP-WT, IP-KO), normalized read counts (input-WT, input-KO, IP-WT, IP-KO), log2-ratio (KO/WT). [file 13046_2023_2882_MOESM8_ESM.zip › additional file 8/SupTab8.xlsx]

## Sheet: Repeat-analysis
Repeats	Input WT (raw data)	Input KO (raw data)	5hmC WT (raw data)	5hmC KO (raw data)	Input WT (normalized)	Input KO (normalized)	5hmC WT (normalized)	5hmC KO (normalized)	LOG2(hmC-KO/Input-KO)/(hmC-WT/Input-WT)
(A)n	45876	41096	29477	30836	36653.4	36691	26755.4	30432.4	0.1843
(AAATG)n	217	185	112	119	173.376	165.17	101.659	117.442	0.278166
(AACTG)n	210	169	146	150	167.783	150.885	132.52	148.037	0.312893
(AAGTG)n	23	30	14	16	18.3762	26.7844	12.7074	15.7906	-0.230151
(AATAG)n	273	236	216	239	218.118	210.704	196.057	235.872	0.316626
(AATTG)n	110	77	38	64	87.8863	68.7465	34.4914	63.1623	1.22718
(ACATG)n	97	117	72	59	77.4998	104.459	65.3522	58.2278	-0.597201
(ACCG)n	38	26	13	29	30.3607	23.2131	11.7997	28.6204	1.66556
(ACCTG)n	63	65	54	38	50.3349	58.0328	49.0141	37.5026	-0.591515
(ACGTG)n	11	5	2	1	8.78863	4.46406	1.81534	0.986911	0.0980364
(ACTAG)n	73	74	47	40	58.3246	66.0681	42.6604	39.4765	-0.291757
(ACTCG)n	11	7	4	1	8.78863	6.24968	3.63068	0.986911	-1.38739
(ACTG)n	606	581	384	461	484.174	518.724	348.545	454.966	0.284973
(ACTTG)n	3	14	1	0	2.3969	12.4994	0.907669	0	#NUM!
(AGATG)n	79	53	77	76	63.1184	47.319	69.8905	75.0053	0.517534
(AGCTG)n	221	197	170	197	176.572	175.884	154.304	194.422	0.339045
(AGGGGG)n	764	656	547	535	610.41	585.685	496.495	527.998	0.148408
(AGGTG)n	254	265	318	346	202.938	236.595	288.639	341.471	0.0211143
(AGTAG)n	115	91	123	93	91.8812	81.2459	111.643	91.7828	-0.105127
(AGTTG)n	62	70	27	65	49.5359	62.4968	24.5071	64.1492	1.05293
(ATAAG)n	81	82	98	110	64.7163	73.2106	88.9516	108.56	0.109481
(ATAGG)n	157	110	82	102	125.438	98.2093	74.4289	100.665	0.788667
(ATATG)n	620	450	363	299	495.359	401.765	329.484	295.087	0.143052
(ATCTG)n	37	26	6	11	29.5618	23.2131	5.44601	10.856	1.34402
(ATG)n	5755	5035	3991	3638	4598.05	4495.31	3622.51	3590.38	0.0197523
(ATGGTG)n	2282	2088	2492	2526	1823.24	1864.19	2261.91	2492.94	0.108261
(ATGTG)n	357	307	748	688	285.231	274.093	678.937	678.995	0.0575886
(ATTAG)n	121	110	62	86	96.675	98.2093	56.2755	84.8744	0.570105
(ATTG)n	3362	2881	2166	2000	2686.13	2572.19	1966.01	1973.82	0.0682497
(ATTTG)n	341	298	219	215	272.448	266.058	198.78	212.186	0.128398
(C)n	613	501	475	644	489.767	447.299	431.143	635.571	0.690743
(CA)n	355011	324386	822209	812538	283642	289616	746294	801903	0.0736152
(CAA)n	19511	17972	19148	18603	15588.6	16045.6	17380	18359.5	0.0374112
(CAAA)n	61632	55661	50535	51926	49241.9	49694.8	45869.1	51246.4	0.14672
(CAAAA)n	43774	38997	35212	34992	34974	34817	31960.8	34534	0.118202
(CAAAAA)n	18335	16282	12714	12986	14649.1	14536.8	11540.1	12816	0.162394
(CAAAC)n	6209	5574	9704	9949	4960.78	4976.53	8808.02	9818.78	0.152153
(CAAAG)n	802	790	568	501	640.771	705.322	515.556	494.443	-0.198798
(CAAAT)n	427	376	252	233	341.159	335.697	228.733	229.95	0.0309425
(CAACC)n	268	190	539	654	214.123	169.634	489.234	645.44	0.735772
(CAACG)n	3	9	7	22	2.3969	8.03531	6.35368	21.7121	0.0276471
(CAACT)n	71	74	76	68	56.7266	66.0681	68.9829	67.11	-0.259638
(CAAG)n	2128	1713	1333	1304	1700.2	1529.39	1209.92	1286.93	0.241773
(CAAGA)n	247	194	200	250	197.345	173.206	181.534	246.728	0.630915
(CAAGC)n	109	86	87	115	87.0874	76.7818	78.9672	113.495	0.704999
(CAAGG)n	169	183	167	202	135.025	163.385	151.581	199.356	0.12022
(CAAGT)n	17	12	6	8	13.5824	10.7137	5.44601	7.89529	0.878071
(CAAT)n	3185	2670	2071	2023	2544.71	2383.81	1879.78	1996.52	0.181155
(CAATA)n	371	341	266	187	296.417	304.449	241.44	184.552	-0.426208
(CAATC)n	63	56	50	60	50.3349	49.9975	45.3835	59.2147	0.393492
(CAATG)n	44	38	17	11	35.1545	33.9269	15.4304	10.856	-0.455994
(CAATT)n	98	78	45	31	78.2987	69.6393	40.8451	30.5943	-0.247816
(CACAA)n	507	445	605	591	405.076	397.301	549.14	583.265	0.114936
(CACAC)n	760	720	3320	3627	607.215	642.825	3013.46	3579.53	0.166129
(CACAG)n	1429	1365	6578	7426	1141.72	1218.69	5970.65	7328.8	0.201574
(CACAT)n	347	304	674	605	277.241	271.415	611.769	597.081	-0.0044162
(CACCAT)n	2511	2378	2627	2678	2006.21	2123.11	2384.45	2642.95	0.066786
(CACCC)n	1221	1070	939	1051	975.538	955.309	852.301	1037.24	0.313551
(CACCG)n	18	31	9	6	14.3814	27.6772	8.16902	5.92147	-1.4087
(CACCT)n	283	224	385	376	226.108	199.99	349.453	371.079	0.26371
(CACG)n	2368	2169	2237	1960	1891.95	1936.51	2030.46	1934.35	-0.10354
(CACGA)n	3	1	4	3	2.3969	0.892812	3.63068	2.96073	1.13046
(CACGC)n	19	17	17	13	15.1804	15.1778	15.4304	12.8298	-0.266026
(CACGT)n	13	28	20	8	10.3866	24.9987	18.1534	7.89529	-2.46831
(CACTA)n	223	236	277	261	178.17	210.704	251.424	257.584	-0.207046
(CACTC)n	169	174	264	319	135.025	155.349	239.625	314.825	0.191487
(CACTG)n	505	352	352	363	403.478	314.27	319.5	358.249	0.525635
(CACTT)n	9	8	4	0	7.1907	7.1425	3.63068	0	#NUM!
(CAG)n	5046	4628	4435	4292	4031.59	4131.93	4025.51	4235.82	0.0380002
(CAGA)n	18064	16236	23219	25317	14432.5	14495.7	21075.2	24985.6	0.239255
(CAGAA)n	320	377	391	337	255.669	336.59	354.899	332.589	-0.49038
(CAGAC)n	187	156	279	372	149.407	139.279	253.24	367.131	0.637063
(CAGAG)n	524	478	691	891	418.659	426.764	627.199	879.338	0.459829
(CAGAGA)n	16339	14675	26196	29719	13054.3	13102	23777.3	29330	0.297531
(CAGC)n	562	489	718	796	449.019	436.585	651.706	785.582	0.310053
(CAGCC)n	531	469	394	492	424.251	418.729	357.622	485.56	0.46012
(CAGCG)n	28	14	5	13	22.3711	12.4994	4.53835	12.8298	2.33904
(CAGCT)n	305	259	232	276	243.685	231.238	210.579	272.388	0.446934
(CAGG)n	2295	2215	3029	3009	1833.63	1977.58	2749.33	2969.62	0.00216289
(CAGGA)n	338	350	282	282	270.051	312.484	255.963	278.309	-0.0897988
(CAGGC)n	155	194	133	141	123.84	173.206	120.72	139.155	-0.278987
(CAGGG)n	750	672	790	698	599.225	599.97	717.059	688.864	-0.0596633
(CAGGT)n	36	35	29	28	28.7628	31.2484	26.3224	27.6335	-0.0494512
(CAGT)n	546	528	377	361	436.236	471.405	342.191	356.275	-0.0536698
(CAGTA)n	361	250	189	204	288.427	223.203	171.549	201.33	0.600787
(CAGTC)n	58	41	29	23	46.3401	36.6053	26.3224	22.699	0.126543
(CAGTG)n	440	503	543	508	351.545	449.084	492.864	501.351	-0.328646
(CAGTT)n	252	218	233	180	201.34	194.633	211.487	177.644	-0.202705
(CAT)n	5572	4959	4110	3836	4451.84	4427.45	3730.52	3785.79	0.0291433
(CATA)n	36325	30432	34786	32490	29022.5	27170.1	31574.2	32064.8	0.117396
(CATAA)n	260	226	232	197	207.731	201.776	210.579	194.422	-0.0732074
(CATAC)n	195	178	436	450	155.798	158.921	395.744	444.11	0.137727
(CATAG)n	154	141	102	51	123.041	125.886	92.5823	50.3325	-0.912232
(CATAT)n	613	426	366	288	489.767	380.338	332.207	284.231	0.139792
(CATATA)n	22174	17623	16255	14647	17716.3	15734	14754.2	14455.3	0.141664
(CATCC)n	282	217	350	352	225.309	193.74	317.684	347.393	0.346754
(CATCG)n	10	4	3	3	7.98967	3.57125	2.72301	2.96073	1.28246
(CATCT)n	54	67	58	62	43.1442	59.8184	52.6448	61.1885	-0.254453
(CATG)n	4250	3873	2911	2618	3395.61	3457.86	2642.22	2583.73	-0.0585055
(CATGC)n	155	154	71	102	123.84	137.493	64.4445	100.665	0.492549
(CATGT)n	113	123	62	69	90.2832	109.816	56.2755	68.0969	-0.00747449
(CATTA)n	93	104	70	48	74.3039	92.8525	63.5368	47.3718	-0.745069
(CATTC)n	110	88	208	227	87.8863	78.5675	188.795	224.029	0.40857
(CATTG)n	56	28	63	45	44.7421	24.9987	57.1832	44.411	0.475106
(CATTT)n	271	186	141	122	216.52	166.063	127.981	120.403	0.294709
(CCA)n	6430	5879	8838	9165	5137.36	5248.84	8021.98	9045.04	0.142196
(CCAA)n	6132	5509	15726	17139	4899.26	4918.5	14274	16914.7	0.239231
(CCCA)n	1477	1265	2622	2753	1180.07	1129.41	2379.91	2716.97	0.254402
(CCCCAA)n	225	198	301	319	179.767	176.777	273.208	314.825	0.22875
(CCCCAG)n	1033	928	1096	1131	825.333	828.53	994.805	1116.2	0.160528
(CCCCCA)n	1692	1409	923	1023	1351.85	1257.97	837.779	1009.61	0.372994
(CCCCCG)n	84	74	67	27	67.1132	66.0681	60.8138	26.6466	-1.1678
(CCCCCT)n	766	632	588	552	612.008	564.257	533.709	544.775	0.146805
(CCCCG)n	385	503	430	260	307.602	449.084	390.298	256.597	-1.15099
(CCCG)n	90	136	131	46	71.907	121.422	118.905	45.3979	-2.14494
(CCCGA)n	2	1	0	0	1.59793	0.892812	0	0	#DIV/0!
(CCCGAA)n	14	24	18	3	11.1855	21.4275	16.338	2.96073	-3.40204
(CCCGG)n	28	60	65	15	22.3711	53.5687	58.9985	14.8037	-3.25448
(CCCTA)n	133	119	207	222	106.263	106.245	187.888	219.094	0.221926
(CCCTAA)n	2413	2033	10746	11807	1927.91	1815.09	9753.81	11652.5	0.343593
(CCCTAG)n	177	162	224	200	141.417	144.636	203.318	197.382	-0.0752103
(CCCTG)n	889	758	825	854	710.281	676.752	748.827	842.822	0.24036
(CCG)n	521	794	773	274	416.262	708.893	701.628	270.414	-2.14362
(CCGAA)n	11	19	22	18	8.78863	16.9634	19.9687	17.7644	-1.11747
(CCGAG)n	24	24	6	11	19.1752	21.4275	5.44601	10.856	0.835002
(CCGCG)n	7	19	32	2	5.59277	16.9634	29.0454	1.97382	-5.48004
(CCGGA)n	3	6	3	2	2.3969	5.35687	2.72301	1.97382	-1.62443
(CCGGG)n	33	55	42	16	26.3659	49.1047	38.1221	15.7906	-2.16875
(CCGTA)n	6	5	5	10	4.7938	4.46406	4.53835	9.86911	1.22357
(CCTA)n	913	701	1550	1638	729.457	625.861	1406.89	1616.56	0.4214
(CCTAA)n	79	66	179	248	63.1184	58.9256	162.473	244.754	0.6903
(CCTAG)n	95	54	60	74	75.9018	48.2119	54.4601	73.0314	1.07806
(CCTAT)n	114	104	130	106	91.0822	92.8525	117.997	104.613	-0.201464
(CCTCG)n	67	44	63	57	53.5308	39.2837	57.1832	56.254	0.422801
(CCTG)n	2552	2269	3001	3012	2038.96	2025.79	2723.92	2972.58	0.135383
(CCTTG)n	128	138	141	140	102.268	123.208	127.981	138.168	-0.15826
(CG)n	825	748	761	826	659.147	667.823	690.736	815.189	0.220134
(CGA)n	280	167	180	167	223.711	149.1	163.38	164.814	0.597963
(CGAA)n	83	120	87	89	66.3142	107.137	78.9672	87.8351	-0.538528
(CGAAA)n	54	61	36	64	43.1442	54.4615	32.6761	63.1623	0.614758
(CGAAG)n	7	8	13	4	5.59277	7.1425	11.7997	3.94765	-1.93255
(CGAG)n	177	145	114	108	141.417	129.458	103.474	106.586	0.170227
(CGAGA)n	21	16	17	33	16.7783	14.285	15.4304	32.5681	1.30978
(CGAGG)n	63	45	54	52	50.3349	40.1765	49.0141	51.3194	0.391512
(CGAGT)n	0	1	0	1	0	0.892812	0	0.986911	#DIV/0!
(CGAT)n	17	36	19	10	13.5824	32.1412	17.2457	9.86911	-2.04793
(CGATA)n	15	16	2	6	11.9845	14.285	1.81534	5.92147	1.45239
(CGATG)n	11	7	6	3	8.78863	6.24968	5.44601	2.96073	-0.38739
(CGCGG)n	6	16	19	10	4.7938	14.285	17.2457	9.86911	-2.3805
(CGCTG)n	9	16	7	12	7.1907	14.285	6.35368	11.8429	-0.0919345
(CGG)n	411	587	701	232	328.375	524.081	636.276	228.963	-2.14898
(CGGA)n	175	158	125	142	139.819	141.064	113.459	140.141	0.291926
(CGGAA)n	17	22	18	54	13.5824	19.6419	16.338	53.2932	1.17353
(CGGAG)n	6	7	61	10	4.7938	6.24968	55.3678	9.86911	-2.87067
(CGGG)n	124	158	142	120	99.0719	141.064	128.889	118.429	-0.631908
(CGGGA)n	30	38	19	17	23.969	33.9269	17.2457	16.7775	-0.540969
(CGGGG)n	422	433	401	246	337.164	386.588	363.975	242.78	-0.781535
(CGGGGG)n	97	99	72	70	77.4998	88.3884	65.3522	69.0838	-0.109553
(CGGT)n	47	28	30	36	37.5514	24.9987	27.2301	35.5288	0.970801
(CGGTG)n	23	21	47	33	18.3762	18.7491	42.6604	32.5681	-0.418417
(CGTG)n	2481	2200	2193	2075	1982.24	1964.19	1990.52	2047.84	0.0541566
(CGTTG)n	5	9	0	8	3.99483	8.03531	0	7.89529	#DIV/0!
(CTA)n	1902	1613	1465	1475	1519.63	1440.11	1329.74	1455.69	0.208118
(CTAA)n	1114	1032	849	722	890.049	921.382	770.611	712.55	-0.162927
(CTAAA)n	356	348	289	220	284.432	310.699	262.316	217.121	-0.400243
(CTAAG)n	18	12	3	12	14.3814	10.7137	2.72301	11.8429	2.5455
(CTAAT)n	159	122	112	141	127.036	108.923	101.659	139.155	0.674875
(CTAG)n	96	112	56	80	76.7008	99.9949	50.8295	78.9529	0.252714
(CTAGG)n	73	73	32	47	58.3246	65.1753	29.0454	46.3848	0.515122
(CTAGGG)n	228	226	464	512	182.164	201.776	421.158	505.299	0.115263
(CTAGT)n	50	72	32	33	39.9483	64.2825	29.0454	32.5681	-0.521142
(CTATA)n	545	443	321	228	435.437	395.516	291.362	225.016	-0.234057
(CTATG)n	205	192	121	117	163.788	171.42	109.828	115.469	0.00655199
(CTATT)n	376	299	264	257	300.411	266.951	239.625	253.636	0.252351
(CTCA)n	1527	1402	2342	2446	1220.02	1251.72	2125.76	2413.99	0.14643
(CTCCG)n	48	28	41	23	38.3504	24.9987	37.2144	22.699	-0.0958496
(CTCG)n	234	200	158	118	186.958	178.562	143.412	116.456	-0.234096
(CTCGG)n	78	77	53	30	62.3194	68.7465	48.1065	29.6073	-0.841881
(CTCTG)n	508	442	557	602	405.875	394.623	505.572	594.121	0.273401
(CTG)n	4743	4333	4129	4192	3789.5	3868.55	3747.77	4137.13	0.112813
(CTGGGG)n	1026	1048	1341	1533	819.74	935.667	1217.18	1512.94	0.122973
(CTGTG)n	5317	4972	33638	42544	4248.11	4439.06	30532.2	41987.2	0.396183
(CTTA)n	573	537	433	326	457.808	479.44	393.021	321.733	-0.355349
(CTTAG)n	38	33	18	31	30.3607	29.4628	16.338	30.5943	0.948338
(CTTAT)n	76	49	50	42	60.7215	43.7478	45.3835	41.4503	0.342212
(CTTCG)n	2	2	3	2	1.59793	1.78562	2.72301	1.97382	-0.62443
(CTTG)n	2199	2009	1616	1465	1756.93	1793.66	1466.79	1445.83	-0.0506236
(CTTTA)n	31	16	9	9	24.768	14.285	8.16902	8.8822	0.914729
(CTTTG)n	831	766	631	554	663.941	683.894	572.739	546.749	-0.109717
(G)n	501	419	260	294	400.282	374.088	235.994	290.152	0.395698
(GA)n	74780	68183	103812	114801	59746.7	60874.6	94226.9	113298	0.238935
(GAA)n	7712	6704	9350	11453	6161.63	5985.41	8486.71	11303.1	0.455303
(GAAA)n	28780	24003	30621	36250	22994.3	21430.2	27793.7	35775.5	0.465844
(GAAAA)n	8894	7600	7029	7635	7106.01	6785.37	6380.01	7535.07	0.306675
(GAATG)n	99	88	170	200	79.0977	78.5675	154.304	197.382	0.364923
(GACTG)n	116	86	53	70	92.6801	76.7818	48.1065	69.0838	0.793612
(GAGAA)n	2323	2075	2672	3127	1856	1852.58	2425.29	3086.07	0.35027
(GAGTG)n	133	119	118	161	106.263	106.245	107.105	158.893	0.569271
(GCATG)n	115	83	49	84	91.8812	74.1034	44.4758	82.9006	1.20859
(GCCTAA)n	89	87	91	85	71.108	77.6746	82.5979	83.8875	-0.105081
(GCCTG)n	201	209	113	115	160.592	186.598	102.567	113.495	-0.0704634
(GCGTG)n	18	20	45	40	14.3814	17.8562	40.8451	39.4765	-0.361395
(GCTG)n	512	476	761	664	409.071	424.979	690.736	655.309	-0.130998
(GCTTG)n	131	87	158	155	104.665	77.6746	143.412	152.971	0.523356
(GGA)n	10039	8847	12487	13189	8020.83	7898.71	11334.1	13016.4	0.221797
(GGAA)n	11643	10257	11768	14011	9302.37	9157.57	10681.5	13827.6	0.395078
(GGAAA)n	1998	1845	2356	2643	1596.34	1647.24	2138.47	2608.41	0.241306
(GGAGA)n	1422	1257	1686	1897	1136.13	1122.26	1530.33	1872.17	0.308585
(GGAGAA)n	1091	992	1307	1596	871.673	885.67	1186.32	1575.11	0.385973
(GGATG)n	406	328	548	590	324.38	292.842	497.403	582.278	0.374856
(GGCTG)n	494	383	367	386	394.69	341.947	333.115	380.948	0.40052
(GGGA)n	4769	4137	3402	4164	3810.27	3693.56	3087.89	4109.5	0.457222
(GGGAA)n	719	652	756	906	574.457	582.113	686.198	894.142	0.362778
(GGGAGA)n	2864	2580	3055	3369	2288.24	2303.46	2772.93	3324.9	0.252341
(GGGGA)n	1050	923	688	787	838.915	824.066	624.476	776.699	0.340475
(GGGTG)n	1147	1109	936	1094	916.415	990.129	849.578	1079.68	0.234171
(GGTTG)n	262	237	562	799	209.329	211.596	510.11	788.542	0.612838
(GTATG)n	334	239	469	413	266.855	213.382	425.697	407.594	0.259924
(GTCTG)n	184	128	146	156	147.01	114.28	132.52	153.958	0.579673
(GTGTG)n	1000	904	4305	4553	798.967	807.102	3907.52	4493.41	0.186942
(GTTTG)n	5945	5233	9369	9890	4749.86	4672.09	8503.95	9760.55	0.222647
(T)n	45398	41229	29706	30783	36271.5	36809.7	26963.2	30380.1	0.150882
(TA)n	88918	67705	49999	45043	71042.5	60447.8	45382.5	44453.5	0.20315
(TAA)n	13576	11223	7781	6942	10846.8	10020	7062.57	6851.14	0.0705288
(TAAA)n	28318	24126	18395	17378	22625.1	21540	16696.6	17150.5	0.109612
(TAAAA)n	7503	6477	4780	4276	5994.65	5782.74	4338.66	4220.03	0.011926
(TAAAAA)n	1736	1540	944	1062	1387.01	1374.93	856.84	1048.1	0.303295
(TAAAG)n	64	46	30	29	51.1339	41.0694	27.2301	28.6204	0.388061
(TAAG)n	609	498	409	430	486.571	444.62	371.237	424.372	0.323065
(TAATG)n	137	81	72	52	109.458	72.3178	65.3522	51.3194	0.24923
(TACTG)n	440	434	219	274	351.545	387.48	198.78	270.414	0.303586
(TAG)n	1899	1603	1407	1561	1517.24	1431.18	1277.09	1540.57	0.354847
(TAGA)n	36609	26975	33213	32941	29249.4	24083.6	30146.4	32509.9	0.389245
(TAGG)n	796	712	1331	1555	635.977	635.682	1208.11	1534.65	0.345828
(TAGGG)n	106	100	199	202	84.6905	89.2812	180.626	199.356	0.066184
(TAGTG)n	355	271	452	441	283.633	241.952	410.266	435.228	0.314515
(TATAA)n	3852	2675	1977	1591	3077.62	2388.27	1794.46	1570.18	0.173223
(TATAG)n	557	381	304	228	445.024	340.161	275.931	225.016	0.0933817
(TATATG)n	22696	17866	16796	15245	18133.3	15951	15245.2	15045.5	0.165973
(TATCG)n	11	7	4	3	8.78863	6.24968	3.63068	2.96073	0.197572
(TATG)n	36720	29632	35985	33581	29338.1	26455.8	32662.5	33141.5	0.170192
(TATTG)n	365	298	257	219	291.623	266.058	233.271	216.134	0.0222796
(TC)n	76100	69438	103769	115722	60801.4	61995.1	94187.9	114207	0.249992
(TCC)n	10012	9184	11930	13382	7999.25	8199.59	10828.5	13206.8	0.250768
(TCCA)n	14427	12248	27658	28896	11526.7	10935.2	25104.3	28517.8	0.259931
(TCCC)n	4611	4022	3288	3934	3684.04	3590.89	2984.42	3882.51	0.416486
(TCCCC)n	877	895	706	709	700.694	799.067	640.814	699.72	-0.0626605
(TCCCG)n	47	36	45	22	37.5514	32.1412	40.8451	21.7121	-0.687225
(TCCG)n	196	206	131	117	156.597	183.919	118.905	115.469	-0.274316
(TCCTG)n	338	298	356	350	270.051	266.058	323.13	345.419	0.117722
(TCG)n	226	267	178	164	180.566	238.381	161.565	161.853	-0.398165
(TCGGG)n	4	3	7	2	3.19587	2.67844	6.35368	1.97382	-1.43178
(TCGTG)n	4	4	4	2	3.19587	3.57125	3.63068	1.97382	-1.03947
(TCTA)n	37911	27605	33227	33473	30289.6	24646.1	30159.1	33034.9	0.428862
(TCTCC)n	1397	1219	1539	1847	1116.16	1088.34	1396.9	1822.83	0.420357
(TCTCCC)n	2885	2643	2937	3533	2305.02	2359.7	2665.82	3486.76	0.353478
(TCTCG)n	6	12	23	16	4.7938	10.7137	20.8764	15.7906	-1.56303
(TCTCTG)n	15836	14155	26146	28182	12652.4	12637.8	23731.9	27813.1	0.230613
(TCTG)n	17694	16085	22965	24120	14136.9	14360.9	20844.6	23804.3	0.16887
(TCTTG)n	257	252	295	300	205.334	224.989	267.762	296.073	0.0131251
(TG)n	358283	324677	835243	826123	286256	289876	758124	815310	0.0867879
(TGAA)n	8520	7521	4879	4556	6807.2	6714.84	4428.52	4496.37	0.0416441
(TGAG)n	1456	1334	2082	2195	1163.3	1191.01	1889.77	2166.27	0.163035
(TGG)n	6989	6230	9800	10101	5583.98	5562.22	8895.16	9968.79	0.170031
(TGGA)n	14786	12304	26747	28452	11813.5	10985.2	24277.4	28079.6	0.31479
(TGGG)n	1378	1293	2563	3014	1100.98	1154.41	2326.36	2974.55	0.286232
(TGGGGG)n	1644	1435	834	1037	1313.5	1281.19	756.996	1023.43	0.470989
(TTA)n	13305	11156	7687	6956	10630.3	9960.21	6977.25	6864.96	0.0705188
(TTAA)n	6013	4827	3537	2971	4804.19	4309.6	3210.43	2932.11	0.0259134
(TTAAA)n	870	659	422	379	695.101	588.363	383.036	374.039	0.206225
(TTAAG)n	32	19	13	8	25.5669	16.9634	11.7997	7.89529	0.0121657
(TTACG)n	11	6	5	3	8.78863	5.35687	4.53835	2.96073	0.0980364
(TTAG)n	1039	958	623	690	830.126	855.314	565.478	680.969	0.224995
(TTAGG)n	52	51	144	163	41.5463	45.5334	130.704	160.867	0.16735
(TTAGGC)n	64	78	70	75	51.1339	69.6393	63.5368	74.0184	-0.225334
(TTAGGG)n	2644	2351	16856	19482	2112.47	2099	15299.7	19227	0.33886
(TTATA)n	4101	2780	1924	1814	3276.56	2482.02	1746.36	1790.26	0.436489
(TTATG)n	207	154	168	160	165.386	137.493	152.488	157.906	0.316844
(TTC)n	7823	6579	9179	10952	6250.32	5873.81	8331.5	10808.7	0.465172
(TTCA)n	7804	7030	4870	4261	6235.14	6276.47	4420.35	4205.23	-0.0815077
(TTCC)n	11679	10202	11721	14075	9331.13	9108.47	10638.8	13890.8	0.419637
(TTCCC)n	900	716	874	965	719.07	639.253	793.303	952.37	0.433394
(TTCG)n	124	124	80	90	99.0719	110.709	72.6135	88.822	0.130458
(TTCGG)n	5	8	9	2	3.99483	7.1425	8.16902	1.97382	-2.88746
(TTCGGG)n	26	29	26	22	20.7731	25.8915	23.5994	21.7121	-0.438016
(TTCTC)n	2429	1993	2745	2994	1940.69	1779.37	2491.55	2954.81	0.371222
(TTCTCC)n	1028	887	1226	1559	821.338	791.924	1112.8	1538.6	0.520029
(TTCTG)n	359	325	442	469	286.829	290.164	401.19	462.861	0.189619
(TTG)n	20104	18285	19244	18674	16062.4	16325.1	17467.2	18429.6	0.0539771
(TTGG)n	6236	5535	12763	12545	4982.36	4941.71	11584.6	12380.8	0.107716
(TTGGGG)n	226	199	505	584	180.566	177.67	458.373	576.356	0.353772
(TTGTG)n	410	472	828	833	327.576	421.407	751.55	822.097	-0.233944
(TTTA)n	29669	25229	19559	18399	23704.5	22524.8	17753.1	18158.2	0.106201
(TTTAA)n	822	643	427	438	656.751	574.078	387.575	432.267	0.351547
(TTTAG)n	300	203	203	140	239.69	181.241	184.257	138.168	-0.0120372
(TTTC)n	28732	24174	31051	36555	22955.9	21582.8	28184	36076.5	0.445164
(TTTCC)n	2020	1785	2224	2611	1613.91	1593.67	2018.66	2576.83	0.37041
(TTTCG)n	48	40	53	40	38.3504	35.7125	48.1065	39.4765	-0.182425
(TTTG)n	63306	55890	51935	52129	50579.4	49899.3	47139.8	51446.7	0.145664
(TTTTA)n	7561	6704	4948	4799	6040.99	5985.41	4491.15	4736.19	0.0899761
(TTTTC)n	8659	8013	7631	8008	6918.25	7154.1	6926.42	7903.19	0.141961
(TTTTG)n	43301	39068	33953	34786	34596.1	34880.4	30818.1	34330.7	0.143914
(TTTTTA)n	1671	1471	1134	1022	1335.07	1313.33	1029.3	1008.62	-0.00557805
(TTTTTG)n	18432	16902	13479	13474	14726.6	15090.3	12234.5	13297.6	0.0850163
4.5SRNA	3574	3192	2875	2898	2855.51	2849.86	2609.55	2860.07	0.135108
5S	3599	3211	1815	1823	2875.48	2866.82	1647.42	1799.14	0.131451
7SK	4537	3969	2361	2019	3624.91	3543.57	2143.01	1992.57	-0.0722611
7SLRNA	1323	1296	725	695	1057.03	1157.08	658.06	685.903	-0.0706878
A-rich	46965	41479	34902	36068	37523.5	37033	31679.5	35595.9	0.187148
ALINE	323	308	104	103	258.066	274.986	94.3976	101.652	0.0151975
Alu	114	89	57	61	91.0822	79.4603	51.7371	60.2016	0.415537
Alu_5	56	39	24	16	44.7421	34.8197	21.7841	15.7906	-0.102477
AluF_3	617	504	300	317	492.962	449.977	272.301	312.851	0.3319
AluG_3	1084	844	506	566	866.08	753.533	459.281	558.592	0.483247
AmnSINE1	2568	2443	1260	1154	2051.75	2181.14	1143.66	1138.9	-0.0942563
Arthur1	9778	8557	4600	4182	7812.3	7639.79	4175.28	4127.26	0.0155264
Arthur1A	791	740	390	368	631.983	660.681	353.991	363.183	-0.027083
Arthur1B	4032	3475	1844	1709	3221.43	3102.52	1673.74	1686.63	0.0653293
Arthur1C	1000	857	473	476	798.967	765.14	429.328	469.77	0.192287
AT_rich	467282	382984	242450	218555	373343	341933	220064	215694	0.0978514
B1_Mm	138617	123148	120598	128509	110750	109948	109463	126827	0.222907
B1_Mur1	176818	157111	106705	103094	141272	140271	96852.8	101745	0.0813465
B1_Mur2	146431	129859	90779	89019	116993	115940	82397.3	87853.9	0.105563
B1_Mur3	111241	98782	76298	76088	88877.8	88193.8	69253.3	75092.1	0.127925
B1_Mur4	176530	156598	127166	127773	141042	139813	115425	126101	0.140251
B1_Mus1	335035	295510	282641	295449	267682	263835	256545	291582	0.205576
B1_Mus2	235448	207455	195872	205219	188115	185218	177787	202533	0.210396
B1F	201055	179001	110849	104134	160636	159814	100614	102771	0.0380009
B1F1	90456	79834	49674	46890	72271.3	71276.8	45087.6	46276.3	0.0575352
B1F2	72216	64711	42940	39974	57698.2	57774.8	38975.3	39450.8	0.0155802
B2_Mm1a	70679	62781	57531	57534	56470.2	56051.6	52219.1	56781	0.131562
B2_Mm1t	95845	84293	71884	71621	76577	75257.8	65246.9	70683.6	0.140535
B2_Mm2	425346	376206	302169	300345	339837	335881	274269	296414	0.128912
B3	891353	792343	536692	509087	712161	707413	487139	502424	0.0542225
B3A	501869	447501	351597	333441	400977	399534	319134	329077	0.0494616
B4	383633	343339	254497	240966	306510	306537	230999	237812	0.0418069
B4A	687999	614842	439730	414124	549688	548938	399129	408704	0.0361685
BC1_Mm	22033	19824	13037	12428	17603.6	17699.1	11833.3	12265.3	0.043933
BGLII	22706	20368	24195	25381	18141.3	18184.8	21961.1	25048.8	0.186342
BGLII_A	2571	2357	2155	2310	2054.14	2104.36	1956.03	2279.77	0.186116
BGLII_B	20211	18100	14058	14034	16147.9	16159.9	12760	13850.3	0.117219
BGLII_Mus	5628	5335	5226	5737	4496.58	4763.15	4743.48	5661.91	0.172256
BLACKJACK	7428	6473	3445	3112	5934.72	5779.17	3126.92	3071.27	0.0124103
C-rich	9499	8565	7414	7918	7589.38	7646.94	6729.46	7814.37	0.204739
C573_MM	42	27	12	25	33.5566	24.1059	10.892	24.6728	1.65686
Charlie1	9433	8118	4653	4274	7536.65	7247.85	4223.38	4218.06	0.054551
Charlie10	2712	2500	1408	1085	2166.8	2232.03	1278	1070.8	-0.29799
Charlie10a	391	353	206	185	312.396	315.163	186.98	182.579	-0.0470857
Charlie10b	246	213	116	146	196.546	190.169	105.29	144.089	0.500181
Charlie11	352	367	149	158	281.236	327.662	135.243	155.932	-0.0150595
Charlie12	6075	5419	3042	2774	4853.72	4838.15	2761.13	2737.69	-0.00766169
Charlie13a	1716	1419	829	727	1371.03	1266.9	752.458	717.485	0.0452911
Charlie13b	895	785	438	314	715.075	700.857	397.559	309.89	-0.330438
Charlie14a	551	479	267	257	440.231	427.657	242.348	253.636	0.107488
Charlie15a	1217	1061	649	590	972.342	947.274	589.077	582.278	0.0209339
Charlie16a	1332	1078	544	532	1064.22	962.451	493.772	525.037	0.233589
Charlie17a	449	463	250	173	358.736	413.372	226.917	170.736	-0.61492
Charlie18a	1533	1440	797	726	1224.82	1285.65	723.412	716.498	-0.0837884
Charlie19a	1788	1781	824	690	1428.55	1590.1	747.919	680.969	-0.289856
Charlie1a	26635	23804	12624	11213	21280.5	21252.5	11458.4	11066.2	-0.0483446
Charlie1b	6620	5747	3132	2820	5289.16	5130.99	2842.82	2783.09	0.013166
Charlie20a	1402	1256	699	571	1120.15	1121.37	634.461	563.526	-0.172619
Charlie21a	1321	1295	711	662	1055.43	1156.19	645.353	653.335	-0.113807
Charlie22a	1263	1097	600	522	1009.09	979.415	544.601	515.168	-0.0370887
Charlie23a	1020	892	484	503	814.946	796.388	439.312	496.416	0.209538
Charlie24	2890	2815	1394	1372	2309.01	2513.27	1265.29	1354.04	-0.0244826
Charlie25	2963	2589	1512	1296	2367.34	2311.49	1372.4	1279.04	-0.0671958
Charlie26a	582	536	245	345	464.999	478.547	222.379	340.484	0.573134
Charlie2a	5354	4301	2270	2195	4277.67	3839.98	2060.41	2166.27	0.228007
Charlie2b	6962	5904	3347	2919	5562.41	5271.16	3037.97	2880.79	0.000947663
Charlie4	918	675	470	472	733.451	602.648	426.604	465.822	0.410266
Charlie4a	9005	7811	4195	3892	7194.69	6973.75	3807.67	3841.06	0.0575928
Charlie4z	2476	2225	1112	1122	1978.24	1986.51	1009.33	1107.31	0.127655
Charlie5	9919	8664	4720	4405	7924.95	7735.32	4284.2	4347.35	0.0560495
Charlie6	1537	1224	723	642	1228.01	1092.8	656.245	633.597	0.117624
Charlie7	7600	6737	3546	3341	6072.15	6014.87	3218.59	3297.27	0.0485135
Charlie7a	623	490	336	287	497.756	437.478	304.977	283.244	0.0795728
Charlie8	4931	4611	2586	2358	3939.7	4116.76	2347.23	2327.14	-0.0758251
Charlie9	1248	1105	600	565	997.11	986.557	544.601	557.605	0.0493928
Cheshire	8142	7251	4015	3504	6505.19	6473.78	3644.29	3458.14	-0.0686611
Cheshire_Mars	22	20	9	10	17.5773	17.8562	8.16902	9.86911	0.25004
CR1_Mam	1965	1745	998	966	1569.97	1557.96	905.854	953.356	0.0848186
CT-rich	111700	99283	105739	116972	89244.6	88641.1	95976	115441	0.276199
CYRA11_Mm	3700	3513	1851	1781	2956.18	3136.45	1680.1	1757.69	-0.0202628
ERVL-B4-int	16558	14352	7904	7266	13229.3	12813.6	7174.22	7170.9	0.045388
ERVL-E-int	10598	9328	4974	4499	8467.45	8328.15	4514.75	4440.11	-0.000116891
ERVL-int	7902	7784	3988	3550	6313.43	6949.65	3619.78	3503.54	-0.185607
ETnERV-int	10561	9476	5251	5190	8437.89	8460.29	4766.17	5122.07	0.100072
ETnERV2-int	106086	97874	55232	52052	84759.2	87383.1	50132.4	51370.7	-0.00878115
ETnERV3-int	21080	20063	11337	9683	16842.2	17912.5	10290.2	9556.26	-0.195642
FAM	583	597	298	342	465.798	533.009	270.485	337.524	0.124982
FLAM_A	268	185	132	113	214.123	165.17	119.812	111.521	0.271025
FordPrefect	3207	2995	1702	1647	2562.29	2673.97	1544.85	1625.44	0.0118108
FordPrefect_a	379	388	225	173	302.808	346.411	204.226	170.736	-0.452479
G-rich	10070	9132	11484	11237	8045.59	8153.16	10423.7	11089.9	0.0702255
GA-rich	112249	100292	107499	119278	89683.2	89541.9	97573.5	117717	0.273034
GC_rich	3765	5043	4771	1948	3008.11	4502.45	4330.49	1922.5	-1.7534
GSAT_MM	4638814	4280051	6968291	7226563	3.70626e+06	3.82128e+06	6.3249e+06	7.13198e+06	0.129166
HAL1	32191	28966	17191	15587	25719.5	25861.2	15603.7	15383	-0.0284804
HAL1-2a_MD	6808	6028	10626	11109	5439.36	5381.87	9644.89	10963.6	0.200215
HAL1-3A_ME	15375	13945	31450	31532	12284.1	12450.3	28546.2	31119.3	0.105128
HAL1b	4125	3470	2039	1707	3295.74	3098.06	1850.74	1684.66	-0.0464074
HAL1N1_MD	24	18	11	10	19.1752	16.0706	9.98436	9.86911	0.238067
Helitron1Na_Mam	519	472	266	194	414.664	421.407	241.44	191.461	-0.357889
Helitron1Nb_Mam	678	534	293	343	541.699	476.762	265.947	338.511	0.532286
Helitron2Na_Mam	424	397	192	193	338.762	354.446	174.272	190.474	0.0629527
Helitron3Na_Mam	1377	1217	588	599	1100.18	1086.55	533.709	591.16	0.165472
HERV16-int	3931	3694	1853	1599	3140.74	3298.05	1681.91	1578.07	-0.162448
HERVL40-int	1642	1441	778	637	1311.9	1286.54	706.167	628.663	-0.13956
HERVL74-int	1474	1325	770	622	1177.68	1182.98	698.905	613.859	-0.193667
HUERS-P3b-int	14	23	8	3	11.1855	20.5347	7.26135	2.96073	-2.17071
HY1	152	105	56	56	121.443	93.7453	50.8295	55.267	0.494215
HY3	24	20	23	7	19.1752	17.8562	20.8764	6.90838	-1.49264
HY4	10	4	5	10	7.98967	3.57125	4.53835	9.86911	2.28246
IAP-d-int	31664	28170	16491	15796	25298.5	25150.5	14968.4	15589.3	0.0670973
IAPEY_LTR	4834	4004	2760	2621	3862.2	3574.82	2505.17	2586.7	0.157757
IAPEy-int	14025	12702	7465	7096	11205.5	11340.5	6775.75	7003.12	0.0303418
IAPEY2_LTR	8933	8075	4847	4795	7137.17	7209.46	4399.47	4732.24	0.0906541
IAPEY3_LTR	7087	6448	4027	3686	5662.28	5756.85	3655.18	3637.76	-0.0307932
IAPEY3-int	42914	40704	22146	22093	34286.9	36341	20101.2	21803.8	0.0333539
IAPEz-int	209359	192661	136431	138095	167271	172010	123834	136288	0.0979369
IAPLTR1_Mm	7883	7116	6065	6285	6298.25	6353.25	5505.01	6202.74	0.159616
IAPLTR1a_Mm	12969	12005	8955	8973	10361.8	10718.2	8128.18	8855.56	0.0748617
IAPLTR2_Mm	18024	15826	14776	16682	14400.6	14129.6	13411.7	16463.7	0.323192
IAPLTR2a	7347	6440	5545	6098	5870.01	5749.71	5033.03	6018.19	0.287776
IAPLTR2b	6999	6442	4667	4801	5591.97	5751.5	4236.09	4738.16	0.121013
IAPLTR3	1524	1415	809	669	1217.63	1263.33	734.304	660.244	-0.20654
IAPLTR3-int	14169	13771	7559	6884	11320.6	12294.9	6861.07	6793.9	-0.133311
IAPLTR4	3183	3020	1943	1871	2543.11	2696.29	1763.6	1846.51	-0.0181048
IAPLTR4_I	2761	2531	1700	1891	2205.95	2259.71	1543.04	1866.25	0.239631
ID	20736	18793	12136	11484	16567.4	16778.6	11015.5	11333.7	0.0228074
ID_B1	553755	490949	308679	290914	442432	438325	280178	287106	0.048693
ID2	18310	16523	10270	9856	14629.1	14751.9	9321.76	9727	0.049327
ID4	80750	70549	45199	42498	64516.6	62987	41025.7	41941.8	0.0664736
ID4_	86595	78327	49494	47265	69186.5	69931.3	44924.2	46646.4	0.0388255
Kanga1	2735	2411	1249	1200	2185.17	2152.57	1133.68	1184.29	0.084703
Kanga11a	1560	1388	685	637	1246.39	1239.22	621.753	628.663	0.0242608
Kanga1a	1478	1263	677	508	1180.87	1127.62	614.492	501.351	-0.227003
Kanga1b	949	881	486	442	758.219	786.567	441.127	436.215	-0.069111
Kanga1c	1210	1013	554	462	966.75	904.419	502.849	455.953	-0.0450873
Kanga1d	799	734	396	325	638.374	655.324	359.437	320.746	-0.202112
Kanga2_a	2997	2639	1352	1293	2394.5	2356.13	1227.17	1276.08	0.0796878
L1_Mm	249657	231596	272267	285286	199468	206772	247128	281552	0.136257
L1_Mur1	186704	172238	182879	187385	149170	153776	165994	184932	0.111998
L1_Mur2	296630	268702	235701	234125	236997	239900	213939	231061	0.0935115
L1_Mur3	390096	346104	240498	226141	311674	309006	218293	223181	0.0443542
L1_Mus1	575857	530869	634927	687533	460091	473966	576304	678534	0.192726
L1_Mus2	395909	368202	429109	462955	316318	328735	389489	456896	0.174732
L1_Mus3	481259	439784	511244	548148	384510	392644	464040	540974	0.191105
L1_Mus4	230412	210260	233214	246496	184091	187723	211681	243270	0.172484
L1_Rod	133845	119999	71877	66283	106938	107137	65240.5	65415.5	0.00118248
L1M	2037	1740	1047	1032	1627.49	1553.49	950.33	1018.49	0.167073
L1M1	5239	4263	2857	2613	4185.79	3806.06	2593.21	2578.8	0.129161
L1M2	180452	159276	92848	85160	144175	142204	84275.3	84045.4	0.0159243
L1M2a	2043	1872	973	959	1632.29	1671.34	883.162	946.448	0.0657327
L1M2a1	32	21	22	11	25.5669	18.7491	19.9687	10.856	-0.431785
L1M2b	84	75	56	49	67.1132	66.9609	50.8295	48.3587	-0.0686134
L1M2c	3634	3082	1787	1619	2903.44	2751.65	1622	1597.81	0.0557878
L1M3	59562	52512	30149	28023	47588	46883.3	27365.3	27656.2	0.0367792
L1M3a	1154	1220	731	544	922.007	1089.23	663.506	536.88	-0.54597
L1M3b	1464	1339	754	706	1169.69	1195.48	684.383	696.76	-0.00560384
L1M3c	3415	2802	1727	1726	2728.47	2501.66	1567.54	1703.41	0.245126
L1M3d	1410	1332	786	768	1126.54	1189.23	713.428	757.948	0.00921099
L1M3de	1657	1497	782	745	1323.89	1336.54	709.797	735.249	0.0371041
L1M3e	5747	5119	2952	2697	4591.66	4570.3	2679.44	2661.7	-0.00285725
L1M3f	741	780	400	401	592.034	696.393	363.068	395.752	-0.109865
L1M4	103728	92494	53038	48761	82875.2	82579.8	48141	48122.8	0.00460795
L1M4b	24891	21987	13124	12159	19887.1	19630.3	11912.2	11999.9	0.0293234
L1M4c	30746	27735	16061	14475	24565	24762.1	14578.1	14285.5	-0.0407745
L1M5	138366	118601	67779	60647	110550	105888	61520.9	59853.2	0.0225041
L1M6	2802	2363	1515	1347	2238.7	2109.71	1375.12	1329.37	0.0368023
L1M7	2227	1936	1181	1025	1779.3	1728.48	1071.96	1011.58	-0.0418295
L1MA10	6161	5718	3146	2844	4922.43	5105.1	2855.53	2806.78	-0.0774104
L1MA4	75322	67256	40388	36870	60179.8	60047	36658.9	36387.4	-0.00753805
L1MA4A	27366	24116	14328	13005	21864.5	21531.1	13005.1	12834.8	0.00315601
L1MA5	45843	40241	23674	21170	36627	35927.6	21488.2	20892.9	-0.012714
L1MA5A	14204	12564	7307	6770	11348.5	11217.3	6632.34	6681.39	0.027411
L1MA6	65726	57767	33626	30828	52512.9	51575.1	30521.3	30424.5	0.0214156
L1MA7	30450	26679	14822	13443	24328.5	23819.3	13453.5	13267.1	0.0103855
L1MA8	36549	31454	18460	17146	29201.4	28082.5	16755.6	16921.6	0.0705908
L1MA9	41834	36744	21666	20155	33424	32805.5	19665.6	19891.2	0.0434051
L1MB1	23398	20153	11383	10191	18694.2	17992.8	10332	10057.6	0.0163383
L1MB2	27882	24827	14603	13352	22276.8	22165.8	13254.7	13177.2	-0.0012519
L1MB3	48850	44718	26401	24269	39029.5	39924.8	23963.4	23951.4	-0.0334421
L1MB4	24408	21745	12944	11540	19501.2	19414.2	11748.9	11389	-0.038437
L1MB5	35182	31861	18829	16670	28109.2	28445.9	17090.5	16451.8	-0.0721234
L1MB7	67228	59559	33853	31060	53712.9	53175	30727.3	30653.5	0.0110498
L1MB8	56542	49568	28099	26256	45175.2	44254.9	25504.6	25912.3	0.0525751
L1MC	53345	46517	25612	23866	42620.9	41530.9	23247.2	23553.6	0.0562648
L1MC1	57894	51309	29122	26701	46255.4	45809.3	26433.1	26351.5	0.00951918
L1MC2	21904	19022	10887	9895	17500.6	16983.1	9881.79	9765.49	0.0262235
L1MC3	54727	47676	27312	24537	43725	42565.7	24790.3	24215.8	0.00494639
L1MC4	49871	44028	25826	23773	39845.3	39308.7	23441.5	23461.8	0.0208125
L1MC4a	30674	27247	15713	14044	24507.5	24326.4	14262.2	13860.2	-0.0305529
L1MC5	20079	17835	10075	9092	16042.5	15923.3	9144.77	8973	-0.0166011
L1MCa	33611	29902	16815	16118	26854.1	26696.9	15262.5	15907	0.0681484
L1MCb	7113	6939	3712	3413	5683.05	6195.22	3369.27	3368.33	-0.124893
L1MCc	3888	3546	2112	1927	3106.38	3165.91	1917	1901.78	-0.0388847
L1MD	48607	41500	24270	21912	38835.4	37051.7	22029.1	21625.2	0.0411327
L1Md_A	880692	820821	1234959	1311558	703644	732839	1.12093e+06	1.29439e+06	0.148921
L1Md_F	220570	206001	323432	338296	176228	183920	293569	333868	0.123942
L1Md_F2	1560625	1439951	1930824	2073548	1.24689e+06	1.28561e+06	1.75255e+06	2.04641e+06	0.179522
L1Md_F3	272286	251521	343730	369389	217547	224561	311993	364554	0.178842
L1Md_Gf	39851	37034	64751	67632	31839.6	33064.4	58772.5	66746.8	0.129102
L1Md_T	1083870	1003878	1467527	1536301	865976	896274	1.33203e+06	1.51619e+06	0.137215
L1MD1	23258	20586	12058	10695	18582.4	18379.4	10944.7	10555	-0.0364577
L1MD2	28432	25623	15019	13590	22716.2	22876.5	13632.3	13412.1	-0.0336342
L1MD3	18907	16164	9613	8985	15106.1	14431.4	8725.42	8867.4	0.0892009
L1MDa	32981	29362	17388	15907	26350.7	26214.7	15782.6	15698.8	-0.000212414
L1MDb	4820	4699	2474	2320	3851.02	4195.32	2245.57	2289.63	-0.0955084
L1ME1	52376	46185	25379	22840	41846.7	41234.5	23035.7	22541.1	-0.0100581
L1ME2	25668	22550	12367	11420	20507.9	20132.9	11225.1	11270.5	0.0324434
L1ME2z	12797	11245	6484	6019	10224.4	10039.7	5885.33	5940.22	0.0396946
L1ME3	10697	9534	5464	4928	8546.55	8512.07	4959.5	4863.5	-0.0223696
L1ME3A	20236	18002	10158	9269	16167.9	16072.4	9220.1	9147.68	-0.00283092
L1ME3B	13579	11897	6759	5978	10849.2	10621.8	6134.94	5899.76	-0.0258346
L1ME4a	14025	12320	6296	5864	11205.5	10999.4	5714.68	5787.25	0.044981
L1ME5	1515	1266	833	808	1210.43	1130.3	756.088	797.424	0.175612
L1MEa	1377	1274	800	661	1100.18	1137.44	726.135	652.348	-0.202654
L1MEb	3109	2638	1470	1442	2483.99	2355.24	1334.27	1423.13	0.169794
L1MEc	52281	45761	25459	23814	41770.8	40856	23108.3	23502.3	0.0563353
L1MEd	8411	7419	4241	4009	6720.11	6623.77	3849.42	3956.53	0.0604234
L1MEe	10087	8913	5017	4664	8059.18	7957.63	4553.78	4602.96	0.0337899
L1MEf	31922	28137	16301	14606	25504.6	25121.1	14795.9	14414.8	-0.0157839
L1MEg	33452	29623	17505	16720	26727	26447.8	15888.7	16501.2	0.0697154
L1MEg1	751	698	423	422	600.024	623.183	383.944	416.477	0.0627041
L1MEg2	890	719	439	333	711.08	641.932	398.467	328.642	-0.130352
L1P5	894	785	444	405	714.276	700.857	403.005	399.699	0.0154773
L1PB4	1505	1289	843	763	1202.44	1150.83	765.165	753.013	0.0401946
L1VL1	64473	59844	77566	82090	51511.8	53429.4	70404.3	81015.6	0.149803
L1VL2	137551	125334	200880	206510	109899	111900	182333	203807	0.134599
L1VL4	230859	210997	310092	319550	184449	188381	281461	315368	0.133668
L2	133807	119475	73227	68927	106907	106669	66465.9	68024.8	0.0366713
L2a	156895	139705	82057	75621	125354	124730	74480.6	74631.2	0.0101091
L2b	71506	62907	36178	33140	57130.9	56164.1	32837.7	32706.2	0.0188376
L2c	66195	59963	32828	30151	52887.6	53535.7	29797	29756.4	-0.0195384
L3	52800	48165	25540	23416	42185.4	43002.3	23181.9	23109.5	-0.0321782
L3b	8486	7637	4129	3858	6780.03	6818.41	3747.77	3807.5	0.0146723
L4	21594	19176	10377	9193	17252.9	17120.6	9418.88	9072.68	-0.0429202
L5	830	791	388	362	663.142	706.214	352.176	357.262	-0.0701004
LFSINE_Vert	2150	1959	1014	1014	1717.78	1749.02	920.377	1000.73	0.0947522
Looper	1828	1461	871	795	1460.51	1304.4	790.58	784.595	0.152125
LSU-rRNA_Hsa	5294	5396	4099	2932	4229.73	4817.61	3720.54	2893.62	-0.550386
LTR16A	12328	11237	6021	5687	9849.66	10032.5	5465.08	5612.57	0.0118794
LTR16A1	6045	5399	2956	2835	4829.75	4820.29	2683.07	2797.89	0.0632855
LTR16B	2233	1885	1099	1131	1784.09	1682.95	997.528	1116.2	0.246359
LTR16B1	3440	3078	1751	1538	2748.45	2748.08	1589.33	1517.87	-0.0661753
LTR16B2	3191	2989	1564	1603	2549.5	2668.62	1419.59	1582.02	0.0904125
LTR16C	10665	9634	5678	4700	8520.98	8601.35	5153.75	4638.48	-0.165512
LTR16D	1416	1208	661	593	1131.34	1078.52	599.969	585.239	0.0331156
LTR16D1	690	526	329	304	551.287	469.619	298.623	300.021	0.23805
LTR16D2	471	358	164	178	376.313	319.627	148.858	175.67	0.474482
LTR16E1	3641	3437	1875	1657	2909.04	3068.59	1701.88	1635.31	-0.134599
LTR16E2	3412	2898	1814	1556	2726.07	2587.37	1646.51	1535.63	-0.0252394
LTR23-int	69	44	31	22	55.1287	39.2837	28.1377	21.7121	0.114861
LTR28	43	31	27	27	34.3556	27.6772	24.5071	26.6466	0.432601
LTR29	208	203	101	82	166.185	181.241	91.6746	80.9267	-0.305023
LTR31	1638	1426	871	756	1308.71	1273.15	790.58	746.105	-0.0437922
LTR32	36	50	11	21	28.7628	44.6406	9.98436	20.7251	0.419488
LTR33	11505	9980	5557	4997	9192.11	8910.26	5043.92	4931.6	0.0124382
LTR33A	3913	3739	1839	1739	3126.36	3338.22	1669.2	1716.24	-0.054508
LTR33A_	3799	3360	1844	1735	3035.27	2999.85	1673.74	1712.29	0.0497884
LTR33B	2375	2005	1066	1063	1897.55	1790.09	967.575	1049.09	0.200792
LTR33C	1743	1616	899	884	1392.6	1442.78	815.995	872.43	0.0454035
LTR34	21	34	16	7	16.7783	30.3556	14.5227	6.90838	-1.92726
LTR36	20	20	0	4	15.9793	17.8562	0	3.94765	#DIV/0!
LTR37A	3835	3511	2034	1725	3064.04	3134.66	1846.2	1702.42	-0.149846
LTR37B	3072	2598	1422	1232	2454.43	2319.53	1290.71	1215.87	-0.00460951
LTR39	63	39	23	19	50.3349	34.8197	20.8764	18.7513	0.376776
LTR40a	6529	5734	3051	3017	5216.45	5119.38	2769.3	2977.51	0.131686
LTR40b	4694	4071	2176	1902	3750.35	3634.64	1975.09	1877.11	-0.0281938
LTR40c	1987	1745	1050	1003	1587.55	1557.96	953.053	989.872	0.08183
LTR41	3932	3425	1788	1744	3141.54	3057.88	1622.91	1721.17	0.123746
LTR41B	2263	1832	1015	1003	1808.06	1635.63	921.284	989.872	0.248192
LTR44	21	16	16	3	16.7783	14.285	14.5227	2.96073	-2.06219
LTR45	181	96	65	84	144.613	85.71	58.9985	82.9006	1.24537
LTR45C	133	116	50	53	106.263	103.566	45.3835	52.3063	0.241899
LTR48	4124	3841	2229	1915	3294.94	3429.29	2023.19	1889.94	-0.155957
LTR48B	2556	2208	1256	1150	2042.16	1971.33	1140.03	1134.95	0.044478
LTR50	4022	3480	2042	1771	3213.44	3106.99	1853.46	1747.82	-0.03606
LTR52	1737	1592	920	849	1387.81	1421.36	835.056	837.888	-0.029579
LTR52-int	634	510	271	277	506.545	455.334	245.978	273.374	0.306112
LTR53	2302	1986	1157	1052	1839.22	1773.12	1050.17	1038.23	0.036301
LTR55	1380	1220	685	598	1102.57	1089.23	621.753	590.173	-0.0576385
LTR58	40	45	21	14	31.9587	40.1765	19.0611	13.8168	-0.794355
LTR59	25	27	6	18	19.9742	24.1059	5.44601	17.7644	1.43446
LTR64	46	38	16	25	36.7525	33.9269	14.5227	24.6728	0.880024
LTR65	1360	1048	599	588	1086.59	935.667	543.694	580.304	0.309761
LTR68	656	635	375	350	524.122	566.936	340.376	345.419	-0.0920635
LTR69	621	595	296	311	496.158	531.223	268.67	306.929	0.0935539
LTR73	1424	1184	698	594	1137.73	1057.09	633.553	586.225	-0.00595113
LTR75	839	861	360	330	670.333	768.711	326.761	325.681	-0.20234
LTR75_1	66	57	45	30	52.7318	50.8903	40.8451	29.6073	-0.412925
LTR77	125	90	67	66	99.8708	80.3531	60.8138	65.1362	0.412769
LTR78	4405	4151	2105	2006	3519.45	3706.06	1910.64	1979.74	-0.0232826
LTR79	2447	2476	1355	1212	1955.07	2210.6	1229.89	1196.14	-0.217367
LTR80A	1005	800	343	379	802.961	714.25	311.331	374.039	0.433646
LTR80B	957	721	405	360	764.611	643.717	367.606	355.288	0.199128
LTR81A	1340	1163	621	571	1070.62	1038.34	563.663	563.526	0.0438123
LTR81B	1542	1414	798	725	1232.01	1262.44	724.32	715.511	-0.0528542
LTR81C	732	686	345	290	584.844	612.469	313.146	286.204	-0.196375
LTR82A	2845	2689	1456	1425	2273.06	2400.77	1321.57	1406.35	0.0108434
LTR82B	2451	2389	1201	1090	1958.27	2132.93	1090.11	1075.73	-0.142411
LTR83	1294	1102	505	583	1033.86	983.879	458.373	575.369	0.399459
LTR84a	1035	890	537	490	826.93	794.603	487.418	483.587	0.0461461
LTR84b	1493	1358	685	698	1192.86	1212.44	621.753	688.864	0.124387
LTR85a	1565	1365	876	673	1250.38	1218.69	795.118	664.191	-0.22253
LTR85b	855	752	414	390	683.116	671.395	375.775	384.895	0.059568
LTR85c	872	911	428	408	696.699	813.352	388.482	402.66	-0.171632
LTR86A1	659	568	274	241	526.519	507.117	248.701	237.846	-0.0102223
LTR86A2	511	479	223	211	408.272	427.657	202.41	208.238	-0.0259702
LTR86B1	302	243	109	116	241.288	216.953	98.9359	114.482	0.363922
LTR86B2	269	251	96	115	214.922	224.096	87.1362	113.495	0.320979
LTR86C	511	515	317	217	408.272	459.798	287.731	214.16	-0.597504
LTR87	1533	1465	738	742	1224.82	1307.97	669.86	732.288	0.0337883
LTR88a	416	316	181	182	332.37	282.129	164.288	179.618	0.365141
LTR88b	1181	1047	534	521	943.58	934.774	484.695	514.181	0.0987241
LTR88c	827	791	383	373	660.745	706.214	347.637	368.118	-0.0134262
LTR89	1024	961	411	436	818.142	857.992	373.052	430.293	0.13733
LTR9	68	72	54	30	54.3297	64.2825	49.0141	29.6073	-0.969926
LTR90A	614	597	329	290	490.566	533.009	298.623	286.204	-0.180994
LTR90B	666	570	305	257	532.112	508.903	276.839	253.636	-0.0619477
LTRIS_Mm	5140	4687	4529	4545	4106.69	4184.61	4110.83	4485.51	0.0987242
LTRIS_Mus	11276	10242	9218	9409	9009.15	9144.18	8366.89	9285.85	0.128878
LTRIS2	17202	15484	10688	10556	13743.8	13824.3	9701.17	10417.8	0.0944024
LTRIS3	1963	1830	1309	1154	1568.37	1633.85	1188.14	1138.9	-0.120072
LTRIS4	2649	2613	1425	1384	2116.46	2332.92	1293.43	1365.89	-0.0618443
LTRIS5	2240	1871	1305	1126	1789.69	1670.45	1184.51	1111.26	0.0073791
Lx	450520	406329	427014	450748	359950	362775	387587	444848	0.187513
Lx2	299406	271811	279812	296668	239215	242676	253977	292785	0.184424
Lx2A	24886	22226	21735	23084	19883.1	19843.6	19728.2	22781.9	0.210492
Lx2A1	37784	33559	31843	33404	30188.2	29961.9	28902.9	32966.8	0.200653
Lx2B	222894	203940	172032	176440	178085	182080	156148	174131	0.125247
Lx3_Mus	228793	211090	224318	242115	182798	188464	203607	238946	0.186865
Lx3A	143696	131166	128293	137310	114808	117107	116448	135513	0.190153
Lx3B	91231	84829	72762	76684	72890.5	75736.4	66043.8	75680.3	0.14124
Lx3C	153026	140136	118347	121414	122263	125115	107420	119825	0.124394
Lx4A	177550	161753	128127	129427	141857	144415	116297	127733	0.10953
Lx4B	182342	165932	126902	123895	145685	148146	115185	122273	0.0619908
Lx5	515409	464255	336142	327217	411795	414492	305106	322934	0.0725101
Lx6	419426	380585	257417	246830	335107	339791	233649	243599	0.0401409
Lx7	531878	475614	307574	289144	424953	424634	279175	285360	0.0326917
Lx8	746802	668851	378393	347912	596670	597158	343456	343358	-0.00158912
Lx9	590262	525321	323682	301082	471600	469013	293796	297141	0.0242684
MADE2	760	650	345	338	607.215	580.328	313.146	333.576	0.156519
MamGyp-int	350	315	160	162	279.638	281.236	145.227	159.88	0.130458
MamGypLTR1a	917	870	502	401	732.652	776.746	455.65	395.752	-0.287646
MamGypLTR1b	961	836	514	439	767.807	746.391	466.542	433.254	-0.065981
MamGypLTR1c	1049	871	492	431	838.116	777.639	446.573	425.359	0.0378325
MamGypLTR1d	792	723	395	374	632.782	645.503	358.529	369.105	0.0132233
MamGypLTR2	507	396	214	186	405.076	353.554	194.241	183.566	0.11471
MamGypLTR2b	662	601	369	320	528.916	536.58	334.93	315.812	-0.10555
MamGypLTR2c	710	642	286	310	567.266	573.185	259.593	305.943	0.222032
MamGypLTR3	717	704	409	343	572.859	628.54	371.237	338.511	-0.266962
MamRep1161	1649	1397	862	838	1317.5	1247.26	782.411	827.032	0.159055
MamRep137	2061	1905	1049	878	1646.67	1700.81	952.145	866.508	-0.182635
MamRep1879	576	529	253	288	460.205	472.298	229.64	284.231	0.270265
MamRep1894	151	113	57	56	120.644	100.888	51.7371	55.267	0.353224
MamRep38	1182	1020	556	509	944.379	910.668	504.664	502.338	0.0457746
MamRep4096	1267	996	597	486	1012.29	889.241	541.878	479.639	0.0109572
MamRep434	3874	3478	1709	1501	3095.2	3105.2	1551.21	1481.35	-0.0711295
MamRep488	133	123	115	96	106.263	109.816	104.382	94.7435	-0.187227
MamRep564	719	638	363	348	574.457	569.614	329.484	343.445	0.072086
MamRep605	4799	4517	2281	1959	3834.24	4032.83	2070.39	1933.36	-0.171647
MamSINE1	2338	2204	1112	1035	1867.98	1967.76	1009.33	1021.45	-0.0578424
MARNA	3982	3779	1868	1714	3181.49	3373.94	1695.53	1691.57	-0.0881057
MER101B	121	98	37	47	96.675	87.4956	33.5838	46.3848	0.609822
MER102a	2876	2474	1404	1307	2297.83	2208.82	1274.37	1289.89	0.0744673
MER102b	3579	3340	1728	1749	2859.5	2981.99	1568.45	1726.11	0.0776684
MER102c	2377	2000	1137	997	1899.14	1785.62	1032.02	983.951	0.020108
MER103	3534	3197	1728	1641	2823.55	2854.32	1568.45	1619.52	0.0305882
MER104	1849	1577	769	637	1477.29	1407.96	697.998	628.663	-0.0815948
MER105	878	817	437	382	701.493	729.427	396.651	377	-0.129643
MER106A	755	708	382	399	603.22	632.111	346.73	393.778	0.116076
MER106B	1114	947	585	449	890.049	845.493	530.986	443.123	-0.186875
MER110	1089	931	442	542	870.075	831.208	401.19	534.906	0.48093
MER110-int	280	339	152	130	223.711	302.663	137.966	128.298	-0.540885
MER110A	1400	1331	631	620	1118.55	1188.33	572.739	611.885	0.00807738
MER112	2135	1948	1169	975	1705.79	1739.2	1061.07	962.239	-0.169026
MER113	4873	4187	2589	2238	3893.36	3738.2	2349.96	2208.71	-0.0307587
MER113A	1168	961	541	479	933.193	857.992	491.049	472.731	0.0663619
MER115	4570	3859	2242	2104	3651.28	3445.36	2034.99	2076.46	0.112848
MER117	4841	4192	2413	2171	3867.8	3742.67	2190.21	2142.58	0.0157311
MER119	3429	2791	1590	1522	2739.66	2491.84	1443.19	1502.08	0.19448
MER121	4698	4300	2294	2058	3753.55	3839.09	2082.19	2031.06	-0.0683794
MER2	66175	57348	32204	29313	52871.6	51201	29230.6	28929.3	0.0313768
MER20	36503	33002	18219	16620	29164.7	29464.6	16536.8	16402.5	-0.0265289
MER20B	6020	5756	3088	2737	4809.78	5139.03	2802.88	2701.18	-0.148848
MER21-int	1015	938	510	469	810.951	837.458	462.911	462.861	-0.0465565
MER21B	33351	29204	16396	14500	26646.3	26073.7	14882.1	14310.2	-0.025194
MER2B	4295	3725	2045	1956	3431.56	3325.72	1856.18	1930.4	0.101756
MER3	17058	14941	7957	7124	13628.8	13339.5	7222.32	7030.76	-0.00783238
MER31-int	1930	1857	935	855	1542.01	1657.95	848.671	843.809	-0.112882
MER31A	6287	5453	3424	3103	5023.1	4868.5	3107.86	3062.39	0.0238355
MER31B	4590	3869	2247	2071	3667.26	3454.29	2039.53	2043.89	0.0893938
MER33	17382	15081	8509	7781	13887.6	13464.5	7723.36	7679.16	0.0363609
MER34	5015	4433	2299	2251	4006.82	3957.84	2086.73	2221.54	0.108059
MER34-int	667	590	339	293	532.911	526.759	307.7	289.165	-0.0728799
MER34A	5140	4949	2558	2423	4106.69	4418.53	2321.82	2391.29	-0.0630576
MER34A1	3897	3711	1924	1812	3113.57	3313.23	1746.36	1788.28	-0.055437
MER34B-int	643	454	291	272	513.736	405.337	264.132	268.44	0.365247
MER44A	4816	3946	2340	2035	3847.82	3523.04	2123.95	2008.36	0.0464976
MER44B	9749	8647	4888	4136	7789.13	7720.15	4436.69	4081.87	-0.107421
MER44C	2265	1860	1123	980	1809.66	1660.63	1019.31	967.173	0.0482371
MER44D	4875	4419	2440	2060	3894.96	3945.34	2214.71	2033.04	-0.142022
MER45A	4202	3710	2004	1870	3357.26	3312.33	1818.97	1845.52	0.0403456
MER45B	6299	5529	2998	2760	5032.69	4936.36	2721.19	2723.88	0.029305
MER45C	2109	1809	1143	953	1685.02	1615.1	1037.47	940.527	-0.0803777
MER45R	2315	2166	1256	1049	1849.61	1933.83	1140.03	1035.27	-0.20331
MER46C	5059	4313	2434	2288	4041.97	3850.7	2209.27	2258.05	0.101451
MER47A	953	851	452	381	761.415	759.783	410.266	376.013	-0.122682
MER47B	4558	3858	2076	1939	3641.69	3444.47	1884.32	1913.62	0.102587
MER47C	56	44	50	30	44.7421	39.2837	45.3835	29.6073	-0.428509
MER49	47	34	11	16	37.5514	30.3556	9.98436	15.7906	0.968227
MER4B-int	339	387	217	219	270.85	345.518	196.964	216.134	-0.21728
MER50	74	37	28	33	59.1235	33.034	25.4147	32.5681	1.19757
MER50-int	110	77	54	24	87.8863	68.7465	49.0141	23.6859	-0.694819
MER50B	65	39	46	25	51.9328	34.8197	41.7528	24.6728	-0.182207
MER51-int	34	26	30	11	27.1649	23.2131	27.2301	10.856	-1.0999
MER52-int	1857	1682	1022	971	1483.68	1501.71	927.638	958.291	0.029477
MER53	8820	7720	4388	3952	7046.89	6892.51	3982.85	3900.27	0.00173014
MER54A	2840	2505	1485	1283	2269.07	2236.49	1347.89	1266.21	-0.0693285
MER54B	1095	1012	572	510	874.868	903.526	519.187	503.325	-0.0912634
MER57-int	364	380	194	177	290.824	339.269	176.088	174.683	-0.233835
MER57A-int	1582	1442	789	789	1263.97	1287.43	716.151	778.673	0.0942113
MER57C2	3138	2710	1466	1403	2507.16	2419.52	1330.64	1384.64	0.108715
MER57D	2344	2125	1113	1039	1872.78	1897.23	1010.24	1025.4	0.0027847
MER57E1	1137	1095	657	597	908.425	977.629	596.339	589.186	-0.123328
MER57E2	263	238	105	124	210.128	212.489	95.3053	122.377	0.344585
MER57F	1496	1221	700	634	1195.25	1090.12	635.368	625.702	0.110708
MER58A	24487	21217	11500	10093	19564.3	18942.8	10438.2	9960.9	-0.0209505
MER58B	18731	16951	9025	8297	14965.4	15134.1	8191.71	8188.4	-0.0167467
MER58C	1977	1853	1011	921	1579.56	1654.38	917.654	908.945	-0.080527
MER58D	1542	1286	720	662	1232.01	1148.16	653.522	653.335	0.101279
MER5A	41964	37573	20281	18771	33527.8	33545.6	18408.4	18525.3	0.00836552
MER5A1	19222	16926	9347	8655	15357.7	15111.7	8483.98	8541.72	0.0330807
MER5B	23579	21250	11652	10758	18838.8	18972.3	10576.2	10617.2	-0.00459511
MER5C	1668	1310	754	649	1332.68	1169.58	684.383	640.506	0.0927393
MER5C1	466	383	210	179	372.318	341.947	190.611	176.657	0.0130887
MER63A	4216	3666	1834	1809	3368.44	3273.05	1664.67	1785.32	0.1424
MER63B	4661	3901	2157	1918	3723.98	3482.86	1957.84	1892.9	0.047905
MER63C	4128	3580	2140	1814	3298.13	3196.27	1942.41	1790.26	-0.07242
MER63D	6016	4999	3071	2759	4806.58	4463.17	2787.45	2722.89	0.0731349
MER65-int	348	291	166	139	278.04	259.808	150.673	137.181	-0.0374973
MER65D	728	619	386	314	581.648	552.651	350.36	309.89	-0.103304
MER66-int	122	97	40	51	97.4739	86.6028	36.3068	50.3325	0.641855
MER66A	15	25	8	3	11.9845	22.3203	7.26135	2.96073	-2.19147
MER66B	34	11	6	12	27.1649	9.82093	5.44601	11.8429	2.58856
MER66C	70	57	37	37	55.9277	50.8903	33.5838	36.5157	0.256926
MER67A	1506	1165	736	668	1203.24	1040.13	668.044	659.257	0.191067
MER67B	1756	1646	914	932	1402.99	1469.57	829.61	919.802	0.0819972
MER67C	5213	4797	2536	2479	4165.01	4282.82	2301.85	2446.55	0.0477179
MER67D	3782	3370	1810	1796	3021.69	3008.78	1642.88	1772.49	0.115731
MER68	7759	6935	3744	3401	6199.18	6191.65	3398.31	3356.49	-0.0161137
MER68-int	745	653	335	296	595.23	583.006	304.069	292.126	-0.0278736
MER70-int	665	521	274	224	531.313	465.155	248.701	221.068	0.0219267
MER70A	1627	1519	865	689	1299.92	1356.18	785.134	679.982	-0.268571
MER70B	2208	2022	1053	943	1764.12	1805.27	955.776	930.658	-0.0716857
MER72	28	51	14	16	22.3711	45.5334	12.7074	15.7906	-0.711892
MER72B	266	269	255	189	212.525	240.166	231.456	186.526	-0.487758
MER73	1213	974	658	632	969.147	869.599	597.246	623.728	0.218956
MER74A	6628	5746	3481	3060	5295.55	5130.1	3159.6	3019.95	-0.0194216
MER74B	3028	2429	1530	1410	2419.27	2168.64	1388.73	1391.55	0.160699
MER74C	1042	923	440	431	832.523	824.066	399.374	425.359	0.10567
MER76	2007	1826	1009	884	1603.53	1630.27	915.838	872.43	-0.0939211
MER76-int	137	120	58	42	109.458	107.137	52.6448	41.4503	-0.313989
MER77	7682	6674	3466	3163	6137.66	5958.63	3145.98	3121.6	0.0314851
MER81	2285	1886	1098	971	1825.64	1683.84	996.621	958.291	0.0600625
MER82	15057	13232	7351	6904	12030	11813.7	6672.28	6813.64	0.0564281
MER83A-int	8	6	5	0	6.39173	5.35687	4.53835	0	#NUM!
MER83B-int	42	53	27	21	33.5566	47.319	24.5071	20.7251	-0.73764
MER87	268	219	80	88	214.123	195.526	72.6135	86.8482	0.389339
MER88	522	407	240	233	417.061	363.375	217.841	229.95	0.276849
MER89	5451	4783	2898	2559	4355.17	4270.32	2630.43	2525.51	-0.0303394
MER89-int	1064	857	457	463	850.1	765.14	414.805	456.94	0.291482
MER90	2049	1821	1154	997	1637.08	1625.81	1047.45	983.951	-0.0802558
MER90a	4290	3892	2194	2035	3427.57	3474.82	1991.43	2008.36	-0.00753588
MER91A	1784	1630	845	868	1425.36	1455.28	766.98	856.639	0.12952
MER91B	961	817	513	455	767.807	729.427	465.634	449.045	0.021641
MER91C	509	431	167	185	406.674	384.802	151.581	182.579	0.348188
MER92A	292	265	126	130	233.298	236.595	114.366	128.298	0.145597
MER92B	2125	1777	966	1067	1697.8	1586.53	876.808	1053.03	0.362017
MER92C	564	466	265	225	450.617	416.05	240.532	222.055	-0.00016924
MER94	2414	2075	1122	1021	1928.71	1852.58	1018.4	1007.64	0.0427574
MER95	462	302	200	157	369.123	269.629	181.534	154.945	0.224642
MER96	564	546	273	292	450.617	487.475	247.794	288.178	0.104395
MER96B	2649	2187	1349	1184	2116.46	1952.58	1224.45	1168.5	0.0488063
MER97a	515	546	245	234	411.468	487.475	222.379	230.937	-0.190069
MER97b	493	417	240	176	393.891	372.303	217.841	173.696	-0.245386
MER97c	2598	2406	1303	1258	2075.72	2148.11	1182.69	1241.53	0.0205925
MER99	1620	1375	754	695	1294.33	1227.62	684.383	685.903	0.0795436
MERVK26-int	19282	18056	11226	11019	15405.7	16120.6	10189.5	10874.8	0.0284586
MERVL_2A-int	65201	58355	33448	31238	52093.4	52100	30359.7	30829.1	0.0219529
MERVL-int	119321	110938	78741	78833	95333.5	99046.8	71470.8	77801.2	0.0673119
MIR	233572	206274	113249	102922	186616	184164	102793	101575	0.00189135
MIR3	45327	41054	21956	20231	36214.8	36653.5	19928.8	19966.2	-0.0146668
MIRb	226094	199974	108334	99522	180642	178539	98331.4	98219.4	0.0152445
MIRc	106015	94344	51695	46698	84702.4	84231.5	46922	46086.8	-0.0178653
MIRm	38029	32850	18400	17088	30383.9	29328.9	16701.1	16864.3	0.0650173
MLT-int	8507	7651	4057	3713	6796.81	6830.9	3682.41	3664.4	-0.0142929
MLT1-int	2315	2081	1178	1120	1849.61	1857.94	1069.23	1105.34	0.0414273
MLT1A	37358	33447	18410	17101	29847.8	29861.9	16710.2	16877.2	0.0136644
MLT1A-int	1256	1150	695	573	1003.5	1026.73	630.83	565.5	-0.190742
MLT1A0	81758	72912	39372	35662	65321.9	65096.7	35736.7	35195.2	-0.0170458
MLT1A0-int	2697	2373	1228	1217	2154.81	2118.64	1114.62	1201.07	0.132195
MLT1A1	58702	51690	28756	26189	46900.9	46149.5	26100.9	25846.2	0.00915533
MLT1A1-int	1729	1659	928	745	1381.41	1481.18	842.317	735.249	-0.296727
MLT1B	73058	64527	37336	34372	58370.9	57610.5	33888.7	33922.1	0.0203386
MLT1B-int	1486	1305	750	608	1187.26	1165.12	680.752	600.042	-0.154902
MLT1C	64657	57168	32092	29553	51658.8	51040.3	29128.9	29166.2	0.0192225
MLT1C-int	1295	1178	612	536	1034.66	1051.73	555.494	528.985	-0.0941532
MLT1D	71247	62025	35876	31718	56924	55376.7	32563.5	31302.9	-0.0172049
MLT1D-int	2019	1787	880	901	1613.11	1595.46	798.749	889.207	0.170658
MLT1E	4575	3938	2178	1812	3655.27	3515.89	1976.9	1788.28	-0.0885795
MLT1E-int	65	82	30	22	51.9328	73.2106	27.2301	21.7121	-0.82211
MLT1E1	4959	4342	2136	2142	3962.08	3876.59	1938.78	2113.96	0.156269
MLT1E1-int	133	114	33	61	106.263	101.781	29.9531	60.2016	1.06927
MLT1E1A	9912	8801	4752	4442	7919.36	7857.64	4313.24	4383.86	0.0347162
MLT1E1A-int	311	338	193	172	248.479	301.77	175.18	169.749	-0.325768
MLT1E2	15936	13693	7475	6617	12732.3	12225.3	6784.83	6530.39	0.0034876
MLT1E2-int	371	356	190	139	296.417	317.841	172.457	137.181	-0.43084
MLT1E3	8859	7760	4180	4060	7078.05	6928.22	3794.06	4006.86	0.109597
MLT1E3-int	95	101	66	30	75.9018	90.174	59.9062	29.6073	-1.26533
MLT1F	14416	12757	6834	6140	11517.9	11389.6	6203.01	6059.64	-0.0175769
MLT1F-int	3735	3233	1706	1691	2984.14	2886.46	1548.48	1668.87	0.156027
MLT1F1	12948	11869	6601	5916	10345	10596.8	5991.52	5838.57	-0.0719988
MLT1F1-int	950	854	478	446	759.018	762.461	433.866	440.163	0.0142574
MLT1F2	21325	18729	9949	9081	17038	16721.5	9030.4	8962.14	0.0161044
MLT1F2-int	688	692	369	351	549.689	617.826	334.93	346.406	-0.11998
MLT1G	7377	6611	3690	3273	5893.98	5902.38	3349.3	3230.16	-0.0543086
MLT1G-int	408	302	155	186	325.978	269.629	140.689	183.566	0.657588
MLT1G1	9089	8349	4369	3903	7261.81	7454.09	3965.61	3851.92	-0.0796686
MLT1G1-int	532	543	275	249	425.05	484.797	249.609	245.741	-0.212279
MLT1G3	9381	8136	4355	4086	7495.11	7263.92	3952.9	4032.52	0.0739714
MLT1G3-int	739	608	427	327	590.436	542.83	387.575	322.72	-0.142909
MLT1H	18634	16234	8814	8236	14887.9	14493.9	8000.2	8128.2	0.0615987
MLT1H-int	3261	2931	1626	1419	2605.43	2616.83	1475.87	1400.43	-0.0819983
MLT1H1	7924	7217	3893	3644	6331.01	6443.42	3533.56	3596.31	3.15025e-06
MLT1H1-int	545	394	232	198	435.437	351.768	210.579	195.408	0.199969
MLT1H2	7469	6544	3535	3133	5967.48	5842.56	3208.61	3091.99	-0.0228902
MLT1H2-int	671	555	344	333	536.107	495.511	312.238	328.642	0.187472
MLT1I	12657	11116	6045	5446	10112.5	9924.5	5486.86	5374.72	-0.00271469
MLT1I-int	661	542	245	290	528.117	483.904	222.379	286.204	0.490161
MLT1J	22232	19536	10915	9973	17762.6	17442	9907.21	9842.47	0.0168229
MLT1J-int	4659	3909	2248	2083	3722.39	3490	2040.44	2055.74	0.103774
MLT1J1	7479	6561	3470	3112	5975.47	5857.74	3149.61	3071.27	-0.00763103
MLT1J1-int	615	649	353	295	491.364	579.435	320.407	291.139	-0.376052
MLT1J2	7739	6761	3785	3457	6183.2	6036.3	3435.53	3411.75	0.0246707
MLT1J2-int	304	276	163	110	242.886	246.416	147.95	108.56	-0.467432
MLT1K	20508	18628	10290	9175	16385.2	16631.3	9339.92	9054.91	-0.066216
MLT1K-int	85	101	35	65	67.9122	90.174	31.7684	64.1492	0.604797
MLT1L	11483	10239	5538	5253	9174.53	9141.5	5026.67	5184.25	0.0497342
MLT1L-int	88	94	52	28	70.3091	83.9243	47.1988	27.6335	-1.02771
MLT1M	1895	1581	888	824	1514.04	1411.54	806.01	813.215	0.113978
MLT1N2	4830	4260	2163	2117	3859.01	3803.38	1963.29	2089.29	0.11069
MLT2B1	14475	12858	7516	6997	11565	11479.8	6822.04	6905.42	0.0282014
MLT2B2	10806	9903	5743	5349	8633.63	8841.52	5212.74	5278.99	-0.0161074
MLT2B3	12381	11039	6351	6022	9892.01	9855.75	5764.61	5943.18	0.0493102
MLT2B4	15536	13592	8230	7692	12412.7	12135.1	7470.12	7591.32	0.0558566
MLT2B5	2825	2455	1522	1400	2257.08	2191.85	1381.47	1381.68	0.0425192
MLT2C1	6692	5778	3611	3325	5346.68	5158.67	3277.59	3281.48	0.0533561
MLT2C2	4842	4216	2491	2371	3868.6	3764.1	2261	2339.97	0.0890318
MLT2D	12728	11183	7054	6527	10169.2	9984.32	6402.7	6441.57	0.0352099
MLT2E	962	829	477	386	768.606	740.141	432.958	380.948	-0.130191
MLT2F	4641	4346	2277	2110	3708	3880.16	2066.76	2082.38	-0.0546109
MMAR1	3698	3288	1685	1572	2954.58	2935.57	1529.42	1551.42	0.0299205
MMERGLN-int	30187	27382	15367	15156	24118.4	24447	13948.2	14957.6	0.081286
MMERVK10C-int	74386	67045	41481	39425	59431.9	59858.6	37651	38909	0.0370944
MMETn-int	50689	45464	27725	26840	40498.8	40590.8	25165.1	26488.7	0.0706782
MMSAT4	13575	12091	7410	6373	10846	10795	6725.83	6289.59	-0.0899493
MMTV-int	3094	3323	1467	1302	2472	2966.81	1331.55	1284.96	-0.31462
MMVL30-int	16645	14934	10549	10524	13298.8	13333.3	9575	10386.3	0.113598
MT-int	4236	3827	3450	3381	3384.42	3416.79	3131.46	3336.75	0.0778753
MT2_Mm	31854	28492	19323	18749	25450.3	25438	17538.9	18503.6	0.0779451
MT2A	116412	103263	63564	59644	93009.3	92194.5	57695.1	58863.3	0.0416164
MT2B	70220	61962	42155	40163	56103.4	55320.4	38262.8	39637.3	0.0711945
MT2B2	23416	20802	12966	12586	18708.6	18572.3	11768.8	12421.3	0.0883917
MT2C_Mm	22488	19914	13374	13554	17967.2	17779.5	12139.2	13376.6	0.155193
MTA_Mm	113817	101688	86539	87225	90936	90788.3	78548.8	86083.4	0.134491
MTA_Mm-int	79234	71907	76918	75556	63305.3	64199.4	69816.1	74567.1	0.0747454
MTB	59661	53591	41503	41500	47667.1	47846.7	37671	40956.8	0.115226
MTB_Mm	50751	45508	31281	30738	40548.4	40630.1	28392.8	30335.7	0.0925856
MTB_Mm-int	7929	7138	5764	5612	6335.01	6372.89	5231.8	5538.55	0.0735966
MTB-int	12339	11528	11276	11103	9858.45	10292.3	10234.9	10957.7	0.0363103
MTC	244682	217644	138195	131345	195493	194315	125435	129626	0.0561265
MTC-int	49337	42715	28627	26867	39418.6	38136.5	25983.8	26515.4	0.0769189
MTD	452215	403265	231405	216916	361305	360040	210039	214077	0.03253
MTD-int	35106	31882	18615	16916	28048.5	28464.6	16896.3	16694.6	-0.0385688
MTE-int	61992	55033	30528	28364	49529.5	49134.1	27709.3	27992.8	0.0262459
MTE2a	139065	123475	68101	63068	111108	110240	61813.2	62242.5	0.0213055
MTE2a-int	5671	5128	2819	2568	4530.94	4578.34	2558.72	2534.39	-0.0287985
MTE2b	119821	108488	60102	55174	95733	96859.4	54552.7	54451.9	-0.0195462
MTE2b-int	10156	8956	5018	4808	8114.3	7996.02	4554.68	4745.07	0.0802632
MTEa	168627	148840	84177	78024	134727	132886	76404.9	77002.8	0.031098
MTEa-int	20794	18486	10471	9829	16613.7	16504.5	9504.2	9700.35	0.0389844
MTEb	89289	79470	45505	41855	71338.9	70951.8	41303.5	41307.2	0.00797992
MTEb-int	10781	9361	4879	4705	8613.66	8357.61	4428.52	4643.42	0.111899
MuLV-int	7487	7010	3844	3536	5981.86	6258.61	3489.08	3489.72	-0.0649838
MurERV4_19-int	17784	15684	8404	7851	14208.8	14002.9	7628.05	7748.24	0.0436195
MurERV4-int	26335	22339	11839	10966	21040.8	19944.5	10745.9	10822.5	0.0874399
MuRRS-int	9460	8976	5506	5370	7558.22	8013.88	4997.63	5299.71	0.000217896
MuRRS4-int	28314	26566	14912	14758	22621.9	23718.4	13535.2	14564.8	0.0374909
MurSAT1	701	907	426	368	560.076	809.781	386.667	363.183	-0.622303
MurSatRep1	15414	14325	7963	7419	12315.3	12789.5	7227.77	7321.9	-0.0358482
MURVY-int	4018	3264	1738	1645	3210.25	2914.14	1577.53	1623.47	0.181029
MURVY-LTR	7194	6669	4715	4871	5747.77	5954.16	4279.66	4807.25	0.116817
MusHAL1	88502	80747	112844	115779	70710.1	72091.9	102425	114264	0.129878
MYSERV-int	20581	18036	9722	8774	16443.5	16102.8	8824.36	8659.16	0.00294815
MYSERV16_I-int	42764	36581	19989	18431	34167	32660	18143.4	18189.8	0.0687632
MYSERV6-int	52776	46817	24669	21845	42166.3	41798.8	22391.3	21559.1	-0.0420137
ORR1A0	21022	19218	17295	17965	16795.9	17158.1	15698.1	17729.9	0.144809
ORR1A0-int	15054	14379	13341	13997	12027.6	12837.7	12109.2	13813.8	0.0959673
ORR1A1	33739	30488	28616	28743	26956.3	27220.1	25973.9	28366.8	0.113097
ORR1A1-int	24856	23425	21648	22069	19859.1	20914.1	19649.2	21780.1	0.0738655
ORR1A2	129365	114192	96488	98219	103358	101952	87579.2	96933.5	0.166171
ORR1A2-int	51741	47544	39518	39224	41339.3	42447.9	35869.3	38710.6	0.0718043
ORR1A3	37830	34166	27838	27307	30224.9	30503.8	25267.7	26949.6	0.0797176
ORR1A3-int	22622	20602	15446	14989	18074.2	18393.7	14019.9	14792.8	0.0521459
ORR1A4	71601	64090	49471	48032	57206.8	57220.3	44903.3	47403.3	0.0778262
ORR1A4-int	32373	28848	21944	20845	25864.9	25755.8	19917.9	20572.2	0.0527275
ORR1B1	143277	129254	94039	91983	114474	115400	85356.3	90779.1	0.0772391
ORR1B1-int	42723	38280	27042	25510	34134.3	34176.8	24545.2	25176.1	0.0348161
ORR1B2	73693	66021	45952	44717	58878.2	58944.3	41709.2	44131.7	0.0798313
ORR1B2-int	15266	13998	9247	8543	12197	12497.6	8393.22	8431.18	-0.0286083
ORR1C1	65754	60097	40945	38954	52535.3	53655.3	37164.5	38444.1	0.0184028
ORR1C1-int	14411	12848	7948	7751	11513.9	11470.8	7214.15	7649.55	0.0899501
ORR1C2	83353	74297	52471	49975	66596.3	66333.3	47626.3	49320.9	0.0561494
ORR1C2-int	15965	14471	8841	8244	12755.5	12919.9	8024.7	8136.1	0.00141579
ORR1D-int	5420	4734	3002	2496	4330.4	4226.57	2724.82	2463.33	-0.11054
ORR1D1	166015	146785	95255	91421	132640	131051	86460	90224.4	0.0788727
ORR1D1-int	26299	23507	13789	12598	21012	20987.3	12515.8	12433.1	-0.0078727
ORR1D2	128108	114493	66704	62113	102354	102221	60545.2	61300	0.0197561
ORR1D2-int	17771	16418	9198	8552	14198.4	14658.2	8348.74	8440.07	-0.030279
ORR1E	236839	209884	117758	109018	189226	187387	106885	107591	0.0235887
ORR1E-int	23293	21348	11620	10881	18610.3	19059.8	10547.1	10738.6	-0.00847046
ORSL	1620	1345	807	728	1294.33	1200.83	732.489	718.472	0.0802903
ORSL-2a	541	499	268	225	432.241	445.513	243.255	222.055	-0.175186
ORSL-2b	1729	1675	807	839	1381.41	1495.46	732.489	828.019	0.0624118
PB1	56195	50398	30700	28809	44897.9	44995.9	27865.4	28431.9	0.0258891
PB1D10	291960	258475	163656	152341	233266	230770	148546	150347	0.0329167
PB1D7	101737	90441	56546	53547	81284.5	80746.8	51325.1	52846.1	0.0517093
PB1D9	113434	99930	69463	67759	90630	89218.7	63049.4	66872.1	0.107564
polypurine	6051	5299	6818	7443	4834.55	4731.01	6188.49	7345.58	0.278522
polypyrimidine	6039	5160	6352	6895	4824.96	4606.91	5765.51	6804.75	0.305811
RCHARR1	70081	62523	34551	31735	55992.4	55821.3	31360.9	31319.6	0.00251664
Ricksha	2161	1828	1057	891	1726.57	1632.06	959.406	879.338	-0.0445121
Ricksha_0	772	624	400	422	616.802	557.115	363.068	416.477	0.344831
Ricksha_a	188	117	55	62	150.206	104.459	49.9218	61.1885	0.817594
Ricksha_c	2296	2154	1147	1109	1834.43	1923.12	1041.1	1094.48	0.00403128
RLTR1	3101	2920	1807	1871	2477.6	2607.01	1640.16	1846.51	0.0975111
RLTR10	23155	20953	19653	20807	18500.1	18707.1	17838.4	20534.7	0.187019
RLTR10-int	19463	17961	15094	14717	15550.3	16035.8	13700.4	14524.4	0.0399078
RLTR10A	9335	8810	6643	7067	7458.35	7865.67	6029.65	6974.5	0.133304
RLTR10B	2498	2206	1731	1713	1995.82	1969.54	1571.18	1690.58	0.124793
RLTR10B2	7757	7248	5417	5104	6197.58	6471.1	4916.84	5037.2	-0.027417
RLTR10C	20562	18240	14910	15019	16428.4	16284.9	13533.3	14822.4	0.143916
RLTR10D	8435	7328	5463	5159	6739.28	6542.53	4958.6	5091.48	0.0808995
RLTR10E	6059	5569	3313	3299	4840.94	4972.07	3007.11	3255.82	0.0760849
RLTR11A	36440	32840	26707	25306	29114.3	29319.9	24241.1	24974.8	0.0328633
RLTR11A2	39959	36135	24194	22829	31925.9	32261.8	21960.1	22530.2	0.0218749
RLTR11B	20048	18312	12838	12761	16017.7	16349.2	11652.7	12594	0.0825228
RLTR12A	10369	9509	6013	5914	8284.48	8489.75	5457.81	5836.59	0.0614934
RLTR12B	31748	27843	16882	15475	25365.6	24858.6	15323.3	15272.5	0.0243375
RLTR13A	6206	5731	3553	3572	4958.39	5116.71	3224.95	3525.25	0.0831041
RLTR13A2	2649	2567	1580	1583	2116.46	2291.85	1434.12	1562.28	0.00863416
RLTR13A3	4407	3973	2394	2439	3521.05	3547.14	2172.96	2407.08	0.136968
RLTR13B1	13204	12248	8776	8987	10549.6	10935.2	7965.7	8869.37	0.103238
RLTR13B2	6699	6150	4369	4315	5352.28	5490.79	3965.61	4258.52	0.0659497
RLTR13B3	5263	4817	3317	3313	4204.96	4300.68	3010.74	3269.64	0.0865426
RLTR13B4	4941	4706	3315	3260	3947.69	4201.57	3008.92	3217.33	0.00669774
RLTR13C1	9890	9371	5610	5517	7901.78	8366.54	5092.02	5444.79	0.0141836
RLTR13C2	15984	14426	10189	10126	12770.7	12879.7	9248.24	9993.47	0.099542
RLTR13D1	13971	12845	7998	7745	11162.4	11468.2	7259.54	7643.63	0.0353873
RLTR13D2	6993	6595	3920	3709	5587.17	5888.1	3558.06	3660.45	-0.0347516
RLTR13D3	10716	9423	6203	6085	8561.73	8412.97	5630.27	6005.36	0.118332
RLTR13D4	4762	4104	2705	2621	3804.68	3664.1	2455.25	2586.7	0.129559
RLTR13D5	12303	11055	7714	7746	9829.69	9870.04	7001.76	7644.62	0.120816
RLTR13D6	22676	20521	12810	12419	18117.4	18321.4	11627.2	12256.5	0.0598766
RLTR14	23989	21556	12798	11606	19166.4	19245.5	11616.3	11454.1	-0.0262311
RLTR14-int	19503	17384	9365	8503	15582.2	15520.6	8500.32	8391.71	-0.0128382
RLTR15	49653	44337	29411	27939	39671.1	39584.6	26695.5	27573.3	0.0498272
RLTR16	23930	22048	16694	17569	19119.3	19684.7	15152.6	17339	0.152408
RLTR17	37101	34297	26044	26358	29642.5	30620.8	23639.3	26013	0.0911985
RLTR18	22368	20363	11041	10344	17871.3	18180.3	10021.6	10208.6	0.00194239
RLTR18-int	5118	4189	2478	2048	4089.11	3739.99	2249.2	2021.19	-0.0254533
RLTR18B	24979	21658	12272	11193	19957.4	19336.5	11138.9	11046.5	0.033575
RLTR19	9927	9233	5626	4946	7931.34	8243.33	5106.55	4881.26	-0.120756
RLTR19-int	26123	22946	13001	11871	20871.4	20486.5	11800.6	11715.6	0.0164297
RLTR19A	1455	1289	911	781	1162.5	1150.83	826.887	770.778	-0.0868287
RLTR19B	3039	2673	1713	1441	2428.06	2386.49	1554.84	1422.14	-0.103785
RLTR19C	3405	2940	1706	1559	2720.48	2624.87	1548.48	1538.6	0.0423748
RLTR1B	16704	15419	11845	12076	13345.9	13766.3	10751.3	11917.9	0.103882
RLTR1B-int	11893	10727	7609	7640	9502.11	9577.19	6906.45	7540	0.115265
RLTR1C	7686	7195	5451	5267	6140.86	6423.78	4947.7	5198.06	0.00623174
RLTR1D	5982	5185	3340	3338	4779.42	4629.23	3031.61	3294.31	0.165953
RLTR20A	9727	8310	7562	7269	7771.55	7419.27	6863.79	7173.86	0.130668
RLTR20A1	2156	1980	1743	1690	1722.57	1767.77	1582.07	1667.88	0.0388403
RLTR20A2	7831	6772	6127	5792	6256.71	6046.12	5561.29	5716.19	0.0890282
RLTR20B1	7367	6561	5597	5114	5885.99	5857.74	5080.22	5047.07	-0.00250716
RLTR20B2	9145	8469	7858	7590	7306.55	7561.23	7132.46	7490.66	0.0212622
RLTR20B3	23400	20783	16748	16710	18695.8	18555.3	15201.6	16491.3	0.12836
RLTR20C	11437	10237	9211	8721	9137.78	9139.72	8360.54	8606.86	0.0415844
RLTR20D	11149	10563	9053	9336	8907.68	9430.77	8217.13	9213.81	0.0828362
RLTR21	28757	25388	19114	18345	22975.9	22666.7	17349.2	18104.9	0.0810565
RLTR22_Mur	41467	36144	23254	21559	33130.7	32269.8	21106.9	21276.8	0.0495518
RLTR22_Mus	13941	12490	8896	8387	11138.4	11151.2	8074.62	8277.23	0.0340916
RLTR23	27980	24892	14616	13675	22355.1	22223.9	13266.5	13496	0.033239
RLTR24	14958	13247	8451	7294	11950.9	11827.1	7670.71	7198.53	-0.0766273
RLTR25A	33870	30790	20829	19686	27061	27489.7	18905.8	19428.3	0.0166555
RLTR25B	36159	32332	22082	20883	28889.8	28866.4	20043.2	20609.7	0.0413831
RLTR26	23854	22076	13238	12507	19058.5	19709.7	12015.7	12343.3	-0.00966407
RLTR27	5738	5355	3088	2895	4584.47	4781.01	2802.88	2857.11	-0.0329151
RLTR28	24498	21926	20538	20611	19573.1	19575.8	18641.7	20341.2	0.125673
RLTR28B	7216	6724	4489	4212	5765.34	6003.27	4074.53	4156.87	-0.0294761
RLTR3_Mm	171	123	81	80	136.623	109.816	73.5212	78.9529	0.417949
RLTR30	3551	3386	1818	1650	2837.13	3023.06	1650.14	1628.4	-0.11071
RLTR31_Mm	15011	13394	10743	10574	11993.3	11958.3	9751.09	10435.6	0.10209
RLTR31_Mur	6984	6486	5573	5445	5579.98	5790.78	5058.44	5373.73	0.0337353
RLTR31A_Mm	11760	10759	8396	8234	9395.85	9605.76	7620.79	8126.23	0.0607683
RLTR31B_Mm	4740	4366	3604	3516	3787.1	3898.02	3271.24	3469.98	0.0434439
RLTR33	20499	18481	10351	10121	16378	16500.1	9395.28	9988.53	0.0776253
RLTR4_Mm	1537	1458	1210	1264	1228.01	1301.72	1098.28	1247.46	0.0996488
RLTR4_MM-int	14771	14171	8621	7988	11801.5	12652	7825.02	7883.45	-0.0896621
RLTR40	29367	25810	16581	15904	23463.3	23043.5	15050.1	15695.8	0.0866573
RLTR41	17579	15705	9305	8890	14045	14021.6	8445.86	8773.64	0.0573392
RLTR42	1588	1444	904	795	1268.76	1289.22	820.533	784.595	-0.0876948
RLTR42-int	22428	19740	11444	10184	17919.2	17624.1	10387.4	10050.7	-0.0235752
RLTR43A	1211	1224	789	734	967.549	1092.8	716.151	724.393	-0.159117
RLTR43B	42	38	23	33	33.5566	33.9269	20.8764	32.5681	0.625755
RLTR44-int	7715	7270	4465	4487	6164.03	6490.74	4052.74	4428.27	0.0533347
RLTR44A	1696	1660	1054	1035	1355.05	1482.07	956.683	1021.45	-0.0347583
RLTR44B	1610	1502	1275	1089	1286.34	1341	1157.28	1074.75	-0.166785
RLTR44C	2328	2147	2168	2549	1859.99	1916.87	1967.83	2515.64	0.310868
RLTR44D	916	864	1001	1022	731.853	771.39	908.577	1008.62	0.0748024
RLTR44E	1255	1142	1080	1092	1002.7	1019.59	980.283	1077.71	0.112599
RLTR45	15028	13863	11429	11765	12006.9	12377.1	10373.8	11611	0.118749
RLTR45-int	28474	26436	14375	14066	22749.8	23602.4	13047.7	13881.9	0.0363244
RLTR46	4117	3822	2165	2151	3289.35	3412.33	1965.1	2122.85	0.0584391
RLTR47_MM	6925	6382	3526	3470	5532.84	5697.93	3200.44	3424.58	0.0552416
RLTR5_Mm	1685	1435	1007	986	1346.26	1281.19	914.023	973.095	0.161827
RLTR6_Mm	10037	9512	7696	8472	8019.23	8492.43	6985.42	8361.11	0.176634
RLTR6-int	55043	52360	29378	29053	43977.5	46747.6	26665.5	28672.7	0.0165779
RLTR8	2825	2427	1637	1506	2257.08	2166.85	1485.85	1486.29	0.0592771
RLTR9A	16634	14832	8919	8137	13290	13242.2	8095.5	8030.5	-0.00643007
RLTR9A2	2367	2147	1267	1232	1891.15	1916.87	1150.02	1215.87	0.0608562
RLTR9B	2500	2248	1329	1281	1997.42	2007.04	1206.29	1264.23	0.0607483
RLTR9B2	3188	2891	1787	1582	2547.11	2581.12	1622	1561.29	-0.0741741
RLTR9C	6262	5749	3252	3316	5003.13	5132.78	2951.74	3272.6	0.111962
RLTR9D	7268	6617	4366	3889	5806.89	5907.74	3962.88	3838.1	-0.0709988
RLTR9E	14307	13206	8400	7853	11430.8	11790.5	7624.42	7750.22	-0.0210849
RLTR9F	3862	3569	1951	1910	3085.61	3186.45	1770.86	1885	0.04372
RLTRETN_Mm	20228	17753	12578	12938	16161.5	15850.1	11416.7	12768.7	0.189536
RMER10A	38836	34259	28024	27511	31028.7	30586.8	25436.5	27150.9	0.11479
RMER10B	24330	21771	19500	19700	19438.9	19437.4	17699.5	19442.2	0.135583
RMER12	54615	48601	34294	31444	43635.6	43391.6	31127.6	31032.4	0.00367272
RMER12B	12190	10708	7561	7044	9739.4	9560.23	6862.89	6951.8	0.0453598
RMER13A	41861	37380	21744	19679	33445.5	33373.3	19736.4	19421.4	-0.0200873
RMER13B	36991	33617	20371	20373	29554.6	30013.7	18490.1	20106.3	0.0986579
RMER15	143508	128256	71531	66108	114658	114509	64926.5	65242.7	0.00889401
RMER15-int	38834	34401	19736	17767	31027.1	30713.6	17913.8	17534.5	-0.0162268
RMER16	20303	18236	11665	11451	16221.4	16281.3	10588	11301.1	0.0887238
RMER16-int	53204	47828	26842	25196	42508.2	42701.4	24363.7	24866.2	0.0229147
RMER17A	19837	18351	21538	23422	15849.1	16384	19549.4	23115.4	0.193848
RMER17A-int	4495	4213	2606	2460	3591.35	3761.42	2365.39	2427.8	-0.0291727
RMER17A2	25562	23062	23395	25040	20423.2	20590	21234.9	24712.3	0.20705
RMER17B	59860	53539	51739	53796	47826.1	47800.3	46961.9	53091.9	0.177782
RMER17C	56837	51520	66725	73348	45410.9	45997.7	60564.2	72388	0.238761
RMER17C-int	22622	20893	13843	13227	18074.2	18653.5	12564.9	13053.9	0.00956898
RMER17D	10276	9526	10381	11667	8210.18	8504.93	9422.51	11514.3	0.238357
RMER17D2	16627	15189	16911	18186	13284.4	13560.9	15349.6	17948	0.1959
RMER19A	34393	31229	19837	18546	27478.9	27881.6	18005.4	18303.3	0.0026757
RMER19B	101671	91916	61696	59789	81231.7	82063.7	55999.6	59006.5	0.0607563
RMER19C	70387	61908	38226	36226	56236.9	55272.2	34696.6	35751.9	0.0681873
RMER1A	65755	58497	39168	38321	52536	52226.8	35551.6	37819.4	0.0977306
RMER1B	106970	94946	59869	57749	85465.5	84768.9	54341.2	56993.2	0.0805468
RMER1C	54454	49226	30181	28600	43506.9	43949.6	27394.4	28225.7	0.028525
RMER2	25438	22882	15166	14558	20324.1	20429.3	13765.7	14367.5	0.0542765
RMER20A	16450	14744	9485	9430	13143	13163.6	8609.24	9306.58	0.110103
RMER20B	33473	29688	17699	17012	26743.8	26505.8	16064.8	16789.3	0.0765358
RMER21A	6813	5886	3906	3859	5443.36	5255.09	3545.36	3808.49	0.154071
RMER21B	10080	9432	6333	6219	8053.58	8421	5748.27	6137.6	0.0301865
RMER30	18111	15808	9510	8965	14470.1	14113.6	8631.93	8847.66	0.0716025
RMER3D-int	32881	28924	18210	17239	26270.8	25823.7	16528.7	17013.4	0.0664652
RMER3D1	1	4	1	2	0.798967	3.57125	0.907669	1.97382	-1.03947
RMER3D2	15	17	25	14	11.9845	15.1778	22.6917	13.8168	-1.05654
RMER3D3	35	29	20	22	27.9638	25.8915	18.1534	21.7121	0.369338
RMER3D4	9	8	5	7	7.1907	7.1425	4.53835	6.90838	0.615885
RMER4A	24609	22023	17020	16853	19661.8	19662.4	15448.5	16632.4	0.106482
RMER4B	52807	47305	35984	35208	42191	42234.5	32661.6	34747.2	0.0878171
RMER5	72740	65321	36120	32863	58116.8	58319.4	32785	32432.9	-0.0205987
RMER6-int	8446	6955	3851	3333	6748.07	6209.51	3495.43	3289.38	0.0323388
RMER6A	59757	53595	48523	49584	47743.8	47850.3	44042.8	48935	0.148748
RMER6B	20701	18742	12382	12284	16539.4	16733.1	11238.8	12123.2	0.0924945
RMER6C	65169	57534	42669	43429	52067.9	51367	38729.3	42860.6	0.165774
RMER6D	25190	22905	19201	18771	20126	20449.9	17428.2	18525.3	0.0650455
RNERVK23-int	12910	11722	6026	5617	10314.7	10465.5	5469.61	5543.48	-0.0015977
RNLTR23	1960	1798	1037	1004	1565.97	1605.28	941.253	990.859	0.0383369
RodERV21-int	30625	27640	17850	16549	24468.4	24677.3	16201.9	16332.4	-0.000694893
RSINE1	545576	489739	374447	354021	435897	437245	339874	349387	0.0353734
SRV_MM-int	4549	4165	2067	1840	3634.5	3718.56	1876.15	1815.92	-0.0800668
SSU-rRNA_Hsa	3208	3377	2617	2441	2563.08	3015.03	2375.37	2409.05	-0.213977
SUBTEL_sa	44	45	161	140	35.1545	40.1765	146.135	138.168	-0.273522
SYNREP_MM	281713	245820	324991	333636	225079	219471	294984	329269	0.195032
T-rich	46134	41303	34967	36435	36859.5	36875.8	31738.5	35958.1	0.179448
Tigger1	12280	10942	5646	5468	9811.31	9769.15	5124.7	5396.43	0.0807511
Tigger10	2163	1694	848	846	1728.16	1512.42	769.703	834.927	0.309726
Tigger11a	670	584	350	269	535.308	521.402	317.684	265.479	-0.221023
Tigger12	824	622	385	350	658.348	555.329	349.453	345.419	0.228759
Tigger12A	496	461	264	250	396.287	411.586	239.625	246.728	-0.0125036
Tigger12c	970	838	451	397	774.998	748.176	409.359	391.804	-0.012421
Tigger13a	5462	5068	2759	2298	4363.96	4524.77	2504.26	2267.92	-0.195221
Tigger14a	1260	1252	663	486	1006.7	1117.8	601.785	479.639	-0.47833
Tigger15a	5066	4599	2638	2296	4047.56	4106.04	2394.43	2265.95	-0.100262
Tigger16a	1077	983	460	453	860.487	877.634	417.528	447.071	0.070165
Tigger16b	859	764	343	367	686.312	682.108	311.331	362.197	0.22719
Tigger2b	1419	1267	690	572	1133.73	1131.19	626.292	564.513	-0.14659
Tigger5	27765	24031	13011	12195	22183.3	21455.2	11809.7	12035.4	0.0754615
Tigger6a	4103	3740	2088	2136	3278.16	3339.12	1895.21	2108.04	0.126964
Tigger6b	1608	1339	757	648	1284.74	1195.48	687.106	639.519	0.000344869
Tigger7	44016	38654	21425	19124	35167.3	34510.8	19446.8	18873.7	-0.0159677
Tigger8	1013	774	474	402	809.353	691.037	430.235	396.738	0.11107
Tigger9a	1474	1301	767	746	1177.68	1161.55	696.182	736.236	0.100598
Tigger9b	2923	2620	1622	1364	2335.38	2339.17	1472.24	1346.15	-0.131514
tRNA-Ala-GCA	2124	1970	1201	1222	1697.01	1758.84	1090.11	1206.01	0.0941292
tRNA-Ala-GCG	579	526	305	320	462.602	469.619	276.839	315.812	0.168296
tRNA-Ala-GCY	29	22	10	20	23.17	19.6419	9.07669	19.7382	1.35908
tRNA-Ala-GCY_	7061	6327	3979	3754	5641.5	5648.82	3611.62	3704.87	0.0349066
tRNA-Arg-AGA	67	105	44	29	53.5308	93.7453	39.9374	28.6204	-1.28907
tRNA-Arg-AGG	34	24	7	14	27.1649	21.4275	6.35368	13.8168	1.46303
tRNA-Arg-CGA	7	18	7	1	5.59277	16.0706	6.35368	0.986911	-4.20939
tRNA-Arg-CGA_	4	2	1	0	3.19587	1.78562	0.907669	0	#NUM!
tRNA-Arg-CGG	7	12	1	3	5.59277	10.7137	0.907669	2.96073	0.767888
tRNA-Arg-CGY_	61	56	26	38	48.737	49.9975	23.5994	37.5026	0.631403
tRNA-Asn-AAC	94	62	25	41	75.1029	55.3543	22.6917	40.4634	1.27462
tRNA-Asp-GAY	107	78	37	58	85.4894	69.6393	33.5838	57.2409	1.06513
tRNA-Cys-TGY	207	170	91	144	165.386	151.778	82.5979	142.115	0.906759
tRNA-Gln-CAA	40	37	22	24	31.9587	33.034	19.9687	23.6859	0.198539
tRNA-Gln-CAA_	937	813	717	760	748.632	725.856	650.799	750.053	0.249353
tRNA-Gln-CAG	84	81	52	28	67.1132	72.3178	47.1988	27.6335	-0.880084
tRNA-Glu-GAG	19	9	12	8	15.1804	8.03531	10.892	7.89529	0.453573
tRNA-Glu-GAG_	122	97	54	71	97.4739	86.6028	49.0141	70.0707	0.686217
tRNA-Gly-GGA	195	210	92	89	155.798	187.491	83.5056	87.8351	-0.194211
tRNA-Gly-GGG	54	35	21	29	43.1442	31.2484	19.0611	28.6204	1.0518
tRNA-Gly-GGY	116	115	58	77	92.6801	102.673	52.6448	75.9922	0.381829
tRNA-His-CAY	7	3	3	1	5.59277	2.67844	2.72301	0.986911	-0.402037
tRNA-His-CAY_	21	28	22	18	16.7783	24.9987	19.9687	17.7644	-0.744011
tRNA-Ile-ATA	67	69	26	50	53.5308	61.604	23.5994	49.3456	0.861514
tRNA-Ile-ATT	74	97	43	58	59.1235	86.6028	39.0298	57.2409	0.00178967
tRNA-Leu-CTA	12	7	10	11	9.5876	6.24968	9.07669	10.856	0.875644
tRNA-Leu-CTA_	14	8	6	6	11.1855	7.1425	5.44601	5.92147	0.767888
tRNA-Leu-CTG	34	49	30	37	27.1649	43.7478	27.2301	36.5157	-0.264151
tRNA-Leu-CTY	17	20	7	4	13.5824	17.8562	6.35368	3.94765	-1.08129
tRNA-Leu-TTA	72	39	27	26	57.5256	34.8197	24.5071	25.6597	0.790608
tRNA-Leu-TTA(m)	880	777	572	613	703.091	693.715	519.187	604.977	0.239994
tRNA-Leu-TTG	77	44	45	13	61.5204	39.2837	40.8451	12.8298	-1.02353
tRNA-Lys-AAA	75	68	36	35	59.9225	60.7112	32.6761	34.5419	0.0612468
tRNA-Lys-AAG	423	422	278	246	337.963	376.767	252.332	242.78	-0.212479
tRNA-Met	45	64	22	39	35.9535	57.14	19.9687	38.4895	0.278357
tRNA-Met_	111	110	81	55	88.6853	98.2093	73.5212	54.2801	-0.584901
tRNA-Met-i	70	45	46	16	55.9277	40.1765	41.7528	15.7906	-0.925599
tRNA-Phe-TTY	113	113	68	75	90.2832	100.888	61.7215	74.0184	0.101889
tRNA-Pro-CCA	36	22	21	12	28.7628	19.6419	19.0611	11.8429	-0.136329
tRNA-Pro-CCG	18	14	9	1	14.3814	12.4994	8.16902	0.986911	-2.84682
tRNA-Pro-CCY	90	73	38	29	71.907	65.1753	34.4914	28.6204	-0.127385
tRNA-SeC(e)-TGA	12	6	0	1	9.5876	5.35687	0	0.986911	#DIV/0!
tRNA-Ser-AGY	32	43	36	28	25.5669	38.3909	32.6761	27.6335	-0.828302
tRNA-Ser-TCA	1	2	6	0	0.798967	1.78562	5.44601	0	#NUM!
tRNA-Ser-TCA_	13	22	2	2	10.3866	19.6419	1.81534	1.97382	-0.798459
tRNA-Ser-TCA(m)	6	8	2	6	4.7938	7.1425	1.81534	5.92147	1.13046
tRNA-Ser-TCG	20	18	9	7	15.9793	16.0706	8.16902	6.90838	-0.250034
tRNA-Ser-TCY	37	49	7	18	29.5618	43.7478	6.35368	17.7644	0.917847
tRNA-Thr-ACA	48	31	29	28	38.3504	27.6772	26.3224	27.6335	0.540673
tRNA-Thr-ACG	16	1	11	3	12.7835	0.892812	9.98436	2.96073	2.08606
tRNA-Thr-ACG_	28	48	29	32	22.3711	42.855	26.3224	31.5812	-0.675056
tRNA-Thr-ACY	44	32	18	21	35.1545	28.57	16.338	20.7251	0.642357
tRNA-Thr-ACY_	43	30	22	21	34.3556	26.7844	19.9687	20.7251	0.412793
tRNA-Trp-TGG	41	29	19	17	32.7576	25.8915	17.2457	16.7775	0.299639
tRNA-Tyr-TAC	68	67	27	28	54.3297	59.8184	24.5071	27.6335	0.034374
tRNA-Val-GTA	46	40	13	9	36.7525	35.7125	11.7997	8.8822	-0.368348
tRNA-Val-GTG	84	70	22	21	67.1132	62.4968	19.9687	20.7251	0.156453
tRNA-Val-GTY	64	49	36	22	51.1339	43.7478	32.6761	21.7121	-0.36467
U1	1504	1358	816	745	1201.65	1212.44	740.658	735.249	-0.0234747
U13	57	53	27	15	45.5411	47.319	24.5071	14.8037	-0.782494
U13_	50	59	35	33	39.9483	52.6759	31.7684	32.5681	-0.363143
U14	16	16	14	0	12.7835	14.285	12.7074	0	#NUM!
U17	134	87	69	47	107.062	77.6746	62.6292	46.3848	0.029743
U2	2638	2290	1237	1227	2107.67	2044.54	1122.79	1210.94	0.15292
U3	269	216	176	122	214.922	192.847	159.75	120.403	-0.251587
U4	456	392	165	185	364.329	349.982	149.765	182.579	0.343772
U5	261	250	135	122	208.53	223.203	122.535	120.403	-0.123424
U6	4748	4366	2804	2736	3793.49	3898.02	2545.1	2700.19	0.0461226
U7	126	125	64	44	100.67	111.602	58.0908	43.4241	-0.56854
U8	26	16	9	15	20.7731	14.285	8.16902	14.8037	1.39794
URR1A	119654	106425	63040	58487	95599.6	95017.5	57219.5	57721.5	0.0214129
URR1B	113765	101663	60625	56507	90894.4	90766	55027.4	55767.4	0.0213117
YREP_Mm	6377	5625	3781	3413	5095.01	5022.07	3431.9	3368.33	-0.00616974
Zaphod	6675	5961	3212	2902	5333.1	5322.05	2915.43	2864.02	-0.022678
Zaphod2	1312	1240	629	481	1048.24	1107.09	570.924	474.704	-0.345063
ZP3AR	12294	11305	7202	6435	9822.5	10093.2	6537.03	6350.78	-0.0809311
