# Supplementary material for: MBD4 loss results in global reactivation of promoters and retroelements with low methylated CpG density
Source: J Exp Clin Cancer Res. 2023 Nov 14;42:301. doi: 10.1186/s13046-023-02882-z (PMC10644448; doi:10.1186/s13046-023-02882-z)
Supplement: Supplementary file 9 — Additional file 9: Supplementary Table 9. Genome-wide transcriptome analyses of repetitive elements. This table list each mouse repeat family with the following informations: Repeat-Masker family name, raw read counts (KOrep1, KOrep2, WTrep1, WTrep2), normalized read counts (KOrep1, KOrep2, WTrep1, WTrep2), base mean, log2-ratio (KO/WT), p-value, p-value adjusted for multi-testing. [file 13046_2023_2882_MOESM9_ESM.xlsx]

## Sheet: Repeat-analysis
Repeats	KO1_rawData	KO2_rawData	WT1_rawData	WT2_rawData	KO1_normalized	KO2_normalized	KO_mean_rpm	WT1_normalized	WT2_normalized	WT_mean_rpm	baseMean	log2FoldChange(KO/WT)	pvalue	padj
(A)n	34015	28342	36461	31186	31690.5	29247.1	406.25	35531.2	32007.4	450.257	32119	-0.143934	0.100969	0.159573
(AAATG)n	26	22	21	15	24.2232	22.7026	0.312838	20.4645	15.3951	0.239063	20.6963	0.170269	0.505666	0.605343
(AACTG)n	94	54	54	104	87.5762	55.7244	0.955337	52.6229	106.739	1.06241	75.6656	-0.065685	0.797078	0.844747
(AAGTG)n	8	9	4	1	7.45329	9.28741	0.111605	3.89799	1.02634	0.0328289	5.41626	0.224569	0.207896	NA
(AATAG)n	37	38	27	36	34.4715	39.2135	0.491233	26.3114	36.9482	0.421731	34.2361	0.125399	0.623162	0.705999
(AATTG)n	6	9	3	5	5.58997	9.28741	0.0991825	2.92349	5.13169	0.0537012	5.73314	0.131379	0.477578	NA
(ACATG)n	63	71	42	44	58.6947	73.2673	0.879747	40.9289	45.1589	0.573918	54.5124	0.415974	0.0840581	0.137261
(ACCG)n	34	28	25	15	31.6765	28.8942	0.403804	24.3624	15.3951	0.26505	25.082	0.292391	0.256176	0.35054
(ACCTG)n	5	17	18	23	4.65831	17.5429	0.148008	17.541	23.6058	0.274311	15.837	-0.294252	0.224939	0.315791
(ACGTG)n	2	2	1	1	1.86332	2.06387	0.0261813	0.974498	1.02634	0.0133389	1.48201	0.0310241	0.736176	NA
(ACTAG)n	12	14	17	13	11.1799	14.4471	0.170847	16.5665	13.3424	0.199392	13.884	-0.0763542	0.753897	NA
(ACTCG)n	4	0	0	3	3.72665	0	0.0248443	0	3.07901	0.0205268	1.70141	0.00810903	0.924075	NA
(ACTG)n	262	240	146	204	244.095	247.664	3.2784	142.277	209.373	2.34433	210.852	0.415638	0.0214963	0.0442976
(ACTTG)n	1	0	0	0	0.931661	0	0.00621108	0	0	0	0.232915	0.0257662	0.594402	NA
(AGATG)n	21	10	7	9	19.5649	10.3193	0.199228	6.82148	9.23704	0.107057	11.4857	0.250202	0.28027	NA
(AGCTG)n	61	48	52	48	56.8313	49.5328	0.709095	50.6739	49.2642	0.666254	51.5756	0.0613927	0.799554	0.845712
(AGGGGG)n	439	384	440	373	408.999	396.263	5.36841	428.779	382.824	5.41069	404.216	-0.0106436	0.938392	0.956081
(AGGTG)n	45	37	25	19	41.9248	38.1816	0.534042	24.3624	19.5004	0.292419	30.9923	0.470751	0.0665271	0.113432
(AGTAG)n	63	53	26	34	58.6947	54.6925	0.755914	25.3369	34.8955	0.401549	43.4049	0.56833	0.0227953	0.0464062
(AGTTG)n	0	2	5	4	0	2.06387	0.0137591	4.87249	4.10535	0.0598523	2.76043	-0.115294	0.354186	NA
(ATAAG)n	22	18	89	134	20.4965	18.5748	0.260476	86.7303	137.529	1.49506	65.8327	-1.62797	2.16392e-11	7.79734e-10
(ATAGG)n	106	88	63	77	98.7561	90.8102	1.26378	61.3934	79.028	0.936142	82.4969	0.328812	0.137467	0.206967
(ATATG)n	63	60	32	48	58.6947	61.916	0.804071	31.1839	49.2642	0.536321	50.2647	0.380279	0.121891	0.1869
(ATCTG)n	7	9	11	15	6.52163	9.28741	0.105394	10.7195	15.3951	0.174097	10.4809	-0.191958	0.399808	NA
(ATG)n	7080	5954	7203	6392	6596.16	6144.14	84.9353	7019.31	6560.35	90.531	6579.99	-0.0893285	0.301101	0.39791
(ATGGTG)n	873	754	606	567	813.34	778.078	10.6095	590.546	581.933	7.81653	690.974	0.417477	0.000309185	0.00153316
(ATGTG)n	46	36	34	37	42.8564	37.1496	0.533374	33.1329	37.9745	0.474049	37.7784	0.103349	0.68231	0.755714
(ATTAG)n	26	10	16	25	24.2232	10.3193	0.230284	15.592	25.6584	0.275003	18.9482	-0.0949236	0.70515	0.77309
(ATTG)n	939	952	672	751	874.83	982.401	12.3815	654.862	770.78	9.50428	820.718	0.359378	0.0028286	0.0089407
(ATTTG)n	126	125	73	86	117.389	128.992	1.64254	71.1383	88.265	1.06269	101.446	0.495498	0.0184855	0.0388771
(C)n	228	147	162	175	212.419	151.694	2.42742	157.869	179.609	2.24985	175.398	0.0951233	0.612819	0.698795
(CA)n	104169	101235	78806	77459	97050.2	104468	1343.45	76796.3	79499.1	1041.97	89453.4	0.357063	1.37896e-05	0.000124221
(CAA)n	6760	6169	5226	5203	6298.03	6366	84.4269	5092.73	5340.03	69.5517	5774.2	0.272421	0.000861366	0.00341076
(CAAA)n	17014	15173	13498	13488	15851.3	15657.5	210.059	13153.8	13843.2	179.98	14626.5	0.217071	0.00874219	0.0220556
(CAAAA)n	13353	11811	11375	11183	12440.5	12188.2	164.191	11084.9	11477.5	150.416	11797.8	0.123106	0.136365	0.205594
(CAAAAA)n	9182	8137	7288	7027	8554.51	8396.85	113.009	7102.14	7212.07	95.4281	7816.39	0.237686	0.00363586	0.0108874
(CAAAC)n	2245	2024	1657	1660	2091.58	2088.63	27.8681	1614.74	1703.72	22.1231	1874.67	0.322498	0.000386967	0.00181874
(CAAAG)n	146	154	160	160	136.023	158.918	1.96627	155.92	164.214	2.13422	153.769	-0.101263	0.585519	0.676947
(CAAAT)n	79	67	43	65	73.6012	69.1396	0.951606	41.9034	66.7119	0.724102	62.839	0.275037	0.247351	0.341054
(CAACC)n	1229	1215	939	911	1145.01	1253.8	15.9921	915.053	934.994	12.3336	1062.21	0.35801	0.000670816	0.00285493
(CAACG)n	10	8	13	11	9.31661	8.25547	0.117147	12.6685	11.2897	0.159721	10.3826	-0.120017	0.599734	NA
(CAACT)n	0	0	0	2	0	0	0	0	2.05268	0.0136845	0.513169	-0.0307686	0.558959	NA
(CAAG)n	531	565	394	387	494.712	583.043	7.18503	383.952	397.193	5.20763	464.725	0.428609	0.00159332	0.00567771
(CAAGA)n	57	63	30	71	53.1047	65.0118	0.787444	29.2349	72.87	0.680699	55.0554	0.129973	0.604638	0.690967
(CAAGC)n	15	20	14	16	13.9749	20.6387	0.230757	13.643	16.4214	0.200429	16.1695	0.0746179	0.764557	0.817494
(CAAGG)n	41	38	24	36	38.1981	39.2135	0.516077	23.3879	36.9482	0.402241	34.4369	0.204203	0.424069	0.526918
(CAAGT)n	12	3	7	2	11.1799	3.0958	0.0951716	6.82148	2.05268	0.0591611	5.78747	0.0955394	0.593456	NA
(CAAT)n	804	691	623	675	749.056	713.066	9.74748	607.112	692.778	8.66593	690.503	0.160652	0.180792	0.263746
(CAATA)n	50	56	34	35	46.5831	57.7883	0.695809	33.1329	35.9218	0.460365	43.3565	0.372711	0.134404	0.203489
(CAATC)n	2	4	10	5	1.86332	4.12774	0.0399404	9.74498	5.13169	0.0991778	5.21693	-0.170889	0.3328	NA
(CAATG)n	0	4	3	6	0	4.12774	0.0275182	2.92349	6.15803	0.0605435	3.30231	-0.0791783	0.551907	NA
(CAATT)n	13	12	9	3	12.1116	12.3832	0.163299	8.77048	3.07901	0.0789966	9.08607	0.232367	0.282787	NA
(CACAA)n	110	127	102	106	102.483	131.056	1.55692	99.3988	108.792	1.38794	110.432	0.130933	0.525765	0.62525
(CACAC)n	118	147	113	108	109.936	151.694	1.7442	110.118	110.844	1.47308	120.648	0.193822	0.342391	0.4401
(CACAG)n	468	481	554	541	436.017	496.36	6.21585	539.872	555.249	7.3008	506.875	-0.217188	0.0942353	0.151365
(CACAT)n	82	96	81	91	76.3962	99.0657	1.16975	78.9343	93.3967	1.14887	86.9482	0.0184141	0.93321	0.952597
(CACCAT)n	517	549	476	530	481.669	566.532	6.988	463.861	543.959	6.7188	514.005	0.0519101	0.703273	0.7726
(CACCC)n	227	236	197	175	211.487	243.536	3.03349	191.976	179.609	2.47723	206.652	0.254365	0.135088	0.203953
(CACCG)n	2	1	2	2	1.86332	1.03193	0.0193017	1.949	2.05268	0.0266778	1.72423	-0.0182818	0.855974	NA
(CACCT)n	81	96	33	20	75.4646	99.0657	1.16353	32.1584	20.5268	0.351235	56.8039	1.11925	4.6224e-06	4.89884e-05
(CACG)n	976	901	721	686	909.301	929.773	12.2605	702.613	704.068	9.37787	811.439	0.368036	0.000822797	0.00328208
(CACGA)n	0	1	2	3	0	1.03193	0.00687956	1.949	3.07901	0.0335201	1.51499	-0.0583928	0.508027	NA
(CACGC)n	82	82	92	53	76.3962	84.6186	1.07343	89.6538	54.3959	0.960331	76.2661	0.113347	0.623709	0.705999
(CACGT)n	10	14	11	15	9.31661	14.4471	0.158425	10.7195	15.3951	0.174097	12.4696	-0.0424265	0.858197	NA
(CACTA)n	58	48	40	54	54.0364	49.5328	0.690461	38.9799	55.4222	0.629348	49.4928	0.089236	0.715934	0.780166
(CACTC)n	43	60	51	38	40.0614	61.916	0.67985	49.6994	39.0008	0.591335	47.6694	0.123912	0.617697	0.702491
(CACTG)n	122	125	72	99	113.663	128.992	1.6177	70.1638	101.607	1.14514	103.606	0.389182	0.0683653	0.116017
(CACTT)n	7	6	7	5	6.52163	6.1916	0.0847549	6.82148	5.13169	0.0796878	6.1666	0.0147465	0.938907	NA
(CAG)n	12706	12052	13181	11290	11837.7	12436.9	161.83	12844.9	11587.4	162.881	12176.7	-0.00912295	0.91852	0.940773
(CAGA)n	7395	6569	5394	5634	6889.64	6778.78	91.1227	5256.44	5782.39	73.5922	6176.81	0.299529	0.000493483	0.00222273
(CAGAA)n	105	90	63	91	97.8244	92.8741	1.27132	61.3934	93.3967	1.03193	86.3721	0.227887	0.306737	0.403386
(CAGAC)n	21	16	18	17	19.5649	16.5109	0.240506	17.541	17.4477	0.233258	17.7661	0.01851	0.941615	0.956381
(CAGAG)n	201	203	109	151	187.264	209.483	2.64498	106.22	154.977	1.74131	164.486	0.503226	0.00879368	0.0220556
(CAGAGA)n	4983	4560	3711	3868	4642.47	4705.62	62.3206	3616.36	3969.87	50.5749	4233.58	0.292933	0.000572855	0.002497
(CAGC)n	209	196	150	200	194.717	202.259	2.64651	146.175	205.268	2.34295	187.105	0.150632	0.411684	0.513643
(CAGCC)n	260	236	240	220	242.232	243.536	3.23846	233.879	225.794	3.06449	236.361	0.0707918	0.658908	0.735067
(CAGCG)n	14	7	10	3	13.0433	7.22354	0.135112	9.74498	3.07901	0.0854933	8.2727	0.133614	0.520301	NA
(CAGCT)n	69	57	26	35	64.2846	58.8202	0.820699	25.3369	35.9218	0.408392	46.0909	0.637854	0.0101345	0.0240777
(CAGG)n	1937	1755	1491	1517	1804.63	1811.04	24.1045	1452.98	1556.95	20.0662	1656.4	0.255592	0.00650822	0.0172014
(CAGGA)n	136	117	94	98	126.706	120.736	1.64961	91.6028	100.581	1.28123	109.907	0.295067	0.14668	0.219918
(CAGGC)n	98	85	76	68	91.3028	87.7144	1.19345	74.0618	69.791	0.959019	80.7175	0.239885	0.275427	0.370319
(CAGGG)n	473	468	468	427	440.676	482.945	6.15747	456.065	438.246	5.96207	454.483	0.0423751	0.748804	0.805089
(CAGGT)n	12	12	5	9	11.1799	12.3832	0.157088	4.87249	9.23704	0.0940635	9.41817	0.177935	0.420548	NA
(CAGT)n	197	211	172	229	183.537	217.738	2.67517	167.614	235.031	2.6843	200.98	-0.00417633	0.981799	0.985445
(CAGTA)n	213	205	256	225	198.444	211.546	2.73327	249.471	230.926	3.20265	222.597	-0.203167	0.217121	0.307458
(CAGTC)n	14	3	5	4	13.0433	3.0958	0.107594	4.87249	4.10535	0.0598523	6.27922	0.130663	0.484488	NA
(CAGTG)n	132	125	114	103	122.979	128.992	1.67981	111.093	105.713	1.44537	117.194	0.176552	0.375366	0.477939
(CAGTT)n	24	19	16	17	22.3599	19.6067	0.279777	15.592	17.4477	0.220265	18.7516	0.14441	0.569718	0.6658
(CAT)n	5211	4556	6570	5894	4854.89	4701.49	63.7092	6402.45	6049.23	83.0112	5502.02	-0.371662	7.13384e-06	7.14044e-05
(CATA)n	7876	7292	5816	5845	7337.76	7524.86	99.0842	5667.68	5998.94	77.7775	6632.31	0.339967	4.35571e-05	0.000324726
(CATAA)n	21	34	32	22	19.5649	35.0858	0.364338	31.1839	22.5794	0.358422	27.1035	0.00795075	0.975377	0.981734
(CATAC)n	36	29	31	34	33.5398	29.9261	0.423106	30.2094	34.8955	0.434033	32.1427	-0.0194028	0.939535	0.956344
(CATAG)n	30	33	23	18	27.9498	34.0538	0.413358	22.4134	18.4741	0.272584	25.7228	0.2961	0.25041	0.343956
(CATAT)n	48	41	22	24	44.7197	42.3093	0.580194	21.4389	24.6321	0.30714	33.275	0.516087	0.0433383	0.0794045
(CATATA)n	3489	3241	2870	2615	3250.57	3344.5	43.9671	2796.81	2683.87	36.5379	3018.94	0.259585	0.00198396	0.00670207
(CATCC)n	88	65	94	92	81.9862	67.0757	0.993746	91.6028	94.4231	1.24017	83.7719	-0.241676	0.270541	0.365112
(CATCG)n	5	4	7	2	4.65831	4.12774	0.0585736	6.82148	2.05268	0.0591611	4.41505	-0.00204237	0.99004	NA
(CATCT)n	28	22	18	28	26.0865	22.7026	0.32526	17.541	28.7375	0.308523	23.7669	0.0376559	0.883567	0.911389
(CATG)n	613	610	508	509	571.108	629.48	8.00392	495.045	522.406	6.783	554.51	0.223184	0.075641	0.125797
(CATGC)n	29	32	31	31	27.0182	33.0219	0.400267	30.2094	31.8165	0.413506	30.5165	-0.0266854	0.917156	0.940651
(CATGT)n	134	118	54	70	124.843	121.768	1.64407	52.6229	71.8436	0.829777	92.7693	0.758952	0.000473478	0.00215968
(CATTA)n	47	21	49	42	43.7881	21.6706	0.436391	47.7504	43.1062	0.60571	39.0788	-0.267834	0.293007	0.389117
(CATTC)n	0	3	0	2	0	3.0958	0.0206387	0	2.05268	0.0136845	1.28712	0.0115435	0.872482	NA
(CATTG)n	3	1	0	0	2.79498	1.03193	0.0255128	0	0	0	0.95673	0.043531	0.485694	NA
(CATTT)n	43	39	23	28	40.0614	40.2454	0.535379	22.4134	28.7375	0.341006	32.8644	0.365199	0.153156	0.22836
(CCA)n	3370	3308	2931	2682	3139.7	3413.64	43.6889	2856.25	2752.64	37.3926	3040.56	0.217635	0.0122914	0.0281504
(CCAA)n	1406	1405	1174	1248	1309.92	1449.87	18.3986	1144.06	1280.87	16.1662	1296.18	0.178289	0.090684	0.146751
(CCCA)n	378	361	197	240	352.168	372.528	4.83131	191.976	246.321	2.92198	290.748	0.648775	4.51424e-05	0.000334239
(CCCCAA)n	154	166	141	92	143.476	171.301	2.09851	137.404	94.4231	1.54551	136.651	0.355091	0.0783569	0.129399
(CCCCAG)n	4453	4153	3688	3211	4148.69	4285.62	56.2287	3593.95	3295.57	45.9301	3830.96	0.283458	0.000878457	0.00345313
(CCCCCA)n	487	456	404	350	453.719	470.562	6.16187	393.697	359.218	5.01944	419.299	0.273059	0.0439216	0.0802015
(CCCCCG)n	95	65	72	81	88.5078	67.0757	1.03722	70.1638	83.1333	1.02198	77.2202	0.0186297	0.934255	0.952764
(CCCCCT)n	257	227	164	171	239.437	234.249	3.15791	159.818	175.504	2.23548	202.252	0.43719	0.0100312	0.0240691
(CCCCG)n	417	394	348	424	388.503	406.582	5.30057	339.125	435.167	5.16195	392.344	0.0353492	0.810552	0.853171
(CCCG)n	488	501	424	351	454.651	516.999	6.47766	413.187	360.245	5.15621	436.27	0.301816	0.0297825	0.0581135
(CCCGA)n	1	2	2	1	0.931661	2.06387	0.0199702	1.949	1.02634	0.0198356	1.49272	9.14587e-05	0.999206	NA
(CCCGAA)n	38	41	33	36	35.4031	42.3093	0.518083	32.1584	36.9482	0.460711	36.7048	0.0994246	0.694675	0.766195
(CCCGG)n	307	318	239	237	286.02	328.155	4.0945	232.905	243.242	3.17431	272.581	0.328672	0.0356181	0.0671957
(CCCTA)n	3	11	7	4	2.79498	11.3513	0.0943084	6.82148	4.10535	0.0728456	6.26827	0.0558385	0.764924	NA
(CCCTAA)n	441	399	209	270	410.863	411.742	5.48403	203.67	277.111	3.20521	325.846	0.694697	1.08424e-05	0.000101516
(CCCTAG)n	19	30	24	14	17.7016	30.958	0.324397	23.3879	14.3687	0.251711	21.6041	0.154125	0.545827	0.643472
(CCCTG)n	227	242	183	167	211.487	249.728	3.07477	178.333	171.398	2.33154	202.737	0.346713	0.0437893	0.0800951
(CCG)n	5226	5409	5338	5049	4868.86	5581.73	69.6706	5201.87	5181.98	69.2257	5208.61	0.00872868	0.922789	0.943742
(CCGAA)n	55	59	35	54	51.2414	60.8841	0.747503	34.1074	55.4222	0.596864	50.4138	0.21	0.394306	0.496789
(CCGAG)n	133	113	116	119	123.911	116.609	1.60346	113.042	122.134	1.56784	118.924	0.0274184	0.890175	0.91733
(CCGCG)n	105	144	97	100	97.8244	148.599	1.64282	94.5263	102.634	1.3144	110.896	0.249165	0.24137	0.334085
(CCGGA)n	2	5	5	2	1.86332	5.15967	0.04682	4.87249	2.05268	0.0461678	3.48704	0.000839665	0.995402	NA
(CCGGG)n	181	206	174	161	168.631	212.578	2.54139	169.563	165.24	2.23202	179.003	0.158526	0.379765	0.482404
(CCGTA)n	0	0	0	1	0	0	0	0	1.02634	0.00684225	0.256584	-0.026433	0.588555	NA
(CCTA)n	297	253	223	233	276.703	261.079	3.58522	217.313	239.137	3.043	248.558	0.212122	0.183228	0.26694
(CCTAA)n	10	6	6	10	9.31661	6.1916	0.103388	5.84699	10.2634	0.107402	7.90465	-0.0100641	0.961582	NA
(CCTAG)n	20	28	8	10	18.6332	28.8942	0.316849	7.79598	10.2634	0.120396	16.3967	0.497152	0.0453812	0.0824489
(CCTAT)n	15	30	20	13	13.9749	30.958	0.299553	19.49	13.3424	0.218882	19.4413	0.175262	0.486757	0.588574
(CCTCG)n	22	27	17	25	20.4965	27.8622	0.322392	16.5665	25.6584	0.281499	22.6459	0.0886758	0.729646	0.791121
(CCTG)n	1764	1527	1420	1311	1643.45	1575.76	21.4614	1383.79	1345.53	18.1954	1487.13	0.229862	0.0157479	0.0343215
(CCTTG)n	55	47	23	35	51.2414	48.5009	0.664949	22.4134	35.9218	0.388902	39.5194	0.461013	0.0683107	0.116017
(CG)n	165	192	146	142	153.724	198.131	2.3457	142.277	145.74	1.92011	159.968	0.241751	0.196741	0.283948
(CGA)n	433	355	460	385	403.409	366.337	5.13164	448.269	395.14	5.62273	403.289	-0.121006	0.387149	0.489484
(CGAA)n	34	33	23	19	31.6765	34.0538	0.438202	22.4134	19.5004	0.279426	26.911	0.330253	0.199744	0.287515
(CGAAA)n	40	30	22	25	37.2665	30.958	0.45483	21.4389	25.6584	0.313983	28.8305	0.28318	0.270932	0.365185
(CGAAG)n	0	0	9	7	0	0	0	8.77048	7.18436	0.106366	3.98871	-0.301355	0.0475123	NA
(CGAG)n	242	241	200	204	225.462	248.696	3.16105	194.9	209.373	2.69515	219.608	0.202544	0.222136	0.312668
(CGAGA)n	3	1	0	0	2.79498	1.03193	0.0255128	0	0	0	0.95673	0.043531	0.485694	NA
(CGAGG)n	40	33	28	22	37.2665	34.0538	0.475469	27.2859	22.5794	0.332436	30.2964	0.279399	0.276386	0.370686
(CGAGT)n	0	0	1	0	0	0	0	0.974498	0	0.00649665	0.243624	-0.0261563	0.590541	NA
(CGAT)n	13	4	10	21	12.1116	4.12774	0.108262	9.74498	21.5531	0.208654	11.8844	-0.247246	0.279335	NA
(CGATA)n	0	0	4	0	0	0	0	3.89799	0	0.0259866	0.974498	-0.0365083	0.523619	NA
(CGATG)n	2	0	1	0	1.86332	0	0.0124222	0.974498	0	0.00649665	0.709455	0.0100566	0.852049	NA
(CGCGG)n	248	202	105	134	231.052	208.451	2.93002	102.322	137.529	1.59901	169.839	0.739374	7.5629e-05	0.000520732
(CGCTG)n	10	11	12	10	9.31661	11.3513	0.137786	11.694	10.2634	0.146382	10.6563	-0.0247941	0.914229	NA
(CGG)n	6603	6697	6435	6171	6151.76	6910.86	87.0841	6270.89	6333.53	84.0295	6416.76	0.049802	0.573095	0.668302
(CGGA)n	293	285	289	244	272.977	294.101	3.78052	281.63	250.426	3.54704	274.784	0.0815462	0.599811	0.688318
(CGGAA)n	0	4	1	1	0	4.12774	0.0275182	0.974498	1.02634	0.0133389	1.53214	0.0285265	0.740169	NA
(CGGAG)n	85	108	87	96	79.1912	111.449	1.27093	84.7813	98.5284	1.22206	93.4875	0.0413712	0.849557	0.885604
(CGGG)n	309	313	254	263	287.883	322.995	4.07252	247.522	269.927	3.44966	282.082	0.215018	0.164181	0.241469
(CGGGA)n	8	15	7	15	7.45329	15.479	0.152882	6.82148	15.3951	0.14811	11.2872	0.0114917	0.959812	NA
(CGGGG)n	310	327	260	316	288.815	337.442	4.17505	253.369	324.323	3.85128	300.987	0.103651	0.518097	0.618171
(CGGGGG)n	33	28	34	22	30.7448	28.8942	0.397593	33.1329	22.5794	0.371416	28.8378	0.0507574	0.843627	0.881122
(CGGT)n	32	31	17	30	29.8132	31.99	0.412021	16.5665	30.7901	0.315711	27.2899	0.192323	0.455351	0.557457
(CGGTG)n	17	21	18	7	15.8382	21.6706	0.250059	17.541	7.18436	0.164835	15.5585	0.203751	0.405506	0.507352
(CGTG)n	1189	1077	1005	981	1107.75	1111.39	14.7943	979.37	1006.84	13.2414	1051.34	0.153441	0.134655	0.203583
(CGTTG)n	41	21	66	45	38.1981	21.6706	0.399125	64.3168	46.1852	0.73668	42.5927	-0.521761	0.0390503	0.0730335
(CTA)n	571	532	474	451	531.979	548.989	7.20645	461.912	462.878	6.16527	501.439	0.210356	0.0968011	0.154567
(CTAA)n	155	125	129	155	144.408	128.992	1.82266	125.71	159.082	1.89862	139.548	-0.0469157	0.80895	0.852315
(CTAAA)n	55	46	40	50	51.2414	47.469	0.658069	38.9799	51.3169	0.601979	47.2518	0.0848167	0.730379	0.791122
(CTAAG)n	10	8	9	18	9.31661	8.25547	0.117147	8.77048	18.4741	0.18163	11.2042	-0.171732	0.45566	NA
(CTAAT)n	126	83	92	126	117.389	85.6505	1.3536	89.6538	129.319	1.45982	105.503	-0.0804536	0.710516	0.775826
(CTAG)n	25	14	14	6	23.2915	14.4471	0.251591	13.643	6.15803	0.132007	14.3849	0.299443	0.215283	0.306811
(CTAGG)n	24	16	11	15	22.3599	16.5109	0.259139	10.7195	15.3951	0.174097	16.2463	0.214343	0.389479	0.49128
(CTAGGG)n	34	38	25	22	31.6765	39.2135	0.4726	24.3624	22.5794	0.312946	29.458	0.315128	0.220191	0.310739
(CTAGT)n	18	7	4	9	16.7699	7.22354	0.159956	3.89799	9.23704	0.0875669	9.28212	0.195057	0.365122	NA
(CTATA)n	94	107	82	84	87.5762	110.417	1.31995	79.9088	86.2124	1.10747	91.0286	0.194091	0.368945	0.471987
(CTATG)n	84	59	57	38	78.2596	60.8841	0.927624	55.5464	39.0008	0.630315	58.4227	0.379031	0.114694	0.178287
(CTATT)n	68	66	41	59	63.353	68.1077	0.876404	39.9544	60.5539	0.670056	57.9922	0.264876	0.269909	0.364974
(CTCA)n	764	704	606	573	711.789	726.482	9.58847	590.546	588.091	7.85758	654.227	0.271423	0.0202547	0.0421875
(CTCCG)n	122	169	137	115	113.663	174.397	1.9204	133.506	118.029	1.6769	134.899	0.153933	0.45192	0.555143
(CTCG)n	742	707	862	916	691.293	729.577	9.47247	840.017	940.125	11.8676	800.253	-0.308207	0.00727216	0.0188597
(CTCGG)n	68	89	66	63	63.353	91.8421	1.03463	64.3168	64.6593	0.859841	71.0428	0.189888	0.411166	0.513643
(CTCTG)n	172	152	126	142	160.246	156.854	2.114	122.787	145.74	1.79018	146.407	0.202616	0.282617	0.377172
(CTG)n	16755	14437	15066	13981	15610	14898	203.387	14681.8	14349.2	193.54	14884.8	0.0697225	0.399136	0.501705
(CTGGGG)n	2402	2434	2148	1805	2237.85	2511.73	31.6639	2093.22	1852.54	26.3051	2173.83	0.256683	0.00949195	0.0231621
(CTGTG)n	504	493	401	355	469.557	508.744	6.52201	390.774	364.35	5.03416	433.356	0.345131	0.010396	0.0244837
(CTTA)n	134	89	72	74	124.843	91.8421	1.44457	70.1638	75.949	0.974085	90.6994	0.436752	0.045804	0.0830773
(CTTAG)n	9	6	10	7	8.38495	6.1916	0.097177	9.74498	7.18436	0.112862	7.87647	-0.0450185	0.830193	NA
(CTTAT)n	8	4	1	2	7.45329	4.12774	0.0772068	0.974498	2.05268	0.0201812	3.65205	0.161605	0.280625	NA
(CTTCG)n	0	0	1	1	0	0	0	0.974498	1.02634	0.0133389	0.500209	-0.0306601	0.559667	NA
(CTTG)n	568	509	458	499	529.184	525.254	7.02959	446.32	512.142	6.38975	503.225	0.128799	0.322955	0.420114
(CTTTA)n	3	3	2	2	2.79498	3.0958	0.0392719	1.949	2.05268	0.0266778	2.47311	0.0341276	0.783442	NA
(CTTTG)n	152	155	124	102	141.613	159.95	2.01042	120.838	104.686	1.50349	131.772	0.344855	0.0769537	0.127587
(G)n	264	176	449	344	245.959	181.62	2.85053	437.549	353.06	5.27073	304.547	-0.779641	2.8495e-06	3.34817e-05
(GA)n	21118	18089	15801	17024	19674.8	18666.7	255.61	15398	17472.4	219.136	17803	0.215034	0.0179623	0.0379242
(GAA)n	3131	2623	2957	2949	2917.03	2706.76	37.492	2881.59	3026.67	39.3884	2883.01	-0.0687694	0.430439	0.534219
(GAAA)n	6574	5506	4790	5031	6124.74	5681.83	78.7105	4667.84	5163.5	65.5423	5409.48	0.256237	0.00390927	0.0114524
(GAAAA)n	2276	1987	2046	2051	2120.46	2050.45	27.8061	1993.82	2105.02	27.3256	2067.44	0.0246134	0.783865	0.833429
(GAATG)n	48	25	27	28	44.7197	25.7984	0.470121	26.3114	28.7375	0.366993	31.3917	0.193553	0.451448	0.555143
(GACTG)n	18	20	7	7	16.7699	20.6387	0.249391	6.82148	7.18436	0.0933723	12.8536	0.429761	0.0725346	NA
(GAGAA)n	963	784	365	461	897.19	809.036	11.3748	355.692	473.142	5.52556	633.765	0.963145	2.1061e-12	8.4675e-11
(GAGTG)n	14	13	19	22	13.0433	13.4151	0.176389	18.5155	22.5794	0.273966	16.8883	-0.244726	0.329674	0.427825
(GCATG)n	10	23	13	9	9.31661	23.7345	0.220341	12.6685	9.23704	0.146037	13.7392	0.180617	0.448996	NA
(GCCTAA)n	39	26	34	14	36.3348	26.8303	0.421101	33.1329	14.3687	0.316678	27.6667	0.197101	0.443932	0.547196
(GCCTG)n	879	780	1292	959	818.93	804.909	10.8256	1259.05	984.258	14.9554	966.787	-0.438655	0.000336155	0.00164427
(GCGTG)n	64	69	75	42	59.6263	71.2035	0.872199	73.0873	43.1062	0.774623	61.7558	0.113389	0.637143	0.715215
(GCTG)n	140	154	125	90	130.433	158.918	1.929	121.812	92.3704	1.42788	125.883	0.348452	0.0852593	0.139012
(GCTTG)n	35	43	41	26	32.6081	44.3732	0.513209	39.9544	26.6848	0.444261	35.9051	0.115691	0.6501	0.729003
(GGA)n	9421	8915	8488	7573	8777.18	9199.69	119.846	8271.54	7772.45	106.96	8505.22	0.159389	0.0617996	0.106863
(GGAA)n	3517	2973	2436	2815	3276.65	3067.94	42.2973	2373.88	2889.14	35.0868	2901.9	0.259229	0.0102734	0.0242767
(GGAAA)n	554	481	375	377	516.14	496.36	6.75	365.437	386.929	5.01577	441.217	0.398337	0.00268366	0.00855763
(GGAGA)n	404	456	455	444	376.391	470.562	5.64635	443.396	455.694	5.99394	436.511	-0.0805376	0.569085	0.66578
(GGAGAA)n	817	775	1042	1011	761.167	799.749	10.4061	1015.43	1037.63	13.687	903.493	-0.377614	0.000445752	0.00206806
(GGATG)n	48	52	24	22	44.7197	53.6606	0.655869	23.3879	22.5794	0.306449	36.0869	0.632137	0.0128754	0.0291854
(GGCTG)n	367	395	412	412	341.92	407.614	4.99689	401.493	422.851	5.49563	393.469	-0.126978	0.372126	0.475494
(GGGA)n	1582	1338	1167	1249	1473.89	1380.73	19.0308	1137.24	1281.9	16.1276	1318.44	0.22934	0.0267282	0.0532102
(GGGAA)n	163	132	152	108	151.861	136.215	1.92051	148.124	110.844	1.72645	136.761	0.126023	0.522052	0.621518
(GGGAGA)n	503	437	319	349	468.626	450.955	6.13054	310.865	358.192	4.46038	397.159	0.422941	0.00250212	0.00809818
(GGGGA)n	401	341	308	304	373.596	351.89	4.83657	300.145	312.007	4.08101	334.409	0.224648	0.119724	0.183837
(GGGTG)n	330	314	286	236	307.448	324.027	4.20984	278.706	242.216	3.47281	288.099	0.249212	0.104929	0.165029
(GGTTG)n	42	41	16	31	39.1298	42.3093	0.542927	15.592	31.8165	0.316056	32.2119	0.414666	0.106786	0.166814
(GTATG)n	76	75	51	43	70.8063	77.3951	0.988009	49.6994	44.1325	0.625546	60.5083	0.461879	0.0497198	0.0883998
(GTCTG)n	149	126	141	112	138.818	130.024	1.79227	137.404	114.95	1.68236	130.299	0.0751753	0.700307	0.770275
(GTGTG)n	149	166	126	136	138.818	171.301	2.06746	122.787	139.582	1.74912	143.122	0.199746	0.299146	0.39581
(GTTTG)n	1789	1653	1462	1484	1666.74	1705.79	22.4835	1424.72	1523.09	19.652	1580.08	0.18743	0.0483121	0.0866092
(T)n	26732	22219	24174	22548	24905.2	22928.5	318.891	23557.5	23141.9	311.329	23633.3	0.0337226	0.686031	0.759058
(TA)n	12249	10775	10657	8739	11411.9	11119.1	150.207	10385.2	8969.16	129.029	10471.3	0.211709	0.0237867	0.0481524
(TAA)n	2817	2324	2125	2014	2624.49	2398.21	33.4847	2070.81	2067.04	27.5857	2290.14	0.271032	0.00266254	0.00851541
(TAAA)n	4429	3774	3416	3269	4126.33	3894.52	53.4723	3328.88	3355.1	44.5599	3676.21	0.256243	0.00194929	0.00661765
(TAAAA)n	979	772	826	841	912.096	796.653	11.3917	804.935	863.15	11.1206	844.209	0.0338823	0.768838	0.820089
(TAAAAA)n	603	487	324	321	561.792	502.552	7.09562	315.737	329.454	4.30128	427.384	0.668072	1.00774e-06	1.37895e-05
(TAAAG)n	23	8	8	10	21.4282	8.25547	0.197891	7.79598	10.2634	0.120396	11.9358	0.201844	0.383411	NA
(TAAG)n	75	59	67	80	69.8746	60.8841	0.871725	65.2913	82.107	0.982656	69.5393	-0.123473	0.590984	0.680356
(TAATG)n	12	9	10	8	11.1799	9.28741	0.136449	9.74498	8.2107	0.119705	9.60576	0.0478537	0.830683	NA
(TACTG)n	60	31	42	38	55.8997	31.99	0.585931	40.9289	39.0008	0.532865	41.9548	0.0854247	0.734924	0.794453
(TAG)n	420	407	364	417	391.298	419.997	5.40863	354.717	427.983	5.218	398.499	0.0476151	0.73907	0.798136
(TAGA)n	5246	4522	3760	3769	4887.5	4666.41	63.6927	3664.11	3868.27	50.2159	4271.57	0.334003	5.77274e-05	0.000405217
(TAGG)n	336	295	274	275	313.038	304.421	4.11639	267.012	282.243	3.6617	291.678	0.153462	0.307596	0.404024
(TAGGG)n	13	7	18	11	12.1116	7.22354	0.128901	17.541	11.2897	0.192204	12.0415	-0.167942	0.474653	NA
(TAGTG)n	44	68	25	49	40.9931	70.1715	0.741097	24.3624	50.2905	0.497687	46.4544	0.334515	0.187735	0.272039
(TATAA)n	255	230	183	127	237.574	237.345	3.16612	178.333	130.345	2.05785	195.899	0.53212	0.00304024	0.00944398
(TATAG)n	63	79	51	63	58.6947	81.5228	0.934783	49.6994	64.6593	0.762391	63.644	0.203849	0.389086	0.49128
(TATATG)n	3168	2974	2397	2352	2951.5	3068.97	40.1365	2335.87	2413.95	31.6654	2692.57	0.332291	9.87909e-05	0.000639479
(TATCG)n	3	2	2	4	2.79498	2.06387	0.0323923	1.949	4.10535	0.0403623	2.7283	-0.0213101	0.86991	NA
(TATG)n	7304	6472	5941	5866	6804.85	6678.68	89.8902	5789.49	6020.5	78.7333	6323.38	0.186313	0.0226935	0.0462862
(TATTG)n	97	81	51	59	90.3711	83.5867	1.15972	49.6994	60.5539	0.735022	71.0528	0.482324	0.0346168	0.0656504
(TC)n	21258	18169	16534	17709	19805.3	18749.2	257.03	16112.3	18175.4	228.585	18210.6	0.163905	0.0691722	0.117202
(TCC)n	7772	7166	7184	6430	7240.87	7394.84	97.5714	7000.79	6599.35	90.6676	7058.96	0.102944	0.217297	0.307458
(TCCA)n	2919	2592	2533	2563	2719.52	2674.77	35.962	2468.4	2630.5	33.9927	2623.3	0.0790653	0.360476	0.462248
(TCCC)n	1431	1329	1093	1095	1333.21	1371.44	18.031	1065.13	1123.84	14.5931	1223.4	0.293271	0.00333199	0.0101748
(TCCCC)n	576	462	663	553	536.637	476.754	6.75594	646.092	567.565	8.09104	556.762	-0.242112	0.0615858	0.106863
(TCCCG)n	41	36	25	21	38.1981	37.1496	0.502318	24.3624	21.5531	0.306104	30.3158	0.386357	0.132234	0.200484
(TCCG)n	155	150	144	156	144.408	154.79	1.99465	140.328	160.109	2.00291	149.908	-0.00505045	0.978416	0.982963
(TCCTG)n	127	165	97	84	118.321	170.269	1.92393	94.5263	86.2124	1.20492	117.332	0.532267	0.0107737	0.0251914
(TCG)n	656	585	645	647	611.17	603.681	8.09901	628.551	664.04	8.61728	626.861	-0.0841413	0.479472	0.58237
(TCGGG)n	1	3	5	3	0.931661	3.0958	0.0268498	4.87249	3.07901	0.05301	2.99474	-0.0715006	0.597	NA
(TCGTG)n	0	1	0	0	0	1.03193	0.00687956	0	0	0	0.257984	0.0263183	0.590367	NA
(TCTA)n	5427	4966	4053	4148	5056.13	5124.58	67.8714	3949.64	4257.25	54.7126	4596.9	0.302639	0.000281891	0.00142395
(TCTCC)n	398	357	348	340	370.801	368.4	4.92801	339.125	348.955	4.5872	356.82	0.0951859	0.498544	0.60014
(TCTCCC)n	593	547	482	507	552.475	564.468	7.44629	469.708	520.353	6.60041	526.751	0.162919	0.199448	0.287471
(TCTCG)n	2	2	3	2	1.86332	2.06387	0.0261813	2.92349	2.05268	0.0331745	2.22584	-0.0186647	0.873249	NA
(TCTCTG)n	6369	5334	5024	4680	5933.75	5504.34	76.2539	4895.88	4803.26	64.6609	5284.31	0.231578	0.005653	0.0153155
(TCTG)n	6857	6453	5351	5698	6388.4	6659.07	86.9832	5214.54	5848.07	73.7507	6027.52	0.230839	0.00925039	0.0228303
(TCTTG)n	54	52	28	27	50.3097	53.6606	0.693135	27.2859	27.7111	0.366647	39.7418	0.557073	0.0266586	0.0531696
(TG)n	99274	96461	75451	75789	92489.7	99541.4	1280.21	73526.8	77785.1	1008.75	85835.8	0.334613	5.70392e-05	0.000403003
(TGAA)n	2015	1820	1507	1743	1877.3	1878.12	25.0361	1468.57	1788.91	21.7165	1753.22	0.196632	0.0617243	0.106863
(TGAG)n	827	774	750	748	770.484	798.717	10.4613	730.873	767.701	9.99049	766.944	0.06304	0.575312	0.668723
(TGG)n	3023	3164	2953	2663	2816.41	3265.04	40.543	2877.69	2733.14	37.4055	2923.07	0.111716	0.236828	0.328641
(TGGA)n	3715	3330	2430	2636	3461.12	3436.34	45.9831	2368.03	2705.43	33.823	2992.73	0.428961	2.6056e-06	3.12962e-05
(TGGG)n	301	307	164	153	280.43	316.804	3.98156	159.818	157.03	2.11232	228.52	0.806089	1.14735e-06	1.53122e-05
(TGGGGG)n	683	651	669	563	636.325	671.789	8.72076	651.939	577.828	8.19845	634.47	0.0830068	0.496711	0.598601
(TTA)n	1826	1513	1774	1573	1701.21	1561.32	21.7502	1728.76	1614.43	22.2879	1651.43	-0.0337144	0.727981	0.790107
(TTAA)n	729	549	480	483	679.181	566.532	8.30475	467.759	495.721	6.4232	552.298	0.346021	0.00841492	0.0214541
(TTAAA)n	55	64	36	30	51.2414	66.0438	0.781901	35.0819	30.7901	0.439147	45.7893	0.525554	0.0339833	0.0645623
(TTAAG)n	16	9	2	19	14.9066	9.28741	0.161293	1.949	19.5004	0.142996	11.4108	0.0420519	0.846089	NA
(TTACG)n	0	0	0	1	0	0	0	0	1.02634	0.00684225	0.256584	-0.026433	0.588555	NA
(TTAG)n	228	172	188	211	212.419	177.493	2.59941	183.206	216.557	2.66509	197.419	-0.0290219	0.869012	0.900673
(TTAGG)n	13	10	3	5	12.1116	10.3193	0.14954	2.92349	5.13169	0.0537012	7.62153	0.281849	0.171989	NA
(TTAGGC)n	86	85	118	113	80.1229	87.7144	1.11892	114.991	115.976	1.53978	99.701	-0.366094	0.0793646	0.130782
(TTAGGG)n	266	234	184	200	247.822	241.473	3.26196	179.308	205.268	2.56383	218.467	0.307046	0.0653598	0.111971
(TTATA)n	188	146	171	141	175.152	150.662	2.1721	166.639	144.714	2.07568	159.292	0.0561493	0.761714	0.81526
(TTATG)n	22	8	16	8	20.4965	8.25547	0.19168	15.592	8.2107	0.158684	13.1387	0.0824474	0.726431	NA
(TTC)n	2626	2225	2930	2939	2446.54	2296.05	31.6173	2855.28	3016.41	39.1446	2653.57	-0.29857	0.000664153	0.00283775
(TTCA)n	1931	1580	1537	1731	1799.04	1630.46	22.8633	1497.8	1776.59	21.8293	1675.97	0.0644599	0.543175	0.641719
(TTCC)n	4321	3575	2871	3149	4025.71	3689.16	51.4325	2797.78	3231.94	40.1981	3436.15	0.34347	0.000285591	0.00143592
(TTCCC)n	215	194	172	201	200.307	200.195	2.67002	167.614	206.294	2.49272	193.602	0.0868216	0.620069	0.704091
(TTCG)n	32	51	15	36	29.8132	52.6286	0.549612	14.6175	36.9482	0.343771	33.5019	0.338216	0.189244	0.273859
(TTCGG)n	1	2	1	2	0.931661	2.06387	0.0199702	0.974498	2.05268	0.0201812	1.50568	-0.000588151	0.994919	NA
(TTCGGG)n	42	39	20	18	39.1298	40.2454	0.529168	19.49	18.4741	0.253094	29.3348	0.560665	0.0291926	0.057325
(TTCTC)n	568	508	420	465	529.184	524.223	7.02271	409.289	477.247	5.91024	484.986	0.231733	0.0804765	0.132211
(TTCTCC)n	755	698	702	740	703.404	720.29	9.4913	684.097	759.49	9.62392	716.82	-0.0187379	0.872516	0.903438
(TTCTG)n	114	117	190	174	106.209	120.736	1.51297	185.155	178.583	2.42492	147.671	-0.574408	0.00222633	0.00735982
(TTG)n	5475	4856	3992	4410	5100.85	5011.07	67.4128	3890.19	4526.15	56.109	4632.07	0.256283	0.00522989	0.0142766
(TTGG)n	1484	1476	1104	1150	1382.59	1523.13	19.3715	1075.85	1180.29	15.0409	1290.46	0.349383	0.000770027	0.00314113
(TTGGGG)n	1412	1162	572	591	1315.51	1199.11	16.7641	557.413	606.566	7.75985	919.648	1.05655	4.50084e-21	4.05451e-19
(TTGTG)n	496	447	461	476	462.104	461.275	6.15586	449.243	488.537	6.25187	465.29	-0.0204403	0.875805	0.905976
(TTTA)n	4762	3837	3450	3463	4436.57	3959.53	55.974	3362.02	3554.21	46.1082	3828.08	0.271437	0.00228251	0.00752254
(TTTAA)n	99	69	95	79	92.2345	71.2035	1.08959	92.5773	81.0807	1.15772	84.274	-0.0647561	0.76926	0.820089
(TTTAG)n	53	46	32	29	49.378	47.469	0.645647	31.1839	29.7638	0.406318	39.4487	0.406757	0.105493	0.165273
(TTTC)n	7969	6462	9328	9261	7424.41	6668.36	93.9518	9090.11	9504.91	123.967	8171.95	-0.387435	1.40937e-05	0.000125911
(TTTCC)n	671	618	420	455	625.145	637.735	8.4192	409.289	466.984	5.84182	534.788	0.49281	0.000118734	0.000737649
(TTTCG)n	13	18	3	2	12.1116	18.5748	0.204576	2.92349	2.05268	0.0331745	8.91564	0.506917	0.0184935	NA
(TTTG)n	17297	15724	14839	14874	16114.9	16226.1	215.607	14460.6	15265.7	198.175	15516.8	0.118422	0.15221	0.227264
(TTTTA)n	1174	1008	950	935	1093.77	1040.19	14.2264	925.773	959.626	12.5693	1004.84	0.171335	0.102192	0.16127
(TTTTC)n	3078	2612	2532	2646	2867.65	2695.41	37.0871	2467.43	2715.69	34.5541	2686.55	0.0991672	0.272261	0.366518
(TTTTG)n	14450	12672	12605	12268	13462.5	13076.7	176.928	12283.5	12591.1	165.831	12853.5	0.0910291	0.268959	0.364798
(TTTTTA)n	418	351	286	278	389.434	362.209	5.01096	278.706	285.322	3.76019	328.918	0.378728	0.00923887	0.0228303
(TTTTTG)n	6184	5450	5531	5193	5761.39	5624.04	75.9029	5389.95	5329.77	71.4648	5526.29	0.0847761	0.292736	0.389117
4.5SRNA	3205	4651	2508	8533	2985.97	4799.53	51.9033	2444.04	8757.74	74.6785	4746.82	-0.136048	0.547382	0.644576
5S	1699	1626	1263	1818	1582.89	1677.92	21.7388	1230.79	1865.88	20.6445	1589.37	0.0557382	0.803444	0.848996
7SK	828419	750527	475061	459846	771806	774494	10308.7	462946	471957	6232.69	620301	0.693648	6.54689e-11	2.28296e-09
7SLRNA	3171288	2903034	3384758	2845930	2.95457e+06	2.99574e+06	39668.7	3.29844e+06	2.92089e+06	41462.2	3.04241e+06	-0.0548704	0.758832	0.812981
A-rich	30540	24918	29196	28195	28452.9	25713.7	361.111	28451.4	28937.6	382.594	27888.9	-0.0810161	0.338531	0.436176
ALINE	36	40	48	51	33.5398	41.2774	0.498781	46.7759	52.3432	0.660794	43.4841	-0.256903	0.301555	0.398023
Alu	107	70	88	78	99.6878	72.2354	1.14615	85.7558	80.0543	1.1054	84.4333	0.041611	0.851098	0.886356
Alu_5	33	42	31	34	30.7448	43.3412	0.493907	30.2094	34.8955	0.434033	34.7977	0.104889	0.680822	0.754839
AluF_3	600	483	604	589	558.997	498.424	7.04947	588.597	604.513	7.95406	562.633	-0.162248	0.195343	0.282307
AluG_3	747	703	641	722	695.951	725.45	9.476	624.653	741.016	9.10446	696.767	0.0545232	0.656318	0.733692
AmnSINE1	1392	1254	816	1014	1296.87	1294.05	17.2728	795.19	1040.71	12.2393	1106.7	0.468406	0.000110756	0.000704278
Arthur1	1250	1104	841	867	1164.58	1139.26	15.3589	819.553	889.835	11.3959	1003.3	0.411861	0.000103042	0.000663027
Arthur1A	180	151	156	129	167.699	155.822	2.15681	152.022	132.398	1.89613	151.985	0.157126	0.39861	0.501627
Arthur1B	432	421	267	317	402.478	434.444	5.57948	260.191	325.349	3.9036	355.615	0.467806	0.00177405	0.00610749
Arthur1C	357	343	181	255	332.603	353.953	4.57704	176.384	261.716	2.92067	281.164	0.568018	0.000865443	0.00341439
AT_rich	144623	121250	136597	119689	134740	125122	1732.41	133113	122841	1706.37	128954	0.021207	0.808564	0.852315
B1_Mm	63895	53692	55453	58416	59528.5	55406.6	766.234	54038.8	59954.5	759.956	57232.1	0.0115492	0.893244	0.919616
B1_Mur1	125338	107894	101273	108165	116773	111340	1520.75	98690.3	111014	1398.03	109454	0.117691	0.184255	0.268076
B1_Mur2	104823	89038	81983	87606	97659.5	91881.4	1263.61	79892.2	89913.3	1132.04	89836.6	0.153825	0.0817549	0.133702
B1_Mur3	76241	65226	60403	64052	71030.8	67308.9	922.265	58862.6	65739	830.677	65735.3	0.146595	0.0877747	0.142683
B1_Mur4	112800	96201	88157	94082	105091	99273.1	1362.43	85908.8	96559.9	1216.46	96708.3	0.158549	0.0727096	0.121482
B1_Mus1	183848	155364	147236	156054	171284	160325	2210.73	143481	160164	2024.3	158814	0.12295	0.179606	0.262371
B1_Mus2	133605	112860	108328	116028	124475	116464	1606.26	105565	119084	1497.66	116397	0.0977862	0.279662	0.374152
B1F	127967	109788	100042	106224	119222	113294	1550.11	97490.7	109022	1376.75	109757	0.165948	0.0597053	0.103932
B1F1	62948	53824	49145	51768	58646.2	55542.8	761.26	47891.7	53131.4	673.488	53803	0.17183	0.0428103	0.078704
B1F2	53507	46126	42390	44435	49850.4	47599	649.663	41309	45605.3	579.428	46090.9	0.160582	0.0556312	0.0977843
B2_Mm1a	47646	35938	51142	60484	44389.9	37085.6	543.171	49837.8	62077	746.098	48347.6	-0.395934	0.0247131	0.0497483
B2_Mm1t	48011	38628	42340	47922	44730	39861.6	563.944	41260.2	49184.2	602.963	43759	-0.0928308	0.345168	0.443143
B2_Mm2	209741	172464	168908	187650	195408	177971	2489.19	164600	192592	2381.28	182643	0.0614189	0.540571	0.64004
B3	457087	397799	352979	382698	425850	410502	5575.68	343977	392777	4911.7	393277	0.175028	0.0947291	0.151707
B3A	215520	188893	163318	177893	200792	194925	2638.11	159153	182578	2278.21	184362	0.204217	0.0308965	0.0596312
B4	130331	116574	96213	104654	121424	120297	1611.47	93759.3	107410	1341.13	110723	0.256601	0.00433228	0.012409
B4A	240533	214935	178079	195807	224095	221799	2972.63	173538	200964	2496.68	205099	0.242547	0.0120523	0.0276615
BC1_Mm	20575	16373	17181	18676	19168.9	16895.9	240.432	16742.8	19167.9	239.405	17993.9	0.006023	0.950766	0.963241
BGLII	2485	2125	1495	1618	2315.18	2192.86	30.0536	1456.87	1660.61	20.7833	1906.38	0.512747	1.49817e-07	2.6992e-06
BGLII_A	401	405	266	304	373.596	417.933	5.27686	259.216	312.007	3.80815	340.688	0.426461	0.00453236	0.0127492
BGLII_B	3867	3384	2705	2922	3602.73	3492.07	47.2987	2636.02	2998.96	37.5665	3182.44	0.321979	0.00038583	0.00181874
BGLII_Mus	655	600	490	512	610.238	619.16	8.19599	477.504	525.485	6.68659	558.097	0.27562	0.0269513	0.0535558
BLACKJACK	829	798	774	826	772.347	823.483	10.6389	754.261	847.755	10.6801	799.462	-0.00531121	0.963244	0.974057
C-rich	4869	4727	4617	4035	4536.26	4877.95	62.7614	4499.26	4141.27	57.6035	4513.68	0.119879	0.166817	0.245013
C573_MM	6	8	4	3	5.58997	8.25547	0.0923029	3.89799	3.07901	0.0465134	5.20561	0.13375	0.454032	NA
Charlie1	5878	4901	3974	4202	5476.31	5057.51	70.2254	3872.65	4312.67	54.5688	4679.78	0.352829	8.06671e-05	0.000548435
Charlie10	1630	1348	822	820	1518.61	1391.05	19.3977	801.037	841.597	10.9509	1138.07	0.789846	4.34708e-14	2.61066e-12
Charlie10a	96	88	86	89	89.4395	90.8102	1.20166	83.8068	91.3441	1.16767	88.8501	0.0323963	0.880053	0.908632
Charlie10b	92	78	63	80	85.7128	80.4909	1.10802	61.3934	82.107	0.956669	77.426	0.15922	0.479215	0.58237
Charlie11	152	139	136	165	141.613	143.439	1.90034	132.532	169.346	2.01252	146.732	-0.068242	0.72073	0.783812
Charlie12	1483	1247	987	1167	1381.65	1286.82	17.7898	961.829	1197.74	14.3971	1207.01	0.289906	0.0118854	0.0274534
Charlie13a	427	380	308	353	397.819	392.135	5.26636	300.145	362.297	4.41628	363.099	0.232588	0.110354	0.17214
Charlie13b	212	178	160	172	197.512	183.684	2.54131	155.92	176.53	2.21633	178.412	0.171506	0.333208	0.431374
Charlie14a	140	128	130	157	130.433	132.088	1.75013	126.685	161.135	1.9188	137.585	-0.109112	0.574074	0.668722
Charlie15a	516	423	386	396	480.737	436.508	6.11497	376.156	406.43	5.21724	424.958	0.21278	0.117986	0.181968
Charlie16a	851	743	1102	950	792.844	766.727	10.3971	1073.9	975.021	13.6594	902.122	-0.374888	0.00065828	0.00282381
Charlie17a	123	113	101	113	114.594	116.609	1.54135	98.4243	115.976	1.42934	111.401	0.0884553	0.66346	0.73862
Charlie18a	663	627	710	690	617.691	647.023	8.43143	691.893	708.173	9.33378	666.195	-0.138972	0.234088	0.325256
Charlie19a	721	611	602	694	671.728	630.512	8.6816	586.648	712.278	8.65951	650.291	0.00439456	0.9724	0.980564
Charlie1a	12334	10825	9666	10399	11491.1	11170.7	151.079	9419.49	10672.9	133.949	10688.5	0.168094	0.0646647	0.110956
Charlie1b	3300	2791	2594	2616	3074.48	2880.13	39.6974	2527.85	2684.9	34.7516	2791.84	0.186557	0.0330776	0.0629523
Charlie20a	287	223	223	238	267.387	230.121	3.31672	217.313	244.268	3.07721	239.772	0.0974369	0.552613	0.64932
Charlie21a	202	158	176	172	188.196	163.046	2.34161	171.512	176.53	2.32028	174.821	0.0127275	0.94311	0.956381
Charlie22a	255	245	195	227	237.574	252.824	3.26932	190.027	232.979	2.82004	228.351	0.188122	0.260909	0.356114
Charlie23a	790	621	445	503	736.012	640.831	9.17896	433.651	516.248	6.33266	581.686	0.498947	0.000159506	0.000927021
Charlie24	1112	901	1005	1100	1036.01	929.773	13.1052	979.37	1128.97	14.0556	1018.53	-0.0949745	0.401206	0.50372
Charlie25	452	406	422	485	421.111	418.965	5.60051	411.238	497.774	6.06008	437.272	-0.104087	0.453938	0.556988
Charlie26a	377	357	279	294	351.236	368.4	4.79758	271.885	301.743	3.82419	323.316	0.297931	0.0429584	0.0788422
Charlie2a	1218	1106	811	867	1134.76	1141.32	15.1739	790.318	889.835	11.201	989.059	0.417962	0.00011667	0.000729018
Charlie2b	1803	1599	1289	1371	1679.79	1650.06	22.199	1256.13	1407.11	17.7549	1498.27	0.310249	0.00174158	0.00601486
Charlie4	272	223	191	227	253.412	230.121	3.22355	186.129	232.979	2.79405	225.66	0.182489	0.28166	0.376359
Charlie4a	2512	2145	1906	2191	2340.33	2213.5	30.3589	1857.39	2248.71	27.374	2164.98	0.143564	0.162596	0.239765
Charlie4z	1264	1062	1007	1032	1177.62	1095.91	15.1569	981.319	1059.18	13.6033	1078.51	0.14979	0.155341	0.2313
Charlie5	2916	2714	2301	2250	2716.72	2800.67	36.7826	2242.32	2309.26	30.3439	2517.24	0.269659	0.00166595	0.00586608
Charlie6	878	739	1003	888	817.999	762.599	10.5373	977.421	911.388	12.5921	867.352	-0.244271	0.0274152	0.0541788
Charlie7	1713	1607	1319	1551	1595.94	1658.32	21.695	1285.36	1591.85	19.1814	1532.87	0.169476	0.122475	0.187529
Charlie7a	286	249	190	204	266.455	256.952	3.48938	185.155	209.373	2.63018	229.484	0.362043	0.0272213	0.0538943
Charlie8	2608	2277	1891	2016	2429.77	2349.71	31.8632	1842.78	2069.1	26.0791	2172.84	0.279478	0.00281201	0.00891432
Charlie9	593	534	414	607	552.475	551.053	7.35685	403.442	622.987	6.84286	532.489	0.0770594	0.734672	0.794453
Cheshire	3296	2781	2648	2822	3070.76	2869.81	39.6038	2580.47	2896.32	36.512	2854.34	0.113775	0.215421	0.306811
Cheshire_Mars	17	11	31	25	15.8382	11.3513	0.181263	30.2094	25.6584	0.372452	20.7643	-0.446482	0.0806094	0.132229
CR1_Mam	1070	971	873	984	996.878	1002.01	13.3259	850.737	1009.92	12.4044	964.885	0.0985421	0.385393	0.488405
CT-rich	71251	60560	68706	69592	66381.8	62493.9	859.172	66953.8	71424.9	922.525	66813.6	-0.0999758	0.221238	0.31181
CYRA11_Mm	1459	1287	998	1190	1359.29	1328.1	17.916	972.549	1221.34	14.6259	1220.32	0.277978	0.0154578	0.0338257
ERVL-B4-int	2032	1672	1780	2000	1893.14	1725.39	24.1235	1734.61	2052.68	25.2485	1851.45	-0.0623656	0.548926	0.64569
ERVL-E-int	1838	1496	868	957	1712.39	1543.77	21.7078	845.864	982.205	12.1871	1271.06	0.794493	3.20372e-13	1.64915e-11
ERVL-int	1286	1034	619	715	1198.12	1067.02	15.1009	603.214	733.831	8.91364	900.545	0.717061	3.08533e-09	8.33811e-08
ETnERV-int	734	671	306	347	683.839	692.428	9.17511	298.196	356.139	4.36224	507.651	0.996082	7.42241e-14	4.22296e-12
ETnERV2-int	8118	6883	6325	6806	7563.23	7102.8	97.7735	6163.7	6985.25	87.6597	6953.75	0.15254	0.0956342	0.15293
ETnERV3-int	2206	1837	941	946	2055.24	1895.66	26.3394	917.002	970.915	12.5861	1459.71	1.02462	6.3082e-25	9.74166e-23
FAM	322	308	282	280	299.995	317.836	4.11887	274.808	287.375	3.74789	295.003	0.123149	0.41196	0.513643
FLAM_A	424	327	268	292	395.024	337.442	4.88311	261.165	299.691	3.73904	323.331	0.349637	0.0215136	0.0442976
FordPrefect	17504	17763	40497	38336	16307.8	18330.2	230.92	39464.2	39345.7	525.399	28362	-1.15181	1.27558e-40	4.59635e-38
FordPrefect_a	28	16	25	14	26.0865	16.5109	0.283983	24.3624	14.3687	0.258208	20.3322	0.0583116	0.818614	0.859982
G-rich	4475	4404	3640	3315	4169.18	4544.64	58.0921	3547.17	3402.31	46.3299	3915.83	0.316896	0.000211573	0.00117287
GA-rich	64102	55863	56404	56129	59721.4	57646.9	782.455	54965.6	57607.3	750.486	57485.3	0.058762	0.454461	0.556998
GC_rich	26187	27559	24651	19531	24397.4	28439.1	352.243	24022.3	20045.4	293.785	24226.1	0.250562	0.0162025	0.0351487
GSAT_MM	47821	40235	49504	22193	44553	41519.9	573.819	48241.5	22777.5	473.46	39273	0.167743	0.505453	0.605343
HAL1	11759	10334	7823	8697	10955.4	10664	144.129	7623.5	8926.06	110.33	9542.24	0.372014	9.14795e-05	0.000610428
HAL1-2a_MD	2535	2606	1948	1822	2361.76	2689.22	33.6732	1898.32	1869.99	25.1221	2204.82	0.407406	1.71341e-05	0.000145842
HAL1-3A_ME	27102	21686	13944	15310	25249.9	22378.5	317.523	13588.4	15713.2	195.344	19232.5	0.674643	5.44552e-12	2.02987e-10
HAL1b	981	783	815	810	913.96	808.004	11.4798	794.216	831.333	10.837	836.878	0.0797001	0.484107	0.586024
HAL1N1_MD	2	0	0	0	1.86332	0	0.0124222	0	0	0	0.465831	0.0302513	0.562987	NA
Helitron1Na_Mam	31	37	21	23	28.8815	38.1816	0.447087	20.4645	23.6058	0.293801	27.7833	0.310292	0.228196	0.318708
Helitron1Nb_Mam	77	76	94	72	71.7379	78.427	1.0011	91.6028	73.8963	1.10333	78.916	-0.106901	0.631579	0.711014
Helitron2Na_Mam	115	116	64	75	107.141	119.704	1.5123	62.3679	76.9753	0.928955	91.5471	0.542911	0.0119366	0.0275127
Helitron3Na_Mam	507	387	307	328	472.352	399.359	5.81141	299.171	336.639	4.23873	376.88	0.416787	0.00428068	0.012307
HERV16-int	260	223	131	150	242.232	230.121	3.14902	127.659	153.951	1.8774	188.491	0.645848	0.000254744	0.00134331
HERVL40-int	1169	1113	987	1070	1089.11	1148.54	14.9177	961.829	1098.18	13.7334	1074.42	0.113892	0.293611	0.38944
HERVL74-int	160	147	85	113	149.066	151.694	2.00507	82.8323	115.976	1.32539	124.892	0.484643	0.0166178	0.0356426
HUERS-P3b-int	2	3	0	0	1.86332	3.0958	0.0330608	0	0	0	1.23978	0.0641091	0.394534	NA
HY1	721	748	564	1997	671.728	771.887	9.6241	549.617	2049.6	17.3281	1010.71	-0.216613	0.336851	0.434553
HY3	1295	1723	851	4208	1206.5	1778.02	19.8968	829.298	4318.83	34.3208	2033.16	-0.145357	0.469611	0.571677
HY4	17	7	8	10	15.8382	7.22354	0.153745	7.79598	10.2634	0.120396	10.2803	0.092221	0.681785	NA
IAP-d-int	2857	2324	859	928	2661.76	2398.21	33.7331	837.094	952.441	11.9302	1712.38	1.43773	2.42043e-44	1.30824e-41
IAPEY_LTR	302	294	304	256	281.362	303.389	3.89834	296.247	262.742	3.7266	285.935	0.0574636	0.708471	0.775159
IAPEy-int	547	532	530	521	509.619	548.989	7.05738	516.484	534.722	7.00804	527.453	0.00906029	0.942673	0.956381
IAPEY2_LTR	562	479	359	382	523.594	494.296	6.78593	349.845	392.061	4.94604	439.949	0.423304	0.00171771	0.00597753
IAPEY3_LTR	488	445	400	421	454.651	459.211	6.09241	389.799	432.088	5.47925	433.937	0.142173	0.289602	0.385542
IAPEY3-int	20970	17267	54885	50651	19536.9	17818.4	249.036	53485.3	51985	703.136	35706.4	-1.45747	5.19029e-69	5.61071e-66
IAPEz-int	39168	33937	31296	33182	36491.3	35020.7	476.747	30497.9	34055.9	430.359	34016.5	0.143504	0.0941288	0.151365
IAPLTR1_Mm	1955	1721	1633	1730	1821.4	1775.96	23.9824	1591.35	1775.56	22.4461	1741.07	0.0923995	0.336848	0.434553
IAPLTR1a_Mm	1405	1222	1024	1061	1308.98	1261.02	17.1334	997.886	1088.94	13.9122	1164.21	0.288399	0.00507844	0.0139335
IAPLTR2_Mm	1834	1654	1228	1294	1708.67	1706.82	22.7699	1196.68	1328.08	16.8318	1485.06	0.419704	1.99894e-05	0.000166219
IAPLTR2a	758	698	513	505	706.199	720.29	9.50993	499.917	518.301	6.78812	611.177	0.458542	0.000129494	0.000790865
IAPLTR2b	734	612	434	495	683.839	631.544	8.76922	422.932	508.037	6.20646	561.588	0.465167	0.000383199	0.00181683
IAPLTR3	128	98	72	70	119.253	101.13	1.46921	70.1638	71.8436	0.946716	90.5974	0.491853	0.0224198	0.0458144
IAPLTR3-int	1212	1043	796	851	1129.17	1076.31	14.7032	775.7	873.413	10.9941	963.649	0.400004	0.000271734	0.00140241
IAPLTR4	315	270	69	59	293.473	278.622	3.81397	67.2403	60.5539	0.851962	174.972	1.81842	1.83246e-22	1.98089e-20
IAPLTR4_I	29	30	24	24	27.0182	30.958	0.386508	23.3879	24.6321	0.320134	26.4991	0.137839	0.592557	0.68144
ID	12451	10996	9889	10771	11600.1	11347.1	152.982	9636.81	11054.7	137.943	10909.7	0.144393	0.117965	0.181968
ID_B1	312044	270021	244095	258090	290719	278644	3795.75	237870	264887	3351.72	268030	0.173021	0.0716007	0.120187
ID2	12880	11097	9777	10600	11999.8	11451.4	156.341	9527.66	10879.2	136.046	10964.5	0.193993	0.036115	0.0680145
ID4	57164	49197	45240	47458	53257.5	50768.1	693.504	44086.3	48707.9	618.628	49204.9	0.160346	0.0563075	0.0986522
ID4_	61049	52803	47044	50114	56877	54489.2	742.441	45844.3	51433.9	648.521	52161.1	0.189607	0.0266552	0.0531696
Kanga1	1193	985	722	822	1111.47	1016.46	14.1862	703.587	843.65	10.3149	918.791	0.435275	0.000217988	0.00119882
Kanga11a	439	361	292	331	408.999	372.528	5.21018	284.553	339.718	4.16181	351.45	0.296156	0.0451344	0.0821385
Kanga1a	301	206	161	210	280.43	212.578	3.28672	156.894	215.531	2.48283	216.358	0.347336	0.0579489	0.1012
Kanga1b	212	190	213	254	197.512	196.067	2.62386	207.568	260.69	3.12172	215.459	-0.218011	0.202944	0.290958
Kanga1c	417	427	392	385	388.503	440.636	5.52759	382.003	395.14	5.18095	401.57	0.0852873	0.538433	0.638909
Kanga1d	372	330	280	322	346.578	340.538	4.58078	272.859	330.481	4.02227	322.614	0.170763	0.257335	0.35168
Kanga2_a	2297	1985	1633	1647	2140.03	2048.39	27.9228	1591.35	1690.38	21.8782	1867.54	0.340622	0.000218944	0.00119882
L1_Mm	17659	15339	12223	13822	16452.2	15828.8	215.207	11911.3	14186	173.982	14594.6	0.29549	0.002391	0.00780869
L1_Mur1	12233	10755	10957	11415	11397	11098.5	149.97	10677.6	11715.6	149.288	11222.2	0.00643794	0.941213	0.956381
L1_Mur2	20154	17582	13032	13709	18776.7	18143.5	246.134	12699.7	14070.1	178.465	15922.5	0.450007	2.88316e-07	4.79492e-06
L1_Mur3	39201	35368	26767	28855	36522.1	36497.4	486.797	26084.4	29615	371.329	32179.7	0.379151	1.3316e-05	0.000120963
L1_Mus1	51438	45780	35317	39380	47922.8	47241.9	634.432	34416.3	40417.2	498.89	42499.6	0.335563	0.000229936	0.0012428
L1_Mus2	30468	27248	19394	21500	28385.9	28118.1	376.693	18899.4	22066.3	273.104	24367.4	0.44866	1.09261e-06	1.4764e-05
L1_Mus3	38895	34728	25834	28351	36237	35837	480.493	25175.2	29097.7	361.819	31586.7	0.396489	9.71732e-06	9.29595e-05
L1_Mus4	19027	16948	12124	13912	17726.7	17489.2	234.773	11814.8	14278.4	173.955	15327.3	0.4161	2.49945e-05	0.000201635
L1_Rod	17381	15636	11659	12443	16193.2	16135.3	215.524	11361.7	12770.7	160.883	14115.2	0.408854	4.50169e-06	4.81814e-05
L1M	510	436	376	401	475.147	449.923	6.16714	366.411	411.561	5.18648	425.761	0.231838	0.0886363	0.143652
L1M1	812	664	487	570	756.509	685.204	9.61142	474.58	585.012	7.06395	625.327	0.414855	0.00148035	0.00533419
L1M2	27273	24266	19955	21607	25409.2	25040.9	336.334	19446.1	22176.1	277.481	23018.1	0.268963	0.00255747	0.00822806
L1M2a	438	412	326	349	408.068	425.157	5.55483	317.686	358.192	4.50585	377.276	0.277549	0.0489855	0.0876302
L1M2a1	4	2	0	1	3.72665	2.06387	0.0386034	0	1.02634	0.00684225	1.70421	0.0720173	0.447917	NA
L1M2b	1300	1291	1071	861	1211.16	1332.23	16.9559	1043.69	883.677	12.8491	1117.69	0.379242	0.000740096	0.00306951
L1M2c	731	693	361	425	681.044	715.13	9.30783	351.794	436.193	5.25325	546.04	0.766087	9.52144e-09	2.18993e-07
L1M3	13721	12112	10266	11036	12783.3	12498.8	168.547	10004.2	11326.7	142.206	11653.2	0.237397	0.00883727	0.0221136
L1M3a	202	164	241	255	188.196	169.237	2.38289	234.854	261.716	3.31047	213.501	-0.415063	0.013786	0.0308663
L1M3b	94	76	32	51	87.5762	78.427	1.10669	31.1839	52.3432	0.556848	62.3826	0.679199	0.00454065	0.0127492
L1M3c	351	276	308	313	327.013	284.814	4.07885	300.145	321.244	4.14259	308.304	-0.0188722	0.90043	0.925332
L1M3d	147	144	145	158	136.954	148.599	1.90368	141.302	162.161	2.02309	147.254	-0.0740141	0.693732	0.76601
L1M3de	590	474	408	442	549.68	489.137	6.92545	397.595	453.641	5.67491	472.513	0.267213	0.0480332	0.0863958
L1M3e	1743	1573	1179	1336	1623.89	1623.23	21.6475	1148.93	1371.19	16.8008	1441.81	0.349945	0.000944035	0.00364465
L1M3f	21	35	38	39	19.5649	36.1177	0.371217	37.0309	40.0272	0.513721	33.1852	-0.258547	0.313594	0.410405
L1M4	30316	26453	21742	23607	28244.2	27297.8	370.28	21187.5	24228.8	302.775	25239.6	0.281343	0.00168879	0.00590803
L1M4b	5353	4643	3854	4169	4987.18	4791.27	65.1897	3755.71	4278.8	53.5634	4453.24	0.274733	0.00220096	0.00732073
L1M4c	6725	5985	4658	5041	6265.42	6176.13	82.9437	4539.21	5173.77	64.7532	5538.63	0.34619	0.000110029	0.000703798
L1M5	33330	29392	24900	26993	31052.3	30330.6	409.219	24265	27703.9	346.46	28338	0.23289	0.00858154	0.0217762
L1M6	415	324	219	258	386.639	334.347	4.80657	213.415	264.795	3.18807	299.799	0.531511	0.000793161	0.00321849
L1M7	361	357	284	334	336.33	368.4	4.6982	276.757	342.797	4.13036	331.071	0.16808	0.269596	0.364974
L1MA10	840	762	603	705	782.596	786.334	10.4595	587.622	723.568	8.74127	720.03	0.243453	0.0501834	0.0890775
L1MA4	15224	13269	10600	11343	14183.6	13692.7	185.842	10329.7	11641.7	146.476	12461.9	0.332569	0.000233401	0.00125033
L1MA4A	5131	4488	3314	3714	4780.35	4631.32	62.7445	3229.49	3811.82	46.942	4113.24	0.40444	1.66095e-05	0.000143639
L1MA5	9194	7876	6755	7277	8565.69	8127.51	111.288	6582.73	7468.66	93.6759	7686.15	0.24057	0.00856796	0.0217762
L1MA5A	2795	2577	2130	2428	2603.99	2659.29	35.0886	2075.68	2491.95	30.4509	2457.73	0.196821	0.0477193	0.0859742
L1MA6	14126	12278	9538	10650	13160.6	12670.1	172.205	9294.76	10930.5	134.835	11514	0.340304	0.000392719	0.00183779
L1MA7	5668	5033	4120	4429	5280.66	5193.72	69.8292	4014.93	4545.65	57.0705	4758.74	0.282405	0.00140169	0.00515383
L1MA8	8291	7113	5431	5749	7724.4	7340.15	100.43	5292.5	5900.42	74.6194	6564.37	0.415577	2.89129e-06	3.36074e-05
L1MA9	8056	7029	5715	6177	7505.46	7253.46	98.3929	5569.25	6339.69	79.3929	6666.97	0.299801	0.000928915	0.00359913
L1MB1	4011	3586	2583	3041	3736.89	3700.52	49.5827	2517.13	3121.09	37.5881	3268.91	0.383766	0.000149567	0.000878709
L1MB2	10078	8811	7925	8489	9389.28	9092.37	123.211	7722.89	8712.58	109.57	8729.28	0.16399	0.0697051	0.117787
L1MB3	16158	14295	11341	12423	15053.8	14751.5	198.702	11051.8	12750.2	158.68	13401.8	0.313668	0.000719637	0.00300358
L1MB4	7078	6264	5267	5674	6594.3	6464.04	87.0556	5132.68	5823.44	73.0408	6003.61	0.245498	0.00601713	0.0161403
L1MB5	12782	11179	9020	9852	11908.5	11536	156.297	8789.97	10111.5	126.01	10586.5	0.300366	0.00123233	0.00460952
L1MB7	26401	23127	19532	20934	24596.8	23865.5	323.082	19033.9	21485.4	270.128	22245.4	0.250454	0.00461058	0.012912
L1MB8	21641	19108	15850	17062	20162.1	19718.2	265.869	15445.8	17511.4	219.714	18209.4	0.266544	0.00292497	0.00919155
L1MC	11290	9873	8303	8648	10518.5	10188.3	138.045	8091.25	8875.77	113.113	9418.44	0.278913	0.0014264	0.00519172
L1MC1	12363	11077	9169	9930	11518.1	11430.7	152.992	8935.17	10191.5	127.511	10518.9	0.254345	0.00540007	0.014667
L1MC2	5776	4955	3894	4528	5381.28	5113.23	69.9634	3794.69	4647.26	56.2797	4734.12	0.302005	0.00243312	0.00790227
L1MC3	11690	10187	7441	8542	10891.1	10512.3	142.69	7251.24	8766.98	106.788	9355.41	0.401949	5.5235e-05	0.000398061
L1MC4	20620	18005	14301	15997	19210.9	18580	251.939	13936.3	16418.3	202.364	17036.4	0.304996	0.00135121	0.0049852
L1MC4a	10751	9139	7912	8438	10016.3	9430.85	129.648	7710.23	8660.24	109.136	8954.4	0.24052	0.00839022	0.0214417
L1MC5	7189	6398	5681	6008	6697.71	6602.31	88.6669	5536.12	6166.24	78.0157	6250.6	0.179272	0.0400464	0.0746381
L1MCa	5974	5378	4615	4795	5565.74	5549.74	74.1032	4497.31	4921.29	62.7906	5133.52	0.232441	0.00607746	0.0162617
L1MCb	1401	1182	995	1305	1305.26	1219.75	16.8334	969.625	1339.37	15.3933	1208.5	0.106831	0.584165	0.676365
L1MCc	838	791	677	685	780.732	816.26	10.6466	659.735	703.041	9.08517	739.942	0.216874	0.0578757	0.1012
L1MD	11240	9810	8366	8699	10471.9	10123.3	137.301	8152.65	8928.11	113.872	9418.98	0.262015	0.00270587	0.00860309
L1Md_A	51227	45613	31434	36271	47726.2	47069.6	631.972	30632.4	37226.3	452.391	40663.6	0.464866	1.35458e-06	1.72271e-05
L1Md_F	11618	10436	7753	8452	10824	10769.3	143.955	7555.28	8674.61	108.199	9455.8	0.398363	1.55513e-05	0.000136674
L1Md_F2	87106	76573	55124	63979	81153.3	79018.3	1067.81	53718.2	65664.1	795.882	69888.5	0.408279	2.81264e-05	0.000220323
L1Md_F3	19108	20451	12392	13919	17802.2	21104.1	259.375	12076	14285.6	175.744	16317	0.536726	4.02867e-07	6.49999e-06
L1Md_Gf	2252	1994	1413	1586	2098.1	2057.68	27.7052	1376.97	1627.77	20.0316	1790.13	0.449424	9.30861e-06	9.06542e-05
L1Md_T	79313	77467	46922	56939	73892.9	79940.8	1025.56	45725.4	58438.6	694.427	64499.4	0.498334	0.00234836	0.00769266
L1MD1	5173	4406	4006	4477	4819.48	4546.7	62.4412	3903.84	4594.91	56.6583	4466.23	0.135562	0.151674	0.226777
L1MD2	9626	8391	6401	6933	8968.17	8658.96	117.514	6237.76	7115.6	89.0224	7745.12	0.387663	2.24799e-05	0.000183497
L1MD3	5065	4596	3926	4208	4718.86	4742.77	63.0776	3825.88	4318.83	54.298	4401.59	0.209862	0.0169884	0.0362933
L1MDa	5150	4785	3859	4072	4798.06	4937.8	64.9057	3760.59	4179.25	52.9322	4418.92	0.285714	0.000966994	0.00369371
L1MDb	1210	1038	793	909	1127.31	1071.15	14.6564	772.777	932.941	11.3715	976.044	0.347438	0.00263201	0.00844273
L1ME1	15483	13742	11216	11701	14424.9	14180.8	190.705	10930	12009.2	152.928	12886.2	0.309195	0.000377547	0.00179792
L1ME2	7682	6745	4975	5653	7157.02	6960.4	94.1161	4848.13	5801.89	71.0001	6191.86	0.391942	4.95848e-05	0.00036217
L1ME2z	4240	3706	2986	3117	3950.24	3824.35	51.8306	2909.85	3199.09	40.7263	3470.88	0.337965	9.38244e-05	0.00061844
L1ME3	2828	2511	1804	2121	2634.74	2591.19	34.8395	1757.99	2176.86	26.2324	2290.2	0.392326	0.000161993	0.000936442
L1ME3A	7015	5927	5614	5879	6535.6	6116.27	84.3459	5470.83	6033.84	76.6978	6039.14	0.133149	0.131543	0.199717
L1ME3B	4204	3610	3328	3309	3916.7	3725.28	50.9466	3243.13	3396.15	44.2619	3570.32	0.197638	0.0180172	0.0379661
L1ME4a	7990	6773	6678	6590	7443.97	6989.29	96.2218	6507.7	6763.57	88.4751	6926.13	0.117875	0.161944	0.239155
L1ME5	82	92	70	53	76.3962	94.9379	1.14223	68.2148	54.3959	0.817405	73.4862	0.350537	0.124589	0.190279
L1MEa	601	453	382	490	559.928	467.466	6.8493	372.258	502.905	5.83442	475.64	0.211361	0.159788	0.236618
L1MEb	1042	866	720	747	970.791	893.655	12.4296	701.638	766.674	9.78875	833.19	0.327769	0.00383658	0.0113316
L1MEc	9893	8717	7271	7915	9216.93	8995.37	121.415	7085.57	8123.46	101.394	8355.33	0.2515	0.00628739	0.0166994
L1MEd	1135	1041	688	769	1057.44	1074.24	14.2112	670.454	789.254	9.73139	897.847	0.518317	5.96928e-06	6.14552e-05
L1MEe	6581	5563	4916	4215	6131.26	5740.65	79.1461	4790.63	4326.01	60.7776	5247.14	0.369466	2.79851e-05	0.000220323
L1MEf	7381	6565	5062	5623	6876.59	6774.65	91.0083	4932.91	5771.1	71.36	6088.81	0.339123	0.000275584	0.00140241
L1MEg	9253	8042	6776	6974	8620.66	8298.81	112.797	6603.2	7157.68	91.7392	7670.09	0.289646	0.000765107	0.00313288
L1MEg1	290	255	201	241	270.182	263.143	3.5555	195.874	247.347	2.95481	244.137	0.237076	0.151472	0.226777
L1MEg2	174	110	141	134	162.109	113.513	1.83748	137.404	137.529	1.83289	137.639	0.00562353	0.97743	0.982885
L1P5	329	239	148	212	306.517	246.632	3.68766	144.226	217.584	2.41206	228.74	0.523262	0.00442139	0.0125447
L1PB4	243	227	186	250	226.394	234.249	3.07095	181.257	256.584	2.91894	224.621	0.0643646	0.714893	0.779818
L1VL1	4583	4103	3035	3290	4269.8	4234.03	56.6922	2957.6	3376.65	42.2283	3709.52	0.411859	4.33997e-06	4.69151e-05
L1VL2	17013	15362	12336	13436	15850.4	15852.6	211.353	12021.4	13789.9	172.075	14378.6	0.286961	0.00173794	0.00601486
L1VL4	17175	15870	12398	13373	16001.3	16376.8	215.854	12081.8	13725.2	172.047	14546.3	0.316821	0.000473492	0.00215968
L2	45808	40349	34063	37806	42677.5	41637.5	562.1	33194.3	38801.7	479.974	39077.8	0.220586	0.0151198	0.0333561
L2a	63071	55494	48433	51679	58760.8	57266.2	773.513	47197.8	53040.1	668.253	54066.2	0.20512	0.0159715	0.0347388
L2b	29650	26131	21740	22618	27623.8	26965.5	363.928	21185.6	23213.7	295.995	24747.1	0.289913	0.000580165	0.00251871
L2c	28265	25029	20827	22363	26333.4	25828.3	347.745	20295.9	22952	288.319	23852.4	0.262255	0.00289612	0.00912743
L3	28889	25000	23584	24324	26914.8	25798.4	351.421	22982.6	24964.6	319.648	25165.1	0.133012	0.113353	0.176563
L3b	3242	2753	2760	2905	3020.45	2840.91	39.0757	2689.61	2981.51	37.8075	2883.12	0.0464276	0.606757	0.692613
L4	11216	9286	9340	9590	10449.5	9582.54	133.547	9101.81	9842.58	126.296	9744.11	0.0781352	0.383263	0.486276
L5	192	185	143	196	178.879	190.908	2.46525	139.353	201.162	2.2701	177.576	0.101147	0.59008	0.680039
LFSINE_Vert	1363	1131	1128	1206	1269.85	1167.12	16.2465	1099.23	1237.76	15.58	1193.49	0.0584397	0.582965	0.676164
Looper	1004	830	830	904	935.388	856.505	11.946	808.833	927.809	11.5776	882.134	0.043675	0.704273	0.772913
LSU-rRNA_Hsa	3395109	5855497	1747444	2323122	3.16309e+06	6.04249e+06	61370.5	1.70288e+06	2.38431e+06	27247.9	3.32319e+06	0.586167	0.0228867	0.0465047
LTR16A	1399	1281	1033	1155	1303.39	1321.91	17.502	1006.66	1185.42	14.6138	1204.34	0.24859	0.0212196	0.0438592
LTR16A1	668	562	345	424	622.35	579.947	8.01531	336.202	435.167	5.14246	493.416	0.589671	2.75713e-05	0.000219151
LTR16B	399	320	231	280	371.733	330.219	4.67968	225.109	287.375	3.41656	303.609	0.407625	0.010079	0.0240777
LTR16B1	412	380	270	331	383.844	392.135	5.1732	263.114	339.718	4.01888	344.703	0.32996	0.0301193	0.0583531
LTR16B2	386	380	216	272	359.621	392.135	5.01171	210.492	279.164	3.26437	310.353	0.553085	0.000507531	0.00226711
LTR16C	1155	1009	710	759	1076.07	1041.22	14.1153	691.893	778.99	9.80589	897.044	0.500283	7.08092e-06	7.14044e-05
LTR16D	124	128	69	73	115.526	132.088	1.65076	67.2403	74.9226	0.947753	97.4441	0.626743	0.00310128	0.00957852
LTR16D1	231	221	238	231	215.214	228.057	2.95514	231.93	237.084	3.12676	228.071	-0.0727387	0.654461	0.732373
LTR16D2	114	119	118	104	106.209	122.8	1.52673	114.991	106.739	1.4782	112.685	0.036117	0.85855	0.891422
LTR16E1	467	449	330	344	435.086	463.338	5.9895	321.584	353.06	4.49763	393.267	0.380654	0.00611215	0.0162917
LTR16E2	413	382	256	313	384.776	394.199	5.19317	249.471	321.244	3.80477	337.423	0.405944	0.00788189	0.0203836
LTR23-int	6	9	3	9	5.58997	9.28741	0.0991825	2.92349	9.23704	0.0810702	6.75948	0.0498717	0.797386	NA
LTR28	0	1	0	0	0	1.03193	0.00687956	0	0	0	0.257984	0.0263183	0.590367	NA
LTR29	13	21	9	13	12.1116	21.6706	0.225215	8.77048	13.3424	0.147419	13.9738	0.197452	0.413914	NA
LTR31	324	279	186	240	301.858	287.91	3.93179	181.257	246.321	2.85052	254.336	0.409381	0.0148204	0.0328922
LTR32	1	1	3	1	0.931661	1.03193	0.0130906	2.92349	1.02634	0.0263322	1.47836	-0.0316025	0.728967	NA
LTR33	1332	1195	834	937	1240.97	1233.16	16.4942	812.731	961.678	11.8294	1062.14	0.456742	3.82735e-05	0.000289326
LTR33A	1447	1258	645	766	1348.11	1298.17	17.6419	628.551	786.175	9.4315	1015.25	0.854278	4.07139e-13	2.00053e-11
LTR33A_	556	493	472	534	518.004	508.744	6.84498	459.963	548.064	6.72018	508.694	0.0253929	0.847979	0.884812
LTR33B	538	451	250	277	501.234	465.402	6.44424	243.624	284.296	3.51947	373.639	0.798822	3.12911e-08	6.50494e-07
LTR33C	441	458	367	485	410.863	472.626	5.88992	357.641	497.774	5.70276	434.726	0.0421543	0.784086	0.833429
LTR34	0	0	1	0	0	0	0	0.974498	0	0.00649665	0.243624	-0.0261563	0.590541	NA
LTR36	11	8	4	6	10.2483	8.25547	0.123358	3.89799	6.15803	0.0670401	7.13994	0.165173	0.414424	NA
LTR37A	604	562	422	525	562.723	579.947	7.6178	411.238	538.827	6.33377	523.184	0.245822	0.0778856	0.128935
LTR37B	413	380	196	273	384.776	392.135	5.17941	191.002	280.19	3.14128	312.026	0.638493	0.00011351	0.000717568
LTR39	32	24	37	37	29.8132	24.7664	0.363864	36.0564	37.9745	0.493539	32.1526	-0.24401	0.340206	0.437812
LTR40a	801	712	646	760	746.261	734.737	9.87332	629.526	780.017	9.39695	722.635	0.0675615	0.58894	0.679667
LTR40b	1149	956	871	1015	1070.48	986.529	13.7134	848.788	1041.73	12.6035	986.882	0.11585	0.326837	0.424652
LTR40c	611	519	503	524	569.245	535.574	7.36546	490.172	537.801	6.85316	533.198	0.0980445	0.439608	0.543725
LTR41	1194	1038	731	873	1112.4	1071.15	14.557	712.358	895.993	10.7223	947.975	0.416469	0.000521037	0.00229894
LTR41B	679	641	602	626	632.598	661.47	8.62712	586.648	642.487	8.19423	630.801	0.0699803	0.561592	0.658439
LTR44	8	0	3	8	7.45329	0	0.0496886	2.92349	8.2107	0.074228	4.64687	-0.0543326	0.722252	NA
LTR45	255	247	427	394	237.574	254.888	3.28308	416.111	404.377	5.46992	328.237	-0.67232	4.14873e-06	4.53008e-05
LTR45C	6	8	7	3	5.58997	8.25547	0.0923029	6.82148	3.07901	0.0660033	5.93648	0.0741968	0.691916	NA
LTR48	886	776	604	733	825.452	800.781	10.8416	588.597	752.305	8.93935	741.784	0.260953	0.0405804	0.0755034
LTR48B	259	234	205	213	241.3	241.473	3.21849	199.772	218.61	2.78921	225.289	0.183406	0.262602	0.357747
LTR50	1117	912	766	733	1040.67	941.124	13.2119	746.465	752.305	9.9918	870.14	0.383917	0.000545603	0.00238784
LTR52	92	100	46	55	85.7128	103.193	1.25938	44.8269	56.4486	0.67517	72.5454	0.653483	0.00435063	0.012409
LTR52-int	70	49	9	25	65.2163	50.5648	0.771874	8.77048	25.6584	0.229526	37.5525	0.920871	0.0003381	0.00164633
LTR53	241	248	150	156	224.53	255.92	3.203	146.175	160.109	2.04189	196.683	0.564169	0.00114787	0.0043235
LTR55	154	168	67	77	143.476	173.365	2.11227	65.2913	79.028	0.962129	115.29	0.905074	1.14649e-05	0.00010503
LTR58	38	30	13	6	35.4031	30.958	0.442408	12.6685	6.15803	0.12551	21.2969	0.744039	0.00351578	0.0106319
LTR59	4	4	2	5	3.72665	4.12774	0.0523625	1.949	5.13169	0.0472046	3.73377	0.0147324	0.922909	NA
LTR64	48	20	36	24	44.7197	20.6387	0.435723	35.0819	24.6321	0.398093	31.2681	0.0689713	0.788879	0.836878
LTR65	483	387	334	368	449.992	399.359	5.66234	325.482	377.692	4.68783	388.131	0.250827	0.0802554	0.132049
LTR68	128	123	62	103	119.253	126.928	1.6412	60.4189	105.713	1.10754	103.078	0.432575	0.0493956	0.0879682
LTR69	69	67	33	51	64.2846	69.1396	0.889495	32.1584	52.3432	0.563344	54.4815	0.437662	0.0722935	0.120974
LTR73	154	141	166	145	143.476	145.503	1.92652	161.767	148.819	2.07057	149.891	-0.0886201	0.632743	0.711014
LTR75	199	182	117	122	185.401	187.812	2.48808	114.016	125.213	1.59486	153.111	0.544074	0.00329658	0.0100952
LTR75_1	1	1	0	2	0.931661	1.03193	0.0130906	0	2.05268	0.0136845	1.00407	-0.00101353	0.987879	NA
LTR77	22	19	34	32	20.4965	19.6067	0.267355	33.1329	32.8428	0.439838	26.5198	-0.363729	0.157926	0.234503
LTR78	401	374	240	312	373.596	385.943	5.0636	233.879	320.217	3.69398	328.409	0.407865	0.0100359	0.0240691
LTR79	643	537	511	658	599.058	554.149	7.68805	497.968	675.33	7.82199	581.626	-0.0217062	0.877857	0.907231
LTR80A	74	81	47	45	68.9429	83.5867	1.01686	45.8014	46.1852	0.613244	61.129	0.510213	0.0303246	0.058642
LTR80B	62	56	47	71	57.763	57.7883	0.770342	45.8014	72.87	0.791142	58.5557	-0.0244644	0.919016	0.940773
LTR81A	82	53	67	67	76.3962	54.6925	0.873925	65.2913	68.7646	0.893706	66.2862	-0.0202982	0.930614	0.950845
LTR81B	202	193	147	170	188.196	199.163	2.58239	143.251	174.477	2.11819	176.272	0.245731	0.171809	0.251661
LTR81C	457	449	245	259	425.769	463.338	5.92738	238.752	265.821	3.36382	348.42	0.745482	3.13527e-07	5.13519e-06
LTR82A	1184	912	786	874	1103.09	941.124	13.6281	765.955	897.019	11.0865	926.796	0.281724	0.0189724	0.0398236
LTR82B	1065	891	621	701	992.219	919.453	12.7445	605.163	719.463	8.83084	809.075	0.499968	2.88292e-05	0.000224204
LTR83	280	240	175	177	260.865	247.664	3.3902	170.537	181.662	2.34799	215.182	0.467908	0.00492773	0.0136586
LTR84a	532	393	201	241	495.644	405.55	6.00796	195.874	247.347	2.95481	336.104	0.917321	7.08845e-09	1.7415e-07
LTR84b	279	221	166	182	259.934	228.057	3.25327	161.767	186.793	2.32373	209.138	0.425684	0.0129156	0.0292088
LTR85a	129	106	76	86	120.184	109.385	1.53046	74.0618	88.265	1.08218	97.974	0.394477	0.0618838	0.106863
LTR85b	24	27	15	19	22.3599	27.8622	0.334814	14.6175	19.5004	0.227453	21.085	0.245792	0.336869	0.434553
LTR85c	148	145	98	125	137.886	149.63	1.91678	95.5008	128.292	1.49195	127.827	0.295259	0.139997	0.210482
LTR86A1	149	134	99	127	138.818	138.279	1.84731	96.4753	130.345	1.51213	125.979	0.2364	0.238474	0.3305
LTR86A2	46	47	19	23	42.8564	48.5009	0.609049	18.5155	23.6058	0.280808	33.3696	0.620624	0.0152239	0.0334493
LTR86B1	92	79	127	105	85.7128	81.5228	1.1149	123.761	107.765	1.54351	99.6906	-0.371162	0.0764662	0.126974
LTR86B2	52	44	14	11	48.4464	45.4051	0.625677	13.643	11.2897	0.166218	29.696	0.967003	0.000171541	0.000981143
LTR86C	104	79	64	88	96.8928	81.5228	1.18944	62.3679	90.3177	1.0179	82.7753	0.169993	0.44928	0.553157
LTR87	628	566	408	522	585.083	584.075	7.79439	397.595	535.748	6.22229	525.625	0.299102	0.0348744	0.0660232
LTR88a	74	71	68	45	68.9429	73.2673	0.948068	66.2658	46.1852	0.749674	63.6653	0.236359	0.315125	0.410917
LTR88b	106	115	85	73	98.7561	118.672	1.44952	82.8323	74.9226	1.0517	93.7959	0.358303	0.0940158	0.151365
LTR88c	81	76	28	32	75.4646	78.427	1.02594	27.2859	32.8428	0.400858	53.5051	0.901587	0.000198387	0.00110545
LTR89	383	333	235	233	356.826	343.634	4.66974	229.007	239.137	3.12096	292.151	0.526764	0.000479246	0.00217674
LTR9	16	26	29	33	14.9066	26.8303	0.278246	28.2604	33.8691	0.414197	25.9666	-0.280562	0.275947	0.370557
LTR90A	99	101	97	91	92.2345	104.225	1.30973	94.5263	93.3967	1.25282	96.0957	0.0493768	0.814778	0.856785
LTR90B	94	96	95	114	87.5762	99.0657	1.24428	92.5773	117.002	1.3972	99.0554	-0.131203	0.536013	0.636737
LTRIS_Mm	462	416	299	386	430.428	429.285	5.73141	291.375	396.166	4.58361	386.813	0.292391	0.0545565	0.0962082
LTRIS_Mus	2131	1793	1367	1379	1985.37	1850.26	25.5709	1332.14	1415.32	18.3164	1645.77	0.464535	1.24874e-06	1.62637e-05
LTRIS2	2912	2467	1201	1354	2713	2545.78	35.0585	1170.37	1389.66	17.0669	1954.7	0.996742	1.4041e-22	1.68647e-20
LTRIS3	255	213	186	159	237.574	219.802	3.04917	181.257	163.188	2.2963	200.455	0.357622	0.0364951	0.0684917
LTRIS4	379	319	222	243	353.1	329.187	4.54858	216.338	249.4	3.10492	287.006	0.496915	0.00130473	0.00483205
LTRIS5	210	144	112	105	195.649	148.599	2.29498	109.144	107.765	1.44606	140.289	0.551462	0.00483335	0.0134315
Lx	40532	36262	27166	29947	37762.1	37420	501.214	26473.2	30735.7	381.393	33097.8	0.381734	2.25764e-05	0.000183497
Lx2	20479	18582	12191	13425	19079.5	19175.4	255.033	11880.1	13778.6	171.058	15978.4	0.55692	1.92341e-09	5.57818e-08
Lx2A	1378	1280	652	760	1283.83	1320.88	17.3647	635.373	780.017	9.43593	1005.02	0.833398	6.48637e-13	3.04859e-11
Lx2A1	1582	1496	855	981	1473.89	1543.77	20.1177	833.196	1006.84	12.2669	1214.42	0.679325	8.90094e-10	2.67276e-08
Lx2B	12235	10897	7254	8117	11398.9	11245	150.959	7069.01	8330.78	102.665	9510.91	0.53639	2.09736e-08	4.53449e-07
Lx3_Mus	14632	13283	9787	10924	13632.1	13707.2	182.262	9537.41	11211.7	138.327	12022.1	0.383868	5.61798e-05	0.00040085
Lx3A	7584	6846	4429	4883	7065.72	7064.62	94.2023	4316.05	5011.61	62.1844	5864.5	0.579604	2.92045e-10	9.02001e-09
Lx3B	8265	7665	5513	6188	7700.18	7909.78	104.066	5372.41	6350.98	78.1559	6833.33	0.398497	2.91748e-05	0.000225271
Lx3C	12246	10780	7212	7702	11409.1	11124.2	150.222	7028.08	7904.85	99.5529	9366.58	0.574969	1.64747e-10	5.23799e-09
Lx4A	14049	12999	8832	9295	13088.9	13414.1	176.687	8606.76	9539.81	120.977	11162.4	0.529941	1.96088e-09	5.57818e-08
Lx4B	12256	11254	8229	9014	11418.4	11613.4	153.546	8019.14	9251.41	115.137	10075.6	0.401373	1.58353e-05	0.000138048
Lx5	43779	39534	29691	31116	40787.2	40796.5	543.891	28933.8	31935.5	405.796	35613.3	0.411249	7.79641e-07	1.15451e-05
Lx6	39221	35515	26389	28857	36540.7	36649.1	487.932	25716	29617	368.887	32130.7	0.391096	1.11725e-05	0.000103227
Lx7	65825	59131	44943	50514	61326.6	61019.3	815.639	43796.9	51844.4	637.608	54496.8	0.343567	0.000187684	0.00105123
Lx8	115792	102670	79202	88801	107879	105949	1425.52	77182.2	91139.8	1122.15	95537.4	0.333475	0.000359639	0.00172786
Lx9	84724	74855	61285	68951	78934.1	77245.4	1041.2	59722.1	70767	869.927	71667.2	0.250574	0.00696691	0.0182797
MADE2	559	499	385	342	520.799	514.935	6.90489	375.182	351.007	4.84126	440.481	0.475341	0.000344291	0.00166896
MamGyp-int	862	732	590	595	803.092	755.376	10.3898	574.954	610.671	7.90416	686.023	0.373463	0.00145104	0.00526368
MamGypLTR1a	37	20	30	17	34.4715	20.6387	0.367401	29.2349	17.4477	0.311218	25.4482	0.114027	0.657558	0.734318
MamGypLTR1b	1186	941	923	909	1104.95	971.05	13.84	899.461	932.941	12.216	977.101	0.172206	0.118002	0.181968
MamGypLTR1c	137	94	94	102	127.638	97.0018	1.4976	91.6028	104.686	1.30859	105.232	0.156248	0.457223	0.559116
MamGypLTR1d	247	221	33	55	230.12	228.057	3.05452	32.1584	56.4486	0.590713	136.696	1.8658	4.01218e-19	3.09798e-17
MamGypLTR2	231	220	197	220	215.214	227.026	2.94826	191.976	225.794	2.78514	215.002	0.0723938	0.667395	0.741474
MamGypLTR2b	119	111	83	108	110.868	114.545	1.50275	80.8833	110.844	1.27819	104.285	0.185047	0.37971	0.482404
MamGypLTR2c	44	25	13	18	40.9931	25.7984	0.445276	12.6685	18.4741	0.207617	24.4835	0.509683	0.0473873	0.0855187
MamGypLTR3	218	197	138	142	203.102	203.291	2.70929	134.481	145.74	1.86814	171.653	0.461907	0.00962936	0.0234445
MamRep1161	990	859	901	863	922.345	886.431	12.0585	878.022	885.729	11.7583	893.132	0.0349923	0.744429	0.801521
MamRep137	786	780	557	643	732.286	804.909	10.248	542.795	659.935	8.0182	684.981	0.331265	0.00889785	0.0221377
MamRep1879	121	139	112	131	112.731	143.439	1.7078	109.144	134.45	1.62396	124.941	0.0578525	0.774478	0.824838
MamRep1894	24	25	21	17	22.3599	25.7984	0.321055	20.4645	17.4477	0.252748	21.5176	0.154907	0.54585	0.643472
MamRep38	702	603	321	315	654.026	622.256	8.50855	312.814	323.296	4.24073	478.098	0.935553	8.04705e-13	3.62453e-11
MamRep4096	166	144	87	104	154.656	148.599	2.0217	84.7813	106.739	1.2768	123.694	0.542092	0.00663908	0.0174619
MamRep434	1127	1059	775	937	1049.98	1092.82	14.2853	755.236	961.678	11.4461	964.929	0.301342	0.0128783	0.0291854
MamRep488	16	22	7	7	14.9066	22.7026	0.250728	6.82148	7.18436	0.0933723	12.9037	0.427396	0.0734032	NA
MamRep564	155	114	124	118	144.408	117.64	1.74699	120.838	121.108	1.61297	125.998	0.0961999	0.626463	0.706896
MamRep605	2827	2298	1949	2177	2633.81	2371.38	33.3679	1899.3	2234.34	27.5576	2284.71	0.265385	0.00892996	0.0221406
MamSINE1	2927	2551	2162	2168	2726.97	2632.46	35.7296	2106.86	2225.1	28.8798	2422.85	0.298169	0.000654982	0.00282086
MARNA	2473	2151	2262	2417	2304	2219.69	30.1579	2204.31	2480.66	31.2331	2302.17	-0.048497	0.602787	0.690268
MER101B	10	5	6	8	9.31661	5.15967	0.0965086	5.84699	8.2107	0.0937179	7.13349	0.00931049	0.963193	NA
MER102a	1208	1076	1167	1178	1125.45	1110.36	14.9054	1137.24	1209.03	15.6418	1145.52	-0.0665031	0.512383	0.612706
MER102b	2201	1899	1244	1374	2050.59	1959.64	26.7349	1212.28	1410.19	17.4831	1658.17	0.588536	6.53696e-09	1.66568e-07
MER102c	1275	1103	960	1026	1187.87	1138.22	15.5073	935.518	1053.02	13.2569	1078.66	0.216561	0.0427983	0.078704
MER103	1475	1244	1136	1147	1374.2	1283.73	17.7195	1107.03	1177.21	15.2283	1235.54	0.210278	0.0381136	0.0714052
MER104	999	841	724	813	930.73	867.857	11.9906	705.536	834.413	10.2663	834.634	0.21239	0.0720353	0.120729
MER105	655	536	529	521	610.238	553.117	7.7557	515.509	534.722	7.00154	553.397	0.13908	0.267095	0.362726
MER106A	310	254	243	272	288.815	262.111	3.67284	236.803	279.164	3.43978	266.723	0.0859294	0.589128	0.679667
MER106B	644	574	638	590	599.99	592.33	7.9488	621.73	605.539	8.18179	604.897	-0.0393001	0.742516	0.800259
MER110	108	91	71	87	100.619	93.906	1.29684	69.1893	89.2914	1.05654	88.2515	0.228386	0.294396	0.390003
MER110-int	53	45	31	30	49.378	46.437	0.638767	30.2094	30.7901	0.406664	39.2037	0.396092	0.115192	0.178656
MER110A	165	157	164	147	153.724	162.014	2.10492	159.818	150.872	2.07126	156.607	0.0190846	0.916897	0.940651
MER112	968	780	672	691	901.848	804.909	11.3784	654.862	709.199	9.09375	767.705	0.306616	0.00878443	0.0220556
MER113	1021	912	867	829	951.226	941.124	12.6157	844.89	850.834	11.3048	897.018	0.151253	0.156553	0.232783
MER113A	486	455	378	346	452.787	469.53	6.14878	368.36	355.113	4.82315	411.448	0.323886	0.0164788	0.0355788
MER115	879	788	484	551	818.93	813.164	10.8806	471.657	565.512	6.91446	667.316	0.614337	7.39915e-07	1.12655e-05
MER117	4559	3967	3407	3353	4247.44	4093.68	55.6075	3320.11	3441.31	45.0762	3775.64	0.295165	0.000324566	0.00160208
MER119	1793	1543	1055	1181	1670.47	1592.27	21.7516	1028.1	1212.1	14.9347	1375.74	0.51899	1.00011e-06	1.37895e-05
MER121	594	534	519	659	553.407	551.053	7.36306	505.764	676.357	7.88081	571.645	-0.0894598	0.520759	0.620662
MER2	24913	21635	18264	20335	23210.5	22325.9	303.576	17798.2	20870.6	257.792	21051.3	0.227783	0.0152734	0.03349
MER20	17147	14988	13120	13847	15975.2	15466.6	209.612	12785.4	14211.7	179.981	14609.7	0.213276	0.0157102	0.0343086
MER20B	2353	2022	1614	1706	2192.2	2086.57	28.5251	1572.84	1750.93	22.1585	1900.64	0.351867	0.000222537	0.00120885
MER21-int	217	195	169	156	202.171	201.227	2.68932	164.69	160.109	2.16533	182.049	0.271314	0.119627	0.183837
MER21B	12295	10927	9297	10111	11454.8	11275.9	151.538	9059.91	10377.3	129.581	10542	0.218436	0.0176574	0.0374267
MER2B	1545	1370	1362	1387	1439.42	1413.75	19.0211	1327.27	1423.53	18.3386	1400.99	0.0510317	0.600475	0.688349
MER3	9195	7984	7745	7864	8566.63	8238.96	112.037	7547.48	8071.12	104.124	8106.05	0.102791	0.227452	0.318492
MER31-int	285	248	204	191	265.523	255.92	3.47629	198.798	196.03	2.63219	229.068	0.356635	0.0280411	0.0553147
MER31A	1720	1595	1283	1427	1602.46	1645.93	21.6559	1250.28	1464.58	18.0991	1490.81	0.248191	0.0165447	0.0355788
MER31B	1745	1523	1249	1380	1625.75	1571.64	21.3159	1217.15	1416.35	17.5566	1457.72	0.268642	0.00937315	0.0229759
MER33	8232	7300	6292	6649	7669.44	7533.12	101.35	6131.54	6824.12	86.3711	7039.55	0.223927	0.0107334	0.0251687
MER34	872	770	593	696	812.409	794.589	10.7133	577.877	714.331	8.61472	724.802	0.295691	0.0176178	0.0374163
MER34-int	25	25	17	23	23.2915	25.7984	0.327266	16.5665	23.6058	0.267815	22.3155	0.13291	0.604676	0.690967
MER34A	1019	843	558	731	949.363	869.92	12.1286	543.77	750.253	8.62682	778.326	0.455654	0.000797924	0.00321849
MER34A1	1406	1146	1266	1220	1309.92	1182.6	16.6167	1233.71	1252.13	16.5723	1244.59	0.00426886	0.96662	0.976557
MER34B-int	402	341	683	413	374.528	351.89	4.84278	665.582	423.877	7.26306	453.969	-0.416814	0.073769	0.122873
MER44A	1428	1273	995	1146	1330.41	1313.65	17.6271	969.625	1176.18	14.3054	1197.47	0.287048	0.00975392	0.0236412
MER44B	4098	3554	2887	3138	3817.95	3667.49	49.9029	2813.37	3220.65	40.2268	3379.87	0.301169	0.000962609	0.00369
MER44C	1001	831	1066	1143	932.593	857.537	11.9342	1038.81	1173.1	14.7461	1000.51	-0.289624	0.00890834	0.0221377
MER44D	1327	1174	1050	1109	1236.31	1211.49	16.3187	1023.22	1138.21	14.4095	1152.31	0.172266	0.0977813	0.155672
MER45A	1475	1236	1037	1082	1374.2	1275.47	17.6645	1010.55	1110.5	14.1403	1192.68	0.307915	0.00315111	0.00967713
MER45B	634	511	340	459	590.673	527.318	7.45328	331.329	471.089	5.34945	480.102	0.434269	0.00415576	0.0120346
MER45C	261	226	182	198	243.164	233.217	3.17587	177.359	203.215	2.53716	214.239	0.285862	0.0883561	0.143413
MER45R	341	313	274	321	317.697	322.995	4.27128	267.012	329.454	3.97645	309.29	0.0937246	0.541846	0.640848
MER46C	2164	1760	1724	1806	2016.12	1816.2	25.5488	1680.03	1853.57	23.5573	1841.48	0.113216	0.249983	0.343806
MER47A	520	371	334	342	484.464	382.848	5.78208	325.482	351.007	4.50993	385.95	0.327569	0.0270903	0.0537332
MER47B	1074	899	750	854	1000.6	927.709	12.8554	730.873	876.492	10.7158	883.92	0.248918	0.0350271	0.0661964
MER47C	3	5	2	3	2.79498	5.15967	0.053031	1.949	3.07901	0.0335201	3.24567	0.0541602	0.70379	NA
MER49	33	29	32	28	30.7448	29.9261	0.404473	31.1839	28.7375	0.399476	30.1481	0.0096797	0.969907	0.978963
MER4B-int	40	44	26	31	37.2665	45.4051	0.551144	25.3369	31.8165	0.381023	34.9562	0.305283	0.23069	0.320947
MER50	133	89	111	120	123.911	91.8421	1.43835	108.169	123.161	1.5422	111.771	-0.0771471	0.710211	0.775826
MER50-int	12	7	9	6	11.1799	7.22354	0.12269	8.77048	6.15803	0.0995234	8.33299	0.0665815	0.754845	NA
MER50B	914	747	812	764	851.538	770.855	10.816	791.292	784.122	10.5028	799.452	0.0408297	0.718137	0.781778
MER51-int	53	54	51	46	49.378	55.7244	0.700683	49.6994	47.2115	0.646073	50.5034	0.0771274	0.750537	0.80569
MER52-int	120	102	98	90	111.799	105.257	1.44704	95.5008	92.3704	1.25247	101.232	0.166295	0.422667	0.525781
MER53	1919	1706	1495	1629	1787.86	1760.48	23.6556	1456.87	1671.9	20.8585	1669.28	0.174885	0.0784054	0.129399
MER54A	659	563	501	644	613.965	580.979	7.96629	488.223	660.961	7.66123	586.032	0.0528736	0.70608	0.773326
MER54B	198	200	170	177	184.469	206.387	2.60571	165.665	181.662	2.31551	184.546	0.147003	0.40233	0.504346
MER57-int	36	32	40	36	33.5398	33.0219	0.443745	38.9799	36.9482	0.506187	35.6224	-0.111672	0.659731	0.735226
MER57A-int	433	404	295	377	403.409	416.901	5.46874	287.477	386.929	4.49604	373.679	0.255936	0.093568	0.151191
MER57C2	329	290	274	308	306.517	299.261	4.03852	267.012	316.112	3.8875	297.225	0.0504813	0.741751	0.800232
MER57D	658	535	725	705	613.033	552.085	7.76745	706.511	723.568	9.53386	648.799	-0.277769	0.0205897	0.0428028
MER57E1	167	144	101	109	155.587	148.599	2.02791	98.4243	111.871	1.40197	128.62	0.440851	0.0239516	0.0483054
MER57E2	67	62	121	79	62.4213	63.9799	0.842675	117.914	81.0807	1.32663	81.349	-0.486239	0.0312048	0.0599178
MER57F	214	180	126	162	199.376	185.748	2.56749	122.787	166.267	1.92702	168.544	0.351463	0.0596791	0.103932
MER58A	10979	9463	8249	8912	10228.7	9765.19	133.293	8038.63	9146.72	114.569	9294.81	0.211269	0.0217571	0.044629
MER58B	9537	8060	7277	7761	8885.25	8317.39	114.684	7091.42	7965.41	100.379	8064.87	0.1861	0.0415621	0.076942
MER58C	1392	1215	1183	1242	1296.87	1253.8	17.0045	1152.83	1274.71	16.1836	1244.55	0.0688943	0.50013	0.60138
MER58D	598	511	384	388	557.133	527.318	7.22968	374.207	398.219	5.14951	464.219	0.45601	0.000510385	0.00227048
MER5A	17727	15378	13224	14706	16515.6	15869.1	215.898	12886.8	15093.3	186.534	15091.2	0.203543	0.0321186	0.0614516
MER5A1	6410	5439	4542	4997	5971.95	5612.69	77.2309	4426.17	5128.61	63.6985	5284.85	0.268745	0.00387708	0.0114199
MER5B	8594	7397	6516	7269	8006.7	7633.22	104.266	6349.83	7460.45	92.0685	7362.55	0.173229	0.0697351	0.117787
MER5C	421	409	287	294	392.229	422.061	5.4286	279.681	301.743	3.87616	348.929	0.444379	0.00200048	0.00673682
MER5C1	229	208	135	157	213.35	214.642	2.85328	131.557	161.135	1.95128	180.171	0.472292	0.00825459	0.0211953
MER63A	686	648	585	642	639.12	668.693	8.71875	570.081	658.909	8.19327	634.201	0.0844074	0.494129	0.596154
MER63B	915	776	584	499	852.47	800.781	11.0217	569.107	512.142	7.20833	683.625	0.577589	1.33571e-06	1.71894e-05
MER63C	882	744	598	729	821.725	767.759	10.5966	582.75	748.2	8.873	730.109	0.239864	0.0632572	0.108887
MER63D	1087	972	821	942	1012.72	1003.04	13.4384	800.063	966.81	11.7792	945.657	0.180559	0.11869	0.182768
MER65-int	87	64	51	40	81.0545	66.0438	0.980655	49.6994	41.0535	0.605019	59.4628	0.482815	0.0421282	0.0777143
MER65D	131	100	126	154	122.048	103.193	1.50161	122.787	158.056	1.87228	126.521	-0.256364	0.201899	0.290022
MER66-int	100	82	111	98	93.1661	84.6186	1.18523	108.169	100.581	1.39167	96.6338	-0.182037	0.387114	0.489484
MER66A	4	3	2	0	3.72665	3.0958	0.045483	1.949	0	0.0129933	2.19286	0.0766262	0.48402	NA
MER66B	5	1	12	5	4.65831	1.03193	0.0379349	11.694	5.13169	0.112171	5.62898	-0.202649	0.255679	NA
MER66C	4	3	5	4	3.72665	3.0958	0.045483	4.87249	4.10535	0.0598523	3.95007	-0.0414486	0.793305	NA
MER67A	206	224	170	184	191.922	231.153	2.8205	165.665	188.846	2.3634	194.397	0.219781	0.212009	0.30275
MER67B	589	466	355	381	548.749	480.881	6.8642	345.947	391.035	4.91321	441.653	0.44614	0.00123898	0.00461841
MER67C	400	356	234	236	372.665	367.369	4.93355	228.032	242.216	3.13499	302.57	0.593911	7.01488e-05	0.000489232
MER67D	134	116	79	95	124.843	119.704	1.63031	76.9853	97.5021	1.16325	104.759	0.387875	0.0627767	0.108232
MER68	4858	4389	3432	3694	4526.01	4529.16	60.3678	3344.48	3791.29	47.5718	4047.73	0.333375	0.000164869	0.000947995
MER68-int	226	193	159	172	210.555	199.163	2.73146	154.945	176.53	2.20983	185.298	0.265977	0.129067	0.196232
MER70-int	453	408	282	339	422.043	421.029	5.62048	274.808	347.928	4.15158	366.452	0.398131	0.00727519	0.0188597
MER70A	170	137	108	146	158.382	141.375	1.99838	105.246	149.845	1.70061	138.712	0.192604	0.332835	0.431374
MER70B	226	254	130	165	210.555	262.111	3.15111	126.685	169.346	1.97354	192.174	0.573175	0.00186463	0.00639895
MER72	0	1	0	0	0	1.03193	0.00687956	0	0	0	0.257984	0.0263183	0.590367	NA
MER72B	29	37	9	22	27.0182	38.1816	0.434665	8.77048	22.5794	0.208999	24.1374	0.463061	0.0704346	0.118598
MER73	102	91	55	70	95.0295	93.906	1.25957	53.5974	71.8436	0.836273	78.5941	0.441642	0.0490437	0.0876302
MER74A	1347	1185	1142	1157	1254.95	1222.84	16.5186	1112.88	1187.47	15.3357	1194.53	0.103251	0.305895	0.402768
MER74B	637	583	391	470	593.468	601.618	7.96724	381.029	482.379	5.75605	514.623	0.43412	0.00147706	0.00533419
MER74C	49	54	31	50	45.6514	55.7244	0.675839	30.2094	51.3169	0.543509	45.7255	0.195474	0.434382	0.537878
MER76	291	260	211	260	271.113	268.303	3.59611	205.619	266.848	3.14978	252.971	0.170071	0.303272	0.399802
MER76-int	2	0	0	0	1.86332	0	0.0124222	0	0	0	0.465831	0.0302513	0.562987	NA
MER77	2074	1824	1474	1544	1932.27	1882.25	25.4301	1436.41	1584.67	20.1405	1708.9	0.324769	0.000681989	0.0028911
MER81	470	440	382	393	437.881	454.051	5.94621	372.258	403.351	5.17073	416.885	0.186645	0.167845	0.246188
MER82	5438	4676	3936	4530	5066.37	4825.32	65.9447	3835.62	4649.31	56.5662	4594.16	0.213211	0.0297331	0.0581135
MER83A-int	1	3	1	0	0.931661	3.0958	0.0268498	0.974498	0	0.00649665	1.25049	0.0409548	0.59751	NA
MER83B-int	3	4	2	3	2.79498	4.12774	0.0461515	1.949	3.07901	0.0335201	2.98768	0.034942	0.798599	NA
MER87	60	43	35	55	55.8997	44.3732	0.668486	34.1074	56.4486	0.603707	47.7072	0.0957111	0.700444	0.770275
MER88	177	162	106	105	164.904	167.173	2.21385	103.297	107.765	1.40708	135.785	0.545615	0.00436532	0.0124182
MER89	399	387	241	256	371.733	399.359	5.14061	234.854	262.742	3.31731	317.172	0.573506	0.000121423	0.000745786
MER89-int	21	12	11	8	19.5649	12.3832	0.212987	10.7195	8.2107	0.126201	12.7196	0.232528	0.329226	NA
MER90	374	342	215	254	348.441	352.921	4.67575	209.517	260.69	3.13471	292.892	0.518474	0.000917372	0.00356719
MER90a	615	508	361	465	572.972	524.223	7.31463	351.794	477.247	5.52694	481.559	0.369986	0.0114084	0.0264645
MER91A	474	411	394	472	441.607	424.125	5.77155	383.952	484.431	5.78922	433.529	-0.00299176	0.983261	0.985997
MER91B	515	420	467	444	479.806	433.412	6.08812	455.09	455.694	6.0719	456.001	0.00435086	0.973758	0.981019
MER91C	66	66	39	47	61.4896	68.1077	0.863982	38.0054	48.2379	0.574955	53.9601	0.397049	0.0995921	0.157762
MER92A	127	120	96	86	118.321	123.832	1.61435	93.5518	88.265	1.21211	105.992	0.331068	0.106487	0.166589
MER92B	351	268	272	271	327.013	276.558	4.02381	265.063	278.138	3.62134	286.693	0.138185	0.373212	0.476114
MER92C	48	37	32	63	44.7197	38.1816	0.552675	31.1839	64.6593	0.638955	44.6861	-0.121605	0.630704	0.71094
MER94	860	737	497	605	801.229	760.535	10.4118	484.325	620.934	7.3684	666.756	0.465337	0.000370541	0.00177237
MER95	52	29	27	38	48.4464	29.9261	0.522483	26.3114	39.0008	0.435415	35.9212	0.151225	0.554245	0.65053
MER96	90	66	60	78	83.8495	68.1077	1.01305	58.4699	80.0543	0.923495	72.6203	0.0996777	0.664515	0.739034
MER96B	1194	967	941	1004	1112.4	997.88	14.0686	917.002	1030.44	12.983	1014.43	0.111025	0.31875	0.415144
MER97a	25	26	14	36	23.2915	26.8303	0.334145	13.643	36.9482	0.337274	25.1782	-0.00466083	0.985491	0.987317
MER97b	9	24	12	6	8.38495	24.7664	0.221009	11.694	6.15803	0.119013	12.7508	0.245611	0.289878	NA
MER97c	177	150	156	154	164.904	154.79	2.13129	152.022	158.056	2.06718	157.443	0.0383146	0.833771	0.872513
MER99	582	495	515	431	542.227	510.807	7.02023	501.866	442.352	6.29479	499.313	0.146404	0.262767	0.357747
MERVK26-int	779	702	484	537	725.764	724.418	9.66788	471.657	551.143	6.81867	618.246	0.472949	0.000145437	0.000860381
MERVL_2A-int	18526	16256	13251	14727	17260	16775.1	226.901	12913.1	15114.9	186.853	15515.8	0.270455	0.00419854	0.012103
MERVL-int	30805	27328	22261	25079	28699.8	28200.7	379.337	21693.3	25739.5	316.219	26083.3	0.253508	0.00709187	0.018473
MIR	89077	77530	66375	72511	82989.6	80005.9	1086.64	64682.3	74420.8	927.354	75524.6	0.221602	0.0130808	0.0295206
MIR3	26115	22685	20181	21133	24330.3	23409.4	318.265	19666.3	21689.6	275.706	22273.9	0.201201	0.019255	0.0403385
MIRb	91393	79433	70223	74930	85147.3	81969.6	1114.11	68432.2	76903.5	968.904	78113.1	0.195648	0.0235405	0.0477436
MIRc	49424	42909	41133	43056	46046.4	44279.3	602.171	40084	44190	561.827	43649.9	0.0973701	0.243461	0.336549
MIRm	19478	16426	15811	16562	18146.9	16950.5	233.983	15407.8	16998.2	216.04	16875.9	0.111633	0.209108	0.299002
MLT-int	2424	2092	2297	2493	2258.35	2158.81	29.4477	2238.42	2558.66	31.9805	2303.56	-0.114467	0.228806	0.319147
MLT1-int	559	424	377	364	520.799	437.54	6.38892	367.386	373.587	4.93982	424.828	0.342804	0.0139213	0.0310928
MLT1A	7210	6396	4935	5715	6717.28	6600.25	88.7835	4809.15	5865.52	71.1644	5998.05	0.307038	0.00192085	0.006571
MLT1A-int	83	66	58	94	77.3279	68.1077	0.96957	56.5209	96.4757	1.01998	74.608	-0.0493978	0.83239	0.872513
MLT1A0	15128	13165	10687	12044	14094.2	13585.4	184.531	10414.5	12361.2	151.838	12613.8	0.271028	0.00525316	0.014304
MLT1A0-int	603	546	276	299	561.792	563.436	7.50152	268.961	306.875	3.83891	425.266	0.892664	7.91265e-11	2.67299e-09
MLT1A1	11802	10322	8919	9917	10995.5	10651.6	144.314	8691.55	10178.2	125.798	10129.2	0.191159	0.0448653	0.0817866
MLT1A1-int	264	207	169	154	245.959	213.61	3.06379	164.69	158.056	2.15164	195.579	0.444512	0.0102588	0.0242767
MLT1B	15487	13489	10805	12270	14428.6	13919.8	188.989	10529.4	12593.2	154.151	12867.8	0.282964	0.00391987	0.0114524
MLT1B-int	414	390	273	277	385.708	402.454	5.25441	266.038	284.296	3.66889	334.624	0.473327	0.00108495	0.00411521
MLT1C	12605	11223	8741	9760	11743.6	11581.4	155.5	8518.08	10017.1	123.568	10465	0.319873	0.000810629	0.00324747
MLT1C-int	138	137	112	81	128.569	141.375	1.79963	109.144	83.1333	1.28185	115.555	0.391272	0.0559206	0.0981334
MLT1D	13723	12257	10216	11352	12785.2	12648.4	169.557	9955.47	11651	144.043	11760	0.227089	0.0165552	0.0355788
MLT1D-int	682	610	556	628	635.393	629.48	8.43249	541.821	644.54	7.90907	612.808	0.0871658	0.489612	0.591363
MLT1E	1096	939	735	805	1021.1	968.986	13.2672	716.256	826.202	10.2831	883.136	0.349359	0.00217572	0.0072591
MLT1E-int	18	22	9	5	16.7699	22.7026	0.26315	8.77048	5.13169	0.0926811	13.3437	0.457019	0.056694	NA
MLT1E1	989	829	914	1020	921.413	855.473	11.8459	890.691	1046.86	12.917	928.61	-0.117474	0.307999	0.404062
MLT1E1-int	0	0	0	1	0	0	0	0	1.02634	0.00684225	0.256584	-0.026433	0.588555	NA
MLT1E1A	1673	1487	1200	1272	1558.67	1534.49	20.621	1169.4	1305.5	16.4993	1392.01	0.309408	0.00201888	0.00677768
MLT1E1A-int	47	38	18	19	43.7881	39.2135	0.553344	17.541	19.5004	0.246942	30.0107	0.617674	0.016225	0.0351487
MLT1E2	3493	3109	2420	2754	3254.29	3208.28	43.0838	2358.28	2826.53	34.5655	2911.85	0.306282	0.00167943	0.00589435
MLT1E2-int	156	138	50	88	145.339	142.407	1.91831	48.7249	90.3177	0.926951	106.697	0.79735	0.00029673	0.00147818
MLT1E3	2713	2390	1563	1666	2527.6	2466.32	33.2928	1523.14	1709.88	21.5535	2056.73	0.605963	1.20326e-10	3.94159e-09
MLT1E3-int	18	18	17	30	16.7699	18.5748	0.235631	16.5665	30.7901	0.315711	20.6753	-0.178549	0.483428	0.585858
MLT1F	2690	2481	1772	2046	2506.17	2560.23	33.776	1726.81	2099.89	25.5113	2223.27	0.388578	0.00014015	0.000837028
MLT1F-int	733	587	599	624	682.908	605.745	8.59102	583.724	640.435	8.16106	628.203	0.07059	0.568604	0.66578
MLT1F1	2840	2626	2171	2502	2645.92	2709.86	35.7052	2115.63	2567.9	31.2235	2509.83	0.186027	0.0645981	0.110956
MLT1F1-int	137	129	126	154	127.638	133.12	1.73838	122.787	158.056	1.87228	135.4	-0.0877114	0.653619	0.732189
MLT1F2	3747	3409	2503	2775	3490.93	3517.86	46.7253	2439.17	2848.09	35.2484	3074.01	0.392961	2.69872e-05	0.000216098
MLT1F2-int	368	302	192	215	342.851	311.644	4.3633	187.104	220.663	2.71844	265.565	0.610403	0.000133594	0.000806791
MLT1G	1192	1094	862	955	1110.54	1128.94	14.9298	840.017	980.152	12.1345	1014.91	0.284934	0.0100985	0.0240777
MLT1G-int	65	67	27	53	60.558	69.1396	0.86465	26.3114	54.3959	0.538049	52.6012	0.433627	0.0808737	0.132461
MLT1G1	1942	1705	1317	1402	1809.29	1759.45	23.7916	1283.41	1438.93	18.1489	1572.77	0.37615	0.000132911	0.000806791
MLT1G1-int	42	36	16	31	39.1298	37.1496	0.508529	15.592	31.8165	0.316056	30.922	0.359215	0.162801	0.239765
MLT1G3	1737	1588	1156	1303	1618.3	1638.71	21.7134	1126.52	1337.32	16.4256	1430.21	0.385377	0.000256895	0.00134808
MLT1G3-int	123	98	67	66	114.594	101.13	1.43816	65.2913	67.7383	0.886864	87.1884	0.537108	0.0133486	0.0299996
MLT1H	2905	2554	2499	2665	2706.48	2635.56	35.6136	2435.27	2735.19	34.4697	2628.12	0.0458487	0.61468	0.700179
MLT1H-int	1587	1341	1202	1144	1478.55	1383.82	19.0825	1171.35	1174.13	15.6365	1301.96	0.276665	0.00512503	0.0140257
MLT1H1	1243	1053	815	999	1158.06	1086.63	14.9645	794.216	1025.31	12.1302	1016.05	0.285623	0.0195242	0.0408234
MLT1H1-int	21	12	13	9	19.5649	12.3832	0.212987	12.6685	9.23704	0.146037	13.4634	0.176084	0.465114	NA
MLT1H2	1108	997	679	832	1032.28	1028.84	13.7408	661.684	853.913	10.104	894.179	0.416961	0.000755143	0.00310384
MLT1H2-int	36	36	18	14	33.5398	37.1496	0.471263	17.541	14.3687	0.212731	25.6498	0.558627	0.0301212	0.0583531
MLT1I	1859	1643	993	1189	1731.96	1695.47	22.8495	967.676	1220.32	14.5866	1403.85	0.615493	4.7127e-08	8.93759e-07
MLT1I-int	26	22	24	22	24.2232	22.7026	0.312838	23.3879	22.5794	0.306449	23.2233	0.0144049	0.955358	0.966987
MLT1J	5538	4855	4121	4534	5159.54	5010.04	67.7972	4015.91	4653.41	57.7955	4709.73	0.222949	0.0148487	0.0328922
MLT1J-int	375	376	270	296	349.373	388.007	4.91587	263.114	303.796	3.7794	326.073	0.343827	0.0216841	0.0445636
MLT1J1	1350	1264	910	998	1257.74	1304.36	17.0807	886.793	1024.28	12.7405	1118.3	0.403724	0.000185257	0.00104554
MLT1J1-int	90	101	30	27	83.8495	104.225	1.25383	29.2349	27.7111	0.37964	61.2552	1.17007	9.55205e-07	1.34101e-05
MLT1J2	1237	1104	811	931	1152.47	1139.26	15.2781	790.318	955.52	11.6389	1009.39	0.372764	0.00109711	0.00414676
MLT1J2-int	20	6	17	25	18.6332	6.1916	0.165499	16.5665	25.6584	0.281499	16.7624	-0.262012	0.286447	0.381812
MLT1K	4811	4185	3618	3809	4482.22	4318.64	58.6724	3525.73	3909.32	49.567	4058.98	0.236406	0.00643111	0.0170393
MLT1K-int	0	0	0	1	0	0	0	0	1.02634	0.00684225	0.256584	-0.026433	0.588555	NA
MLT1L	2431	2201	2073	2217	2264.87	2271.29	30.241	2020.13	2275.39	28.6368	2207.92	0.0761856	0.413681	0.515195
MLT1L-int	4	4	2	1	3.72665	4.12774	0.0523625	1.949	1.02634	0.0198356	2.70743	0.088776	0.493054	NA
MLT1M	849	803	944	835	790.98	828.643	10.7975	919.926	856.992	11.8461	849.135	-0.127774	0.247709	0.341113
MLT1N2	752	621	464	522	700.609	640.831	8.94294	452.167	535.748	6.5861	582.339	0.412666	0.00140832	0.00516065
MLT2B1	1468	1301	1033	1189	1367.68	1342.55	18.0682	1006.66	1220.32	14.8465	1234.3	0.270178	0.0144734	0.0321929
MLT2B2	1500	1307	979	1139	1397.49	1348.74	18.3082	954.033	1169	14.1535	1217.32	0.353439	0.00162514	0.00575992
MLT2B3	1666	1410	1077	1193	1552.15	1455.03	20.0478	1049.53	1224.42	15.1597	1320.28	0.385842	0.000289049	0.00144658
MLT2B4	2488	2061	1381	1527	2317.97	2126.82	29.6319	1345.78	1567.22	19.42	1839.45	0.585326	9.31692e-09	2.18948e-07
MLT2B5	1170	972	818	949	1090.04	1003.04	13.9539	797.139	973.994	11.8076	966.054	0.228425	0.0532091	0.0939854
MLT2C1	983	784	627	791	915.823	809.036	11.4991	611.01	811.833	9.48562	786.926	0.258869	0.0520188	0.0921842
MLT2C2	610	578	518	494	568.313	596.458	7.76514	504.79	507.011	6.74534	544.143	0.190278	0.124623	0.190279
MLT2D	1990	1653	1222	1430	1854.01	1705.79	23.732	1190.84	1467.66	17.7233	1554.57	0.401533	0.00027633	0.00140241
MLT2E	47	47	28	34	43.7881	48.5009	0.61526	27.2859	34.8955	0.414543	38.6176	0.341926	0.175378	0.25654
MLT2F	1011	862	879	891	941.91	889.527	12.2096	856.583	914.467	11.807	900.622	0.0466538	0.668541	0.741984
MMAR1	1987	1766	1494	1470	1851.21	1822.4	24.4907	1455.9	1508.72	19.7641	1659.56	0.299193	0.00122516	0.00459862
MMERGLN-int	4076	3640	2997	3011	3797.45	3756.24	50.3579	2920.57	3090.3	40.0725	3391.14	0.320894	0.000115601	0.00072654
MMERVK10C-int	6397	5578	6677	7656	5959.84	5756.13	78.1064	6506.72	7857.64	95.7624	6520.08	-0.282729	0.00407558	0.0118752
MMETn-int	5153	4418	7468	6925	4800.85	4559.08	62.3996	7277.55	7107.39	95.8996	5936.22	-0.6036	2.4254e-13	1.31093e-11
MMSAT4	89844	71331	65790	65813	83704.2	73608.9	1048.75	64112.2	67546.4	877.724	72242.9	0.249079	0.00478418	0.0133291
MMTV-int	365	270	164	200	340.056	278.622	4.12452	159.818	205.268	2.4339	245.941	0.667125	9.60711e-05	0.000628467
MMVL30-int	76097	95313	127736	86875	70896.6	98356.7	1128.36	124478	89163.1	1424.28	95723.7	-0.236516	0.314639	0.410779
MT-int	1146	920	818	887	1067.68	949.379	13.4471	797.139	910.361	11.3833	931.141	0.228667	0.0469098	0.0847984
MT2_Mm	7434	6652	5419	6153	6925.97	6864.43	91.936	5280.8	6315.06	77.3057	6346.56	0.241103	0.0123481	0.0282205
MT2A	23719	20349	17347	18996	22098.1	20998.8	287.313	16904.6	19496.3	242.673	19874.5	0.235557	0.0107897	0.0251914
MT2B	26718	22966	20293	21739	24892.1	23699.4	323.944	19775.5	22311.6	280.58	22669.6	0.200997	0.0238437	0.0481776
MT2B2	9030	7856	6688	7198	8412.9	8106.87	110.132	6517.44	7387.58	92.7001	7606.2	0.24074	0.00796566	0.020551
MT2C_Mm	4211	3600	2905	3161	3923.23	3714.96	50.9213	2830.92	3244.25	40.5011	3428.34	0.319754	0.000498961	0.00223808
MTA_Mm	25168	21866	17052	18692	23448.1	22564.3	306.749	16617.1	19184.3	238.676	20453.4	0.350145	0.000138631	0.000832555
MTA_Mm-int	20569	17479	13061	14376	19163.3	18037.2	248.003	12727.9	14754.6	183.217	16170.8	0.421718	7.7424e-06	7.67847e-05
MTB	11869	10140	8744	9770	11057.9	10463.8	143.478	8521.01	10027.3	123.656	10017.5	0.206749	0.0326657	0.062278
MTB_Mm	10399	9220	7893	8529	9688.35	9514.43	128.019	7691.71	8753.63	109.636	8912.03	0.216479	0.0175989	0.0374163
MTB_Mm-int	1608	1381	1083	1227	1498.11	1425.1	19.4881	1055.38	1259.32	15.4313	1309.48	0.321742	0.00298027	0.00932281
MTB-int	3773	3311	3078	3328	3515.16	3416.73	46.2126	2999.5	3415.65	42.7677	3336.76	0.108456	0.230128	0.320578
MTC	60645	53888	45007	49804	56500.6	55608.9	747.396	43859.2	51115.7	633.166	51771.1	0.231794	0.0098815	0.0238969
MTC-int	9582	8517	6721	7142	8927.18	8788.98	118.108	6549.6	7330.1	92.5314	7898.97	0.341392	0.000120547	0.000744639
MTD	106444	94770	77453	85433	99169.8	97796.4	1313.11	75477.8	87683.1	1087.74	90031.8	0.262945	0.00378269	0.0112215
MTD-int	7157	6394	4874	5666	6667.9	6598.19	88.4406	4749.7	5815.23	70.4329	5957.75	0.315879	0.00148779	0.00534319
MTE-int	13544	12032	10067	11033	12618.4	12416.2	166.898	9810.27	11323.6	140.892	11542.1	0.236196	0.0110946	0.0258476
MTE2a	30680	27031	21742	24084	28583.4	27894.2	376.517	21187.5	24718.3	306.039	25595.9	0.289184	0.00166537	0.00586608
MTE2a-int	1521	1238	990	1114	1417.06	1277.53	17.9639	964.753	1143.34	14.054	1200.67	0.337414	0.00254288	0.00820554
MTE2b	24094	21272	16496	18455	22447.4	21951.3	295.992	16075.3	18941.1	233.443	19853.8	0.330637	0.000457416	0.00211311
MTE2b-int	3424	2899	1533	1602	3190.01	2991.58	41.2106	1493.91	1644.19	20.9207	2329.92	0.945897	1.46936e-24	1.98547e-22
MTEa	30564	27818	22464	24899	28475.3	28706.3	381.211	21891.1	25554.8	316.306	26156.9	0.26047	0.00451807	0.0127492
MTEa-int	4380	3748	2805	3051	4080.68	3867.69	52.9891	2733.47	3131.36	39.0988	3453.3	0.42451	3.66859e-06	4.04667e-05
MTEb	19209	17394	15177	15591	17896.3	17949.5	238.972	14790	16001.6	205.277	16659.3	0.213235	0.0115505	0.0267368
MTEb-int	3326	2818	3955	3340	3098.71	2907.99	40.0446	3854.14	3427.97	48.5474	3322.2	-0.268877	0.00300003	0.00934592
MuLV-int	517	530	507	447	481.669	546.925	6.85729	494.07	458.773	6.35229	495.359	0.101473	0.440542	0.544258
MurERV4_19-int	2681	2288	1479	1681	2497.78	2361.07	32.3923	1441.28	1725.27	21.1104	2006.35	0.59286	6.62572e-09	1.66568e-07
MurERV4-int	6676	5979	5101	5790	6219.77	6169.93	82.598	4970.91	5942.49	72.7561	5825.78	0.176586	0.0657645	0.112309
MuRRS-int	1003	942	580	690	934.456	972.082	12.7103	565.209	708.173	8.48921	794.98	0.547092	9.64919e-06	9.29595e-05
MuRRS4-int	2099	1795	1688	1802	1955.56	1852.32	25.3859	1644.95	1849.46	23.2961	1825.57	0.119827	0.216783	0.307458
MurSAT1	16	14	2	1	14.9066	14.4471	0.195691	1.949	1.02634	0.0198356	8.08225	0.534476	0.0103015	NA
MurSatRep1	45179	36003	32179	32147	42091.5	37152.7	528.295	31358.4	32993.7	429.014	35899.1	0.291366	0.000905465	0.0035336
MURVY-int	588	497	240	259	547.817	512.871	7.07125	233.879	265.821	3.33134	390.097	0.996948	2.11492e-12	8.4675e-11
MURVY-LTR	1059	915	707	902	986.629	944.22	12.8723	688.97	925.757	10.7648	886.394	0.241379	0.06185	0.106863
MusHAL1	7965	6908	6115	6405	7420.68	7128.6	96.9952	5959.05	6573.69	83.5516	6770.51	0.208993	0.0167279	0.0358077
MYSERV-int	2643	2344	2074	2090	2462.38	2418.85	32.5416	2021.11	2145.05	27.7744	2261.85	0.221808	0.0119688	0.0275283
MYSERV16_I-int	5147	4449	3084	3579	4795.26	4591.07	62.5756	3005.35	3673.26	44.5241	4016.24	0.472442	1.8141e-06	2.25407e-05
MYSERV6-int	8816	7543	6748	7148	8213.53	7783.88	106.649	6575.91	7336.26	92.7478	7477.39	0.19533	0.0292193	0.057325
ORR1A0	4278	3937	2970	3139	3985.65	4062.72	53.6558	2894.26	3221.67	40.7729	3541.08	0.384538	1.04638e-05	9.92222e-05
ORR1A0-int	5616	4658	3720	3904	5232.21	4806.75	66.9264	3625.13	4006.82	50.8797	4417.73	0.383525	1.70026e-05	0.000145842
ORR1A1	6030	5530	4389	4837	5617.92	5706.6	75.4968	4277.07	4964.4	61.6098	5141.49	0.283781	0.00195285	0.00661765
ORR1A1-int	5776	4865	3845	4328	5381.28	5020.36	69.3442	3746.94	4441.99	54.5929	4647.64	0.332884	0.000526961	0.00231563
ORR1A2	26416	23822	18537	20365	24610.8	24582.7	327.957	18064.3	20901.4	259.771	22039.8	0.325415	0.000358469	0.00172786
ORR1A2-int	10807	9277	8629	9765	10068.5	9573.25	130.945	8408.94	10022.2	122.874	9518.21	0.0884119	0.368225	0.471625
ORR1A3	10315	9101	7265	7568	9610.09	9391.63	126.678	7079.73	7767.32	98.9803	8462.19	0.345575	7.14025e-05	0.000494783
ORR1A3-int	5522	4647	3944	4270	5144.63	4795.4	66.2669	3843.42	4382.46	54.8392	4541.48	0.26446	0.00378895	0.0112215
ORR1A4	15589	14161	11462	12900	14523.7	14613.2	194.246	11169.7	13239.8	162.73	13386.6	0.246206	0.01054	0.024769
ORR1A4-int	8158	6786	5560	6099	7600.49	7002.7	97.3547	5418.21	6259.63	77.8523	6570.26	0.31139	0.00101411	0.00386003
ORR1B1	29575	26836	20416	22770	27553.9	27693	368.312	19895.3	23369.7	288.434	24628	0.340872	0.000240779	0.00127589
ORR1B1-int	9056	7711	5498	6141	8437.12	7957.24	109.296	5357.79	6302.74	77.7369	7013.72	0.474062	7.67132e-07	1.15176e-05
ORR1B2	15093	13358	10144	11420	14061.6	13784.6	185.641	9885.3	11720.8	144.041	12363.1	0.352759	0.000259987	0.00135771
ORR1B2-int	1952	1756	1272	1501	1818.6	1812.08	24.2045	1239.56	1540.53	18.534	1602.69	0.367493	0.000741112	0.00306951
ORR1C1	14612	12897	10142	11699	13613.4	13308.9	179.482	9883.36	12007.1	145.937	12203.2	0.286842	0.00416369	0.0120346
ORR1C1-int	1609	1358	1071	1293	1499.04	1401.37	19.3361	1043.69	1327.05	15.8049	1317.79	0.276029	0.0173959	0.0370908
ORR1C2	23117	20531	16362	18502	21537.2	21186.6	284.826	15944.7	18989.3	232.894	19414.5	0.280029	0.00348208	0.0105734
ORR1C2-int	3377	2827	2096	2352	3146.22	2917.28	40.4233	2042.55	2413.95	29.71	2630	0.427746	1.45168e-05	0.000128628
ORR1D-int	1597	1287	1038	1221	1487.86	1328.1	18.7731	1011.53	1253.16	15.0979	1270.16	0.29836	0.0100418	0.0240691
ORR1D1	43912	38595	30659	34725	40911.1	39827.5	538.257	29877.1	35639.6	436.778	36563.8	0.291049	0.00194433	0.00661765
ORR1D1-int	5970	5285	3889	4420	5562.02	5453.77	73.4386	3789.82	4536.41	55.5082	4835.51	0.389597	4.62636e-05	0.00034021
ORR1D2	26487	23683	19135	21440	24676.9	24439.3	327.441	18647	22004.7	271.011	22442	0.263535	0.00500389	0.013799
ORR1D2-int	3046	2670	2181	2398	2837.84	2755.26	37.2874	2125.38	2461.16	30.5769	2544.91	0.276536	0.00352102	0.0106319
ORR1E	46142	41660	32027	35425	42988.7	42990.4	573.194	31210.2	36358	450.455	38386.8	0.336689	0.000185702	0.00104554
ORR1E-int	3587	3147	2303	2596	3341.87	3247.5	43.9291	2244.27	2664.37	32.7243	2874.5	0.409653	2.20918e-05	0.000182299
ORSL	609	492	514	579	567.382	507.712	7.16729	500.892	594.249	7.30094	542.559	-0.0234952	0.859261	0.891422
ORSL-2a	98	99	64	70	91.3028	102.161	1.28976	62.3679	71.8436	0.894743	81.9189	0.399673	0.0699597	0.117982
ORSL-2b	304	273	360	304	283.225	281.718	3.76629	350.819	312.007	4.41884	306.942	-0.209499	0.161583	0.238948
PB1	43108	37123	34276	36536	40162.1	38308.5	523.137	33401.9	37498.3	472.668	37342.7	0.142157	0.0996778	0.157762
PB1D10	206557	175551	161409	172236	192441	181157	2490.65	157293	176772	2227.1	176916	0.155916	0.0938844	0.151365
PB1D7	82548	71111	66340	69183	76906.8	73381.9	1001.92	64648.2	71005.1	904.355	71485.5	0.143802	0.0863188	0.140528
PB1D9	107282	92010	88972	95074	99950.5	94948.3	1299.32	86703	97578	1228.54	94794.9	0.0783924	0.373492	0.476114
polypurine	2074	1719	1636	1759	1932.27	1773.89	24.7077	1594.28	1805.33	22.664	1776.44	0.120266	0.227858	0.318647
polypyrimidine	1953	1606	1524	1665	1819.53	1657.29	23.1788	1485.13	1708.85	21.2932	1667.7	0.11796	0.250739	0.343971
RCHARR1	21302	18551	16064	17302	19846.2	19143.4	259.931	15654.3	17757.7	222.747	18100.4	0.215751	0.0165542	0.0355788
Ricksha	678	551	497	536	631.666	568.596	8.00175	484.325	550.117	6.89628	558.676	0.201302	0.11748	0.181943
Ricksha_0	110	103	52	67	102.483	106.289	1.39181	50.6739	68.7646	0.796257	82.0526	0.60528	0.00660116	0.0174045
Ricksha_a	24	16	20	14	22.3599	16.5109	0.259139	19.49	14.3687	0.225725	18.1824	0.0807858	0.749231	0.805089
Ricksha_c	373	278	216	273	347.51	286.878	4.22925	210.492	280.19	3.27121	281.267	0.328568	0.0491419	0.0876607
RLTR1	463	326	343	381	431.359	336.411	5.11846	334.253	391.035	4.83525	373.264	0.0761862	0.61801	0.702491
RLTR10	1775	1698	1161	1238	1653.7	1752.22	22.7062	1131.39	1270.61	16.0133	1451.98	0.483699	1.70486e-06	2.14297e-05
RLTR10-int	1575	1420	1001	1071	1467.37	1465.35	19.5514	975.472	1099.21	13.8312	1251.85	0.478856	3.385e-06	3.77236e-05
RLTR10A	908	797	539	583	845.948	822.451	11.1227	525.254	598.355	7.49073	698.002	0.538559	6.34837e-06	6.47414e-05
RLTR10B	491	536	155	178	457.446	553.117	6.73708	151.047	182.688	2.2249	336.074	1.42985	1.27601e-19	1.06105e-17
RLTR10B2	478	415	313	320	445.334	428.253	5.82391	305.018	328.428	4.22297	376.758	0.427298	0.00222084	0.00735982
RLTR10C	2609	2461	2051	2164	2430.7	2539.59	33.1353	1998.69	2220.99	28.1313	2297.5	0.228436	0.0132145	0.0297602
RLTR10D	494	455	300	396	460.241	469.53	6.19847	292.349	406.43	4.65853	407.137	0.373142	0.0143195	0.0319162
RLTR10E	635	629	456	411	591.605	649.087	8.27128	444.371	421.825	5.77464	526.722	0.48354	0.000150428	0.000878989
RLTR11A	9390	7854	5576	5999	8748.3	8104.81	112.354	5433.8	6157	77.272	7110.98	0.522202	1.62973e-08	3.67029e-07
RLTR11A2	7722	6965	5531	6094	7194.29	7187.42	95.8781	5389.95	6254.5	77.6297	6506.54	0.294578	0.00142314	0.00519172
RLTR11B	4803	4162	3482	3558	4474.77	4294.91	58.4645	3393.2	3651.71	46.9661	3953.65	0.307439	0.00026605	0.00138269
RLTR12A	2349	1993	1747	1808	2188.47	2056.64	28.3008	1702.45	1855.62	23.7204	1950.8	0.246379	0.0086558	0.0219132
RLTR12B	8265	7307	6294	6644	7700.18	7540.34	101.603	6133.49	6818.99	86.3498	7048.25	0.227773	0.00941556	0.0230276
RLTR13A	818	687	520	580	762.099	708.939	9.80692	506.739	595.276	7.34676	643.263	0.391544	0.00171971	0.00597753
RLTR13A2	1003	794	609	715	934.456	819.356	11.6921	593.469	733.831	8.84867	770.278	0.377078	0.00298399	0.00932281
RLTR13A3	820	644	541	567	763.962	664.566	9.52352	527.203	581.933	7.39424	634.416	0.343226	0.0061188	0.0162917
RLTR13B1	1910	1627	1396	1709	1779.47	1678.96	23.0562	1360.4	1754.01	20.7627	1643.21	0.143873	0.20851	0.298542
RLTR13B2	484	476	315	386	450.924	491.201	6.28083	306.967	396.166	4.68755	411.314	0.38491	0.00876245	0.0220556
RLTR13B3	725	597	444	486	675.454	616.065	8.61013	432.677	498.8	6.20985	555.749	0.440802	0.00064215	0.00277665
RLTR13B4	602	513	315	356	560.86	529.382	7.26828	306.967	365.376	4.48229	440.646	0.644017	3.17029e-06	3.56988e-05
RLTR13C1	954	863	785	757	888.805	890.559	11.8624	764.981	776.938	10.2795	830.321	0.196957	0.0710258	0.119407
RLTR13C2	1395	1199	908	1026	1299.67	1237.29	16.913	884.844	1053.02	12.9191	1118.71	0.370314	0.000858242	0.00341076
RLTR13D1	1819	1651	1222	1488	1694.69	1703.72	22.6561	1190.84	1527.19	18.1202	1529.11	0.306221	0.00704675	0.0183998
RLTR13D2	1007	902	744	766	938.183	930.805	12.4599	725.026	786.175	10.0747	845.047	0.292075	0.00821707	0.0211492
RLTR13D3	1093	952	855	867	1018.31	982.401	13.338	833.196	889.835	11.4869	930.934	0.206163	0.0550604	0.0969386
RLTR13D4	498	384	307	399	463.967	396.263	5.73487	299.171	409.509	4.72453	392.227	0.252872	0.105032	0.165029
RLTR13D5	971	850	606	644	904.643	877.144	11.8786	590.546	660.961	8.34338	758.324	0.483086	2.9924e-05	0.000229417
RLTR13D6	1543	1405	997	1180	1437.55	1449.87	19.2495	971.574	1211.08	14.551	1267.52	0.383713	0.000686936	0.00290069
RLTR14	2974	2500	1976	2114	2770.76	2579.84	35.6706	1925.61	2169.68	27.3019	2361.47	0.372726	7.98371e-05	0.000546227
RLTR14-int	2710	2440	1574	1781	2524.8	2517.92	33.6181	1533.86	1827.91	22.4118	2101.12	0.562422	1.83978e-08	4.05878e-07
RLTR15	14164	12245	10253	10946	13196.1	12636	172.214	9991.53	11234.3	141.505	11764.5	0.274387	0.00243428	0.00790227
RLTR16	3973	3707	2706	3146	3701.49	3825.38	50.1791	2636.99	3228.86	39.1057	3348.18	0.34588	0.000520381	0.00229894
RLTR17	6117	5420	3905	4517	5698.97	5593.08	75.2804	3805.41	4635.97	56.2759	4933.36	0.404128	3.80974e-05	0.000289326
RLTR18	4498	3747	3764	3952	4190.61	3866.66	53.7151	3668.01	4056.09	51.494	3945.34	0.0593357	0.505251	0.605343
RLTR18-int	1180	1031	1092	1185	1099.36	1063.92	14.4219	1064.15	1216.21	15.2024	1110.91	-0.0720677	0.501827	0.60275
RLTR18B	5690	4728	4185	4610	5301.15	4878.98	67.8676	4078.27	4731.42	58.7313	4747.46	0.201622	0.0323967	0.0618743
RLTR19	2482	1997	1718	1906	2312.38	2060.77	29.1544	1674.19	1956.2	24.2026	2000.89	0.257923	0.0124015	0.0282827
RLTR19-int	3791	3248	2806	2941	3531.93	3351.72	45.891	2734.44	3018.46	38.3527	3159.14	0.251298	0.00451278	0.0127492
RLTR19A	230	173	306	295	214.282	178.525	2.61871	298.196	302.77	4.00644	248.443	-0.543182	0.000811117	0.00324747
RLTR19B	378	299	234	278	352.168	308.548	4.40478	228.032	285.322	3.42236	293.518	0.327024	0.0397779	0.0742658
RLTR19C	896	750	684	716	834.769	773.951	10.7248	666.556	734.858	9.34276	752.533	0.189088	0.104089	0.164024
RLTR1B	2118	1857	1214	1364	1973.26	1916.3	25.9304	1183.04	1399.92	17.2198	1618.13	0.566346	4.07456e-08	8.00836e-07
RLTR1B-int	1462	1265	773	906	1362.09	1305.4	17.7832	753.287	929.862	11.221	1087.66	0.630033	4.46892e-08	8.62661e-07
RLTR1C	643	623	435	498	599.058	642.895	8.27969	423.907	511.116	6.23348	544.244	0.380919	0.00388806	0.0114212
RLTR1D	658	566	418	410	613.033	584.075	7.98072	407.34	420.798	5.52092	506.312	0.497388	9.25074e-05	0.0006135
RLTR20A	1504	1506	1047	1180	1401.22	1554.09	19.7021	1020.3	1211.08	14.8759	1296.67	0.385806	0.000481426	0.0021775
RLTR20A1	552	480	463	478	514.277	495.328	6.7307	451.192	490.589	6.27855	487.847	0.0941617	0.466341	0.568978
RLTR20A2	1606	1459	1084	1188	1496.25	1505.59	20.0123	1056.36	1219.29	15.171	1319.37	0.382907	0.000233642	0.00125033
RLTR20B1	1077	965	636	652	1003.4	995.816	13.3281	619.781	669.172	8.59302	822.042	0.602432	6.39252e-08	1.19143e-06
RLTR20B2	1118	940	729	738	1041.6	970.018	13.4108	710.409	757.437	9.78564	869.865	0.43322	9.07199e-05	0.000610428
RLTR20B3	3225	2859	2035	2101	3004.61	2950.3	39.6994	1983.1	2156.34	27.5963	2523.59	0.508927	8.76004e-09	2.10436e-07
RLTR20C	1713	1446	1178	1369	1595.94	1492.18	20.5874	1147.96	1405.06	17.0201	1410.28	0.261917	0.0177764	0.0376052
RLTR20D	1298	1145	823	883	1209.3	1181.56	15.9391	802.012	906.256	11.3885	1024.78	0.463151	1.81093e-05	0.000152625
RLTR21	6195	5384	3539	3781	5771.64	5555.93	75.5172	3448.75	3880.58	48.8622	4664.23	0.609292	5.03215e-12	1.94277e-10
RLTR22_Mur	4608	3879	3067	3494	4293.1	4002.87	55.3065	2988.78	3586.02	43.8321	3717.69	0.323216	0.000953208	0.00366697
RLTR22_Mus	2248	1889	1657	1827	2094.37	1949.32	26.958	1614.74	1875.12	23.2657	1883.39	0.204611	0.0417766	0.0771974
RLTR23	3654	3132	2930	3181	3404.29	3232.02	44.2421	2855.28	3264.78	40.8004	3189.09	0.113288	0.218347	0.30854
RLTR24	2155	1986	1491	1807	2007.73	2049.42	27.0477	1452.98	1854.59	22.0505	1841.18	0.280747	0.0111939	0.0260227
RLTR25A	4286	3679	2999	3464	3993.1	3796.49	51.9306	2922.52	3555.23	43.185	3566.83	0.256139	0.00967441	0.0235012
RLTR25B	7736	6385	5745	6250	7207.33	6588.9	91.9749	5598.49	6414.61	80.0873	6452.33	0.192929	0.0407127	0.0756192
RLTR26	2155	2079	1637	1571	2007.73	2145.39	27.6875	1595.25	1612.38	21.3842	1840.19	0.360151	9.13915e-05	0.000610428
RLTR27	291	298	187	217	271.113	307.516	3.85753	182.231	222.715	2.69964	245.894	0.454784	0.00598156	0.0160847
RLTR28	4904	4262	3430	3893	4568.87	4398.1	59.7798	3342.53	3995.53	48.9204	4076.26	0.279092	0.00358554	0.0107666
RLTR28B	1373	1184	954	1142	1279.17	1221.81	16.6732	929.671	1172.08	14.0117	1150.68	0.237971	0.0415672	0.076942
RLTR3_Mm	3	3	3	6	2.79498	3.0958	0.0392719	2.92349	6.15803	0.0605435	3.74308	-0.0600457	0.69459	NA
RLTR30	588	521	374	453	547.817	537.638	7.23636	364.462	464.931	5.52929	478.712	0.358191	0.0102856	0.0242767
RLTR31_Mm	2441	2015	1720	1970	2274.19	2079.35	29.0236	1676.14	2021.89	24.6535	2012.89	0.22581	0.031206	0.0599178
RLTR31_Mur	1135	980	602	731	1057.44	1011.3	13.7915	586.648	750.253	8.91267	851.408	0.591734	1.89496e-06	2.32778e-05
RLTR31A_Mm	1848	1569	1116	1175	1721.71	1619.1	22.2721	1087.54	1205.95	15.2899	1408.58	0.521527	2.3487e-07	4.1622e-06
RLTR31B_Mm	790	750	820	921	736.012	773.951	10.0664	799.088	945.257	11.629	813.577	-0.196369	0.0972206	0.155008
RLTR33	3558	3199	2154	2449	3314.85	3301.16	44.1067	2099.07	2513.5	30.7505	2807.14	0.501315	2.73846e-07	4.62542e-06
RLTR4_Mm	1452	1334	1042	1003	1352.77	1376.6	18.1958	1015.43	1029.42	13.6323	1193.55	0.4004	5.63637e-05	0.00040085
RLTR4_MM-int	4378	4528	3217	3224	4078.81	4672.6	58.3427	3134.96	3308.91	42.9591	3798.82	0.427007	3.05741e-06	3.47902e-05
RLTR40	4627	4101	3542	3937	4310.8	4231.96	56.9517	3451.67	4040.69	49.9491	4008.78	0.183151	0.0481251	0.0864174
RLTR41	1964	1644	1380	1428	1829.78	1696.5	23.5086	1344.81	1465.61	18.7361	1584.17	0.315539	0.00130524	0.00483205
RLTR42	337	312	256	290	313.97	321.963	4.23956	249.471	297.638	3.6474	295.761	0.196164	0.202023	0.290022
RLTR42-int	4318	3770	2991	3067	4022.91	3890.39	52.7554	2914.72	3147.78	40.4167	3493.95	0.373815	1.08935e-05	0.000101516
RLTR43A	71	75	34	32	66.148	77.3951	0.956953	33.1329	32.8428	0.439838	52.3797	0.743979	0.00216843	0.0072572
RLTR43B	11	8	3	8	10.2483	8.25547	0.123358	2.92349	8.2107	0.074228	7.40949	0.139063	0.492111	NA
RLTR44-int	657	619	304	314	612.101	638.767	8.33912	296.247	322.27	4.12345	467.347	0.943806	1.03064e-12	4.4565e-11
RLTR44A	257	228	152	150	239.437	235.281	3.16479	148.124	153.951	2.01383	194.198	0.569513	0.00090337	0.0035336
RLTR44B	156	123	75	73	145.339	126.928	1.81511	73.0873	74.9226	0.986733	105.069	0.700202	0.00074546	0.00307573
RLTR44C	279	251	203	192	259.934	259.015	3.45966	197.823	197.057	2.63253	228.457	0.350152	0.0309464	0.0596312
RLTR44D	27	36	53	37	25.1549	37.1496	0.415363	51.6484	37.9745	0.597486	37.9818	-0.309177	0.223484	0.314156
RLTR44E	158	129	121	105	147.202	133.12	1.86881	117.914	107.765	1.50453	126.5	0.258342	0.187265	0.271722
RLTR45	767	713	441	439	714.584	735.769	9.66902	429.753	450.562	5.86877	582.667	0.677189	3.02811e-08	6.4184e-07
RLTR45-int	3287	2819	1261	1318	3062.37	2909.02	39.8093	1228.84	1352.71	17.2104	2138.24	1.16922	4.48531e-36	1.21216e-33
RLTR46	1091	1025	1922	1783	1016.44	1057.73	13.8278	1872.98	1829.96	24.6863	1444.28	-0.806261	4.88224e-17	3.51847e-15
RLTR47_MM	653	613	456	451	608.375	632.576	8.273	444.371	462.878	6.04833	537.05	0.423494	0.000691285	0.0029077
RLTR5_Mm	366	360	171	218	340.988	371.496	4.7499	166.639	223.742	2.60254	275.716	0.768409	3.05179e-06	3.47902e-05
RLTR6_Mm	1293	1145	851	825	1204.64	1181.56	15.908	829.298	846.729	11.1735	1015.56	0.488261	2.53405e-06	3.07788e-05
RLTR6-int	8786	7569	5020	4935	8185.58	7810.71	106.642	4891.98	5064.98	66.3797	6488.31	0.665857	9.73701e-16	6.57857e-14
RLTR8	521	423	365	449	485.396	436.508	6.14602	355.692	460.826	5.44345	434.605	0.161163	0.270101	0.364974
RLTR9A	1470	1320	946	993	1369.54	1362.15	18.2113	921.875	1019.15	12.9402	1168.18	0.472662	4.68448e-06	4.91643e-05
RLTR9A2	229	237	167	196	213.35	244.568	3.05279	162.741	201.162	2.42602	205.456	0.287659	0.099148	0.157385
RLTR9B	434	351	299	345	404.341	362.209	5.11033	291.375	354.086	4.30308	353.003	0.226638	0.128773	0.196061
RLTR9B2	478	433	338	363	445.334	446.827	5.94774	329.38	372.561	4.67961	398.526	0.319309	0.0212027	0.0438592
RLTR9C	463	415	232	210	431.359	428.253	5.73075	226.083	215.531	2.9441	325.307	0.87498	2.45106e-09	6.79384e-08
RLTR9D	1201	1077	980	1045	1118.93	1111.39	14.8688	955.008	1072.52	13.5169	1064.46	0.131752	0.215943	0.30715
RLTR9E	1472	1314	1094	1109	1371.41	1355.96	18.1824	1066.1	1138.21	14.6954	1232.92	0.295402	0.00313011	0.00964003
RLTR9F	269	271	186	197	250.617	279.654	3.53514	181.257	202.189	2.5563	228.429	0.41287	0.0125057	0.0284603
RLTRETN_Mm	2755	2352	1991	2122	2566.73	2427.11	33.2922	1940.22	2177.89	27.4541	2277.99	0.269025	0.00410856	0.0119391
RMER10A	7534	7177	5598	6087	7019.14	7406.19	96.1689	5455.24	6247.32	78.017	6531.97	0.291866	0.00151189	0.00541178
RMER10B	4303	3946	3176	3508	4008.94	4072.01	53.873	3095	3600.39	44.636	3694.09	0.262551	0.0043458	0.012409
RMER12	9722	8391	7014	7507	9057.61	8658.96	118.11	6835.13	7704.72	96.9323	8064.1	0.276101	0.00230097	0.00756034
RMER12B	2239	1934	1676	1719	2085.99	1995.76	27.2117	1633.26	1764.27	22.6502	1869.82	0.256109	0.00594382	0.0160231
RMER13A	5493	5001	3871	4252	5117.62	5160.7	68.5221	3772.28	4363.99	54.2418	4603.65	0.326456	0.000329633	0.0016197
RMER13B	2586	2455	1687	1814	2409.28	2533.4	32.9512	1643.98	1861.78	23.3717	2112.11	0.478082	5.32725e-07	8.22679e-06
RMER15	26821	23334	20192	21436	24988.1	24079.2	327.115	19677.1	22000.6	277.851	22686.2	0.228548	0.00890019	0.0221377
RMER15-int	7898	6754	5528	6225	7358.26	6969.68	95.5196	5387.02	6388.95	78.5065	6525.98	0.27285	0.00468496	0.0130864
RMER16	3671	3029	2417	2661	3420.13	3125.73	43.639	2355.36	2731.08	33.9096	2908.08	0.351093	0.000274385	0.00140241
RMER16-int	2865	2475	1924	2261	2669.21	2554.04	34.8216	1874.93	2320.55	27.9699	2354.68	0.303005	0.00365835	0.0109245
RMER17A	1862	1665	1065	1233	1734.75	1718.17	23.0195	1037.84	1265.47	15.3554	1439.06	0.557599	2.56635e-07	4.40353e-06
RMER17A-int	363	331	231	249	338.193	341.57	4.53176	225.109	255.558	3.20445	290.108	0.45185	0.00308547	0.009557
RMER17A2	2304	2163	1716	1905	2146.55	2232.07	29.1908	1672.24	1955.17	24.1827	2001.51	0.261277	0.00834288	0.0213712
RMER17B	5793	5482	3783	4176	5397.11	5657.06	73.6945	3686.52	4285.99	53.1501	4756.67	0.455849	8.30979e-07	1.2139e-05
RMER17C	6901	6325	4382	4762	6429.39	6526.98	86.3759	4270.25	4887.42	61.0511	5528.51	0.484936	7.18334e-08	1.31613e-06
RMER17C-int	1342	1183	793	1009	1250.29	1220.78	16.4738	772.777	1035.57	12.0557	1069.85	0.422956	0.000705642	0.00295659
RMER17D	1059	935	788	790	986.629	964.858	13.0099	767.904	810.807	10.5247	882.55	0.291974	0.00703467	0.0183998
RMER17D2	1000	914	609	641	931.661	943.188	12.499	593.469	657.882	8.34234	781.55	0.553423	1.24263e-06	1.62637e-05
RMER19A	4612	4047	3415	3880	4296.82	4176.24	56.4871	3327.91	3982.19	48.734	3945.79	0.205589	0.0318777	0.061099
RMER19B	23503	20993	14586	16304	21896.8	21663.4	290.402	14214	16733.4	206.316	18626.9	0.47612	4.45192e-07	7.07725e-06
RMER19C	6456	5800	4502	5127	6014.81	5985.22	80.0002	4387.19	5262.03	64.3281	5412.31	0.303347	0.00159669	0.00567771
RMER1A	7762	7223	5199	5452	7231.56	7453.66	97.9014	5066.41	5595.59	71.08	6336.81	0.448422	2.41084e-07	4.20342e-06
RMER1B	13705	12486	9984	10550	12768.4	12884.7	171.021	9729.39	10827.9	137.048	11552.6	0.309822	0.000459769	0.00211494
RMER1C	5014	4555	3732	3903	4671.35	4700.46	62.4787	3636.83	4005.8	50.9508	4253.61	0.286072	0.000797177	0.00321849
RMER2	2454	2119	1468	1575	2286.3	2186.67	29.8198	1430.56	1616.48	20.3136	1880	0.53404	3.26182e-08	6.52967e-07
RMER20A	1963	1828	1416	1450	1828.85	1886.38	24.7682	1379.89	1488.19	19.1205	1645.83	0.360321	0.000145652	0.000860381
RMER20B	3382	2912	2118	2443	3150.88	3004.99	41.0391	2063.99	2507.34	30.4755	2681.8	0.412681	4.11485e-05	0.000308899
RMER21A	2475	2293	2294	2162	2305.86	2366.22	31.1472	2235.5	2218.94	29.6963	2281.63	0.0667035	0.441071	0.544289
RMER21B	1552	1394	993	1057	1445.94	1438.52	19.2297	967.676	1084.84	13.6834	1234.24	0.470808	4.84107e-06	5.03192e-05
RMER30	6830	5854	4830	5397	6363.25	6040.94	82.6946	4706.82	5539.14	68.3065	5662.54	0.266285	0.00496628	0.0137303
RMER3D-int	4329	3890	2545	3010	4033.16	4014.22	53.6492	2480.1	3089.28	37.1292	3404.19	0.509779	5.14783e-07	8.06493e-06
RMER3D1	3	6	2	7	2.79498	6.1916	0.0599106	1.949	7.18436	0.0608891	4.52999	-0.00280789	0.986297	NA
RMER3D2	1	2	0	0	0.931661	2.06387	0.0199702	0	0	0	0.748882	0.0323815	0.549053	NA
RMER3D3	0	4	1	0	0	4.12774	0.0275182	0.974498	0	0.00649665	1.27556	0.035472	0.621808	NA
RMER3D4	18	14	10	9	16.7699	14.4471	0.208113	9.74498	9.23704	0.126547	12.5497	0.223029	0.350695	NA
RMER4A	8199	7076	5887	6589	7638.69	7301.97	99.6044	5736.87	6762.54	83.3294	6860.02	0.248352	0.00933722	0.0229399
RMER4B	13855	12164	10369	11516	12908.2	12552.4	169.737	10104.6	11819.3	146.159	11846.1	0.208238	0.0283366	0.0557958
RMER5	12249	10640	8709	9750	11411.9	10979.8	149.278	8486.9	10006.8	123.291	10221.3	0.265995	0.00580205	0.01568
RMER6-int	757	574	460	510	705.268	592.33	8.65065	448.269	523.432	6.47801	567.325	0.388269	0.00376009	0.0111974
RMER6A	19512	16318	14171	15762	18178.6	16839.1	233.451	13809.6	16177.1	199.912	16251.1	0.215676	0.0254898	0.0510269
RMER6B	4192	3665	2793	3157	3905.52	3782.04	51.2504	2721.77	3240.15	39.7461	3412.37	0.35389	0.00021958	0.00119882
RMER6C	6353	5608	5434	6044	5918.84	5787.09	78.0395	5295.42	6203.18	76.6574	5801.13	0.0250439	0.788614	0.836878
RMER6D	4175	3395	2684	3012	3889.69	3503.42	49.2873	2615.55	3091.33	38.0459	3275	0.359593	0.000273882	0.00140241
RNERVK23-int	5109	4258	2325	2255	4759.86	4393.98	61.0256	2265.71	2314.39	30.534	3433.48	0.970827	8.14572e-30	1.7611e-27
RNLTR23	242	197	148	176	225.462	203.291	2.85835	144.226	180.635	2.16574	188.404	0.346355	0.0521399	0.0922476
RodERV21-int	2063	1933	1260	1368	1922.02	1994.73	26.1116	1227.87	1404.03	17.546	1637.16	0.551396	3.23045e-08	6.52967e-07
RSINE1	274730	238131	209654	229847	255955	245736	3344.61	204307	235901	2934.72	235475	0.181448	0.065516	0.112061
SRV_MM-int	1682	1456	665	695	1567.05	1502.5	20.4637	648.041	713.305	9.07564	1107.72	1.12187	2.55164e-26	4.5972e-24
SSU-rRNA_Hsa	1110708	2398420	531780	772973	1.0348e+06	2.47501e+06	23398.8	518218	793331	8743.66	1.20534e+06	0.522419	0.0362556	0.0681606
SUBTEL_sa	130	111	84	74	121.116	114.545	1.57107	81.8578	75.949	1.05205	98.3669	0.457067	0.0293101	0.057399
SYNREP_MM	214	192	492	264	199.376	198.131	2.65005	479.453	270.953	5.00271	286.978	-0.561361	0.0252572	0.0507206
T-rich	26964	24415	29169	23730	25121.3	25194.7	335.44	28425.1	24355	351.867	25774	-0.0667416	0.466978	0.569113
Tigger1	3731	3293	2284	2704	3476.03	3398.16	45.8279	2225.75	2775.22	33.3398	2968.79	0.440269	1.82133e-05	0.000152625
Tigger10	3719	3253	2866	2857	3464.85	3356.88	45.4782	2792.91	2932.25	38.1677	3136.72	0.246092	0.00339203	0.010329
Tigger11a	121	119	99	114	112.731	122.8	1.57021	96.4753	117.002	1.42319	112.252	0.114414	0.57472	0.668723
Tigger12	112	136	96	130	104.346	140.343	1.63126	93.5518	133.424	1.51317	117.916	0.0845912	0.68845	0.760955
Tigger12A	266	214	177	209	247.822	220.834	3.12437	172.486	214.505	2.57994	213.912	0.242649	0.158722	0.235361
Tigger12c	379	336	389	398	353.1	346.73	4.66553	379.08	408.482	5.25041	371.848	-0.156304	0.263522	0.358323
Tigger13a	2490	2067	1487	1792	2319.84	2133.01	29.6856	1449.08	1839.2	21.9218	1935.28	0.416587	0.000177749	0.0010113
Tigger14a	725	622	651	585	675.454	641.863	8.78212	634.398	600.408	8.23204	638.031	0.0881864	0.458738	0.560334
Tigger15a	2858	2471	2088	2366	2662.69	2549.91	34.7506	2034.75	2428.31	29.7538	2418.92	0.215696	0.029901	0.0582397
Tigger16a	2130	1805	1371	1408	1984.44	1862.64	25.6472	1336.04	1445.08	18.5408	1657.05	0.451603	2.70121e-06	3.2088e-05
Tigger16b	1161	953	759	735	1081.66	983.433	13.7673	739.644	754.358	9.96001	889.773	0.445128	5.42114e-05	0.000393306
Tigger2b	810	722	591	691	754.646	745.056	9.99801	575.928	709.199	8.56752	696.207	0.209419	0.0946394	0.151707
Tigger5	7124	6251	5213	5856	6637.16	6450.62	87.2518	5080.06	6010.23	73.9353	6044.52	0.230655	0.0151734	0.0334062
Tigger6a	1935	1754	1766	1719	1802.76	1810.01	24.0852	1720.96	1764.27	23.2349	1774.5	0.0502299	0.580143	0.673614
Tigger6b	433	365	300	380	403.409	376.656	5.20044	292.349	390.008	4.54905	365.606	0.175532	0.252242	0.345593
Tigger7	17799	15755	12698	14298	16582.6	16258.1	218.938	12374.2	14674.6	180.325	14972.4	0.269859	0.00502654	0.0138262
Tigger8	282	226	188	194	262.728	233.217	3.3063	183.206	199.11	2.54877	219.565	0.33203	0.0466068	0.0843918
Tigger9a	479	447	397	416	446.266	461.275	6.05027	386.876	426.956	5.42555	430.343	0.145805	0.278751	0.373395
Tigger9b	1666	1493	968	1163	1552.15	1540.68	20.6188	943.314	1193.63	14.2463	1307.44	0.506298	9.28838e-06	9.06542e-05
tRNA-Ala-GCA	1771	1460	1617	1659	1649.97	1506.62	21.044	1575.76	1702.69	21.8564	1608.76	-0.0520133	0.596544	0.685297
tRNA-Ala-GCG	291	243	220	269	271.113	250.76	3.47916	214.389	276.085	3.26983	253.087	0.0806213	0.626261	0.706896
tRNA-Ala-GCY	27	29	23	36	25.1549	29.9261	0.367206	22.4134	36.9482	0.395744	28.6106	-0.055124	0.830504	0.871626
tRNA-Ala-GCY_	5394	4694	4203	4367	5025.38	4843.9	65.7952	4095.81	4482.02	57.1855	4611.78	0.196797	0.0210796	0.0437372
tRNA-Arg-AGA	10	5	16	15	9.31661	5.15967	0.0965086	15.592	15.3951	0.20658	11.3658	-0.302689	0.192477	NA
tRNA-Arg-AGG	7	14	16	30	6.52163	14.4471	0.139791	15.592	30.7901	0.309214	16.8377	-0.399136	0.105249	0.165129
tRNA-Arg-CGA	2	0	1	1	1.86332	0	0.0124222	0.974498	1.02634	0.0133389	0.966039	-0.00150997	0.981509	NA
tRNA-Arg-CGA_	1	0	1	6	0.931661	0	0.00621108	0.974498	6.15803	0.0475502	2.01605	-0.0936457	0.361875	NA
tRNA-Arg-CGG	10	6	0	8	9.31661	6.1916	0.103388	0	8.2107	0.054738	5.92973	0.114533	0.503816	NA
tRNA-Arg-CGY_	30	32	25	40	27.9498	33.0219	0.406478	24.3624	41.0535	0.436106	31.5969	-0.0540232	0.833449	0.872513
tRNA-Asn-AAC	22	28	15	42	20.4965	28.8942	0.329271	14.6175	43.1062	0.384824	26.7786	-0.100373	0.695317	0.766195
tRNA-Asp-GAY	38	27	48	98	35.4031	27.8622	0.421769	46.7759	100.581	0.98238	52.6556	-0.732855	0.00357505	0.010765
tRNA-Cys-TGY	50	61	44	70	46.5831	62.948	0.730207	42.8779	71.8436	0.76481	56.0631	-0.0441183	0.856943	0.890726
tRNA-Gln-CAA	9	7	7	11	8.38495	7.22354	0.104057	6.82148	11.2897	0.120741	8.42992	-0.0467646	0.827174	NA
tRNA-Gln-CAA_	68	60	49	67	63.353	61.916	0.835127	47.7504	68.7646	0.776767	60.446	0.0740527	0.755219	0.809913
tRNA-Gln-CAG	12	9	41	82	11.1799	9.28741	0.136449	39.9544	84.1597	0.827427	36.1454	-1.26587	8.80231e-07	1.25974e-05
tRNA-Glu-GAG	47	34	20	23	43.7881	35.0858	0.525826	19.49	23.6058	0.287305	30.4924	0.4687	0.0680287	0.11581
tRNA-Glu-GAG_	15	18	20	43	13.9749	18.5748	0.216998	19.49	44.1325	0.42415	24.0431	-0.423288	0.0981294	0.155997
tRNA-Gly-GGA	181	117	122	135	168.631	120.736	1.92911	118.889	138.556	1.7163	136.703	0.140522	0.482007	0.584792
tRNA-Gly-GGG	19	5	16	34	17.7016	5.15967	0.152408	15.592	34.8955	0.336583	18.3372	-0.387476	0.11479	0.178287
tRNA-Gly-GGY	59	61	47	34	54.968	62.948	0.786107	45.8014	34.8955	0.537979	49.6532	0.356717	0.144874	0.217512
tRNA-His-CAY	5	4	2	2	4.65831	4.12774	0.0585736	1.949	2.05268	0.0266778	3.19693	0.090332	0.524975	NA
tRNA-His-CAY_	170	146	53	137	158.382	150.662	2.0603	51.6484	140.608	1.28171	125.325	0.249813	0.314259	0.410779
tRNA-Ile-ATA	14	18	71	158	13.0433	18.5748	0.210787	69.1893	162.161	1.54234	65.7422	-0.971084	9.65084e-05	0.000628467
tRNA-Ile-ATT	35	25	24	46	32.6081	25.7984	0.389377	23.3879	47.2115	0.470663	32.2515	-0.140732	0.58439	0.676365
tRNA-Leu-CTA	3	5	1	5	2.79498	5.15967	0.053031	0.974498	5.13169	0.0407079	3.51521	0.0327849	0.820603	NA
tRNA-Leu-CTA_	4	2	7	9	3.72665	2.06387	0.0386034	6.82148	9.23704	0.107057	5.46226	-0.200431	0.269232	NA
tRNA-Leu-CTG	20	15	14	28	18.6332	15.479	0.227415	13.643	28.7375	0.282536	19.1232	-0.122863	0.626413	0.706896
tRNA-Leu-CTY	24	23	28	75	22.3599	23.7345	0.307296	27.2859	76.9753	0.695075	37.5889	-0.599204	0.019965	0.0416643
tRNA-Leu-TTA	13	13	58	105	12.1116	13.4151	0.170178	56.5209	107.765	1.09524	47.4533	-1.48521	5.15582e-09	1.35938e-07
tRNA-Leu-TTA(m)	167	160	186	173	155.587	165.109	2.13798	181.257	177.556	2.39209	169.877	-0.140138	0.431773	0.53526
tRNA-Leu-TTG	48	49	31	57	44.7197	50.5648	0.63523	30.2094	58.5012	0.591405	45.9988	0.0642629	0.798097	0.844998
tRNA-Lys-AAA	11	7	11	34	10.2483	7.22354	0.116479	10.7195	34.8955	0.3041	15.7717	-0.431152	0.0735791	0.122745
tRNA-Lys-AAG	80	65	60	87	74.5329	67.0757	0.944057	58.4699	89.2914	0.985075	72.3425	-0.0418259	0.856634	0.890726
tRNA-Met	4	7	1	11	3.72665	7.22354	0.0730012	0.974498	11.2897	0.0817614	5.8036	-0.021282	0.902746	NA
tRNA-Met_	6	9	6	15	5.58997	9.28741	0.0991825	5.84699	15.3951	0.141614	9.02986	-0.11424	0.594504	NA
tRNA-Met-i	6	4	5	15	5.58997	4.12774	0.0647847	4.87249	15.3951	0.135117	7.49631	-0.191732	0.339943	NA
tRNA-Phe-TTY	33	43	27	41	30.7448	44.3732	0.500787	26.3114	42.0798	0.455942	35.8773	0.0755953	0.767363	0.819683
tRNA-Pro-CCA	26	17	28	39	24.2232	17.5429	0.27844	27.2859	40.0272	0.448754	27.2698	-0.34142	0.185084	0.26892
tRNA-Pro-CCG	6	6	4	13	5.58997	6.1916	0.0785438	3.89799	13.3424	0.114936	7.25549	-0.0986446	0.619916	NA
tRNA-Pro-CCY	15	22	21	30	13.9749	22.7026	0.244516	20.4645	30.7901	0.341697	21.983	-0.214149	0.402637	0.504346
tRNA-SeC(e)-TGA	6	11	6	23	5.58997	11.3513	0.112942	5.84699	23.6058	0.196352	11.5985	-0.199061	0.373776	NA
tRNA-Ser-AGY	39	30	34	91	36.3348	30.958	0.448619	33.1329	93.3967	0.843531	48.4556	-0.300183	0.216678	0.307458
tRNA-Ser-TCA	3	0	3	8	2.79498	0	0.0186332	2.92349	8.2107	0.074228	3.48229	-0.136978	0.321648	NA
tRNA-Ser-TCA_	7	10	3	6	6.52163	10.3193	0.112273	2.92349	6.15803	0.0605435	6.48062	0.148279	0.443701	NA
tRNA-Ser-TCA(m)	1	0	2	1	0.931661	0	0.00621108	1.949	1.02634	0.0198356	0.976749	-0.0253486	0.701768	NA
tRNA-Ser-TCG	42	46	23	110	39.1298	47.469	0.577325	22.4134	112.897	0.902071	55.4773	-0.125323	0.540484	0.64004
tRNA-Ser-TCY	18	28	40	64	16.7699	28.8942	0.304427	38.9799	65.6856	0.69777	37.5824	-0.659462	0.0100154	0.0240691
tRNA-Thr-ACA	34	32	33	32	31.6765	33.0219	0.431323	32.1584	32.8428	0.433342	32.4249	-0.00399795	0.987516	0.98843
tRNA-Thr-ACG	14	7	7	12	13.0433	7.22354	0.135112	6.82148	12.3161	0.127584	9.85108	0.0225266	0.919335	NA
tRNA-Thr-ACG_	9	6	3	10	8.38495	6.1916	0.097177	2.92349	10.2634	0.0879125	6.94086	0.0266724	0.891726	NA
tRNA-Thr-ACY	25	14	15	26	23.2915	14.4471	0.251591	14.6175	26.6848	0.275348	19.7602	-0.050031	0.843403	0.881122
tRNA-Thr-ACY_	7	3	4	11	6.52163	3.0958	0.0641162	3.89799	11.2897	0.101251	6.20128	-0.100571	0.591349	NA
tRNA-Trp-TGG	20	19	19	25	18.6332	19.6067	0.254933	18.5155	25.6584	0.294493	20.6035	-0.0906839	0.722819	0.785294
tRNA-Tyr-TAC	110	96	146	277	102.483	99.0657	1.34366	142.277	284.296	2.84381	157.03	-0.558496	0.0300406	0.0583531
tRNA-Val-GTA	24	21	10	44	22.3599	21.6706	0.293537	9.74498	45.1589	0.366026	24.7336	-0.124777	0.620905	0.704301
tRNA-Val-GTG	15	7	16	22	13.9749	7.22354	0.141323	15.592	22.5794	0.254476	14.8425	-0.282849	0.246712	0.340608
tRNA-Val-GTY	18	12	14	15	16.7699	12.3832	0.194354	13.643	15.3951	0.193587	14.5478	0.00331418	0.989233	0.989233
U1	1125	1092	777	1473	1048.12	1126.87	14.4999	757.185	1511.8	15.1265	1110.99	-0.0321594	0.900508	0.925332
U13	56	72	60	141	52.173	74.2993	0.843149	58.4699	144.714	1.35456	82.4139	-0.250823	0.312956	0.410067
U13_	46	55	30	34	42.8564	56.7564	0.664085	29.2349	34.8955	0.427536	40.9358	0.385589	0.124954	0.190516
U14	245	189	572	659	228.257	195.036	2.82195	557.413	676.357	8.22513	414.265	-1.39946	4.25086e-21	4.05451e-19
U17	23811	18436	34557	36209	22183.8	19024.7	274.724	33675.7	37162.7	472.256	28011.7	-0.753719	2.84055e-15	1.80626e-13
U2	11240	9786	8805	14855	10471.9	10098.5	137.136	8580.45	15246.2	158.845	11099.3	-0.138641	0.571629	0.667312
U3	9557	8247	15775	23512	8903.89	8510.36	116.095	15372.7	24131.3	263.36	14229.6	-0.849892	0.000238746	0.00127135
U4	2987	2341	2087	4003	2782.87	2415.76	34.6575	2033.78	4108.43	40.948	2835.21	-0.123279	0.632173	0.711014
U5	618	663	586	1802	575.767	684.172	8.39959	571.056	1849.46	16.1368	920.114	-0.28778	0.226836	0.318041
U6	2504	2169	1818	1990	2332.88	2238.27	30.4743	1771.64	2042.41	25.427	2096.3	0.252037	0.00932133	0.0229399
U7	15	15	18	15	13.9749	15.479	0.19636	17.541	15.3951	0.219573	15.5975	-0.0601326	0.80889	0.852315
U8	46	28	94	134	42.8564	28.8942	0.478337	91.6028	137.529	1.52755	75.2207	-1.15939	8.85661e-07	1.25974e-05
URR1A	42699	37635	32123	35124	39781	38836.8	524.119	31303.8	36049.1	449.019	36492.7	0.216291	0.0149601	0.0330713
URR1B	44364	38284	33037	35659	41332.2	39506.6	538.925	32194.5	36598.2	458.618	37407.9	0.225849	0.0101208	0.0240777
YREP_Mm	3671	3115	3122	3243	3420.13	3214.47	44.2307	3042.38	3328.41	42.472	3251.35	0.0570723	0.516559	0.617016
Zaphod	414	351	286	284	385.708	362.209	4.98611	278.706	291.48	3.80124	329.526	0.357984	0.0137913	0.0308663
Zaphod2	515	411	577	545	479.806	424.125	6.0262	562.285	559.354	7.47759	506.392	-0.289333	0.0252899	0.0507206
ZP3AR	4666	4290	3641	3525	4347.13	4427	58.4942	3548.15	3617.84	47.7732	3985.03	0.284725	0.000418661	0.00195075
